# Supplementary material for: θ-γ Cross-Frequency Transcranial Alternating Current Stimulation over the Trough Impairs Cognitive Control
Source: eNeuro. 2020 Sep 4;7(5):ENEURO.0126-20.2020. doi: 10.1523/ENEURO.0126-20.2020 (PMC7540931; doi:10.1523/ENEURO.0126-20.2020)
Supplement: Extended Data 1 — contains all materials, pseudonymized raw data and analysis scripts used in this study that are freely available at our repository. Download Extended Data 1, ZIP file. [file enu-eN-NWR-0126-20-s02.zip]

Archive with 782 entries (734 files):
- 2020_cfc_tacs-master/.gitignore
- 2020_cfc_tacs-master/config/
- 2020_cfc_tacs-master/config/global.dcf
- 2020_cfc_tacs-master/data/
- 2020_cfc_tacs-master/data/learn.R
- 2020_cfc_tacs-master/data/raw/
- 2020_cfc_tacs-master/data/raw/1_learning/
- 2020_cfc_tacs-master/data/raw/1_learning/s_amp/
- 2020_cfc_tacs-master/data/raw/1_learning/s_amp/P_1_S_4_cfc_SPP1665_Learning_2017_Mrz_18_1744.csv
- 2020_cfc_tacs-master/data/raw/1_learning/s_amp/P_10_S_3_cfc_SPP1665_Learning_2017_Mrz_17_0956.csv
- 2020_cfc_tacs-master/data/raw/1_learning/s_amp/P_11_S_5_cfc_SPP1665_Learning_2017_Mrz_10_1058.csv
- 2020_cfc_tacs-master/data/raw/1_learning/s_amp/P_12_S_4_cfc_SPP1665_Learning_2017_Mai_10_1514.csv
- 2020_cfc_tacs-master/data/raw/1_learning/s_amp/P_13_S_2_cfc_SPP1665_Learning_2017_Mai_29_1452.csv
- 2020_cfc_tacs-master/data/raw/1_learning/s_amp/P_14_S_2_cfc_SPP1665_Learning_2017_Feb_10_1117.csv
- 2020_cfc_tacs-master/data/raw/1_learning/s_amp/P_15_S_2_cfc_SPP1665_Learning_2017_Jun_12_1101.csv
- 2020_cfc_tacs-master/data/raw/1_learning/s_amp/P_16_S_2_cfc_SPP1665_Learning_2017_Feb_06_1750.csv
- 2020_cfc_tacs-master/data/raw/1_learning/s_amp/P_17_S_2_cfc_SPP1665_Learning_2017_Mrz_29_1004.csv
- 2020_cfc_tacs-master/data/raw/1_learning/s_amp/P_18_S_2_cfc_SPP1665_Learning_2017_Apr_24_1347.csv
- 2020_cfc_tacs-master/data/raw/1_learning/s_amp/P_19_S_5_cfc_SPP1665_Learning_2017_Apr_26_1454.csv
- 2020_cfc_tacs-master/data/raw/1_learning/s_amp/P_2_S_5_cfc_SPP1665_Learning_2017_Mrz_31_1049.csv
- 2020_cfc_tacs-master/data/raw/1_learning/s_amp/P_20_S_4_cfc_SPP1665_Learning_2017_Mrz_13_1451.csv
- 2020_cfc_tacs-master/data/raw/1_learning/s_amp/P_21_S_5_cfc_SPP1665_Learning_2017_Apr_19_1348.csv
- 2020_cfc_tacs-master/data/raw/1_learning/s_amp/P_22_S_4_cfc_SPP1665_Learning_2017_Mrz_12_1042.csv
- 2020_cfc_tacs-master/data/raw/1_learning/s_amp/P_23_S_3_cfc_SPP1665_Learning_2017_Apr_06_1653.csv
- 2020_cfc_tacs-master/data/raw/1_learning/s_amp/P_24_S_3_cfc_SPP1665_Learning_2017_Jun_12_1522.csv
- 2020_cfc_tacs-master/data/raw/1_learning/s_amp/P_3_S_3_cfc_SPP1665_Learning_2017_Jun_13_1604.csv
- 2020_cfc_tacs-master/data/raw/1_learning/s_amp/P_4_S_3_cfc_SPP1665_Learning_2017_Feb_14_1055.csv
- 2020_cfc_tacs-master/data/raw/1_learning/s_amp/P_5_S_5_cfc_SPP1665_Learning_2017_Jun_15_1104.csv
- 2020_cfc_tacs-master/data/raw/1_learning/s_amp/P_6_S_4_cfc_SPP1665_Learning_2017_Apr_09_1207.csv
- 2020_cfc_tacs-master/data/raw/1_learning/s_amp/P_7_S_4_cfc_SPP1665_Learning_2017_Mrz_30_1831.csv
- 2020_cfc_tacs-master/data/raw/1_learning/s_amp/P_8_S_5_cfc_SPP1665_Learning_2017_Apr_05_1053.csv
- 2020_cfc_tacs-master/data/raw/1_learning/s_amp/P_9_S_3_cfc_SPP1665_Learning_2017_Jun_29_1108.csv
- 2020_cfc_tacs-master/data/raw/1_learning/s_cntrl/
- 2020_cfc_tacs-master/data/raw/1_learning/s_cntrl/P_1_S_5_cfc_SPP1665_Learning_2017_Mrz_23_0905.csv
- 2020_cfc_tacs-master/data/raw/1_learning/s_cntrl/P_10_S_4_cfc_SPP1665_Learning_2017_Mrz_21_1554.csv
- 2020_cfc_tacs-master/data/raw/1_learning/s_cntrl/P_11_S_3_cfc_SPP1665_Learning_2017_Mrz_01_1251_1.csv
- 2020_cfc_tacs-master/data/raw/1_learning/s_cntrl/P_12_S_3_cfc_SPP1665_Learning_2017_Mai_08_1241.csv
- 2020_cfc_tacs-master/data/raw/1_learning/s_cntrl/P_13_S_5_cfc_SPP1665_Learning_2017_Jun_15_1436.csv
- 2020_cfc_tacs-master/data/raw/1_learning/s_cntrl/P_14_S_4_cfc_SPP1665_Learning_2017_Feb_24_1112.csv
- 2020_cfc_tacs-master/data/raw/1_learning/s_cntrl/P_15_S_5_cfc_SPP1665_Learning_2017_Jun_19_1138.csv
- 2020_cfc_tacs-master/data/raw/1_learning/s_cntrl/P_16_S_4_cfc_SPP1665_Learning_2017_Feb_10_0849.csv
- 2020_cfc_tacs-master/data/raw/1_learning/s_cntrl/P_17_S_3_cfc_SPP1665_Learning_2017_Apr_03_1247.csv
- 2020_cfc_tacs-master/data/raw/1_learning/s_cntrl/P_18_S_3_cfc_SPP1665_Learning_2017_Apr_26_1646.csv
- 2020_cfc_tacs-master/data/raw/1_learning/s_cntrl/P_19_S_6_cfc_SPP1665_Learning_2017_Apr_30_1658.csv
- 2020_cfc_tacs-master/data/raw/1_learning/s_cntrl/P_2_S_4_cfc_SPP1665_Learning_2017_Mrz_29_1147.csv
- 2020_cfc_tacs-master/data/raw/1_learning/s_cntrl/P_20_S_2_cfc_SPP1665_Learning_2017_Mrz_06_1257.csv
- 2020_cfc_tacs-master/data/raw/1_learning/s_cntrl/P_21_S_2_cfc_SPP1665_Learning_2017_Apr_04_1341.csv
- 2020_cfc_tacs-master/data/raw/1_learning/s_cntrl/P_22_S_2_cfc_SPP1665_Learning_2017_Mrz_08_1049.csv
- 2020_cfc_tacs-master/data/raw/1_learning/s_cntrl/P_23_S_2_cfc_SPP1665_Learning_2017_Apr_04_1823.csv
- 2020_cfc_tacs-master/data/raw/1_learning/s_cntrl/P_24_S_6_cfc_SPP1665_Learning_2017_Jun_07_1515.csv
- 2020_cfc_tacs-master/data/raw/1_learning/s_cntrl/P_3_S_5_cfc_SPP1665_Learning_2017_Jun_19_1416.csv
- 2020_cfc_tacs-master/data/raw/1_learning/s_cntrl/P_4_S_4_cfc_SPP1665_Learning_2017_Feb_17_1702.csv
- 2020_cfc_tacs-master/data/raw/1_learning/s_cntrl/P_5_S_3_cfc_SPP1665_Learning_2017_Jun_08_1058.csv
- 2020_cfc_tacs-master/data/raw/1_learning/s_cntrl/P_6_S_3_cfc_SPP1665_Learning_2017_Apr_06_1253.csv
- 2020_cfc_tacs-master/data/raw/1_learning/s_cntrl/P_7_S_5_cfc_SPP1665_Learning_2017_Apr_04_1008.csv
- 2020_cfc_tacs-master/data/raw/1_learning/s_cntrl/P_8_S_4_cfc_SPP1665_Learning_2017_Apr_03_1049.csv
- 2020_cfc_tacs-master/data/raw/1_learning/s_cntrl/P_9_S_5_cfc_SPP1665_Learning_2017_Jul_05_1107.csv
- 2020_cfc_tacs-master/data/raw/1_learning/s_peak/
- 2020_cfc_tacs-master/data/raw/1_learning/s_peak/P_1_S_2_cfc_SPP1665_Learning_2017_Mrz_14_1739.csv
- 2020_cfc_tacs-master/data/raw/1_learning/s_peak/P_10_S_5_cfc_SPP1665_Learning_2017_Mrz_23_1353.csv
- 2020_cfc_tacs-master/data/raw/1_learning/s_peak/P_11_S_4_cfc_SPP1665_Learning_2017_Mrz_08_1252_1.csv
- 2020_cfc_tacs-master/data/raw/1_learning/s_peak/P_12_S_5_cfc_SPP1665_Learning_2017_Mai_12_1646.csv
- 2020_cfc_tacs-master/data/raw/1_learning/s_peak/P_13_S_3_cfc_SPP1665_Learning_2017_Mai_31_1630.csv
- 2020_cfc_tacs-master/data/raw/1_learning/s_peak/P_14_S_3_cfc_SPP1665_Learning_2017_Feb_22_1749.csv
- 2020_cfc_tacs-master/data/raw/1_learning/s_peak/P_15_S_4_cfc_SPP1665_Learning_2017_Jun_16_0909.csv
- 2020_cfc_tacs-master/data/raw/1_learning/s_peak/P_16_S_5_cfc_SPP1665_Learning_2017_Feb_12_1045.csv
- 2020_cfc_tacs-master/data/raw/1_learning/s_peak/P_17_S_4_cfc_SPP1665_Learning_2017_Apr_06_1442.csv
- 2020_cfc_tacs-master/data/raw/1_learning/s_peak/P_18_S_5_cfc_SPP1665_Learning_2017_Mai_10_1312.csv
- 2020_cfc_tacs-master/data/raw/1_learning/s_peak/P_19_S_3_cfc_SPP1665_Learning_2017_Apr_18_1802.csv
- 2020_cfc_tacs-master/data/raw/1_learning/s_peak/P_2_S_2_cfc_SPP1665_Learning_2017_Mrz_21_1114.csv
- 2020_cfc_tacs-master/data/raw/1_learning/s_peak/P_20_S_3_cfc_SPP1665_Learning_2017_Mrz_09_1746.csv
- 2020_cfc_tacs-master/data/raw/1_learning/s_peak/P_21_S_4_cfc_SPP1665_Learning_2017_Apr_12_1507.csv
- 2020_cfc_tacs-master/data/raw/1_learning/s_peak/P_22_S_5_cfc_SPP1665_Learning_2017_Mrz_14_0910.csv
- 2020_cfc_tacs-master/data/raw/1_learning/s_peak/P_23_S_4_cfc_SPP1665_Learning_2017_Apr_12_0952.csv
- 2020_cfc_tacs-master/data/raw/1_learning/s_peak/P_24_S_5_cfc_SPP1665_Learning_2017_Jun_21_1518.csv
- 2020_cfc_tacs-master/data/raw/1_learning/s_peak/P_3_S_2_cfc_SPP1665_Learning_2017_Jun_08_1403.csv
- 2020_cfc_tacs-master/data/raw/1_learning/s_peak/P_4_S_2_cfc_SPP1665_Learning_2017_Feb_09_1257.csv
- 2020_cfc_tacs-master/data/raw/1_learning/s_peak/P_5_S_2_cfc_SPP1665_Learning_2017_Jun_01_1100.csv
- 2020_cfc_tacs-master/data/raw/1_learning/s_peak/P_6_S_2_cfc_SPP1665_Learning_2017_Apr_04_1143.csv
- 2020_cfc_tacs-master/data/raw/1_learning/s_peak/P_7_S_3_cfc_SPP1665_Learning_2017_Mrz_28_1243.csv
- 2020_cfc_tacs-master/data/raw/1_learning/s_peak/P_8_S_3_cfc_SPP1665_Learning_2017_Mrz_31_1230.csv
- 2020_cfc_tacs-master/data/raw/1_learning/s_peak/P_9_S_4_cfc_SPP1665_Learning_2017_Jul_03_1115.csv
- 2020_cfc_tacs-master/data/raw/1_learning/s_trng/
- 2020_cfc_tacs-master/data/raw/1_learning/s_trng/P_1_S_1_cfc_SPP1665_Learning_2017_Mrz_07_1742.csv
- 2020_cfc_tacs-master/data/raw/1_learning/s_trng/P_10_S_1_cfc_SPP1665_Learning_2017_Mrz_13_1148.csv
- 2020_cfc_tacs-master/data/raw/1_learning/s_trng/P_11_S_1_cfc_SPP1665_Learning_2017_Feb_09_0948.csv
- 2020_cfc_tacs-master/data/raw/1_learning/s_trng/P_12_S_1_cfc_SPP1665_Learning_2017_Mai_02_1112.csv
- 2020_cfc_tacs-master/data/raw/1_learning/s_trng/P_13_S_1_cfc_SPP1665_Learning_2017_Mai_24_1226.csv
- 2020_cfc_tacs-master/data/raw/1_learning/s_trng/P_14_S_1_cfc_SPP1665_Learning_2017_Feb_08_1238.csv
- 2020_cfc_tacs-master/data/raw/1_learning/s_trng/P_15_S_1_cfc_SPP1665_Learning_2017_Jun_02_1157.csv
- 2020_cfc_tacs-master/data/raw/1_learning/s_trng/P_16_S_1_cfc_SPP1665_Learning_2017_Feb_03_0910.csv
- 2020_cfc_tacs-master/data/raw/1_learning/s_trng/P_17_S_1_cfc_SPP1665_Learning_2017_Mrz_27_1113.csv
- 2020_cfc_tacs-master/data/raw/1_learning/s_trng/P_18_S_1_cfc_SPP1665_Learning_2017_Apr_20_1259.csv
- 2020_cfc_tacs-master/data/raw/1_learning/s_trng/P_19_S_1_cfc_SPP1665_Learning_2017_Apr_07_1315.csv
- 2020_cfc_tacs-master/data/raw/1_learning/s_trng/P_2_S_1_cfc_SPP1665_Learning_2017_Mrz_17_1450.csv
- 2020_cfc_tacs-master/data/raw/1_learning/s_trng/P_20_S_1_cfc_SPP1665_Learning_2017_Mrz_02_1114.csv
- 2020_cfc_tacs-master/data/raw/1_learning/s_trng/P_21_S_1_cfc_SPP1665_Learning_2017_Mrz_30_1525.csv
- 2020_cfc_tacs-master/data/raw/1_learning/s_trng/P_22_S_1_cfc_SPP1665_Learning_2017_Mrz_06_1049.csv
- 2020_cfc_tacs-master/data/raw/1_learning/s_trng/P_23_S_1_cfc_SPP1665_Learning_2017_Mrz_30_1653.csv
- 2020_cfc_tacs-master/data/raw/1_learning/s_trng/P_24_S_1_cfc_SPP1665_Learning_2017_Mai_23_1312.csv
- 2020_cfc_tacs-master/data/raw/1_learning/s_trng/P_3_S_1_cfc_SPP1665_Learning_2017_Jun_07_1058.csv
- 2020_cfc_tacs-master/data/raw/1_learning/s_trng/P_4_S_1_cfc_SPP1665_Learning_2017_Feb_07_1450.csv
- 2020_cfc_tacs-master/data/raw/1_learning/s_trng/P_5_S_1_cfc_SPP1665_Learning_2017_Mai_26_1555.csv
- 2020_cfc_tacs-master/data/raw/1_learning/s_trng/P_6_S_1_cfc_SPP1665_Learning_2017_Mrz_22_1341.csv
- 2020_cfc_tacs-master/data/raw/1_learning/s_trng/P_7_S_1_cfc_SPP1665_Learning_2017_Mrz_21_1413.csv
- 2020_cfc_tacs-master/data/raw/1_learning/s_trng/P_8_S_1_cfc_SPP1665_Learning_2017_Mrz_20_1704.csv
- 2020_cfc_tacs-master/data/raw/1_learning/s_trng/P_9_S_1_cfc_SPP1665_Learning_2017_Jun_26_1118.csv
- 2020_cfc_tacs-master/data/raw/1_learning/s_trough/
- 2020_cfc_tacs-master/data/raw/1_learning/s_trough/P_1_S_3_cfc_SPP1665_Learning_2017_Mrz_16_0902.csv
- 2020_cfc_tacs-master/data/raw/1_learning/s_trough/P_10_S_2_cfc_SPP1665_Learning_2017_Mrz_15_1151.csv
- 2020_cfc_tacs-master/data/raw/1_learning/s_trough/P_11_S_2_cfc_SPP1665_Learning_2017_Feb_27_1531.csv
- 2020_cfc_tacs-master/data/raw/1_learning/s_trough/P_12_S_2_cfc_SPP1665_Learning_2017_Mai_04_1647.csv
- 2020_cfc_tacs-master/data/raw/1_learning/s_trough/P_13_S_4_cfc_SPP1665_Learning_2017_Jun_06_1500.csv
- 2020_cfc_tacs-master/data/raw/1_learning/s_trough/P_14_S_5_cfc_SPP1665_Learning_2017_Feb_28_1929.csv
- 2020_cfc_tacs-master/data/raw/1_learning/s_trough/P_15_S_3_cfc_SPP1665_Learning_2017_Jun_14_1057.csv
- 2020_cfc_tacs-master/data/raw/1_learning/s_trough/P_16_S_3_cfc_SPP1665_Learning_2017_Feb_08_1751.csv
- 2020_cfc_tacs-master/data/raw/1_learning/s_trough/P_17_S_5_cfc_SPP1665_Learning_2017_Apr_10_1209.csv
- 2020_cfc_tacs-master/data/raw/1_learning/s_trough/P_18_S_4_cfc_SPP1665_Learning_2017_Apr_28_1445.csv
- 2020_cfc_tacs-master/data/raw/1_learning/s_trough/P_19_S_4_cfc_SPP1665_Learning_2017_Apr_20_1805.csv
- 2020_cfc_tacs-master/data/raw/1_learning/s_trough/P_2_S_3_cfc_SPP1665_Learning_2017_Mrz_23_1033.csv
- 2020_cfc_tacs-master/data/raw/1_learning/s_trough/P_20_S_5_cfc_SPP1665_Learning_2017_Mrz_16_1050.csv
- 2020_cfc_tacs-master/data/raw/1_learning/s_trough/P_21_S_3_cfc_SPP1665_Learning_2017_Apr_06_1045.csv
- 2020_cfc_tacs-master/data/raw/1_learning/s_trough/P_22_S_3_cfc_SPP1665_Learning_2017_Mrz_10_1254.csv
- 2020_cfc_tacs-master/data/raw/1_learning/s_trough/P_23_S_5_cfc_SPP1665_Learning_2017_Apr_18_1156.csv
- 2020_cfc_tacs-master/data/raw/1_learning/s_trough/P_24_S_4_cfc_SPP1665_Learning_2017_Jun_14_1657.csv
- 2020_cfc_tacs-master/data/raw/1_learning/s_trough/P_3_S_4_cfc_SPP1665_Learning_2017_Jun_16_1102.csv
- 2020_cfc_tacs-master/data/raw/1_learning/s_trough/P_4_S_5_cfc_SPP1665_Learning_2017_Feb_21_1024.csv
- 2020_cfc_tacs-master/data/raw/1_learning/s_trough/P_5_S_4_cfc_SPP1665_Learning_2017_Jun_13_0905.csv
- 2020_cfc_tacs-master/data/raw/1_learning/s_trough/P_6_S_5_cfc_SPP1665_Learning_2017_Apr_12_1251.csv
- 2020_cfc_tacs-master/data/raw/1_learning/s_trough/P_7_S_2_cfc_SPP1665_Learning_2017_Mrz_24_1315.csv
- 2020_cfc_tacs-master/data/raw/1_learning/s_trough/P_8_S_2_cfc_SPP1665_Learning_2017_Mrz_28_1420.csv
- 2020_cfc_tacs-master/data/raw/1_learning/s_trough/P_9_S_2_cfc_SPP1665_Learning_2017_Jun_27_1504.csv
- 2020_cfc_tacs-master/data/raw/processed_zt/
- 2020_cfc_tacs-master/data/raw/processed_zt/cfc_tacs_adverse_effects.rds
- 2020_cfc_tacs-master/data/raw/processed_zt/cfc_tacs_learn.rds
- 2020_cfc_tacs-master/experimental_materials/
- 2020_cfc_tacs-master/experimental_materials/behavioral_paradigm/
- 2020_cfc_tacs-master/experimental_materials/behavioral_paradigm/1_Demo/
- 2020_cfc_tacs-master/experimental_materials/behavioral_paradigm/1_Demo/1_DemoLearning.py
- 2020_cfc_tacs-master/experimental_materials/behavioral_paradigm/1_Demo/2_DemoTesting.py
- 2020_cfc_tacs-master/experimental_materials/behavioral_paradigm/1_Demo/circle.png
- 2020_cfc_tacs-master/experimental_materials/behavioral_paradigm/1_Demo/stim/
- 2020_cfc_tacs-master/experimental_materials/behavioral_paradigm/1_Demo/stim/1.png
- 2020_cfc_tacs-master/experimental_materials/behavioral_paradigm/1_Demo/stim/2.png
- 2020_cfc_tacs-master/experimental_materials/behavioral_paradigm/1_Demo/stim/3.png
- 2020_cfc_tacs-master/experimental_materials/behavioral_paradigm/1_Demo/stim/4.png
- 2020_cfc_tacs-master/experimental_materials/behavioral_paradigm/1_Demo/stim/AvoNeg.png
- 2020_cfc_tacs-master/experimental_materials/behavioral_paradigm/1_Demo/stim/AvoNeu.png
- 2020_cfc_tacs-master/experimental_materials/behavioral_paradigm/1_Demo/stim/WinNeu.png
- 2020_cfc_tacs-master/experimental_materials/behavioral_paradigm/1_Demo/stim/WinPos.png
- 2020_cfc_tacs-master/experimental_materials/behavioral_paradigm/2_Practice/
- 2020_cfc_tacs-master/experimental_materials/behavioral_paradigm/2_Practice/.DS_Store
- 2020_cfc_tacs-master/experimental_materials/behavioral_paradigm/2_Practice/circle.png
- 2020_cfc_tacs-master/experimental_materials/behavioral_paradigm/2_Practice/data/
- 2020_cfc_tacs-master/experimental_materials/behavioral_paradigm/2_Practice/data/.DS_Store
- 2020_cfc_tacs-master/experimental_materials/behavioral_paradigm/2_Practice/PracticeLearning.py
- 2020_cfc_tacs-master/experimental_materials/behavioral_paradigm/2_Practice/PracticeTesting.py
- 2020_cfc_tacs-master/experimental_materials/behavioral_paradigm/2_Practice/stim/
- 2020_cfc_tacs-master/experimental_materials/behavioral_paradigm/2_Practice/stim/1.png
- 2020_cfc_tacs-master/experimental_materials/behavioral_paradigm/2_Practice/stim/2.png
- 2020_cfc_tacs-master/experimental_materials/behavioral_paradigm/2_Practice/stim/3.png
- 2020_cfc_tacs-master/experimental_materials/behavioral_paradigm/2_Practice/stim/4.png
- 2020_cfc_tacs-master/experimental_materials/behavioral_paradigm/2_Practice/stim/AvoNeg.png
- 2020_cfc_tacs-master/experimental_materials/behavioral_paradigm/2_Practice/stim/AvoNeu.png
- 2020_cfc_tacs-master/experimental_materials/behavioral_paradigm/2_Practice/stim/WinNeu.png
- 2020_cfc_tacs-master/experimental_materials/behavioral_paradigm/2_Practice/stim/WinPos.png
- 2020_cfc_tacs-master/experimental_materials/behavioral_paradigm/2_Practice/xlsx/
- 2020_cfc_tacs-master/experimental_materials/behavioral_paradigm/2_Practice/xlsx/Practice_Learning_Sp_Pp.xlsx
- 2020_cfc_tacs-master/experimental_materials/behavioral_paradigm/2_Practice/xlsx/Practice_Testing_Sp_Pp.xlsx
- 2020_cfc_tacs-master/experimental_materials/behavioral_paradigm/3_Cards/
- 2020_cfc_tacs-master/experimental_materials/behavioral_paradigm/3_Cards/Cards.py
- 2020_cfc_tacs-master/experimental_materials/behavioral_paradigm/3_Cards/Cards.pyc
- 2020_cfc_tacs-master/experimental_materials/behavioral_paradigm/3_Cards/stim_v01/
- 2020_cfc_tacs-master/experimental_materials/behavioral_paradigm/3_Cards/stim_v01/1.png
- 2020_cfc_tacs-master/experimental_materials/behavioral_paradigm/3_Cards/stim_v01/2.png
- 2020_cfc_tacs-master/experimental_materials/behavioral_paradigm/3_Cards/stim_v01/3.png
- 2020_cfc_tacs-master/experimental_materials/behavioral_paradigm/3_Cards/stim_v01/4.png
- 2020_cfc_tacs-master/experimental_materials/behavioral_paradigm/3_Cards/stim_v01/AvoNeg.png
- 2020_cfc_tacs-master/experimental_materials/behavioral_paradigm/3_Cards/stim_v01/AvoNeu.png
- 2020_cfc_tacs-master/experimental_materials/behavioral_paradigm/3_Cards/stim_v01/WinNeu.png
- 2020_cfc_tacs-master/experimental_materials/behavioral_paradigm/3_Cards/stim_v01/WinPos.png
- 2020_cfc_tacs-master/experimental_materials/behavioral_paradigm/3_Cards/stim_v02/
- 2020_cfc_tacs-master/experimental_materials/behavioral_paradigm/3_Cards/stim_v02/1.png
- 2020_cfc_tacs-master/experimental_materials/behavioral_paradigm/3_Cards/stim_v02/2.png
- 2020_cfc_tacs-master/experimental_materials/behavioral_paradigm/3_Cards/stim_v02/3.png
- 2020_cfc_tacs-master/experimental_materials/behavioral_paradigm/3_Cards/stim_v02/4.png
- 2020_cfc_tacs-master/experimental_materials/behavioral_paradigm/3_Cards/stim_v02/AvoNeg.png
- 2020_cfc_tacs-master/experimental_materials/behavioral_paradigm/3_Cards/stim_v02/AvoNeu.png
- 2020_cfc_tacs-master/experimental_materials/behavioral_paradigm/3_Cards/stim_v02/WinNeu.png
- 2020_cfc_tacs-master/experimental_materials/behavioral_paradigm/3_Cards/stim_v02/WinPos.png
- 2020_cfc_tacs-master/experimental_materials/behavioral_paradigm/3_Cards/stim_v03/
- 2020_cfc_tacs-master/experimental_materials/behavioral_paradigm/3_Cards/stim_v03/1.png
- 2020_cfc_tacs-master/experimental_materials/behavioral_paradigm/3_Cards/stim_v03/2.png
- 2020_cfc_tacs-master/experimental_materials/behavioral_paradigm/3_Cards/stim_v03/3.png
- 2020_cfc_tacs-master/experimental_materials/behavioral_paradigm/3_Cards/stim_v03/4.png
- 2020_cfc_tacs-master/experimental_materials/behavioral_paradigm/3_Cards/stim_v03/AvoNeg.png
- 2020_cfc_tacs-master/experimental_materials/behavioral_paradigm/3_Cards/stim_v03/AvoNeu.png
- 2020_cfc_tacs-master/experimental_materials/behavioral_paradigm/3_Cards/stim_v03/WinNeu.png
- 2020_cfc_tacs-master/experimental_materials/behavioral_paradigm/3_Cards/stim_v03/WinPos.png
- 2020_cfc_tacs-master/experimental_materials/behavioral_paradigm/3_Cards/stim_v04/
- 2020_cfc_tacs-master/experimental_materials/behavioral_paradigm/3_Cards/stim_v04/1.png
- 2020_cfc_tacs-master/experimental_materials/behavioral_paradigm/3_Cards/stim_v04/2.png
- 2020_cfc_tacs-master/experimental_materials/behavioral_paradigm/3_Cards/stim_v04/3.png
- 2020_cfc_tacs-master/experimental_materials/behavioral_paradigm/3_Cards/stim_v04/4.png
- 2020_cfc_tacs-master/experimental_materials/behavioral_paradigm/3_Cards/stim_v04/AvoNeg.png
- 2020_cfc_tacs-master/experimental_materials/behavioral_paradigm/3_Cards/stim_v04/AvoNeu.png
- 2020_cfc_tacs-master/experimental_materials/behavioral_paradigm/3_Cards/stim_v04/WinNeu.png
- 2020_cfc_tacs-master/experimental_materials/behavioral_paradigm/3_Cards/stim_v04/WinPos.png
- 2020_cfc_tacs-master/experimental_materials/behavioral_paradigm/3_Cards/stim_v05/
- 2020_cfc_tacs-master/experimental_materials/behavioral_paradigm/3_Cards/stim_v05/1.png
- 2020_cfc_tacs-master/experimental_materials/behavioral_paradigm/3_Cards/stim_v05/2.png
- 2020_cfc_tacs-master/experimental_materials/behavioral_paradigm/3_Cards/stim_v05/3.png
- 2020_cfc_tacs-master/experimental_materials/behavioral_paradigm/3_Cards/stim_v05/4.png
- 2020_cfc_tacs-master/experimental_materials/behavioral_paradigm/3_Cards/stim_v05/AvoNeg.png
- 2020_cfc_tacs-master/experimental_materials/behavioral_paradigm/3_Cards/stim_v05/AvoNeu.png
- 2020_cfc_tacs-master/experimental_materials/behavioral_paradigm/3_Cards/stim_v05/WinNeu.png
- 2020_cfc_tacs-master/experimental_materials/behavioral_paradigm/3_Cards/stim_v05/WinPos.png
- 2020_cfc_tacs-master/experimental_materials/behavioral_paradigm/3_Cards/stim_v06/
- 2020_cfc_tacs-master/experimental_materials/behavioral_paradigm/3_Cards/stim_v06/1.png
- 2020_cfc_tacs-master/experimental_materials/behavioral_paradigm/3_Cards/stim_v06/2.png
- 2020_cfc_tacs-master/experimental_materials/behavioral_paradigm/3_Cards/stim_v06/3.png
- 2020_cfc_tacs-master/experimental_materials/behavioral_paradigm/3_Cards/stim_v06/4.png
- 2020_cfc_tacs-master/experimental_materials/behavioral_paradigm/3_Cards/stim_v06/AvoNeg.png
- 2020_cfc_tacs-master/experimental_materials/behavioral_paradigm/3_Cards/stim_v06/AvoNeu.png
- 2020_cfc_tacs-master/experimental_materials/behavioral_paradigm/3_Cards/stim_v06/WinNeu.png
- 2020_cfc_tacs-master/experimental_materials/behavioral_paradigm/3_Cards/stim_v06/WinPos.png
- 2020_cfc_tacs-master/experimental_materials/behavioral_paradigm/3_Cards/xlsx/
- 2020_cfc_tacs-master/experimental_materials/behavioral_paradigm/3_Cards/xlsx/SPP1665_Cards_S1_P1.xlsx
- 2020_cfc_tacs-master/experimental_materials/behavioral_paradigm/3_Cards/xlsx/SPP1665_Cards_S1_P10.xlsx
- 2020_cfc_tacs-master/experimental_materials/behavioral_paradigm/3_Cards/xlsx/SPP1665_Cards_S1_P11.xlsx
- 2020_cfc_tacs-master/experimental_materials/behavioral_paradigm/3_Cards/xlsx/SPP1665_Cards_S1_P12.xlsx
- 2020_cfc_tacs-master/experimental_materials/behavioral_paradigm/3_Cards/xlsx/SPP1665_Cards_S1_P13.xlsx
- 2020_cfc_tacs-master/experimental_materials/behavioral_paradigm/3_Cards/xlsx/SPP1665_Cards_S1_P14.xlsx
- 2020_cfc_tacs-master/experimental_materials/behavioral_paradigm/3_Cards/xlsx/SPP1665_Cards_S1_P15.xlsx
- 2020_cfc_tacs-master/experimental_materials/behavioral_paradigm/3_Cards/xlsx/SPP1665_Cards_S1_P16.xlsx
- 2020_cfc_tacs-master/experimental_materials/behavioral_paradigm/3_Cards/xlsx/SPP1665_Cards_S1_P17.xlsx
- 2020_cfc_tacs-master/experimental_materials/behavioral_paradigm/3_Cards/xlsx/SPP1665_Cards_S1_P18.xlsx
- 2020_cfc_tacs-master/experimental_materials/behavioral_paradigm/3_Cards/xlsx/SPP1665_Cards_S1_P19.xlsx
- 2020_cfc_tacs-master/experimental_materials/behavioral_paradigm/3_Cards/xlsx/SPP1665_Cards_S1_P2.xlsx
- 2020_cfc_tacs-master/experimental_materials/behavioral_paradigm/3_Cards/xlsx/SPP1665_Cards_S1_P20.xlsx
- 2020_cfc_tacs-master/experimental_materials/behavioral_paradigm/3_Cards/xlsx/SPP1665_Cards_S1_P21.xlsx
- 2020_cfc_tacs-master/experimental_materials/behavioral_paradigm/3_Cards/xlsx/SPP1665_Cards_S1_P22.xlsx
- 2020_cfc_tacs-master/experimental_materials/behavioral_paradigm/3_Cards/xlsx/SPP1665_Cards_S1_P23.xlsx
- 2020_cfc_tacs-master/experimental_materials/behavioral_paradigm/3_Cards/xlsx/SPP1665_Cards_S1_P24.xlsx
- 2020_cfc_tacs-master/experimental_materials/behavioral_paradigm/3_Cards/xlsx/SPP1665_Cards_S1_P3.xlsx
- 2020_cfc_tacs-master/experimental_materials/behavioral_paradigm/3_Cards/xlsx/SPP1665_Cards_S1_P4.xlsx
- 2020_cfc_tacs-master/experimental_materials/behavioral_paradigm/3_Cards/xlsx/SPP1665_Cards_S1_P5.xlsx
- 2020_cfc_tacs-master/experimental_materials/behavioral_paradigm/3_Cards/xlsx/SPP1665_Cards_S1_P6.xlsx
- 2020_cfc_tacs-master/experimental_materials/behavioral_paradigm/3_Cards/xlsx/SPP1665_Cards_S1_P7.xlsx
- 2020_cfc_tacs-master/experimental_materials/behavioral_paradigm/3_Cards/xlsx/SPP1665_Cards_S1_P8.xlsx
- 2020_cfc_tacs-master/experimental_materials/behavioral_paradigm/3_Cards/xlsx/SPP1665_Cards_S1_P9.xlsx
- 2020_cfc_tacs-master/experimental_materials/behavioral_paradigm/3_Cards/xlsx/SPP1665_Cards_S2_P1.xlsx
- 2020_cfc_tacs-master/experimental_materials/behavioral_paradigm/3_Cards/xlsx/SPP1665_Cards_S2_P10.xlsx
- 2020_cfc_tacs-master/experimental_materials/behavioral_paradigm/3_Cards/xlsx/SPP1665_Cards_S2_P11.xlsx
- 2020_cfc_tacs-master/experimental_materials/behavioral_paradigm/3_Cards/xlsx/SPP1665_Cards_S2_P12.xlsx
- 2020_cfc_tacs-master/experimental_materials/behavioral_paradigm/3_Cards/xlsx/SPP1665_Cards_S2_P13.xlsx
- 2020_cfc_tacs-master/experimental_materials/behavioral_paradigm/3_Cards/xlsx/SPP1665_Cards_S2_P14.xlsx
- 2020_cfc_tacs-master/experimental_materials/behavioral_paradigm/3_Cards/xlsx/SPP1665_Cards_S2_P15.xlsx
- 2020_cfc_tacs-master/experimental_materials/behavioral_paradigm/3_Cards/xlsx/SPP1665_Cards_S2_P16.xlsx
- 2020_cfc_tacs-master/experimental_materials/behavioral_paradigm/3_Cards/xlsx/SPP1665_Cards_S2_P17.xlsx
- 2020_cfc_tacs-master/experimental_materials/behavioral_paradigm/3_Cards/xlsx/SPP1665_Cards_S2_P18.xlsx
- 2020_cfc_tacs-master/experimental_materials/behavioral_paradigm/3_Cards/xlsx/SPP1665_Cards_S2_P19.xlsx
- 2020_cfc_tacs-master/experimental_materials/behavioral_paradigm/3_Cards/xlsx/SPP1665_Cards_S2_P2.xlsx
- 2020_cfc_tacs-master/experimental_materials/behavioral_paradigm/3_Cards/xlsx/SPP1665_Cards_S2_P20.xlsx
- 2020_cfc_tacs-master/experimental_materials/behavioral_paradigm/3_Cards/xlsx/SPP1665_Cards_S2_P21.xlsx
- 2020_cfc_tacs-master/experimental_materials/behavioral_paradigm/3_Cards/xlsx/SPP1665_Cards_S2_P22.xlsx
- 2020_cfc_tacs-master/experimental_materials/behavioral_paradigm/3_Cards/xlsx/SPP1665_Cards_S2_P23.xlsx
- 2020_cfc_tacs-master/experimental_materials/behavioral_paradigm/3_Cards/xlsx/SPP1665_Cards_S2_P24.xlsx
- 2020_cfc_tacs-master/experimental_materials/behavioral_paradigm/3_Cards/xlsx/SPP1665_Cards_S2_P3.xlsx
- 2020_cfc_tacs-master/experimental_materials/behavioral_paradigm/3_Cards/xlsx/SPP1665_Cards_S2_P4.xlsx
- 2020_cfc_tacs-master/experimental_materials/behavioral_paradigm/3_Cards/xlsx/SPP1665_Cards_S2_P5.xlsx
- 2020_cfc_tacs-master/experimental_materials/behavioral_paradigm/3_Cards/xlsx/SPP1665_Cards_S2_P6.xlsx
- 2020_cfc_tacs-master/experimental_materials/behavioral_paradigm/3_Cards/xlsx/SPP1665_Cards_S2_P7.xlsx
- 2020_cfc_tacs-master/experimental_materials/behavioral_paradigm/3_Cards/xlsx/SPP1665_Cards_S2_P8.xlsx
- 2020_cfc_tacs-master/experimental_materials/behavioral_paradigm/3_Cards/xlsx/SPP1665_Cards_S2_P9.xlsx
- 2020_cfc_tacs-master/experimental_materials/behavioral_paradigm/3_Cards/xlsx/SPP1665_Cards_S3_P1.xlsx
- 2020_cfc_tacs-master/experimental_materials/behavioral_paradigm/3_Cards/xlsx/SPP1665_Cards_S3_P10.xlsx
- 2020_cfc_tacs-master/experimental_materials/behavioral_paradigm/3_Cards/xlsx/SPP1665_Cards_S3_P11.xlsx
- 2020_cfc_tacs-master/experimental_materials/behavioral_paradigm/3_Cards/xlsx/SPP1665_Cards_S3_P12.xlsx
- 2020_cfc_tacs-master/experimental_materials/behavioral_paradigm/3_Cards/xlsx/SPP1665_Cards_S3_P13.xlsx
- 2020_cfc_tacs-master/experimental_materials/behavioral_paradigm/3_Cards/xlsx/SPP1665_Cards_S3_P14.xlsx
- 2020_cfc_tacs-master/experimental_materials/behavioral_paradigm/3_Cards/xlsx/SPP1665_Cards_S3_P15.xlsx
- 2020_cfc_tacs-master/experimental_materials/behavioral_paradigm/3_Cards/xlsx/SPP1665_Cards_S3_P16.xlsx
- 2020_cfc_tacs-master/experimental_materials/behavioral_paradigm/3_Cards/xlsx/SPP1665_Cards_S3_P17.xlsx
- 2020_cfc_tacs-master/experimental_materials/behavioral_paradigm/3_Cards/xlsx/SPP1665_Cards_S3_P18.xlsx
- 2020_cfc_tacs-master/experimental_materials/behavioral_paradigm/3_Cards/xlsx/SPP1665_Cards_S3_P19.xlsx
- 2020_cfc_tacs-master/experimental_materials/behavioral_paradigm/3_Cards/xlsx/SPP1665_Cards_S3_P2.xlsx
- 2020_cfc_tacs-master/experimental_materials/behavioral_paradigm/3_Cards/xlsx/SPP1665_Cards_S3_P20.xlsx
- 2020_cfc_tacs-master/experimental_materials/behavioral_paradigm/3_Cards/xlsx/SPP1665_Cards_S3_P21.xlsx
- 2020_cfc_tacs-master/experimental_materials/behavioral_paradigm/3_Cards/xlsx/SPP1665_Cards_S3_P22.xlsx
- 2020_cfc_tacs-master/experimental_materials/behavioral_paradigm/3_Cards/xlsx/SPP1665_Cards_S3_P23.xlsx
- 2020_cfc_tacs-master/experimental_materials/behavioral_paradigm/3_Cards/xlsx/SPP1665_Cards_S3_P24.xlsx
- 2020_cfc_tacs-master/experimental_materials/behavioral_paradigm/3_Cards/xlsx/SPP1665_Cards_S3_P3.xlsx
- 2020_cfc_tacs-master/experimental_materials/behavioral_paradigm/3_Cards/xlsx/SPP1665_Cards_S3_P4.xlsx
- 2020_cfc_tacs-master/experimental_materials/behavioral_paradigm/3_Cards/xlsx/SPP1665_Cards_S3_P5.xlsx
- 2020_cfc_tacs-master/experimental_materials/behavioral_paradigm/3_Cards/xlsx/SPP1665_Cards_S3_P6.xlsx
- 2020_cfc_tacs-master/experimental_materials/behavioral_paradigm/3_Cards/xlsx/SPP1665_Cards_S3_P7.xlsx
- 2020_cfc_tacs-master/experimental_materials/behavioral_paradigm/3_Cards/xlsx/SPP1665_Cards_S3_P8.xlsx
- 2020_cfc_tacs-master/experimental_materials/behavioral_paradigm/3_Cards/xlsx/SPP1665_Cards_S3_P9.xlsx
- 2020_cfc_tacs-master/experimental_materials/behavioral_paradigm/3_Cards/xlsx/SPP1665_Cards_S4_P1.xlsx
[truncated: 482 more entries]
