# Supplementary material for: θ-γ Cross-Frequency Transcranial Alternating Current Stimulation over the Trough Impairs Cognitive Control
Source: eNeuro. 2020 Sep 4;7(5):ENEURO.0126-20.2020. doi: 10.1523/ENEURO.0126-20.2020 (PMC7540931; doi:10.1523/ENEURO.0126-20.2020)
Supplement: Extended Data 1 — contains all materials, pseudonymized raw data and analysis scripts used in this study that are freely available at our repository. Download Extended Data 1, ZIP file. [file enu-eN-NWR-0126-20-s02.zip › 2020_cfc_tacs-master/config/global.dcf]

version: 0.8.2
data_loading: TRUE
data_loading_header: TRUE
data_ignore:
cache_loading: FALSE
recursive_loading: FALSE
munging: TRUE
logging: FALSE
logging_level: INFO
load_libraries: TRUE
libraries: tidyverse, forcats, fs, stringr, tidyr, ggplot2, wesanderson, gridExtra, grid, extrafont, waffle, brms, bayesplot, tidybayes, lubridate
as_factors: TRUE
data_tables: FALSE
attach_internal_libraries: FALSE
cache_loaded_data: FALSE
sticky_variables: NONE
