# Supplementary material for: θ-γ Cross-Frequency Transcranial Alternating Current Stimulation over the Trough Impairs Cognitive Control
Source: eNeuro. 2020 Sep 4;7(5):ENEURO.0126-20.2020. doi: 10.1523/ENEURO.0126-20.2020 (PMC7540931; doi:10.1523/ENEURO.0126-20.2020)
Supplement: Extended Data 1 — contains all materials, pseudonymized raw data and analysis scripts used in this study that are freely available at our repository. Download Extended Data 1, ZIP file. [file enu-eN-NWR-0126-20-s02.zip › 2020_cfc_tacs-master/data/raw/1_learning/s_amp/P_1_S_4_cfc_SPP1665_Learning_2017_Mrz_18_1744.csv]

icFbackMarker	blineStop	circleMarker	cRespMarker	cResponse	cFback	trigStimulator	preCueStop	portStop	preCueStart	cue	cType	cueMarker	icFback	prepRespStop	icRespMarker	cFbackMarker	trials.thisRepN	trials.thisTrialN	trials.thisN	trials.thisIndex	buttonBox_Response.keys	buttonBox_Response.corr	buttonBox_Response.rt	date	frameRate	expName	session	participant
																								2017_Mrz_18_1744	60.0036767304	cfc_SPP1665_Learning	4	1
12	1	5	6	3	stim_v01/AvoNeu.png	160	1.1	11	10	stim_v01/4.png	GoAvo	2	stim_v01/AvoNeg.png	1	9	10	0	0	0	24	3	1	0.299984092626	2017_Mrz_18_1744	60.0036767304	cfc_SPP1665_Learning	4	1
13	1	5	6	3	stim_v01/WinNeu.png	96	1.1	10	9	stim_v01/3.png	GoWin	1	stim_v01/WinPos.png	1	9	11	0	1	1	14	3	1	0.383229764356	2017_Mrz_18_1744	60.0036767304	cfc_SPP1665_Learning	4	1
17	1	5	8	None	stim_v01/AvoNeg.png	160	2.1	11	9	stim_v01/1.png	NoGoAvo	4	stim_v01/AvoNeu.png	2	7	15	0	2	2	73	3	0	0.399924960662	2017_Mrz_18_1744	60.0036767304	cfc_SPP1665_Learning	4	1
12	0.5	5	6	3	stim_v01/AvoNeu.png	96	1.1	10	9	stim_v01/4.png	GoAvo	2	stim_v01/AvoNeg.png	1	9	10	0	3	3	22	None	0		2017_Mrz_18_1744	60.0036767304	cfc_SPP1665_Learning	4	1
16	1	5	8	None	stim_v01/AvoNeu.png	160	1.1	11	10	stim_v01/1.png	NoGoAvo	4	stim_v01/AvoNeg.png	1	7	14	0	4	4	64	None	1		2017_Mrz_18_1744	60.0036767304	cfc_SPP1665_Learning	4	1
12	0.5	5	6	3	stim_v01/AvoNeu.png	160	2.1	11	9	stim_v01/4.png	GoAvo	2	stim_v01/AvoNeg.png	2	9	10	0	5	5	25	3	1	0.349936264858	2017_Mrz_18_1744	60.0036767304	cfc_SPP1665_Learning	4	1
16	1	5	8	None	stim_v01/WinPos.png	96	2.1	10	8	stim_v01/2.png	NoGoWin	3	stim_v01/WinNeu.png	1	7	14	0	6	6	45	3	0	0.316599299291	2017_Mrz_18_1744	60.0036767304	cfc_SPP1665_Learning	4	1
17	0.5	5	8	None	stim_v01/AvoNeg.png	96	1.1	10	9	stim_v01/1.png	NoGoAvo	4	stim_v01/AvoNeu.png	2	7	15	0	7	7	76	None	1		2017_Mrz_18_1744	60.0036767304	cfc_SPP1665_Learning	4	1
13	0.5	5	6	3	stim_v01/AvoNeg.png	96	2.1	10	8	stim_v01/4.png	GoAvo	2	stim_v01/AvoNeu.png	2	9	11	0	8	8	34	3	1	0.366635385184	2017_Mrz_18_1744	60.0036767304	cfc_SPP1665_Learning	4	1
13	1	5	6	3	stim_v01/WinNeu.png	160	1.1	11	10	stim_v01/3.png	GoWin	1	stim_v01/WinPos.png	2	9	11	0	9	9	17	3	1	0.383272324882	2017_Mrz_18_1744	60.0036767304	cfc_SPP1665_Learning	4	1
13	1	5	6	3	stim_v01/WinNeu.png	96	2.1	10	8	stim_v01/3.png	GoWin	1	stim_v01/WinPos.png	2	9	11	0	10	10	18	None	0		2017_Mrz_18_1744	60.0036767304	cfc_SPP1665_Learning	4	1
12	1	5	6	3	stim_v01/AvoNeu.png	96	1.1	10	9	stim_v01/4.png	GoAvo	2	stim_v01/AvoNeg.png	2	9	10	0	11	11	29	3	1	0.333249520289	2017_Mrz_18_1744	60.0036767304	cfc_SPP1665_Learning	4	1
12	0.5	5	6	3	stim_v01/WinPos.png	96	2.1	10	8	stim_v01/3.png	GoWin	1	stim_v01/WinNeu.png	2	9	10	0	12	12	10	None	0		2017_Mrz_18_1744	60.0036767304	cfc_SPP1665_Learning	4	1
16	1	5	8	None	stim_v01/AvoNeu.png	160	2.1	11	9	stim_v01/1.png	NoGoAvo	4	stim_v01/AvoNeg.png	1	7	14	0	13	13	65	None	1		2017_Mrz_18_1744	60.0036767304	cfc_SPP1665_Learning	4	1
16	1	5	8	None	stim_v01/WinPos.png	160	2.1	11	9	stim_v01/2.png	NoGoWin	3	stim_v01/WinNeu.png	1	7	14	0	14	14	51	3	0	0.283284670453	2017_Mrz_18_1744	60.0036767304	cfc_SPP1665_Learning	4	1
17	1	5	8	None	stim_v01/WinNeu.png	96	1.1	10	9	stim_v01/2.png	NoGoWin	3	stim_v01/WinPos.png	2	7	15	0	15	15	59	3	0	0.366576223034	2017_Mrz_18_1744	60.0036767304	cfc_SPP1665_Learning	4	1
12	1	5	6	3	stim_v01/AvoNeu.png	160	1.1	11	10	stim_v01/4.png	GoAvo	2	stim_v01/AvoNeg.png	2	9	10	0	16	16	31	3	1	0.416600235018	2017_Mrz_18_1744	60.0036767304	cfc_SPP1665_Learning	4	1
16	0.5	5	8	None	stim_v01/WinPos.png	96	1.1	10	9	stim_v01/2.png	NoGoWin	3	stim_v01/WinNeu.png	2	7	14	0	17	17	46	3	0	0.383335411052	2017_Mrz_18_1744	60.0036767304	cfc_SPP1665_Learning	4	1
12	1	5	6	3	stim_v01/WinPos.png	160	1.1	11	10	stim_v01/3.png	GoWin	1	stim_v01/WinNeu.png	1	9	10	0	18	18	4	None	0		2017_Mrz_18_1744	60.0036767304	cfc_SPP1665_Learning	4	1
12	0.5	5	6	3	stim_v01/AvoNeu.png	160	2.1	11	9	stim_v01/4.png	GoAvo	2	stim_v01/AvoNeg.png	1	9	10	0	19	19	28	3	1	0.399931601311	2017_Mrz_18_1744	60.0036767304	cfc_SPP1665_Learning	4	1
16	1	5	8	None	stim_v01/AvoNeu.png	160	1.1	11	10	stim_v01/1.png	NoGoAvo	4	stim_v01/AvoNeg.png	2	7	14	0	20	20	70	None	1		2017_Mrz_18_1744	60.0036767304	cfc_SPP1665_Learning	4	1
16	0.5	5	8	None	stim_v01/AvoNeu.png	160	2.1	11	9	stim_v01/1.png	NoGoAvo	4	stim_v01/AvoNeg.png	2	7	14	0	21	21	62	None	1		2017_Mrz_18_1744	60.0036767304	cfc_SPP1665_Learning	4	1
16	0.5	5	8	None	stim_v01/WinPos.png	160	2.1	11	9	stim_v01/2.png	NoGoWin	3	stim_v01/WinNeu.png	1	7	14	0	22	22	41	3	0	0.733241792987	2017_Mrz_18_1744	60.0036767304	cfc_SPP1665_Learning	4	1
12	1	5	6	3	stim_v01/AvoNeu.png	96	2.1	10	8	stim_v01/4.png	GoAvo	2	stim_v01/AvoNeg.png	1	9	10	0	23	23	32	3	1	0.283299762838	2017_Mrz_18_1744	60.0036767304	cfc_SPP1665_Learning	4	1
12	1	5	6	3	stim_v01/WinPos.png	160	2.1	11	9	stim_v01/3.png	GoWin	1	stim_v01/WinNeu.png	1	9	10	0	24	24	11	None	0		2017_Mrz_18_1744	60.0036767304	cfc_SPP1665_Learning	4	1
16	0.5	5	8	None	stim_v01/WinPos.png	96	1.1	10	9	stim_v01/2.png	NoGoWin	3	stim_v01/WinNeu.png	1	7	14	0	25	25	48	None	1		2017_Mrz_18_1744	60.0036767304	cfc_SPP1665_Learning	4	1
12	1	5	6	3	stim_v01/AvoNeu.png	160	2.1	11	9	stim_v01/4.png	GoAvo	2	stim_v01/AvoNeg.png	1	9	10	0	26	26	30	3	1	0.233282693351	2017_Mrz_18_1744	60.0036767304	cfc_SPP1665_Learning	4	1
12	1	5	6	3	stim_v01/AvoNeu.png	96	2.1	10	8	stim_v01/4.png	GoAvo	2	stim_v01/AvoNeg.png	1	9	10	0	27	27	26	3	1	0.349929624208	2017_Mrz_18_1744	60.0036767304	cfc_SPP1665_Learning	4	1
12	0.5	5	6	3	stim_v01/WinPos.png	160	2.1	11	9	stim_v01/3.png	GoWin	1	stim_v01/WinNeu.png	2	9	10	0	28	28	1	3	1	0.283265955896	2017_Mrz_18_1744	60.0036767304	cfc_SPP1665_Learning	4	1
16	0.5	5	8	None	stim_v01/WinPos.png	96	1.1	10	9	stim_v01/2.png	NoGoWin	3	stim_v01/WinNeu.png	2	7	14	0	29	29	43	None	1		2017_Mrz_18_1744	60.0036767304	cfc_SPP1665_Learning	4	1
16	1	5	8	None	stim_v01/AvoNeu.png	160	1.1	11	10	stim_v01/1.png	NoGoAvo	4	stim_v01/AvoNeg.png	1	7	14	0	30	30	63	None	1		2017_Mrz_18_1744	60.0036767304	cfc_SPP1665_Learning	4	1
16	0.5	5	8	None	stim_v01/AvoNeu.png	96	2.1	10	8	stim_v01/1.png	NoGoAvo	4	stim_v01/AvoNeg.png	2	7	14	0	31	31	68	None	1		2017_Mrz_18_1744	60.0036767304	cfc_SPP1665_Learning	4	1
16	0.5	5	8	None	stim_v01/AvoNeu.png	96	1.1	10	9	stim_v01/1.png	NoGoAvo	4	stim_v01/AvoNeg.png	1	7	14	0	32	32	71	None	1		2017_Mrz_18_1744	60.0036767304	cfc_SPP1665_Learning	4	1
13	0.5	5	6	3	stim_v01/AvoNeg.png	160	1.1	11	10	stim_v01/4.png	GoAvo	2	stim_v01/AvoNeu.png	2	9	11	0	33	33	33	3	1	0.349969769953	2017_Mrz_18_1744	60.0036767304	cfc_SPP1665_Learning	4	1
16	0.5	5	8	None	stim_v01/AvoNeu.png	160	1.1	11	10	stim_v01/1.png	NoGoAvo	4	stim_v01/AvoNeg.png	2	7	14	0	34	34	67	None	1		2017_Mrz_18_1744	60.0036767304	cfc_SPP1665_Learning	4	1
13	1	5	6	3	stim_v01/WinNeu.png	96	1.1	10	9	stim_v01/3.png	GoWin	1	stim_v01/WinPos.png	2	9	11	0	35	35	16	3	1	0.299931269279	2017_Mrz_18_1744	60.0036767304	cfc_SPP1665_Learning	4	1
12	0.5	5	6	3	stim_v01/WinPos.png	160	2.1	11	9	stim_v01/3.png	GoWin	1	stim_v01/WinNeu.png	1	9	10	0	36	36	6	3	1	0.333261292349	2017_Mrz_18_1744	60.0036767304	cfc_SPP1665_Learning	4	1
13	0.5	5	6	3	stim_v01/WinNeu.png	160	2.1	11	9	stim_v01/3.png	GoWin	1	stim_v01/WinPos.png	2	9	11	0	37	37	15	3	1	0.349928114971	2017_Mrz_18_1744	60.0036767304	cfc_SPP1665_Learning	4	1
13	1	5	6	3	stim_v01/AvoNeg.png	160	2.1	11	9	stim_v01/4.png	GoAvo	2	stim_v01/AvoNeu.png	2	9	11	0	38	38	37	3	1	0.299930665584	2017_Mrz_18_1744	60.0036767304	cfc_SPP1665_Learning	4	1
16	0.5	5	8	None	stim_v01/AvoNeu.png	96	2.1	10	8	stim_v01/1.png	NoGoAvo	4	stim_v01/AvoNeg.png	2	7	14	0	39	39	72	None	1		2017_Mrz_18_1744	60.0036767304	cfc_SPP1665_Learning	4	1
12	0.5	5	6	3	stim_v01/WinPos.png	96	2.1	10	8	stim_v01/3.png	GoWin	1	stim_v01/WinNeu.png	2	9	10	0	40	40	0	3	1	0.283259315247	2017_Mrz_18_1744	60.0036767304	cfc_SPP1665_Learning	4	1
17	1	5	8	None	stim_v01/WinNeu.png	160	1.1	11	10	stim_v01/2.png	NoGoWin	3	stim_v01/WinPos.png	2	7	15	0	41	41	54	None	1		2017_Mrz_18_1744	60.0036767304	cfc_SPP1665_Learning	4	1
13	0.5	5	6	3	stim_v01/AvoNeg.png	160	1.1	11	10	stim_v01/4.png	GoAvo	2	stim_v01/AvoNeu.png	2	9	11	0	42	42	36	3	1	0.383261458365	2017_Mrz_18_1744	60.0036767304	cfc_SPP1665_Learning	4	1
16	0.5	5	8	None	stim_v01/WinPos.png	160	2.1	11	9	stim_v01/2.png	NoGoWin	3	stim_v01/WinNeu.png	1	7	14	0	43	43	44	None	1		2017_Mrz_18_1744	60.0036767304	cfc_SPP1665_Learning	4	1
17	1	5	8	None	stim_v01/WinNeu.png	160	2.1	11	9	stim_v01/2.png	NoGoWin	3	stim_v01/WinPos.png	1	7	15	0	44	44	56	None	1		2017_Mrz_18_1744	60.0036767304	cfc_SPP1665_Learning	4	1
12	1	5	6	3	stim_v01/WinPos.png	160	1.1	11	10	stim_v01/3.png	GoWin	1	stim_v01/WinNeu.png	1	9	10	0	45	45	3	3	1	0.266595511102	2017_Mrz_18_1744	60.0036767304	cfc_SPP1665_Learning	4	1
17	1	5	8	None	stim_v01/WinNeu.png	96	1.1	10	9	stim_v01/2.png	NoGoWin	3	stim_v01/WinPos.png	1	7	15	0	46	46	53	None	1		2017_Mrz_18_1744	60.0036767304	cfc_SPP1665_Learning	4	1
16	1	5	8	None	stim_v01/WinPos.png	96	1.1	10	9	stim_v01/2.png	NoGoWin	3	stim_v01/WinNeu.png	2	7	14	0	47	47	40	None	1		2017_Mrz_18_1744	60.0036767304	cfc_SPP1665_Learning	4	1
16	1	5	8	None	stim_v01/WinPos.png	96	2.1	10	8	stim_v01/2.png	NoGoWin	3	stim_v01/WinNeu.png	2	7	14	0	48	48	52	None	1		2017_Mrz_18_1744	60.0036767304	cfc_SPP1665_Learning	4	1
16	0.5	5	8	None	stim_v01/AvoNeu.png	160	1.1	11	10	stim_v01/1.png	NoGoAvo	4	stim_v01/AvoNeg.png	1	7	14	0	49	49	61	None	1		2017_Mrz_18_1744	60.0036767304	cfc_SPP1665_Learning	4	1
12	1	5	6	3	stim_v01/AvoNeu.png	160	2.1	11	9	stim_v01/4.png	GoAvo	2	stim_v01/AvoNeg.png	2	9	10	0	50	50	23	3	1	0.433260115143	2017_Mrz_18_1744	60.0036767304	cfc_SPP1665_Learning	4	1
12	0.5	5	6	3	stim_v01/AvoNeu.png	96	1.1	10	9	stim_v01/4.png	GoAvo	2	stim_v01/AvoNeg.png	2	9	10	0	51	51	21	3	1	0.383271117492	2017_Mrz_18_1744	60.0036767304	cfc_SPP1665_Learning	4	1
16	0.5	5	8	None	stim_v01/AvoNeu.png	96	2.1	10	8	stim_v01/1.png	NoGoAvo	4	stim_v01/AvoNeg.png	2	7	14	0	52	52	69	None	1		2017_Mrz_18_1744	60.0036767304	cfc_SPP1665_Learning	4	1
17	0.5	5	8	None	stim_v01/AvoNeg.png	160	2.1	11	9	stim_v01/1.png	NoGoAvo	4	stim_v01/AvoNeu.png	1	7	15	0	53	53	78	None	1		2017_Mrz_18_1744	60.0036767304	cfc_SPP1665_Learning	4	1
16	1	5	8	None	stim_v01/AvoNeu.png	160	1.1	11	10	stim_v01/1.png	NoGoAvo	4	stim_v01/AvoNeg.png	1	7	14	0	54	54	66	None	1		2017_Mrz_18_1744	60.0036767304	cfc_SPP1665_Learning	4	1
13	0.5	5	6	3	stim_v01/AvoNeg.png	160	2.1	11	9	stim_v01/4.png	GoAvo	2	stim_v01/AvoNeu.png	1	9	11	0	55	55	38	3	1	0.266616036746	2017_Mrz_18_1744	60.0036767304	cfc_SPP1665_Learning	4	1
13	0.5	5	6	3	stim_v01/AvoNeg.png	160	1.1	11	10	stim_v01/4.png	GoAvo	2	stim_v01/AvoNeu.png	1	9	11	0	56	56	39	3	1	0.333254651699	2017_Mrz_18_1744	60.0036767304	cfc_SPP1665_Learning	4	1
13	1	5	6	3	stim_v01/AvoNeg.png	96	2.1	10	8	stim_v01/4.png	GoAvo	2	stim_v01/AvoNeu.png	1	9	11	0	57	57	35	3	1	0.349944112899	2017_Mrz_18_1744	60.0036767304	cfc_SPP1665_Learning	4	1
17	0.5	5	8	None	stim_v01/WinNeu.png	96	1.1	10	9	stim_v01/2.png	NoGoWin	3	stim_v01/WinPos.png	2	7	15	0	58	58	57	None	1		2017_Mrz_18_1744	60.0036767304	cfc_SPP1665_Learning	4	1
17	0.5	5	8	None	stim_v01/WinNeu.png	96	1.1	10	9	stim_v01/2.png	NoGoWin	3	stim_v01/WinPos.png	2	7	15	0	59	59	58	None	1		2017_Mrz_18_1744	60.0036767304	cfc_SPP1665_Learning	4	1
12	0.5	5	6	3	stim_v01/WinPos.png	96	1.1	10	9	stim_v01/3.png	GoWin	1	stim_v01/WinNeu.png	1	9	10	0	60	60	7	3	1	0.299971113175	2017_Mrz_18_1744	60.0036767304	cfc_SPP1665_Learning	4	1
17	0.5	5	8	None	stim_v01/AvoNeg.png	160	1.1	11	10	stim_v01/1.png	NoGoAvo	4	stim_v01/AvoNeu.png	1	7	15	0	61	61	79	None	1		2017_Mrz_18_1744	60.0036767304	cfc_SPP1665_Learning	4	1
12	1	5	6	3	stim_v01/WinPos.png	96	2.1	10	8	stim_v01/3.png	GoWin	1	stim_v01/WinNeu.png	1	9	10	0	62	62	9	3	1	0.483272355067	2017_Mrz_18_1744	60.0036767304	cfc_SPP1665_Learning	4	1
17	1	5	8	None	stim_v01/AvoNeg.png	96	2.1	10	8	stim_v01/1.png	NoGoAvo	4	stim_v01/AvoNeu.png	1	7	15	0	63	63	77	None	1		2017_Mrz_18_1744	60.0036767304	cfc_SPP1665_Learning	4	1
13	1	5	6	3	stim_v01/WinNeu.png	96	1.1	10	9	stim_v01/3.png	GoWin	1	stim_v01/WinPos.png	2	9	11	0	64	64	13	3	1	0.316610165808	2017_Mrz_18_1744	60.0036767304	cfc_SPP1665_Learning	4	1
17	0.5	5	8	None	stim_v01/AvoNeg.png	96	2.1	10	8	stim_v01/1.png	NoGoAvo	4	stim_v01/AvoNeu.png	2	7	15	0	65	65	75	None	1		2017_Mrz_18_1744	60.0036767304	cfc_SPP1665_Learning	4	1
16	0.5	5	8	None	stim_v01/AvoNeu.png	160	2.1	11	9	stim_v01/1.png	NoGoAvo	4	stim_v01/AvoNeg.png	2	7	14	0	66	66	60	None	1		2017_Mrz_18_1744	60.0036767304	cfc_SPP1665_Learning	4	1
12	1	5	6	3	stim_v01/WinPos.png	96	2.1	10	8	stim_v01/3.png	GoWin	1	stim_v01/WinNeu.png	1	9	10	0	67	67	5	3	1	0.383265080538	2017_Mrz_18_1744	60.0036767304	cfc_SPP1665_Learning	4	1
12	0.5	5	6	3	stim_v01/WinPos.png	160	1.1	11	10	stim_v01/3.png	GoWin	1	stim_v01/WinNeu.png	2	9	10	0	68	68	8	3	1	0.3165980919	2017_Mrz_18_1744	60.0036767304	cfc_SPP1665_Learning	4	1
12	0.5	5	6	3	stim_v01/WinPos.png	96	1.1	10	9	stim_v01/3.png	GoWin	1	stim_v01/WinNeu.png	1	9	10	0	69	69	12	3	1	0.399932808702	2017_Mrz_18_1744	60.0036767304	cfc_SPP1665_Learning	4	1
16	0.5	5	8	None	stim_v01/WinPos.png	96	2.1	10	8	stim_v01/2.png	NoGoWin	3	stim_v01/WinNeu.png	1	7	14	0	70	70	50	None	1		2017_Mrz_18_1744	60.0036767304	cfc_SPP1665_Learning	4	1
13	0.5	5	6	3	stim_v01/WinNeu.png	160	1.1	11	10	stim_v01/3.png	GoWin	1	stim_v01/WinPos.png	2	9	11	0	71	71	19	3	1	0.400089467658	2017_Mrz_18_1744	60.0036767304	cfc_SPP1665_Learning	4	1
16	1	5	8	None	stim_v01/WinPos.png	160	2.1	11	9	stim_v01/2.png	NoGoWin	3	stim_v01/WinNeu.png	1	7	14	0	72	72	47	None	1		2017_Mrz_18_1744	60.0036767304	cfc_SPP1665_Learning	4	1
12	1	5	6	3	stim_v01/WinPos.png	160	1.1	11	10	stim_v01/3.png	GoWin	1	stim_v01/WinNeu.png	2	9	10	0	73	73	2	3	1	0.416567937315	2017_Mrz_18_1744	60.0036767304	cfc_SPP1665_Learning	4	1
17	1	5	8	None	stim_v01/WinNeu.png	160	1.1	11	10	stim_v01/2.png	NoGoWin	3	stim_v01/WinPos.png	1	7	15	0	74	74	55	None	1		2017_Mrz_18_1744	60.0036767304	cfc_SPP1665_Learning	4	1
16	1	5	8	None	stim_v01/WinPos.png	96	1.1	10	9	stim_v01/2.png	NoGoWin	3	stim_v01/WinNeu.png	2	7	14	0	75	75	42	None	1		2017_Mrz_18_1744	60.0036767304	cfc_SPP1665_Learning	4	1
12	0.5	5	6	3	stim_v01/AvoNeu.png	96	1.1	10	9	stim_v01/4.png	GoAvo	2	stim_v01/AvoNeg.png	2	9	10	0	76	76	27	3	1	0.349943207356	2017_Mrz_18_1744	60.0036767304	cfc_SPP1665_Learning	4	1
16	1	5	8	None	stim_v01/WinPos.png	96	2.1	10	8	stim_v01/2.png	NoGoWin	3	stim_v01/WinNeu.png	1	7	14	0	77	77	49	None	1		2017_Mrz_18_1744	60.0036767304	cfc_SPP1665_Learning	4	1
12	1	5	6	3	stim_v01/AvoNeu.png	96	2.1	10	8	stim_v01/4.png	GoAvo	2	stim_v01/AvoNeg.png	1	9	10	0	78	78	20	3	1	0.416576389051	2017_Mrz_18_1744	60.0036767304	cfc_SPP1665_Learning	4	1
17	0.5	5	8	None	stim_v01/AvoNeg.png	96	2.1	10	8	stim_v01/1.png	NoGoAvo	4	stim_v01/AvoNeu.png	1	7	15	0	79	79	74	None	1		2017_Mrz_18_1744	60.0036767304	cfc_SPP1665_Learning	4	1
