# Supplementary material for: θ-γ Cross-Frequency Transcranial Alternating Current Stimulation over the Trough Impairs Cognitive Control
Source: eNeuro. 2020 Sep 4;7(5):ENEURO.0126-20.2020. doi: 10.1523/ENEURO.0126-20.2020 (PMC7540931; doi:10.1523/ENEURO.0126-20.2020)
Supplement: Extended Data 1 — contains all materials, pseudonymized raw data and analysis scripts used in this study that are freely available at our repository. Download Extended Data 1, ZIP file. [file enu-eN-NWR-0126-20-s02.zip › 2020_cfc_tacs-master/data/raw/1_learning/s_amp/P_10_S_3_cfc_SPP1665_Learning_2017_Mrz_17_0956.csv]

icFbackMarker	blineStop	circleMarker	cRespMarker	cResponse	cFback	trigStimulator	preCueStop	portStop	preCueStart	cue	cType	cueMarker	icFback	prepRespStop	icRespMarker	cFbackMarker	trials.thisRepN	trials.thisTrialN	trials.thisN	trials.thisIndex	buttonBox_Response.keys	buttonBox_Response.corr	buttonBox_Response.rt	date	frameRate	expName	session	participant
																								2017_Mrz_17_0956	60.000036223	cfc_SPP1665_Learning	3	10
12	1	5	6	3	stim_v01/WinPos.png	160	1.1	11	10	stim_v02/4.png	GoWin	1	stim_v01/WinNeu.png	1	9	10	0	0	0	12	3	1	0.333318341035	2017_Mrz_17_0956	60.000036223	cfc_SPP1665_Learning	3	10
13	0.5	5	6	3	stim_v01/AvoNeg.png	96	2.1	10	8	stim_v02/2.png	GoAvo	2	stim_v01/AvoNeu.png	1	9	11	0	1	1	35	3	1	0.416605892517	2017_Mrz_17_0956	60.000036223	cfc_SPP1665_Learning	3	10
16	1	5	8	None	stim_v01/AvoNeu.png	160	2.1	11	9	stim_v02/1.png	NoGoAvo	4	stim_v01/AvoNeg.png	2	7	14	0	2	2	63	3	0	0.299937636063	2017_Mrz_17_0956	60.000036223	cfc_SPP1665_Learning	3	10
12	0.5	5	6	3	stim_v01/WinPos.png	96	2.1	10	8	stim_v02/4.png	GoWin	1	stim_v01/WinNeu.png	1	9	10	0	3	3	3	None	0		2017_Mrz_17_0956	60.000036223	cfc_SPP1665_Learning	3	10
12	0.5	5	6	3	stim_v01/WinPos.png	160	1.1	11	10	stim_v02/4.png	GoWin	1	stim_v01/WinNeu.png	2	9	10	0	4	4	1	3	1	0.433266662883	2017_Mrz_17_0956	60.000036223	cfc_SPP1665_Learning	3	10
13	0.5	5	6	3	stim_v01/WinNeu.png	96	1.1	10	9	stim_v02/4.png	GoWin	1	stim_v01/WinPos.png	2	9	11	0	5	5	13	None	0		2017_Mrz_17_0956	60.000036223	cfc_SPP1665_Learning	3	10
16	0.5	5	8	None	stim_v01/AvoNeu.png	96	1.1	10	9	stim_v02/1.png	NoGoAvo	4	stim_v01/AvoNeg.png	2	7	14	0	6	6	71	3	0	0.433271190759	2017_Mrz_17_0956	60.000036223	cfc_SPP1665_Learning	3	10
12	1	5	6	3	stim_v01/AvoNeu.png	96	1.1	10	9	stim_v02/2.png	GoAvo	2	stim_v01/AvoNeg.png	1	9	10	0	7	7	29	3	1	0.399920067906	2017_Mrz_17_0956	60.000036223	cfc_SPP1665_Learning	3	10
16	1	5	8	None	stim_v01/WinPos.png	96	2.1	10	8	stim_v02/3.png	NoGoWin	3	stim_v01/WinNeu.png	1	7	14	0	8	8	40	3	0	0.449957015369	2017_Mrz_17_0956	60.000036223	cfc_SPP1665_Learning	3	10
13	1	5	6	3	stim_v01/WinNeu.png	96	1.1	10	9	stim_v02/4.png	GoWin	1	stim_v01/WinPos.png	1	9	11	0	9	9	18	None	0		2017_Mrz_17_0956	60.000036223	cfc_SPP1665_Learning	3	10
12	0.5	5	6	3	stim_v01/AvoNeu.png	96	1.1	10	9	stim_v02/2.png	GoAvo	2	stim_v01/AvoNeg.png	2	9	10	0	10	10	22	3	1	0.349948321848	2017_Mrz_17_0956	60.000036223	cfc_SPP1665_Learning	3	10
13	0.5	5	6	3	stim_v01/WinNeu.png	96	2.1	10	8	stim_v02/4.png	GoWin	1	stim_v01/WinPos.png	2	9	11	0	11	11	19	3	1	0.633264127273	2017_Mrz_17_0956	60.000036223	cfc_SPP1665_Learning	3	10
12	0.5	5	6	3	stim_v01/WinPos.png	96	1.1	10	9	stim_v02/4.png	GoWin	1	stim_v01/WinNeu.png	1	9	10	0	12	12	2	None	0		2017_Mrz_17_0956	60.000036223	cfc_SPP1665_Learning	3	10
12	0.5	5	6	3	stim_v01/WinPos.png	96	2.1	10	8	stim_v02/4.png	GoWin	1	stim_v01/WinNeu.png	2	9	10	0	13	13	11	3	1	0.349922965746	2017_Mrz_17_0956	60.000036223	cfc_SPP1665_Learning	3	10
16	0.5	5	8	None	stim_v01/AvoNeu.png	160	2.1	11	9	stim_v02/1.png	NoGoAvo	4	stim_v01/AvoNeg.png	1	7	14	0	14	14	66	3	0	0.299927372878	2017_Mrz_17_0956	60.000036223	cfc_SPP1665_Learning	3	10
16	1	5	8	None	stim_v01/AvoNeu.png	160	1.1	11	10	stim_v02/1.png	NoGoAvo	4	stim_v01/AvoNeg.png	1	7	14	0	15	15	60	None	1		2017_Mrz_17_0956	60.000036223	cfc_SPP1665_Learning	3	10
12	0.5	5	6	3	stim_v01/AvoNeu.png	160	2.1	11	9	stim_v02/2.png	GoAvo	2	stim_v01/AvoNeg.png	2	9	10	0	16	16	32	3	1	0.383274692316	2017_Mrz_17_0956	60.000036223	cfc_SPP1665_Learning	3	10
12	1	5	6	3	stim_v01/WinPos.png	160	2.1	11	9	stim_v02/4.png	GoWin	1	stim_v01/WinNeu.png	1	9	10	0	17	17	6	3	1	0.633271673732	2017_Mrz_17_0956	60.000036223	cfc_SPP1665_Learning	3	10
16	0.5	5	8	None	stim_v01/WinPos.png	160	2.1	11	9	stim_v02/3.png	NoGoWin	3	stim_v01/WinNeu.png	1	7	14	0	18	18	42	3	0	0.349935643798	2017_Mrz_17_0956	60.000036223	cfc_SPP1665_Learning	3	10
17	0.5	5	8	None	stim_v01/AvoNeg.png	160	1.1	11	10	stim_v02/1.png	NoGoAvo	4	stim_v01/AvoNeu.png	1	7	15	0	19	19	76	3	0	0.349946812557	2017_Mrz_17_0956	60.000036223	cfc_SPP1665_Learning	3	10
16	0.5	5	8	None	stim_v01/AvoNeu.png	96	2.1	10	8	stim_v02/1.png	NoGoAvo	4	stim_v01/AvoNeg.png	2	7	14	0	20	20	61	None	1		2017_Mrz_17_0956	60.000036223	cfc_SPP1665_Learning	3	10
16	0.5	5	8	None	stim_v01/WinPos.png	96	1.1	10	9	stim_v02/3.png	NoGoWin	3	stim_v01/WinNeu.png	1	7	14	0	21	21	43	3	0	0.333266119539	2017_Mrz_17_0956	60.000036223	cfc_SPP1665_Learning	3	10
12	1	5	6	3	stim_v01/WinPos.png	160	1.1	11	10	stim_v02/4.png	GoWin	1	stim_v01/WinNeu.png	1	9	10	0	22	22	8	None	0		2017_Mrz_17_0956	60.000036223	cfc_SPP1665_Learning	3	10
12	1	5	6	3	stim_v01/AvoNeu.png	96	1.1	10	9	stim_v02/2.png	GoAvo	2	stim_v01/AvoNeg.png	1	9	10	0	23	23	25	3	1	0.316606254747	2017_Mrz_17_0956	60.000036223	cfc_SPP1665_Learning	3	10
13	1	5	6	3	stim_v01/WinNeu.png	96	2.1	10	8	stim_v02/4.png	GoWin	1	stim_v01/WinPos.png	2	9	11	0	24	24	15	None	0		2017_Mrz_17_0956	60.000036223	cfc_SPP1665_Learning	3	10
12	1	5	6	3	stim_v01/AvoNeu.png	160	2.1	11	9	stim_v02/2.png	GoAvo	2	stim_v01/AvoNeg.png	2	9	10	0	25	25	24	3	1	0.316626781115	2017_Mrz_17_0956	60.000036223	cfc_SPP1665_Learning	3	10
17	0.5	5	8	None	stim_v01/AvoNeg.png	96	1.1	10	9	stim_v02/1.png	NoGoAvo	4	stim_v01/AvoNeu.png	1	7	15	0	26	26	78	None	1		2017_Mrz_17_0956	60.000036223	cfc_SPP1665_Learning	3	10
12	0.5	5	6	3	stim_v01/WinPos.png	96	2.1	10	8	stim_v02/4.png	GoWin	1	stim_v01/WinNeu.png	1	9	10	0	27	27	9	3	1	0.433280850226	2017_Mrz_17_0956	60.000036223	cfc_SPP1665_Learning	3	10
17	0.5	5	8	None	stim_v01/AvoNeg.png	160	2.1	11	9	stim_v02/1.png	NoGoAvo	4	stim_v01/AvoNeu.png	1	7	15	0	28	28	73	3	0	0.483267991061	2017_Mrz_17_0956	60.000036223	cfc_SPP1665_Learning	3	10
13	1	5	6	3	stim_v01/AvoNeg.png	96	2.1	10	8	stim_v02/2.png	GoAvo	2	stim_v01/AvoNeu.png	1	9	11	0	29	29	34	3	1	0.366647730085	2017_Mrz_17_0956	60.000036223	cfc_SPP1665_Learning	3	10
16	1	5	8	None	stim_v01/WinPos.png	96	2.1	10	8	stim_v02/3.png	NoGoWin	3	stim_v01/WinNeu.png	2	7	14	0	30	30	45	None	1		2017_Mrz_17_0956	60.000036223	cfc_SPP1665_Learning	3	10
13	1	5	6	3	stim_v01/WinNeu.png	96	1.1	10	9	stim_v02/4.png	GoWin	1	stim_v01/WinPos.png	1	9	11	0	31	31	17	None	0		2017_Mrz_17_0956	60.000036223	cfc_SPP1665_Learning	3	10
16	0.5	5	8	None	stim_v01/AvoNeu.png	160	2.1	11	9	stim_v02/1.png	NoGoAvo	4	stim_v01/AvoNeg.png	2	7	14	0	32	32	68	3	0	0.316605952888	2017_Mrz_17_0956	60.000036223	cfc_SPP1665_Learning	3	10
12	0.5	5	6	3	stim_v01/AvoNeu.png	160	2.1	11	9	stim_v02/2.png	GoAvo	2	stim_v01/AvoNeg.png	1	9	10	0	33	33	27	3	1	0.48326617991	2017_Mrz_17_0956	60.000036223	cfc_SPP1665_Learning	3	10
12	0.5	5	6	3	stim_v01/WinPos.png	96	2.1	10	8	stim_v02/4.png	GoWin	1	stim_v01/WinNeu.png	2	9	10	0	34	34	4	3	1	0.466598768659	2017_Mrz_17_0956	60.000036223	cfc_SPP1665_Learning	3	10
12	1	5	6	3	stim_v01/AvoNeu.png	160	2.1	11	9	stim_v02/2.png	GoAvo	2	stim_v01/AvoNeg.png	1	9	10	0	35	35	21	None	0		2017_Mrz_17_0956	60.000036223	cfc_SPP1665_Learning	3	10
17	1	5	8	None	stim_v01/AvoNeg.png	160	2.1	11	9	stim_v02/1.png	NoGoAvo	4	stim_v01/AvoNeu.png	1	7	15	0	36	36	75	3	0	0.449941620593	2017_Mrz_17_0956	60.000036223	cfc_SPP1665_Learning	3	10
12	1	5	6	3	stim_v01/AvoNeu.png	96	2.1	10	8	stim_v02/2.png	GoAvo	2	stim_v01/AvoNeg.png	2	9	10	0	37	37	26	None	0		2017_Mrz_17_0956	60.000036223	cfc_SPP1665_Learning	3	10
12	1	5	6	3	stim_v01/WinPos.png	160	1.1	11	10	stim_v02/4.png	GoWin	1	stim_v01/WinNeu.png	2	9	10	0	38	38	0	None	0		2017_Mrz_17_0956	60.000036223	cfc_SPP1665_Learning	3	10
17	1	5	8	None	stim_v01/AvoNeg.png	160	1.1	11	10	stim_v02/1.png	NoGoAvo	4	stim_v01/AvoNeu.png	2	7	15	0	39	39	74	3	0	0.366593697438	2017_Mrz_17_0956	60.000036223	cfc_SPP1665_Learning	3	10
16	1	5	8	None	stim_v01/WinPos.png	96	1.1	10	9	stim_v02/3.png	NoGoWin	3	stim_v01/WinNeu.png	1	7	14	0	40	40	50	None	1		2017_Mrz_17_0956	60.000036223	cfc_SPP1665_Learning	3	10
13	1	5	6	3	stim_v01/WinNeu.png	160	2.1	11	9	stim_v02/4.png	GoWin	1	stim_v01/WinPos.png	2	9	11	0	41	41	14	None	0		2017_Mrz_17_0956	60.000036223	cfc_SPP1665_Learning	3	10
17	0.5	5	8	None	stim_v01/WinNeu.png	160	2.1	11	9	stim_v02/3.png	NoGoWin	3	stim_v01/WinPos.png	1	7	15	0	42	42	57	None	1		2017_Mrz_17_0956	60.000036223	cfc_SPP1665_Learning	3	10
16	0.5	5	8	None	stim_v01/WinPos.png	96	1.1	10	9	stim_v02/3.png	NoGoWin	3	stim_v01/WinNeu.png	2	7	14	0	43	43	46	3	0	0.549924656153	2017_Mrz_17_0956	60.000036223	cfc_SPP1665_Learning	3	10
16	1	5	8	None	stim_v01/AvoNeu.png	160	1.1	11	10	stim_v02/1.png	NoGoAvo	4	stim_v01/AvoNeg.png	2	7	14	0	44	44	69	None	1		2017_Mrz_17_0956	60.000036223	cfc_SPP1665_Learning	3	10
16	0.5	5	8	None	stim_v01/AvoNeu.png	160	1.1	11	10	stim_v02/1.png	NoGoAvo	4	stim_v01/AvoNeg.png	1	7	14	0	45	45	70	3	0	0.383319065495	2017_Mrz_17_0956	60.000036223	cfc_SPP1665_Learning	3	10
17	1	5	8	None	stim_v01/WinNeu.png	160	2.1	11	9	stim_v02/3.png	NoGoWin	3	stim_v01/WinPos.png	2	7	15	0	46	46	59	None	1		2017_Mrz_17_0956	60.000036223	cfc_SPP1665_Learning	3	10
13	0.5	5	6	3	stim_v01/AvoNeg.png	160	1.1	11	10	stim_v02/2.png	GoAvo	2	stim_v01/AvoNeu.png	1	9	11	0	47	47	39	3	1	0.383277409041	2017_Mrz_17_0956	60.000036223	cfc_SPP1665_Learning	3	10
12	1	5	6	3	stim_v01/WinPos.png	160	2.1	11	9	stim_v02/4.png	GoWin	1	stim_v01/WinNeu.png	1	9	10	0	48	48	7	3	1	0.383239978604	2017_Mrz_17_0956	60.000036223	cfc_SPP1665_Learning	3	10
12	0.5	5	6	3	stim_v01/AvoNeu.png	160	1.1	11	10	stim_v02/2.png	GoAvo	2	stim_v01/AvoNeg.png	2	9	10	0	49	49	23	None	0		2017_Mrz_17_0956	60.000036223	cfc_SPP1665_Learning	3	10
17	1	5	8	None	stim_v01/WinNeu.png	96	2.1	10	8	stim_v02/3.png	NoGoWin	3	stim_v01/WinPos.png	2	7	15	0	50	50	58	3	0	0.583252535912	2017_Mrz_17_0956	60.000036223	cfc_SPP1665_Learning	3	10
16	1	5	8	None	stim_v01/AvoNeu.png	160	2.1	11	9	stim_v02/1.png	NoGoAvo	4	stim_v01/AvoNeg.png	2	7	14	0	51	51	64	None	1		2017_Mrz_17_0956	60.000036223	cfc_SPP1665_Learning	3	10
16	1	5	8	None	stim_v01/WinPos.png	160	1.1	11	10	stim_v02/3.png	NoGoWin	3	stim_v01/WinNeu.png	2	7	14	0	52	52	41	3	0	0.499926648418	2017_Mrz_17_0956	60.000036223	cfc_SPP1665_Learning	3	10
16	0.5	5	8	None	stim_v01/WinPos.png	96	2.1	10	8	stim_v02/3.png	NoGoWin	3	stim_v01/WinNeu.png	2	7	14	0	53	53	48	None	1		2017_Mrz_17_0956	60.000036223	cfc_SPP1665_Learning	3	10
16	0.5	5	8	None	stim_v01/WinPos.png	96	1.1	10	9	stim_v02/3.png	NoGoWin	3	stim_v01/WinNeu.png	2	7	14	0	54	54	51	3	0	0.483274933802	2017_Mrz_17_0956	60.000036223	cfc_SPP1665_Learning	3	10
16	0.5	5	8	None	stim_v01/WinPos.png	96	2.1	10	8	stim_v02/3.png	NoGoWin	3	stim_v01/WinNeu.png	2	7	14	0	55	55	52	3	0	0.416606194374	2017_Mrz_17_0956	60.000036223	cfc_SPP1665_Learning	3	10
12	1	5	6	3	stim_v01/AvoNeu.png	160	1.1	11	10	stim_v02/2.png	GoAvo	2	stim_v01/AvoNeg.png	2	9	10	0	56	56	20	3	1	0.299955143848	2017_Mrz_17_0956	60.000036223	cfc_SPP1665_Learning	3	10
12	1	5	6	3	stim_v01/AvoNeu.png	96	1.1	10	9	stim_v02/2.png	GoAvo	2	stim_v01/AvoNeg.png	2	9	10	0	57	57	30	None	0		2017_Mrz_17_0956	60.000036223	cfc_SPP1665_Learning	3	10
16	1	5	8	None	stim_v01/WinPos.png	96	2.1	10	8	stim_v02/3.png	NoGoWin	3	stim_v01/WinNeu.png	2	7	14	0	58	58	47	None	1		2017_Mrz_17_0956	60.000036223	cfc_SPP1665_Learning	3	10
17	1	5	8	None	stim_v01/WinNeu.png	96	1.1	10	9	stim_v02/3.png	NoGoWin	3	stim_v01/WinPos.png	1	7	15	0	59	59	56	3	0	0.566604443597	2017_Mrz_17_0956	60.000036223	cfc_SPP1665_Learning	3	10
16	1	5	8	None	stim_v01/AvoNeu.png	96	2.1	10	8	stim_v02/1.png	NoGoAvo	4	stim_v01/AvoNeg.png	2	7	14	0	60	60	67	None	1		2017_Mrz_17_0956	60.000036223	cfc_SPP1665_Learning	3	10
16	0.5	5	8	None	stim_v01/AvoNeu.png	96	1.1	10	9	stim_v02/1.png	NoGoAvo	4	stim_v01/AvoNeg.png	1	7	14	0	61	61	72	3	0	0.416626720744	2017_Mrz_17_0956	60.000036223	cfc_SPP1665_Learning	3	10
16	1	5	8	None	stim_v01/WinPos.png	160	1.1	11	10	stim_v02/3.png	NoGoWin	3	stim_v01/WinNeu.png	1	7	14	0	62	62	44	3	0	0.366609394074	2017_Mrz_17_0956	60.000036223	cfc_SPP1665_Learning	3	10
13	0.5	5	6	3	stim_v01/AvoNeg.png	96	1.1	10	9	stim_v02/2.png	GoAvo	2	stim_v01/AvoNeu.png	1	9	11	0	63	63	33	None	0		2017_Mrz_17_0956	60.000036223	cfc_SPP1665_Learning	3	10
17	0.5	5	8	None	stim_v01/WinNeu.png	160	2.1	11	9	stim_v02/3.png	NoGoWin	3	stim_v01/WinPos.png	2	7	15	0	64	64	53	3	0	0.416587177298	2017_Mrz_17_0956	60.000036223	cfc_SPP1665_Learning	3	10
17	0.5	5	8	None	stim_v01/WinNeu.png	160	2.1	11	9	stim_v02/3.png	NoGoWin	3	stim_v01/WinPos.png	2	7	15	0	65	65	55	None	1		2017_Mrz_17_0956	60.000036223	cfc_SPP1665_Learning	3	10
16	1	5	8	None	stim_v01/WinPos.png	96	1.1	10	9	stim_v02/3.png	NoGoWin	3	stim_v01/WinNeu.png	2	7	14	0	66	66	49	3	0	0.366587660272	2017_Mrz_17_0956	60.000036223	cfc_SPP1665_Learning	3	10
12	1	5	6	3	stim_v01/WinPos.png	160	1.1	11	10	stim_v02/4.png	GoWin	1	stim_v01/WinNeu.png	1	9	10	0	67	67	5	3	1	0.399902258263	2017_Mrz_17_0956	60.000036223	cfc_SPP1665_Learning	3	10
13	0.5	5	6	3	stim_v01/AvoNeg.png	160	1.1	11	10	stim_v02/2.png	GoAvo	2	stim_v01/AvoNeu.png	2	9	11	0	68	68	37	None	0		2017_Mrz_17_0956	60.000036223	cfc_SPP1665_Learning	3	10
12	0.5	5	6	3	stim_v01/WinPos.png	96	2.1	10	8	stim_v02/4.png	GoWin	1	stim_v01/WinNeu.png	2	9	10	0	69	69	10	3	1	0.299946691814	2017_Mrz_17_0956	60.000036223	cfc_SPP1665_Learning	3	10
12	1	5	6	3	stim_v01/AvoNeu.png	96	2.1	10	8	stim_v02/2.png	GoAvo	2	stim_v01/AvoNeg.png	1	9	10	0	70	70	31	3	1	0.366620260975	2017_Mrz_17_0956	60.000036223	cfc_SPP1665_Learning	3	10
13	1	5	6	3	stim_v01/AvoNeg.png	160	1.1	11	10	stim_v02/2.png	GoAvo	2	stim_v01/AvoNeu.png	1	9	11	0	71	71	38	None	0		2017_Mrz_17_0956	60.000036223	cfc_SPP1665_Learning	3	10
13	0.5	5	6	3	stim_v01/AvoNeg.png	96	1.1	10	9	stim_v02/2.png	GoAvo	2	stim_v01/AvoNeu.png	2	9	11	0	72	72	36	3	1	0.299950012255	2017_Mrz_17_0956	60.000036223	cfc_SPP1665_Learning	3	10
17	0.5	5	8	None	stim_v01/WinNeu.png	160	2.1	11	9	stim_v02/3.png	NoGoWin	3	stim_v01/WinPos.png	1	7	15	0	73	73	54	None	1		2017_Mrz_17_0956	60.000036223	cfc_SPP1665_Learning	3	10
17	0.5	5	8	None	stim_v01/AvoNeg.png	160	2.1	11	9	stim_v02/1.png	NoGoAvo	4	stim_v01/AvoNeu.png	1	7	15	0	74	74	79	3	0	0.383276805324	2017_Mrz_17_0956	60.000036223	cfc_SPP1665_Learning	3	10
12	0.5	5	6	3	stim_v01/AvoNeu.png	160	1.1	11	10	stim_v02/2.png	GoAvo	2	stim_v01/AvoNeg.png	1	9	10	0	75	75	28	3	1	0.399939386841	2017_Mrz_17_0956	60.000036223	cfc_SPP1665_Learning	3	10
16	1	5	8	None	stim_v01/AvoNeu.png	160	1.1	11	10	stim_v02/1.png	NoGoAvo	4	stim_v01/AvoNeg.png	1	7	14	0	76	76	65	None	1		2017_Mrz_17_0956	60.000036223	cfc_SPP1665_Learning	3	10
13	1	5	6	3	stim_v01/WinNeu.png	160	1.1	11	10	stim_v02/4.png	GoWin	1	stim_v01/WinPos.png	2	9	11	0	77	77	16	3	1	0.499938119036	2017_Mrz_17_0956	60.000036223	cfc_SPP1665_Learning	3	10
17	0.5	5	8	None	stim_v01/AvoNeg.png	96	1.1	10	9	stim_v02/1.png	NoGoAvo	4	stim_v01/AvoNeu.png	1	7	15	0	78	78	77	None	1		2017_Mrz_17_0956	60.000036223	cfc_SPP1665_Learning	3	10
16	1	5	8	None	stim_v01/AvoNeu.png	96	2.1	10	8	stim_v02/1.png	NoGoAvo	4	stim_v01/AvoNeg.png	2	7	14	0	79	79	62	None	1		2017_Mrz_17_0956	60.000036223	cfc_SPP1665_Learning	3	10
