# Supplementary material for: θ-γ Cross-Frequency Transcranial Alternating Current Stimulation over the Trough Impairs Cognitive Control
Source: eNeuro. 2020 Sep 4;7(5):ENEURO.0126-20.2020. doi: 10.1523/ENEURO.0126-20.2020 (PMC7540931; doi:10.1523/ENEURO.0126-20.2020)
Supplement: Extended Data 1 — contains all materials, pseudonymized raw data and analysis scripts used in this study that are freely available at our repository. Download Extended Data 1, ZIP file. [file enu-eN-NWR-0126-20-s02.zip › 2020_cfc_tacs-master/data/raw/1_learning/s_amp/P_11_S_5_cfc_SPP1665_Learning_2017_Mrz_10_1058.csv]

icFbackMarker	blineStop	circleMarker	cRespMarker	cResponse	cFback	trigStimulator	preCueStop	portStop	preCueStart	cue	cType	cueMarker	icFback	prepRespStop	icRespMarker	cFbackMarker	trials.thisRepN	trials.thisTrialN	trials.thisN	trials.thisIndex	buttonBox_Response.keys	buttonBox_Response.corr	buttonBox_Response.rt	date	frameRate	expName	session	participant
																								2017_Mrz_10_1058	60.005379392	cfc_SPP1665_Learning	5	11
17	0.5	5	8	None	stim_v01/AvoNeg.png	160	2.1	11	9	stim_v04/2.png	NoGoAvo	4	stim_v01/AvoNeu.png	1	7	15	0	0	0	77	3	0	0.266636361249	2017_Mrz_10_1058	60.005379392	cfc_SPP1665_Learning	5	11
16	0.5	5	8	None	stim_v01/WinPos.png	96	2.1	10	8	stim_v04/1.png	NoGoWin	3	stim_v01/WinNeu.png	1	7	14	0	1	1	45	3	0	0.249898956787	2017_Mrz_10_1058	60.005379392	cfc_SPP1665_Learning	5	11
17	1	5	8	None	stim_v01/WinNeu.png	96	2.1	10	8	stim_v04/1.png	NoGoWin	3	stim_v01/WinPos.png	1	7	15	0	2	2	58	None	1		2017_Mrz_10_1058	60.005379392	cfc_SPP1665_Learning	5	11
12	1	5	6	3	stim_v01/WinPos.png	96	2.1	10	8	stim_v04/3.png	GoWin	1	stim_v01/WinNeu.png	2	9	10	0	3	3	1	3	1	0.233275952259	2017_Mrz_10_1058	60.005379392	cfc_SPP1665_Learning	5	11
17	1	5	8	None	stim_v01/AvoNeg.png	160	1.1	11	10	stim_v04/2.png	NoGoAvo	4	stim_v01/AvoNeu.png	2	7	15	0	4	4	73	3	0	0.233268104242	2017_Mrz_10_1058	60.005379392	cfc_SPP1665_Learning	5	11
12	0.5	5	6	3	stim_v01/WinPos.png	160	2.1	11	9	stim_v04/3.png	GoWin	1	stim_v01/WinNeu.png	2	9	10	0	5	5	7	3	1	0.23325421929	2017_Mrz_10_1058	60.005379392	cfc_SPP1665_Learning	5	11
16	0.5	5	8	None	stim_v01/AvoNeu.png	160	1.1	11	10	stim_v04/2.png	NoGoAvo	4	stim_v01/AvoNeg.png	2	7	14	0	6	6	68	3	0	0.233282291042	2017_Mrz_10_1058	60.005379392	cfc_SPP1665_Learning	5	11
12	1	5	6	3	stim_v01/AvoNeu.png	160	2.1	11	9	stim_v04/4.png	GoAvo	2	stim_v01/AvoNeg.png	1	9	10	0	7	7	20	None	0		2017_Mrz_10_1058	60.005379392	cfc_SPP1665_Learning	5	11
12	0.5	5	6	3	stim_v01/WinPos.png	160	1.1	11	10	stim_v04/3.png	GoWin	1	stim_v01/WinNeu.png	1	9	10	0	8	8	8	3	1	0.38326241443	2017_Mrz_10_1058	60.005379392	cfc_SPP1665_Learning	5	11
13	0.5	5	6	3	stim_v01/AvoNeg.png	160	1.1	11	10	stim_v04/4.png	GoAvo	2	stim_v01/AvoNeu.png	2	9	11	0	9	9	37	None	0		2017_Mrz_10_1058	60.005379392	cfc_SPP1665_Learning	5	11
16	1	5	8	None	stim_v01/WinPos.png	96	2.1	10	8	stim_v04/1.png	NoGoWin	3	stim_v01/WinNeu.png	2	7	14	0	10	10	42	None	1		2017_Mrz_10_1058	60.005379392	cfc_SPP1665_Learning	5	11
12	1	5	6	3	stim_v01/AvoNeu.png	96	2.1	10	8	stim_v04/4.png	GoAvo	2	stim_v01/AvoNeg.png	1	9	10	0	11	11	24	None	0		2017_Mrz_10_1058	60.005379392	cfc_SPP1665_Learning	5	11
13	1	5	6	3	stim_v01/WinNeu.png	160	2.1	11	9	stim_v04/3.png	GoWin	1	stim_v01/WinPos.png	1	9	11	0	12	12	14	3	1	0.233259048839	2017_Mrz_10_1058	60.005379392	cfc_SPP1665_Learning	5	11
13	1	5	6	3	stim_v01/AvoNeg.png	160	1.1	11	10	stim_v04/4.png	GoAvo	2	stim_v01/AvoNeu.png	1	9	11	0	13	13	39	None	0		2017_Mrz_10_1058	60.005379392	cfc_SPP1665_Learning	5	11
13	0.5	5	6	3	stim_v01/WinNeu.png	96	1.1	10	9	stim_v04/3.png	GoWin	1	stim_v01/WinPos.png	2	9	11	0	14	14	17	3	1	0.233248786048	2017_Mrz_10_1058	60.005379392	cfc_SPP1665_Learning	5	11
12	1	5	6	3	stim_v01/WinPos.png	96	2.1	10	8	stim_v04/3.png	GoWin	1	stim_v01/WinNeu.png	1	9	10	0	15	15	10	3	1	0.249917671288	2017_Mrz_10_1058	60.005379392	cfc_SPP1665_Learning	5	11
12	0.5	5	6	3	stim_v01/AvoNeu.png	96	2.1	10	8	stim_v04/4.png	GoAvo	2	stim_v01/AvoNeg.png	2	9	10	0	16	16	28	None	0		2017_Mrz_10_1058	60.005379392	cfc_SPP1665_Learning	5	11
17	1	5	8	None	stim_v01/WinNeu.png	96	2.1	10	8	stim_v04/1.png	NoGoWin	3	stim_v01/WinPos.png	2	7	15	0	17	17	59	None	1		2017_Mrz_10_1058	60.005379392	cfc_SPP1665_Learning	5	11
16	1	5	8	None	stim_v01/AvoNeu.png	160	2.1	11	9	stim_v04/2.png	NoGoAvo	4	stim_v01/AvoNeg.png	1	7	14	0	18	18	69	3	0	0.233275046719	2017_Mrz_10_1058	60.005379392	cfc_SPP1665_Learning	5	11
12	0.5	5	6	3	stim_v01/WinPos.png	96	2.1	10	8	stim_v04/3.png	GoWin	1	stim_v01/WinNeu.png	2	9	10	0	19	19	0	3	1	0.216629101834	2017_Mrz_10_1058	60.005379392	cfc_SPP1665_Learning	5	11
17	0.5	5	8	None	stim_v01/AvoNeg.png	160	1.1	11	10	stim_v04/2.png	NoGoAvo	4	stim_v01/AvoNeu.png	1	7	15	0	20	20	75	3	0	0.266568747568	2017_Mrz_10_1058	60.005379392	cfc_SPP1665_Learning	5	11
12	0.5	5	6	3	stim_v01/AvoNeu.png	160	1.1	11	10	stim_v04/4.png	GoAvo	2	stim_v01/AvoNeg.png	2	9	10	0	21	21	30	None	0		2017_Mrz_10_1058	60.005379392	cfc_SPP1665_Learning	5	11
16	1	5	8	None	stim_v01/WinPos.png	160	1.1	11	10	stim_v04/1.png	NoGoWin	3	stim_v01/WinNeu.png	2	7	14	0	22	22	50	None	1		2017_Mrz_10_1058	60.005379392	cfc_SPP1665_Learning	5	11
16	1	5	8	None	stim_v01/WinPos.png	160	1.1	11	10	stim_v04/1.png	NoGoWin	3	stim_v01/WinNeu.png	1	7	14	0	23	23	49	None	1		2017_Mrz_10_1058	60.005379392	cfc_SPP1665_Learning	5	11
12	0.5	5	6	3	stim_v01/WinPos.png	160	2.1	11	9	stim_v04/3.png	GoWin	1	stim_v01/WinNeu.png	1	9	10	0	24	24	6	3	1	0.316573290363	2017_Mrz_10_1058	60.005379392	cfc_SPP1665_Learning	5	11
17	1	5	8	None	stim_v01/WinNeu.png	96	2.1	10	8	stim_v04/1.png	NoGoWin	3	stim_v01/WinPos.png	2	7	15	0	25	25	56	None	1		2017_Mrz_10_1058	60.005379392	cfc_SPP1665_Learning	5	11
16	1	5	8	None	stim_v01/AvoNeu.png	96	1.1	10	9	stim_v04/2.png	NoGoAvo	4	stim_v01/AvoNeg.png	1	7	14	0	26	26	64	3	0	0.249900164175	2017_Mrz_10_1058	60.005379392	cfc_SPP1665_Learning	5	11
16	0.5	5	8	None	stim_v01/WinPos.png	96	1.1	10	9	stim_v04/1.png	NoGoWin	3	stim_v01/WinNeu.png	1	7	14	0	27	27	46	None	1		2017_Mrz_10_1058	60.005379392	cfc_SPP1665_Learning	5	11
17	0.5	5	8	None	stim_v01/AvoNeg.png	96	2.1	10	8	stim_v04/2.png	NoGoAvo	4	stim_v01/AvoNeu.png	1	7	15	0	28	28	79	3	0	0.299959944931	2017_Mrz_10_1058	60.005379392	cfc_SPP1665_Learning	5	11
16	0.5	5	8	None	stim_v01/WinPos.png	160	1.1	11	10	stim_v04/1.png	NoGoWin	3	stim_v01/WinNeu.png	1	7	14	0	29	29	41	None	1		2017_Mrz_10_1058	60.005379392	cfc_SPP1665_Learning	5	11
17	1	5	8	None	stim_v01/WinNeu.png	96	1.1	10	9	stim_v04/1.png	NoGoWin	3	stim_v01/WinPos.png	2	7	15	0	30	30	57	None	1		2017_Mrz_10_1058	60.005379392	cfc_SPP1665_Learning	5	11
16	0.5	5	8	None	stim_v01/AvoNeu.png	96	2.1	10	8	stim_v04/2.png	NoGoAvo	4	stim_v01/AvoNeg.png	1	7	14	0	31	31	61	3	0	0.283252725148	2017_Mrz_10_1058	60.005379392	cfc_SPP1665_Learning	5	11
17	0.5	5	8	None	stim_v01/AvoNeg.png	160	2.1	11	9	stim_v04/2.png	NoGoAvo	4	stim_v01/AvoNeu.png	1	7	15	0	32	32	78	3	0	0.183245148794	2017_Mrz_10_1058	60.005379392	cfc_SPP1665_Learning	5	11
13	0.5	5	6	3	stim_v01/WinNeu.png	160	2.1	11	9	stim_v04/3.png	GoWin	1	stim_v01/WinPos.png	1	9	11	0	33	33	18	3	1	0.249946950426	2017_Mrz_10_1058	60.005379392	cfc_SPP1665_Learning	5	11
12	0.5	5	6	3	stim_v01/AvoNeu.png	160	2.1	11	9	stim_v04/4.png	GoAvo	2	stim_v01/AvoNeg.png	2	9	10	0	34	34	23	None	0		2017_Mrz_10_1058	60.005379392	cfc_SPP1665_Learning	5	11
16	1	5	8	None	stim_v01/WinPos.png	96	2.1	10	8	stim_v04/1.png	NoGoWin	3	stim_v01/WinNeu.png	2	7	14	0	35	35	44	None	1		2017_Mrz_10_1058	60.005379392	cfc_SPP1665_Learning	5	11
16	1	5	8	None	stim_v01/WinPos.png	96	1.1	10	9	stim_v04/1.png	NoGoWin	3	stim_v01/WinNeu.png	2	7	14	0	36	36	43	None	1		2017_Mrz_10_1058	60.005379392	cfc_SPP1665_Learning	5	11
13	0.5	5	6	3	stim_v01/WinNeu.png	96	1.1	10	9	stim_v04/3.png	GoWin	1	stim_v01/WinPos.png	1	9	11	0	37	37	13	3	1	0.266602856255	2017_Mrz_10_1058	60.005379392	cfc_SPP1665_Learning	5	11
16	0.5	5	8	None	stim_v01/AvoNeu.png	160	1.1	11	10	stim_v04/2.png	NoGoAvo	4	stim_v01/AvoNeg.png	1	7	14	0	38	38	62	3	0	0.216605557784	2017_Mrz_10_1058	60.005379392	cfc_SPP1665_Learning	5	11
17	1	5	8	None	stim_v01/AvoNeg.png	96	1.1	10	9	stim_v04/2.png	NoGoAvo	4	stim_v01/AvoNeu.png	2	7	15	0	39	39	74	3	0	0.216598917154	2017_Mrz_10_1058	60.005379392	cfc_SPP1665_Learning	5	11
12	0.5	5	6	3	stim_v01/WinPos.png	96	2.1	10	8	stim_v04/3.png	GoWin	1	stim_v01/WinNeu.png	1	9	10	0	40	40	5	3	1	0.816560461873	2017_Mrz_10_1058	60.005379392	cfc_SPP1665_Learning	5	11
12	1	5	6	3	stim_v01/WinPos.png	160	2.1	11	9	stim_v04/3.png	GoWin	1	stim_v01/WinNeu.png	1	9	10	0	41	41	12	3	1	0.249938498717	2017_Mrz_10_1058	60.005379392	cfc_SPP1665_Learning	5	11
16	0.5	5	8	None	stim_v01/AvoNeu.png	96	2.1	10	8	stim_v04/2.png	NoGoAvo	4	stim_v01/AvoNeg.png	1	7	14	0	42	42	67	3	0	0.216591370985	2017_Mrz_10_1058	60.005379392	cfc_SPP1665_Learning	5	11
16	0.5	5	8	None	stim_v01/AvoNeu.png	160	1.1	11	10	stim_v04/2.png	NoGoAvo	4	stim_v01/AvoNeg.png	1	7	14	0	43	43	72	3	0	0.233263576541	2017_Mrz_10_1058	60.005379392	cfc_SPP1665_Learning	5	11
12	0.5	5	6	3	stim_v01/AvoNeu.png	96	1.1	10	9	stim_v04/4.png	GoAvo	2	stim_v01/AvoNeg.png	2	9	10	0	44	44	21	None	0		2017_Mrz_10_1058	60.005379392	cfc_SPP1665_Learning	5	11
12	0.5	5	6	3	stim_v01/AvoNeu.png	160	1.1	11	10	stim_v04/4.png	GoAvo	2	stim_v01/AvoNeg.png	2	9	10	0	45	45	25	None	0		2017_Mrz_10_1058	60.005379392	cfc_SPP1665_Learning	5	11
16	0.5	5	8	None	stim_v01/AvoNeu.png	96	1.1	10	9	stim_v04/2.png	NoGoAvo	4	stim_v01/AvoNeg.png	2	7	14	0	46	46	65	3	0	0.233285913203	2017_Mrz_10_1058	60.005379392	cfc_SPP1665_Learning	5	11
13	1	5	6	3	stim_v01/AvoNeg.png	160	2.1	11	9	stim_v04/4.png	GoAvo	2	stim_v01/AvoNeu.png	2	9	11	0	47	47	38	None	0		2017_Mrz_10_1058	60.005379392	cfc_SPP1665_Learning	5	11
16	1	5	8	None	stim_v01/AvoNeu.png	160	2.1	11	9	stim_v04/2.png	NoGoAvo	4	stim_v01/AvoNeg.png	1	7	14	0	48	48	60	3	0	0.249949968895	2017_Mrz_10_1058	60.005379392	cfc_SPP1665_Learning	5	11
12	0.5	5	6	3	stim_v01/WinPos.png	160	2.1	11	9	stim_v04/3.png	GoWin	1	stim_v01/WinNeu.png	1	9	10	0	49	49	2	3	1	0.24993910241	2017_Mrz_10_1058	60.005379392	cfc_SPP1665_Learning	5	11
12	1	5	6	3	stim_v01/AvoNeu.png	160	2.1	11	9	stim_v04/4.png	GoAvo	2	stim_v01/AvoNeg.png	2	9	10	0	50	50	31	None	0		2017_Mrz_10_1058	60.005379392	cfc_SPP1665_Learning	5	11
12	1	5	6	3	stim_v01/WinPos.png	96	2.1	10	8	stim_v04/3.png	GoWin	1	stim_v01/WinNeu.png	2	9	10	0	51	51	3	3	1	0.216617631656	2017_Mrz_10_1058	60.005379392	cfc_SPP1665_Learning	5	11
17	1	5	8	None	stim_v01/WinNeu.png	96	1.1	10	9	stim_v04/1.png	NoGoWin	3	stim_v01/WinPos.png	1	7	15	0	52	52	54	None	1		2017_Mrz_10_1058	60.005379392	cfc_SPP1665_Learning	5	11
12	0.5	5	6	3	stim_v01/WinPos.png	96	1.1	10	9	stim_v04/3.png	GoWin	1	stim_v01/WinNeu.png	1	9	10	0	53	53	9	3	1	0.249882958907	2017_Mrz_10_1058	60.005379392	cfc_SPP1665_Learning	5	11
17	1	5	8	None	stim_v01/WinNeu.png	160	2.1	11	9	stim_v04/1.png	NoGoWin	3	stim_v01/WinPos.png	1	7	15	0	54	54	55	None	1		2017_Mrz_10_1058	60.005379392	cfc_SPP1665_Learning	5	11
13	0.5	5	6	3	stim_v01/AvoNeg.png	96	1.1	10	9	stim_v04/4.png	GoAvo	2	stim_v01/AvoNeu.png	2	9	11	0	55	55	34	None	0		2017_Mrz_10_1058	60.005379392	cfc_SPP1665_Learning	5	11
12	1	5	6	3	stim_v01/AvoNeu.png	96	2.1	10	8	stim_v04/4.png	GoAvo	2	stim_v01/AvoNeg.png	2	9	10	0	56	56	22	None	0		2017_Mrz_10_1058	60.005379392	cfc_SPP1665_Learning	5	11
16	0.5	5	8	None	stim_v01/WinPos.png	160	2.1	11	9	stim_v04/1.png	NoGoWin	3	stim_v01/WinNeu.png	2	7	14	0	57	57	40	None	1		2017_Mrz_10_1058	60.005379392	cfc_SPP1665_Learning	5	11
13	0.5	5	6	3	stim_v01/AvoNeg.png	160	2.1	11	9	stim_v04/4.png	GoAvo	2	stim_v01/AvoNeu.png	2	9	11	0	58	58	35	None	0		2017_Mrz_10_1058	60.005379392	cfc_SPP1665_Learning	5	11
12	1	5	6	3	stim_v01/AvoNeu.png	96	1.1	10	9	stim_v04/4.png	GoAvo	2	stim_v01/AvoNeg.png	2	9	10	0	59	59	29	None	0		2017_Mrz_10_1058	60.005379392	cfc_SPP1665_Learning	5	11
12	1	5	6	3	stim_v01/WinPos.png	96	1.1	10	9	stim_v04/3.png	GoWin	1	stim_v01/WinNeu.png	2	9	10	0	60	60	4	3	1	0.249961137226	2017_Mrz_10_1058	60.005379392	cfc_SPP1665_Learning	5	11
13	1	5	6	3	stim_v01/WinNeu.png	160	1.1	11	10	stim_v04/3.png	GoWin	1	stim_v01/WinPos.png	1	9	11	0	61	61	16	3	1	0.233226147539	2017_Mrz_10_1058	60.005379392	cfc_SPP1665_Learning	5	11
12	1	5	6	3	stim_v01/AvoNeu.png	160	2.1	11	9	stim_v04/4.png	GoAvo	2	stim_v01/AvoNeg.png	1	9	10	0	62	62	27	None	0		2017_Mrz_10_1058	60.005379392	cfc_SPP1665_Learning	5	11
17	1	5	8	None	stim_v01/WinNeu.png	96	1.1	10	9	stim_v04/1.png	NoGoWin	3	stim_v01/WinPos.png	1	7	15	0	63	63	53	None	1		2017_Mrz_10_1058	60.005379392	cfc_SPP1665_Learning	5	11
16	1	5	8	None	stim_v01/WinPos.png	160	1.1	11	10	stim_v04/1.png	NoGoWin	3	stim_v01/WinNeu.png	1	7	14	0	64	64	51	None	1		2017_Mrz_10_1058	60.005379392	cfc_SPP1665_Learning	5	11
16	0.5	5	8	None	stim_v01/AvoNeu.png	96	1.1	10	9	stim_v04/2.png	NoGoAvo	4	stim_v01/AvoNeg.png	2	7	14	0	65	65	66	3	0	0.233285611356	2017_Mrz_10_1058	60.005379392	cfc_SPP1665_Learning	5	11
12	1	5	6	3	stim_v01/AvoNeu.png	160	1.1	11	10	stim_v04/4.png	GoAvo	2	stim_v01/AvoNeg.png	1	9	10	0	66	66	32	None	0		2017_Mrz_10_1058	60.005379392	cfc_SPP1665_Learning	5	11
12	0.5	5	6	3	stim_v01/WinPos.png	160	1.1	11	10	stim_v04/3.png	GoWin	1	stim_v01/WinNeu.png	1	9	10	0	67	67	11	3	1	0.233260256226	2017_Mrz_10_1058	60.005379392	cfc_SPP1665_Learning	5	11
16	0.5	5	8	None	stim_v01/WinPos.png	96	1.1	10	9	stim_v04/1.png	NoGoWin	3	stim_v01/WinNeu.png	2	7	14	0	68	68	48	None	1		2017_Mrz_10_1058	60.005379392	cfc_SPP1665_Learning	5	11
17	0.5	5	8	None	stim_v01/AvoNeg.png	96	1.1	10	9	stim_v04/2.png	NoGoAvo	4	stim_v01/AvoNeu.png	2	7	15	0	69	69	76	3	0	0.233264180234	2017_Mrz_10_1058	60.005379392	cfc_SPP1665_Learning	5	11
13	1	5	6	3	stim_v01/WinNeu.png	160	1.1	11	10	stim_v04/3.png	GoWin	1	stim_v01/WinPos.png	2	9	11	0	70	70	15	3	1	0.266645416653	2017_Mrz_10_1058	60.005379392	cfc_SPP1665_Learning	5	11
16	1	5	8	None	stim_v01/AvoNeu.png	160	1.1	11	10	stim_v04/2.png	NoGoAvo	4	stim_v01/AvoNeg.png	2	7	14	0	71	71	71	3	0	0.333285943388	2017_Mrz_10_1058	60.005379392	cfc_SPP1665_Learning	5	11
13	1	5	6	3	stim_v01/WinNeu.png	96	1.1	10	9	stim_v04/3.png	GoWin	1	stim_v01/WinPos.png	2	9	11	0	72	72	19	3	1	0.299929458406	2017_Mrz_10_1058	60.005379392	cfc_SPP1665_Learning	5	11
13	0.5	5	6	3	stim_v01/AvoNeg.png	160	2.1	11	9	stim_v04/4.png	GoAvo	2	stim_v01/AvoNeu.png	1	9	11	0	73	73	33	None	0		2017_Mrz_10_1058	60.005379392	cfc_SPP1665_Learning	5	11
16	1	5	8	None	stim_v01/AvoNeu.png	160	2.1	11	9	stim_v04/2.png	NoGoAvo	4	stim_v01/AvoNeg.png	1	7	14	0	74	74	63	3	0	0.299921912236	2017_Mrz_10_1058	60.005379392	cfc_SPP1665_Learning	5	11
16	0.5	5	8	None	stim_v01/AvoNeu.png	96	2.1	10	8	stim_v04/2.png	NoGoAvo	4	stim_v01/AvoNeg.png	2	7	14	0	75	75	70	3	0	0.249924010071	2017_Mrz_10_1058	60.005379392	cfc_SPP1665_Learning	5	11
12	1	5	6	3	stim_v01/AvoNeu.png	160	1.1	11	10	stim_v04/4.png	GoAvo	2	stim_v01/AvoNeg.png	2	9	10	0	76	76	26	None	0		2017_Mrz_10_1058	60.005379392	cfc_SPP1665_Learning	5	11
13	1	5	6	3	stim_v01/AvoNeg.png	96	1.1	10	9	stim_v04/4.png	GoAvo	2	stim_v01/AvoNeu.png	2	9	11	0	77	77	36	None	0		2017_Mrz_10_1058	60.005379392	cfc_SPP1665_Learning	5	11
16	0.5	5	8	None	stim_v01/WinPos.png	96	2.1	10	8	stim_v04/1.png	NoGoWin	3	stim_v01/WinNeu.png	1	7	14	0	78	78	47	None	1		2017_Mrz_10_1058	60.005379392	cfc_SPP1665_Learning	5	11
16	0.5	5	8	None	stim_v01/WinPos.png	96	2.1	10	8	stim_v04/1.png	NoGoWin	3	stim_v01/WinNeu.png	2	7	14	0	79	79	52	None	1		2017_Mrz_10_1058	60.005379392	cfc_SPP1665_Learning	5	11
