# Supplementary material for: θ-γ Cross-Frequency Transcranial Alternating Current Stimulation over the Trough Impairs Cognitive Control
Source: eNeuro. 2020 Sep 4;7(5):ENEURO.0126-20.2020. doi: 10.1523/ENEURO.0126-20.2020 (PMC7540931; doi:10.1523/ENEURO.0126-20.2020)
Supplement: Extended Data 1 — contains all materials, pseudonymized raw data and analysis scripts used in this study that are freely available at our repository. Download Extended Data 1, ZIP file. [file enu-eN-NWR-0126-20-s02.zip › 2020_cfc_tacs-master/data/raw/1_learning/s_amp/P_12_S_4_cfc_SPP1665_Learning_2017_Mai_10_1514.csv]

icFbackMarker	blineStop	circleMarker	cRespMarker	cResponse	cFback	trigStimulator	preCueStop	portStop	preCueStart	cue	cType	cueMarker	icFback	prepRespStop	icRespMarker	cFbackMarker	trials.thisRepN	trials.thisTrialN	trials.thisN	trials.thisIndex	buttonBox_Response.keys	buttonBox_Response.corr	buttonBox_Response.rt	date	frameRate	expName	session	participant
																								2017_Mai_10_1514	60.0031876436	cfc_SPP1665_Learning	4	12
12	1	5	6	3	stim_v01/AvoNeu.png	96	2.1	10	8	stim_v01/2.png	GoAvo	2	stim_v01/AvoNeg.png	1	9	10	0	0	0	28	None	0		2017_Mai_10_1514	60.0031876436	cfc_SPP1665_Learning	4	12
17	0.5	5	8	None	stim_v01/AvoNeg.png	160	1.1	11	10	stim_v01/3.png	NoGoAvo	4	stim_v01/AvoNeu.png	2	7	15	0	1	1	78	3	0	0.516602333617	2017_Mai_10_1514	60.0031876436	cfc_SPP1665_Learning	4	12
16	1	5	8	None	stim_v01/AvoNeu.png	160	1.1	11	10	stim_v01/3.png	NoGoAvo	4	stim_v01/AvoNeg.png	2	7	14	0	2	2	62	None	1		2017_Mai_10_1514	60.0031876436	cfc_SPP1665_Learning	4	12
12	1	5	6	3	stim_v01/WinPos.png	96	2.1	10	8	stim_v01/4.png	GoWin	1	stim_v01/WinNeu.png	2	9	10	0	3	3	0	3	1	0.266602635461	2017_Mai_10_1514	60.0031876436	cfc_SPP1665_Learning	4	12
13	1	5	6	3	stim_v01/AvoNeg.png	160	1.1	11	10	stim_v01/2.png	GoAvo	2	stim_v01/AvoNeu.png	1	9	11	0	4	4	37	None	0		2017_Mai_10_1514	60.0031876436	cfc_SPP1665_Learning	4	12
16	0.5	5	8	None	stim_v01/AvoNeu.png	160	2.1	11	9	stim_v01/3.png	NoGoAvo	4	stim_v01/AvoNeg.png	2	7	14	0	5	5	61	3	0	0.299953998952	2017_Mai_10_1514	60.0031876436	cfc_SPP1665_Learning	4	12
12	0.5	5	6	3	stim_v01/WinPos.png	96	1.1	10	9	stim_v01/4.png	GoWin	1	stim_v01/WinNeu.png	1	9	10	0	6	6	9	3	1	0.266598711487	2017_Mai_10_1514	60.0031876436	cfc_SPP1665_Learning	4	12
16	0.5	5	8	None	stim_v01/AvoNeu.png	160	1.1	11	10	stim_v01/3.png	NoGoAvo	4	stim_v01/AvoNeg.png	1	7	14	0	7	7	65	3	0	0.349927617774	2017_Mai_10_1514	60.0031876436	cfc_SPP1665_Learning	4	12
12	1	5	6	3	stim_v01/AvoNeu.png	160	1.1	11	10	stim_v01/2.png	GoAvo	2	stim_v01/AvoNeg.png	2	9	10	0	8	8	27	3	1	0.299931360641	2017_Mai_10_1514	60.0031876436	cfc_SPP1665_Learning	4	12
12	1	5	6	3	stim_v01/WinPos.png	160	2.1	11	9	stim_v01/4.png	GoWin	1	stim_v01/WinNeu.png	1	9	10	0	9	9	10	3	1	0.283258697337	2017_Mai_10_1514	60.0031876436	cfc_SPP1665_Learning	4	12
17	1	5	8	None	stim_v01/AvoNeg.png	160	2.1	11	9	stim_v01/3.png	NoGoAvo	4	stim_v01/AvoNeu.png	2	7	15	0	10	10	77	None	1		2017_Mai_10_1514	60.0031876436	cfc_SPP1665_Learning	4	12
16	1	5	8	None	stim_v01/AvoNeu.png	96	1.1	10	9	stim_v01/3.png	NoGoAvo	4	stim_v01/AvoNeg.png	2	7	14	0	11	11	72	None	1		2017_Mai_10_1514	60.0031876436	cfc_SPP1665_Learning	4	12
13	1	5	6	3	stim_v01/WinNeu.png	96	2.1	10	8	stim_v01/4.png	GoWin	1	stim_v01/WinPos.png	1	9	11	0	12	12	18	3	1	0.249937518262	2017_Mai_10_1514	60.0031876436	cfc_SPP1665_Learning	4	12
16	0.5	5	8	None	stim_v01/AvoNeu.png	160	1.1	11	10	stim_v01/3.png	NoGoAvo	4	stim_v01/AvoNeg.png	1	7	14	0	13	13	68	None	1		2017_Mai_10_1514	60.0031876436	cfc_SPP1665_Learning	4	12
12	0.5	5	6	3	stim_v01/WinPos.png	96	2.1	10	8	stim_v01/4.png	GoWin	1	stim_v01/WinNeu.png	1	9	10	0	14	14	2	3	1	0.366654914867	2017_Mai_10_1514	60.0031876436	cfc_SPP1665_Learning	4	12
16	0.5	5	8	None	stim_v01/AvoNeu.png	160	1.1	11	10	stim_v01/3.png	NoGoAvo	4	stim_v01/AvoNeg.png	1	7	14	0	15	15	64	None	1		2017_Mai_10_1514	60.0031876436	cfc_SPP1665_Learning	4	12
16	0.5	5	8	None	stim_v01/WinPos.png	160	2.1	11	9	stim_v01/1.png	NoGoWin	3	stim_v01/WinNeu.png	2	7	14	0	16	16	49	None	1		2017_Mai_10_1514	60.0031876436	cfc_SPP1665_Learning	4	12
12	0.5	5	6	3	stim_v01/AvoNeu.png	160	1.1	11	10	stim_v01/2.png	GoAvo	2	stim_v01/AvoNeg.png	2	9	10	0	17	17	25	3	1	0.383266001966	2017_Mai_10_1514	60.0031876436	cfc_SPP1665_Learning	4	12
17	1	5	8	None	stim_v01/WinNeu.png	96	2.1	10	8	stim_v01/1.png	NoGoWin	3	stim_v01/WinPos.png	1	7	15	0	18	18	55	None	1		2017_Mai_10_1514	60.0031876436	cfc_SPP1665_Learning	4	12
12	1	5	6	3	stim_v01/AvoNeu.png	160	2.1	11	9	stim_v01/2.png	GoAvo	2	stim_v01/AvoNeg.png	1	9	10	0	19	19	32	3	1	0.299932266174	2017_Mai_10_1514	60.0031876436	cfc_SPP1665_Learning	4	12
12	1	5	6	3	stim_v01/AvoNeu.png	96	1.1	10	9	stim_v01/2.png	GoAvo	2	stim_v01/AvoNeg.png	2	9	10	0	20	20	31	3	1	0.299961243211	2017_Mai_10_1514	60.0031876436	cfc_SPP1665_Learning	4	12
16	1	5	8	None	stim_v01/AvoNeu.png	160	1.1	11	10	stim_v01/3.png	NoGoAvo	4	stim_v01/AvoNeg.png	1	7	14	0	21	21	70	None	1		2017_Mai_10_1514	60.0031876436	cfc_SPP1665_Learning	4	12
13	1	5	6	3	stim_v01/AvoNeg.png	96	2.1	10	8	stim_v01/2.png	GoAvo	2	stim_v01/AvoNeu.png	2	9	11	0	22	22	39	3	1	0.283267450818	2017_Mai_10_1514	60.0031876436	cfc_SPP1665_Learning	4	12
17	1	5	8	None	stim_v01/AvoNeg.png	160	2.1	11	9	stim_v01/3.png	NoGoAvo	4	stim_v01/AvoNeu.png	1	7	15	0	23	23	74	None	1		2017_Mai_10_1514	60.0031876436	cfc_SPP1665_Learning	4	12
12	1	5	6	3	stim_v01/AvoNeu.png	160	1.1	11	10	stim_v01/2.png	GoAvo	2	stim_v01/AvoNeg.png	1	9	10	0	24	24	20	3	1	0.28326473422	2017_Mai_10_1514	60.0031876436	cfc_SPP1665_Learning	4	12
16	0.5	5	8	None	stim_v01/AvoNeu.png	96	2.1	10	8	stim_v01/3.png	NoGoAvo	4	stim_v01/AvoNeg.png	2	7	14	0	25	25	63	None	1		2017_Mai_10_1514	60.0031876436	cfc_SPP1665_Learning	4	12
16	1	5	8	None	stim_v01/AvoNeu.png	160	1.1	11	10	stim_v01/3.png	NoGoAvo	4	stim_v01/AvoNeg.png	2	7	14	0	26	26	67	None	1		2017_Mai_10_1514	60.0031876436	cfc_SPP1665_Learning	4	12
13	1	5	6	3	stim_v01/WinNeu.png	96	2.1	10	8	stim_v01/4.png	GoWin	1	stim_v01/WinPos.png	2	9	11	0	27	27	17	3	1	0.299930455109	2017_Mai_10_1514	60.0031876436	cfc_SPP1665_Learning	4	12
13	1	5	6	3	stim_v01/WinNeu.png	96	1.1	10	9	stim_v01/4.png	GoWin	1	stim_v01/WinPos.png	2	9	11	0	28	28	19	3	1	0.333257972911	2017_Mai_10_1514	60.0031876436	cfc_SPP1665_Learning	4	12
16	1	5	8	None	stim_v01/AvoNeu.png	160	1.1	11	10	stim_v01/3.png	NoGoAvo	4	stim_v01/AvoNeg.png	1	7	14	0	29	29	71	None	1		2017_Mai_10_1514	60.0031876436	cfc_SPP1665_Learning	4	12
13	0.5	5	6	3	stim_v01/AvoNeg.png	96	1.1	10	9	stim_v01/2.png	GoAvo	2	stim_v01/AvoNeu.png	2	9	11	0	30	30	38	3	1	0.299930153265	2017_Mai_10_1514	60.0031876436	cfc_SPP1665_Learning	4	12
13	0.5	5	6	3	stim_v01/AvoNeg.png	96	1.1	10	9	stim_v01/2.png	GoAvo	2	stim_v01/AvoNeu.png	2	9	11	0	31	31	35	3	1	0.249937820106	2017_Mai_10_1514	60.0031876436	cfc_SPP1665_Learning	4	12
16	1	5	8	None	stim_v01/WinPos.png	96	1.1	10	9	stim_v01/1.png	NoGoWin	3	stim_v01/WinNeu.png	2	7	14	0	32	32	47	None	1		2017_Mai_10_1514	60.0031876436	cfc_SPP1665_Learning	4	12
12	1	5	6	3	stim_v01/AvoNeu.png	96	1.1	10	9	stim_v01/2.png	GoAvo	2	stim_v01/AvoNeg.png	1	9	10	0	33	33	23	3	1	0.31659496862	2017_Mai_10_1514	60.0031876436	cfc_SPP1665_Learning	4	12
12	0.5	5	6	3	stim_v01/AvoNeu.png	160	2.1	11	9	stim_v01/2.png	GoAvo	2	stim_v01/AvoNeg.png	1	9	10	0	34	34	21	3	1	0.299911438928	2017_Mai_10_1514	60.0031876436	cfc_SPP1665_Learning	4	12
12	1	5	6	3	stim_v01/WinPos.png	160	2.1	11	9	stim_v01/4.png	GoWin	1	stim_v01/WinNeu.png	1	9	10	0	35	35	5	3	1	0.299928040355	2017_Mai_10_1514	60.0031876436	cfc_SPP1665_Learning	4	12
16	0.5	5	8	None	stim_v01/WinPos.png	160	2.1	11	9	stim_v01/1.png	NoGoWin	3	stim_v01/WinNeu.png	1	7	14	0	36	36	48	None	1		2017_Mai_10_1514	60.0031876436	cfc_SPP1665_Learning	4	12
17	0.5	5	8	None	stim_v01/AvoNeg.png	160	2.1	11	9	stim_v01/3.png	NoGoAvo	4	stim_v01/AvoNeu.png	2	7	15	0	37	37	75	3	0	0.533258093649	2017_Mai_10_1514	60.0031876436	cfc_SPP1665_Learning	4	12
16	0.5	5	8	None	stim_v01/AvoNeu.png	96	1.1	10	9	stim_v01/3.png	NoGoAvo	4	stim_v01/AvoNeg.png	1	7	14	0	38	38	69	None	1		2017_Mai_10_1514	60.0031876436	cfc_SPP1665_Learning	4	12
17	0.5	5	8	None	stim_v01/AvoNeg.png	160	1.1	11	10	stim_v01/3.png	NoGoAvo	4	stim_v01/AvoNeu.png	2	7	15	0	39	39	73	None	1		2017_Mai_10_1514	60.0031876436	cfc_SPP1665_Learning	4	12
16	1	5	8	None	stim_v01/WinPos.png	160	2.1	11	9	stim_v01/1.png	NoGoWin	3	stim_v01/WinNeu.png	1	7	14	0	40	40	43	None	1		2017_Mai_10_1514	60.0031876436	cfc_SPP1665_Learning	4	12
16	1	5	8	None	stim_v01/AvoNeu.png	96	2.1	10	8	stim_v01/3.png	NoGoAvo	4	stim_v01/AvoNeg.png	1	7	14	0	41	41	60	None	1		2017_Mai_10_1514	60.0031876436	cfc_SPP1665_Learning	4	12
12	0.5	5	6	3	stim_v01/WinPos.png	96	2.1	10	8	stim_v01/4.png	GoWin	1	stim_v01/WinNeu.png	1	9	10	0	42	42	6	3	1	0.333269744833	2017_Mai_10_1514	60.0031876436	cfc_SPP1665_Learning	4	12
13	0.5	5	6	3	stim_v01/AvoNeg.png	160	2.1	11	9	stim_v01/2.png	GoAvo	2	stim_v01/AvoNeu.png	2	9	11	0	43	43	33	3	1	0.333247106522	2017_Mai_10_1514	60.0031876436	cfc_SPP1665_Learning	4	12
13	1	5	6	3	stim_v01/WinNeu.png	96	2.1	10	8	stim_v01/4.png	GoWin	1	stim_v01/WinPos.png	2	9	11	0	44	44	16	3	1	0.316595572309	2017_Mai_10_1514	60.0031876436	cfc_SPP1665_Learning	4	12
16	1	5	8	None	stim_v01/WinPos.png	96	2.1	10	8	stim_v01/1.png	NoGoWin	3	stim_v01/WinNeu.png	1	7	14	0	45	45	40	None	1		2017_Mai_10_1514	60.0031876436	cfc_SPP1665_Learning	4	12
17	0.5	5	8	None	stim_v01/AvoNeg.png	96	2.1	10	8	stim_v01/3.png	NoGoAvo	4	stim_v01/AvoNeu.png	1	7	15	0	46	46	79	None	1		2017_Mai_10_1514	60.0031876436	cfc_SPP1665_Learning	4	12
12	0.5	5	6	3	stim_v01/WinPos.png	160	2.1	11	9	stim_v01/4.png	GoWin	1	stim_v01/WinNeu.png	1	9	10	0	47	47	12	3	1	0.299965167185	2017_Mai_10_1514	60.0031876436	cfc_SPP1665_Learning	4	12
13	1	5	6	3	stim_v01/AvoNeg.png	160	1.1	11	10	stim_v01/2.png	GoAvo	2	stim_v01/AvoNeu.png	2	9	11	0	48	48	34	3	1	0.299929549576	2017_Mai_10_1514	60.0031876436	cfc_SPP1665_Learning	4	12
17	1	5	8	None	stim_v01/WinNeu.png	96	2.1	10	8	stim_v01/1.png	NoGoWin	3	stim_v01/WinPos.png	1	7	15	0	49	49	56	None	1		2017_Mai_10_1514	60.0031876436	cfc_SPP1665_Learning	4	12
17	1	5	8	None	stim_v01/WinNeu.png	96	1.1	10	9	stim_v01/1.png	NoGoWin	3	stim_v01/WinPos.png	2	7	15	0	50	50	54	None	1		2017_Mai_10_1514	60.0031876436	cfc_SPP1665_Learning	4	12
12	0.5	5	6	3	stim_v01/AvoNeu.png	160	1.1	11	10	stim_v01/2.png	GoAvo	2	stim_v01/AvoNeg.png	2	9	10	0	51	51	22	3	1	0.333275178028	2017_Mai_10_1514	60.0031876436	cfc_SPP1665_Learning	4	12
17	1	5	8	None	stim_v01/WinNeu.png	96	2.1	10	8	stim_v01/1.png	NoGoWin	3	stim_v01/WinPos.png	2	7	15	0	52	52	58	None	1		2017_Mai_10_1514	60.0031876436	cfc_SPP1665_Learning	4	12
12	0.5	5	6	3	stim_v01/WinPos.png	96	1.1	10	9	stim_v01/4.png	GoWin	1	stim_v01/WinNeu.png	1	9	10	0	53	53	11	3	1	0.299933775394	2017_Mai_10_1514	60.0031876436	cfc_SPP1665_Learning	4	12
16	1	5	8	None	stim_v01/WinPos.png	160	2.1	11	9	stim_v01/1.png	NoGoWin	3	stim_v01/WinNeu.png	1	7	14	0	54	54	46	None	1		2017_Mai_10_1514	60.0031876436	cfc_SPP1665_Learning	4	12
17	1	5	8	None	stim_v01/WinNeu.png	96	1.1	10	9	stim_v01/1.png	NoGoWin	3	stim_v01/WinPos.png	2	7	15	0	55	55	57	None	1		2017_Mai_10_1514	60.0031876436	cfc_SPP1665_Learning	4	12
13	0.5	5	6	3	stim_v01/AvoNeg.png	96	2.1	10	8	stim_v01/2.png	GoAvo	2	stim_v01/AvoNeu.png	1	9	11	0	56	56	36	3	1	0.349931541748	2017_Mai_10_1514	60.0031876436	cfc_SPP1665_Learning	4	12
13	1	5	6	3	stim_v01/WinNeu.png	96	1.1	10	9	stim_v01/4.png	GoWin	1	stim_v01/WinPos.png	2	9	11	0	57	57	15	3	1	0.316590139114	2017_Mai_10_1514	60.0031876436	cfc_SPP1665_Learning	4	12
13	0.5	5	6	3	stim_v01/WinNeu.png	160	1.1	11	10	stim_v01/4.png	GoWin	1	stim_v01/WinPos.png	2	9	11	0	58	58	13	3	1	0.366590622065	2017_Mai_10_1514	60.0031876436	cfc_SPP1665_Learning	4	12
13	0.5	5	6	3	stim_v01/WinNeu.png	96	1.1	10	9	stim_v01/4.png	GoWin	1	stim_v01/WinPos.png	1	9	11	0	59	59	14	3	1	0.349924901176	2017_Mai_10_1514	60.0031876436	cfc_SPP1665_Learning	4	12
17	0.5	5	8	None	stim_v01/AvoNeg.png	96	2.1	10	8	stim_v01/3.png	NoGoAvo	4	stim_v01/AvoNeu.png	2	7	15	0	60	60	76	None	1		2017_Mai_10_1514	60.0031876436	cfc_SPP1665_Learning	4	12
12	0.5	5	6	3	stim_v01/AvoNeu.png	160	2.1	11	9	stim_v01/2.png	GoAvo	2	stim_v01/AvoNeg.png	1	9	10	0	61	61	26	3	1	0.333262198729	2017_Mai_10_1514	60.0031876436	cfc_SPP1665_Learning	4	12
12	1	5	6	3	stim_v01/AvoNeu.png	160	1.1	11	10	stim_v01/2.png	GoAvo	2	stim_v01/AvoNeg.png	2	9	10	0	62	62	30	3	1	0.283260810247	2017_Mai_10_1514	60.0031876436	cfc_SPP1665_Learning	4	12
16	0.5	5	8	None	stim_v01/WinPos.png	96	1.1	10	9	stim_v01/1.png	NoGoWin	3	stim_v01/WinNeu.png	2	7	14	0	63	63	42	None	1		2017_Mai_10_1514	60.0031876436	cfc_SPP1665_Learning	4	12
12	1	5	6	3	stim_v01/WinPos.png	160	1.1	11	10	stim_v01/4.png	GoWin	1	stim_v01/WinNeu.png	2	9	10	0	64	64	8	3	1	0.26659961702	2017_Mai_10_1514	60.0031876436	cfc_SPP1665_Learning	4	12
17	0.5	5	8	None	stim_v01/WinNeu.png	96	1.1	10	9	stim_v01/1.png	NoGoWin	3	stim_v01/WinPos.png	1	7	15	0	65	65	59	3	0	0.433249581644	2017_Mai_10_1514	60.0031876436	cfc_SPP1665_Learning	4	12
12	0.5	5	6	3	stim_v01/WinPos.png	96	1.1	10	9	stim_v01/4.png	GoWin	1	stim_v01/WinNeu.png	1	9	10	0	66	66	1	3	1	0.299935888303	2017_Mai_10_1514	60.0031876436	cfc_SPP1665_Learning	4	12
16	0.5	5	8	None	stim_v01/AvoNeu.png	160	1.1	11	10	stim_v01/3.png	NoGoAvo	4	stim_v01/AvoNeg.png	1	7	14	0	67	67	66	None	1		2017_Mai_10_1514	60.0031876436	cfc_SPP1665_Learning	4	12
16	1	5	8	None	stim_v01/WinPos.png	160	2.1	11	9	stim_v01/1.png	NoGoWin	3	stim_v01/WinNeu.png	2	7	14	0	68	68	52	None	1		2017_Mai_10_1514	60.0031876436	cfc_SPP1665_Learning	4	12
12	1	5	6	3	stim_v01/WinPos.png	96	2.1	10	8	stim_v01/4.png	GoWin	1	stim_v01/WinNeu.png	2	9	10	0	69	69	3	3	1	0.366593338662	2017_Mai_10_1514	60.0031876436	cfc_SPP1665_Learning	4	12
16	0.5	5	8	None	stim_v01/WinPos.png	96	2.1	10	8	stim_v01/1.png	NoGoWin	3	stim_v01/WinNeu.png	1	7	14	0	70	70	51	None	1		2017_Mai_10_1514	60.0031876436	cfc_SPP1665_Learning	4	12
12	0.5	5	6	3	stim_v01/WinPos.png	160	2.1	11	9	stim_v01/4.png	GoWin	1	stim_v01/WinNeu.png	1	9	10	0	71	71	4	None	0		2017_Mai_10_1514	60.0031876436	cfc_SPP1665_Learning	4	12
12	0.5	5	6	3	stim_v01/AvoNeu.png	160	2.1	11	9	stim_v01/2.png	GoAvo	2	stim_v01/AvoNeg.png	2	9	10	0	72	72	24	3	1	0.283239983	2017_Mai_10_1514	60.0031876436	cfc_SPP1665_Learning	4	12
12	1	5	6	3	stim_v01/AvoNeu.png	160	1.1	11	10	stim_v01/2.png	GoAvo	2	stim_v01/AvoNeg.png	1	9	10	0	73	73	29	None	0		2017_Mai_10_1514	60.0031876436	cfc_SPP1665_Learning	4	12
16	0.5	5	8	None	stim_v01/WinPos.png	96	2.1	10	8	stim_v01/1.png	NoGoWin	3	stim_v01/WinNeu.png	2	7	14	0	74	74	41	3	0	0.416563939042	2017_Mai_10_1514	60.0031876436	cfc_SPP1665_Learning	4	12
16	0.5	5	8	None	stim_v01/WinPos.png	160	2.1	11	9	stim_v01/1.png	NoGoWin	3	stim_v01/WinNeu.png	2	7	14	0	75	75	50	3	0	0.249921218678	2017_Mai_10_1514	60.0031876436	cfc_SPP1665_Learning	4	12
12	0.5	5	6	3	stim_v01/WinPos.png	160	2.1	11	9	stim_v01/4.png	GoWin	1	stim_v01/WinNeu.png	2	9	10	0	76	76	7	None	0		2017_Mai_10_1514	60.0031876436	cfc_SPP1665_Learning	4	12
17	1	5	8	None	stim_v01/WinNeu.png	96	1.1	10	9	stim_v01/1.png	NoGoWin	3	stim_v01/WinPos.png	2	7	15	0	77	77	53	3	0	0.449943374038	2017_Mai_10_1514	60.0031876436	cfc_SPP1665_Learning	4	12
16	0.5	5	8	None	stim_v01/WinPos.png	96	1.1	10	9	stim_v01/1.png	NoGoWin	3	stim_v01/WinNeu.png	1	7	14	0	78	78	44	3	0	0.316572933998	2017_Mai_10_1514	60.0031876436	cfc_SPP1665_Learning	4	12
16	0.5	5	8	None	stim_v01/WinPos.png	96	1.1	10	9	stim_v01/1.png	NoGoWin	3	stim_v01/WinNeu.png	1	7	14	0	79	79	45	None	1		2017_Mai_10_1514	60.0031876436	cfc_SPP1665_Learning	4	12
