# Supplementary material for: θ-γ Cross-Frequency Transcranial Alternating Current Stimulation over the Trough Impairs Cognitive Control
Source: eNeuro. 2020 Sep 4;7(5):ENEURO.0126-20.2020. doi: 10.1523/ENEURO.0126-20.2020 (PMC7540931; doi:10.1523/ENEURO.0126-20.2020)
Supplement: Extended Data 1 — contains all materials, pseudonymized raw data and analysis scripts used in this study that are freely available at our repository. Download Extended Data 1, ZIP file. [file enu-eN-NWR-0126-20-s02.zip › 2020_cfc_tacs-master/data/raw/1_learning/s_amp/P_13_S_2_cfc_SPP1665_Learning_2017_Mai_29_1452.csv]

icFbackMarker	blineStop	circleMarker	cRespMarker	cResponse	cFback	trigStimulator	preCueStop	portStop	preCueStart	cue	cType	cueMarker	icFback	prepRespStop	icRespMarker	cFbackMarker	trials.thisRepN	trials.thisTrialN	trials.thisN	trials.thisIndex	buttonBox_Response.keys	buttonBox_Response.corr	buttonBox_Response.rt	date	frameRate	expName	session	participant
																								2017_Mai_29_1452	60.0051801835	cfc_SPP1665_Learning	2	13
12	1	5	6	3	stim_v01/AvoNeu.png	160	1.1	11	10	stim_v04/4.png	GoAvo	2	stim_v01/AvoNeg.png	2	9	10	0	0	0	23	None	0		2017_Mai_29_1452	60.0051801835	cfc_SPP1665_Learning	2	13
17	0.5	5	8	None	stim_v01/WinNeu.png	160	1.1	11	10	stim_v04/1.png	NoGoWin	3	stim_v01/WinPos.png	2	7	15	0	1	1	56	None	1		2017_Mai_29_1452	60.0051801835	cfc_SPP1665_Learning	2	13
17	1	5	8	None	stim_v01/WinNeu.png	160	2.1	11	9	stim_v04/1.png	NoGoWin	3	stim_v01/WinPos.png	2	7	15	0	2	2	57	3	0	0.299995774108	2017_Mai_29_1452	60.0051801835	cfc_SPP1665_Learning	2	13
13	1	5	6	3	stim_v01/AvoNeg.png	160	2.1	11	9	stim_v04/4.png	GoAvo	2	stim_v01/AvoNeu.png	2	9	11	0	3	3	34	3	1	0.283258223133	2017_Mai_29_1452	60.0051801835	cfc_SPP1665_Learning	2	13
13	0.5	5	6	3	stim_v01/WinNeu.png	96	2.1	10	8	stim_v04/3.png	GoWin	1	stim_v01/WinPos.png	1	9	11	0	4	4	17	3	1	0.299932083878	2017_Mai_29_1452	60.0051801835	cfc_SPP1665_Learning	2	13
16	0.5	5	8	None	stim_v01/WinPos.png	96	1.1	10	9	stim_v04/1.png	NoGoWin	3	stim_v01/WinNeu.png	1	7	14	0	5	5	46	3	0	0.266604284451	2017_Mai_29_1452	60.0051801835	cfc_SPP1665_Learning	2	13
16	1	5	8	None	stim_v01/AvoNeu.png	96	2.1	10	8	stim_v04/2.png	NoGoAvo	4	stim_v01/AvoNeg.png	1	7	14	0	6	6	62	None	1		2017_Mai_29_1452	60.0051801835	cfc_SPP1665_Learning	2	13
12	0.5	5	6	3	stim_v01/AvoNeu.png	96	2.1	10	8	stim_v04/4.png	GoAvo	2	stim_v01/AvoNeg.png	1	9	10	0	7	7	26	3	1	0.283264561971	2017_Mai_29_1452	60.0051801835	cfc_SPP1665_Learning	2	13
13	0.5	5	6	3	stim_v01/AvoNeg.png	96	2.1	10	8	stim_v04/4.png	GoAvo	2	stim_v01/AvoNeu.png	1	9	11	0	8	8	36	3	1	0.383250978747	2017_Mai_29_1452	60.0051801835	cfc_SPP1665_Learning	2	13
17	0.5	5	8	None	stim_v01/AvoNeg.png	96	2.1	10	8	stim_v04/2.png	NoGoAvo	4	stim_v01/AvoNeu.png	2	7	15	0	9	9	75	None	1		2017_Mai_29_1452	60.0051801835	cfc_SPP1665_Learning	2	13
17	1	5	8	None	stim_v01/AvoNeg.png	160	1.1	11	10	stim_v04/2.png	NoGoAvo	4	stim_v01/AvoNeu.png	1	7	15	0	10	10	73	3	0	0.266606699246	2017_Mai_29_1452	60.0051801835	cfc_SPP1665_Learning	2	13
12	1	5	6	3	stim_v01/AvoNeu.png	160	2.1	11	9	stim_v04/4.png	GoAvo	2	stim_v01/AvoNeg.png	2	9	10	0	11	11	24	None	0		2017_Mai_29_1452	60.0051801835	cfc_SPP1665_Learning	2	13
12	0.5	5	6	3	stim_v01/WinPos.png	160	1.1	11	10	stim_v04/3.png	GoWin	1	stim_v01/WinNeu.png	1	9	10	0	12	12	10	None	0		2017_Mai_29_1452	60.0051801835	cfc_SPP1665_Learning	2	13
17	1	5	8	None	stim_v01/AvoNeg.png	96	1.1	10	9	stim_v04/2.png	NoGoAvo	4	stim_v01/AvoNeu.png	1	7	15	0	13	13	74	3	0	0.249941290285	2017_Mai_29_1452	60.0051801835	cfc_SPP1665_Learning	2	13
16	0.5	5	8	None	stim_v01/WinPos.png	96	1.1	10	9	stim_v04/1.png	NoGoWin	3	stim_v01/WinNeu.png	2	7	14	0	14	14	48	3	0	0.266643826726	2017_Mai_29_1452	60.0051801835	cfc_SPP1665_Learning	2	13
12	0.5	5	6	3	stim_v01/WinPos.png	160	2.1	11	9	stim_v04/3.png	GoWin	1	stim_v01/WinNeu.png	1	9	10	0	15	15	3	3	1	0.266614245482	2017_Mai_29_1452	60.0051801835	cfc_SPP1665_Learning	2	13
16	0.5	5	8	None	stim_v01/AvoNeu.png	160	2.1	11	9	stim_v04/2.png	NoGoAvo	4	stim_v01/AvoNeg.png	1	7	14	0	16	16	71	3	0	0.299927254287	2017_Mai_29_1452	60.0051801835	cfc_SPP1665_Learning	2	13
13	0.5	5	6	3	stim_v01/AvoNeg.png	96	2.1	10	8	stim_v04/4.png	GoAvo	2	stim_v01/AvoNeu.png	2	9	11	0	17	17	37	3	1	0.26661545288	2017_Mai_29_1452	60.0051801835	cfc_SPP1665_Learning	2	13
12	0.5	5	6	3	stim_v01/AvoNeu.png	160	1.1	11	10	stim_v04/4.png	GoAvo	2	stim_v01/AvoNeg.png	2	9	10	0	18	18	27	None	0		2017_Mai_29_1452	60.0051801835	cfc_SPP1665_Learning	2	13
13	0.5	5	6	3	stim_v01/AvoNeg.png	160	1.1	11	10	stim_v04/4.png	GoAvo	2	stim_v01/AvoNeu.png	1	9	11	0	19	19	38	3	1	0.36659975671	2017_Mai_29_1452	60.0051801835	cfc_SPP1665_Learning	2	13
13	0.5	5	6	3	stim_v01/AvoNeg.png	160	1.1	11	10	stim_v04/4.png	GoAvo	2	stim_v01/AvoNeu.png	2	9	11	0	20	20	39	None	0		2017_Mai_29_1452	60.0051801835	cfc_SPP1665_Learning	2	13
12	0.5	5	6	3	stim_v01/WinPos.png	96	1.1	10	9	stim_v04/3.png	GoWin	1	stim_v01/WinNeu.png	2	9	10	0	21	21	5	3	1	0.483242828812	2017_Mai_29_1452	60.0051801835	cfc_SPP1665_Learning	2	13
12	0.5	5	6	3	stim_v01/AvoNeu.png	96	2.1	10	8	stim_v04/4.png	GoAvo	2	stim_v01/AvoNeg.png	2	9	10	0	22	22	28	None	0		2017_Mai_29_1452	60.0051801835	cfc_SPP1665_Learning	2	13
13	1	5	6	3	stim_v01/WinNeu.png	160	2.1	11	9	stim_v04/3.png	GoWin	1	stim_v01/WinPos.png	1	9	11	0	23	23	13	3	1	0.299924235793	2017_Mai_29_1452	60.0051801835	cfc_SPP1665_Learning	2	13
12	0.5	5	6	3	stim_v01/WinPos.png	96	1.1	10	9	stim_v04/3.png	GoWin	1	stim_v01/WinNeu.png	2	9	10	0	24	24	7	3	1	0.283287200678	2017_Mai_29_1452	60.0051801835	cfc_SPP1665_Learning	2	13
17	1	5	8	None	stim_v01/AvoNeg.png	160	2.1	11	9	stim_v04/2.png	NoGoAvo	4	stim_v01/AvoNeu.png	2	7	15	0	25	25	77	3	0	0.283261543477	2017_Mai_29_1452	60.0051801835	cfc_SPP1665_Learning	2	13
12	1	5	6	3	stim_v01/AvoNeu.png	160	2.1	11	9	stim_v04/4.png	GoAvo	2	stim_v01/AvoNeg.png	2	9	10	0	26	26	31	None	0		2017_Mai_29_1452	60.0051801835	cfc_SPP1665_Learning	2	13
12	1	5	6	3	stim_v01/AvoNeu.png	160	2.1	11	9	stim_v04/4.png	GoAvo	2	stim_v01/AvoNeg.png	2	9	10	0	27	27	22	3	1	0.566587984581	2017_Mai_29_1452	60.0051801835	cfc_SPP1665_Learning	2	13
16	0.5	5	8	None	stim_v01/AvoNeu.png	96	1.1	10	9	stim_v04/2.png	NoGoAvo	4	stim_v01/AvoNeg.png	1	7	14	0	28	28	63	None	1		2017_Mai_29_1452	60.0051801835	cfc_SPP1665_Learning	2	13
12	0.5	5	6	3	stim_v01/WinPos.png	160	1.1	11	10	stim_v04/3.png	GoWin	1	stim_v01/WinNeu.png	2	9	10	0	29	29	4	3	1	0.31660715202	2017_Mai_29_1452	60.0051801835	cfc_SPP1665_Learning	2	13
13	1	5	6	3	stim_v01/WinNeu.png	160	1.1	11	10	stim_v04/3.png	GoWin	1	stim_v01/WinPos.png	1	9	11	0	30	30	18	3	1	0.28326516567	2017_Mai_29_1452	60.0051801835	cfc_SPP1665_Learning	2	13
17	1	5	8	None	stim_v01/WinNeu.png	160	2.1	11	9	stim_v04/1.png	NoGoWin	3	stim_v01/WinPos.png	1	7	15	0	31	31	53	None	1		2017_Mai_29_1452	60.0051801835	cfc_SPP1665_Learning	2	13
13	1	5	6	3	stim_v01/WinNeu.png	96	2.1	10	8	stim_v04/3.png	GoWin	1	stim_v01/WinPos.png	2	9	11	0	32	32	15	3	1	0.499921519147	2017_Mai_29_1452	60.0051801835	cfc_SPP1665_Learning	2	13
12	1	5	6	3	stim_v01/AvoNeu.png	160	1.1	11	10	stim_v04/4.png	GoAvo	2	stim_v01/AvoNeg.png	1	9	10	0	33	33	21	3	1	0.266600058559	2017_Mai_29_1452	60.0051801835	cfc_SPP1665_Learning	2	13
12	0.5	5	6	3	stim_v01/WinPos.png	96	2.1	10	8	stim_v04/3.png	GoWin	1	stim_v01/WinNeu.png	1	9	10	0	34	34	2	3	1	0.316590248452	2017_Mai_29_1452	60.0051801835	cfc_SPP1665_Learning	2	13
16	0.5	5	8	None	stim_v01/AvoNeu.png	160	2.1	11	9	stim_v04/2.png	NoGoAvo	4	stim_v01/AvoNeg.png	2	7	14	0	35	35	65	None	1		2017_Mai_29_1452	60.0051801835	cfc_SPP1665_Learning	2	13
12	0.5	5	6	3	stim_v01/WinPos.png	96	1.1	10	9	stim_v04/3.png	GoWin	1	stim_v01/WinNeu.png	1	9	10	0	36	36	11	3	1	0.333269542487	2017_Mai_29_1452	60.0051801835	cfc_SPP1665_Learning	2	13
13	1	5	6	3	stim_v01/AvoNeg.png	160	2.1	11	9	stim_v04/4.png	GoAvo	2	stim_v01/AvoNeu.png	1	9	11	0	37	37	35	3	1	0.366593116022	2017_Mai_29_1452	60.0051801835	cfc_SPP1665_Learning	2	13
16	1	5	8	None	stim_v01/WinPos.png	96	1.1	10	9	stim_v04/1.png	NoGoWin	3	stim_v01/WinNeu.png	2	7	14	0	38	38	41	None	1		2017_Mai_29_1452	60.0051801835	cfc_SPP1665_Learning	2	13
13	1	5	6	3	stim_v01/WinNeu.png	96	2.1	10	8	stim_v04/3.png	GoWin	1	stim_v01/WinPos.png	2	9	11	0	39	39	16	3	1	0.333269844336	2017_Mai_29_1452	60.0051801835	cfc_SPP1665_Learning	2	13
17	0.5	5	8	None	stim_v01/WinNeu.png	96	2.1	10	8	stim_v04/1.png	NoGoWin	3	stim_v01/WinPos.png	2	7	15	0	40	40	55	None	1		2017_Mai_29_1452	60.0051801835	cfc_SPP1665_Learning	2	13
12	1	5	6	3	stim_v01/AvoNeu.png	96	2.1	10	8	stim_v04/4.png	GoAvo	2	stim_v01/AvoNeg.png	2	9	10	0	41	41	20	3	1	0.399930574631	2017_Mai_29_1452	60.0051801835	cfc_SPP1665_Learning	2	13
12	1	5	6	3	stim_v01/WinPos.png	160	2.1	11	9	stim_v04/3.png	GoWin	1	stim_v01/WinNeu.png	2	9	10	0	42	42	8	3	1	0.349934347748	2017_Mai_29_1452	60.0051801835	cfc_SPP1665_Learning	2	13
12	1	5	6	3	stim_v01/AvoNeu.png	96	1.1	10	9	stim_v04/4.png	GoAvo	2	stim_v01/AvoNeg.png	2	9	10	0	43	43	25	3	1	0.349930423707	2017_Mai_29_1452	60.0051801835	cfc_SPP1665_Learning	2	13
17	1	5	8	None	stim_v01/AvoNeg.png	160	1.1	11	10	stim_v04/2.png	NoGoAvo	4	stim_v01/AvoNeu.png	1	7	15	0	44	44	79	None	1		2017_Mai_29_1452	60.0051801835	cfc_SPP1665_Learning	2	13
16	1	5	8	None	stim_v01/WinPos.png	160	1.1	11	10	stim_v04/1.png	NoGoWin	3	stim_v01/WinNeu.png	2	7	14	0	45	45	43	None	1		2017_Mai_29_1452	60.0051801835	cfc_SPP1665_Learning	2	13
16	1	5	8	None	stim_v01/AvoNeu.png	160	2.1	11	9	stim_v04/2.png	NoGoAvo	4	stim_v01/AvoNeg.png	2	7	14	0	46	46	66	None	1		2017_Mai_29_1452	60.0051801835	cfc_SPP1665_Learning	2	13
12	1	5	6	3	stim_v01/AvoNeu.png	96	2.1	10	8	stim_v04/4.png	GoAvo	2	stim_v01/AvoNeg.png	1	9	10	0	47	47	30	3	1	0.399942346759	2017_Mai_29_1452	60.0051801835	cfc_SPP1665_Learning	2	13
16	1	5	8	None	stim_v01/AvoNeu.png	96	1.1	10	9	stim_v04/2.png	NoGoAvo	4	stim_v01/AvoNeg.png	1	7	14	0	48	48	67	None	1		2017_Mai_29_1452	60.0051801835	cfc_SPP1665_Learning	2	13
17	1	5	8	None	stim_v01/WinNeu.png	96	2.1	10	8	stim_v04/1.png	NoGoWin	3	stim_v01/WinPos.png	1	7	15	0	49	49	54	None	1		2017_Mai_29_1452	60.0051801835	cfc_SPP1665_Learning	2	13
16	1	5	8	None	stim_v01/WinPos.png	160	1.1	11	10	stim_v04/1.png	NoGoWin	3	stim_v01/WinNeu.png	1	7	14	0	50	50	47	3	0	0.349934347749	2017_Mai_29_1452	60.0051801835	cfc_SPP1665_Learning	2	13
16	1	5	8	None	stim_v01/AvoNeu.png	96	1.1	10	9	stim_v04/2.png	NoGoAvo	4	stim_v01/AvoNeg.png	1	7	14	0	51	51	70	None	1		2017_Mai_29_1452	60.0051801835	cfc_SPP1665_Learning	2	13
16	1	5	8	None	stim_v01/AvoNeu.png	160	1.1	11	10	stim_v04/2.png	NoGoAvo	4	stim_v01/AvoNeg.png	2	7	14	0	52	52	68	None	1		2017_Mai_29_1452	60.0051801835	cfc_SPP1665_Learning	2	13
16	0.5	5	8	None	stim_v01/AvoNeu.png	96	2.1	10	8	stim_v04/2.png	NoGoAvo	4	stim_v01/AvoNeg.png	2	7	14	0	53	53	60	None	1		2017_Mai_29_1452	60.0051801835	cfc_SPP1665_Learning	2	13
16	0.5	5	8	None	stim_v01/WinPos.png	96	2.1	10	8	stim_v04/1.png	NoGoWin	3	stim_v01/WinNeu.png	2	7	14	0	54	54	50	None	1		2017_Mai_29_1452	60.0051801835	cfc_SPP1665_Learning	2	13
13	1	5	6	3	stim_v01/WinNeu.png	96	2.1	10	8	stim_v04/3.png	GoWin	1	stim_v01/WinPos.png	1	9	11	0	55	55	14	3	1	0.283298067258	2017_Mai_29_1452	60.0051801835	cfc_SPP1665_Learning	2	13
12	0.5	5	6	3	stim_v01/AvoNeu.png	96	1.1	10	9	stim_v04/4.png	GoAvo	2	stim_v01/AvoNeg.png	1	9	10	0	56	56	29	3	1	0.283266071218	2017_Mai_29_1452	60.0051801835	cfc_SPP1665_Learning	2	13
17	1	5	8	None	stim_v01/WinNeu.png	160	1.1	11	10	stim_v04/1.png	NoGoWin	3	stim_v01/WinPos.png	1	7	15	0	57	57	58	None	1		2017_Mai_29_1452	60.0051801835	cfc_SPP1665_Learning	2	13
12	0.5	5	6	3	stim_v01/WinPos.png	96	1.1	10	9	stim_v04/3.png	GoWin	1	stim_v01/WinNeu.png	1	9	10	0	58	58	1	3	1	0.249942195834	2017_Mai_29_1452	60.0051801835	cfc_SPP1665_Learning	2	13
12	1	5	6	3	stim_v01/WinPos.png	160	1.1	11	10	stim_v04/3.png	GoWin	1	stim_v01/WinNeu.png	2	9	10	0	59	59	12	3	1	0.333258374058	2017_Mai_29_1452	60.0051801835	cfc_SPP1665_Learning	2	13
16	0.5	5	8	None	stim_v01/AvoNeu.png	160	2.1	11	9	stim_v04/2.png	NoGoAvo	4	stim_v01/AvoNeg.png	2	7	14	0	60	60	61	None	1		2017_Mai_29_1452	60.0051801835	cfc_SPP1665_Learning	2	13
16	0.5	5	8	None	stim_v01/WinPos.png	96	2.1	10	8	stim_v04/1.png	NoGoWin	3	stim_v01/WinNeu.png	2	7	14	0	61	61	42	None	1		2017_Mai_29_1452	60.0051801835	cfc_SPP1665_Learning	2	13
12	1	5	6	3	stim_v01/WinPos.png	160	1.1	11	10	stim_v04/3.png	GoWin	1	stim_v01/WinNeu.png	2	9	10	0	62	62	0	3	1	0.299927556136	2017_Mai_29_1452	60.0051801835	cfc_SPP1665_Learning	2	13
17	1	5	8	None	stim_v01/AvoNeg.png	160	1.1	11	10	stim_v04/2.png	NoGoAvo	4	stim_v01/AvoNeu.png	1	7	15	0	63	63	78	None	1		2017_Mai_29_1452	60.0051801835	cfc_SPP1665_Learning	2	13
16	1	5	8	None	stim_v01/WinPos.png	160	2.1	11	9	stim_v04/1.png	NoGoWin	3	stim_v01/WinNeu.png	1	7	14	0	64	64	52	None	1		2017_Mai_29_1452	60.0051801835	cfc_SPP1665_Learning	2	13
17	0.5	5	8	None	stim_v01/AvoNeg.png	160	1.1	11	10	stim_v04/2.png	NoGoAvo	4	stim_v01/AvoNeu.png	1	7	15	0	65	65	76	None	1		2017_Mai_29_1452	60.0051801835	cfc_SPP1665_Learning	2	13
16	0.5	5	8	None	stim_v01/WinPos.png	160	1.1	11	10	stim_v04/1.png	NoGoWin	3	stim_v01/WinNeu.png	1	7	14	0	66	66	49	None	1		2017_Mai_29_1452	60.0051801835	cfc_SPP1665_Learning	2	13
13	0.5	5	6	3	stim_v01/WinNeu.png	96	1.1	10	9	stim_v04/3.png	GoWin	1	stim_v01/WinPos.png	1	9	11	0	67	67	19	3	1	0.31660745387	2017_Mai_29_1452	60.0051801835	cfc_SPP1665_Learning	2	13
16	0.5	5	8	None	stim_v01/WinPos.png	160	2.1	11	9	stim_v04/1.png	NoGoWin	3	stim_v01/WinNeu.png	1	7	14	0	68	68	45	None	1		2017_Mai_29_1452	60.0051801835	cfc_SPP1665_Learning	2	13
12	0.5	5	6	3	stim_v01/AvoNeu.png	96	1.1	10	9	stim_v04/4.png	GoAvo	2	stim_v01/AvoNeg.png	1	9	10	0	69	69	32	3	1	0.299937819017	2017_Mai_29_1452	60.0051801835	cfc_SPP1665_Learning	2	13
13	0.5	5	6	3	stim_v01/AvoNeg.png	96	1.1	10	9	stim_v04/4.png	GoAvo	2	stim_v01/AvoNeu.png	1	9	11	0	70	70	33	3	1	0.31661258531	2017_Mai_29_1452	60.0051801835	cfc_SPP1665_Learning	2	13
16	0.5	5	8	None	stim_v01/AvoNeu.png	160	2.1	11	9	stim_v04/2.png	NoGoAvo	4	stim_v01/AvoNeg.png	2	7	14	0	71	71	64	None	1		2017_Mai_29_1452	60.0051801835	cfc_SPP1665_Learning	2	13
16	1	5	8	None	stim_v01/AvoNeu.png	96	1.1	10	9	stim_v04/2.png	NoGoAvo	4	stim_v01/AvoNeg.png	1	7	14	0	72	72	72	None	1		2017_Mai_29_1452	60.0051801835	cfc_SPP1665_Learning	2	13
16	0.5	5	8	None	stim_v01/WinPos.png	96	1.1	10	9	stim_v04/1.png	NoGoWin	3	stim_v01/WinNeu.png	2	7	14	0	73	73	44	None	1		2017_Mai_29_1452	60.0051801835	cfc_SPP1665_Learning	2	13
16	0.5	5	8	None	stim_v01/AvoNeu.png	160	2.1	11	9	stim_v04/2.png	NoGoAvo	4	stim_v01/AvoNeg.png	2	7	14	0	74	74	69	None	1		2017_Mai_29_1452	60.0051801835	cfc_SPP1665_Learning	2	13
17	0.5	5	8	None	stim_v01/WinNeu.png	96	2.1	10	8	stim_v04/1.png	NoGoWin	3	stim_v01/WinPos.png	1	7	15	0	75	75	59	None	1		2017_Mai_29_1452	60.0051801835	cfc_SPP1665_Learning	2	13
16	0.5	5	8	None	stim_v01/WinPos.png	96	1.1	10	9	stim_v04/1.png	NoGoWin	3	stim_v01/WinNeu.png	1	7	14	0	76	76	51	None	1		2017_Mai_29_1452	60.0051801835	cfc_SPP1665_Learning	2	13
12	1	5	6	3	stim_v01/WinPos.png	160	2.1	11	9	stim_v04/3.png	GoWin	1	stim_v01/WinNeu.png	2	9	10	0	77	77	9	3	1	0.316606246472	2017_Mai_29_1452	60.0051801835	cfc_SPP1665_Learning	2	13
16	1	5	8	None	stim_v01/WinPos.png	96	1.1	10	9	stim_v04/1.png	NoGoWin	3	stim_v01/WinNeu.png	2	7	14	0	78	78	40	None	1		2017_Mai_29_1452	60.0051801835	cfc_SPP1665_Learning	2	13
12	1	5	6	3	stim_v01/WinPos.png	96	2.1	10	8	stim_v04/3.png	GoWin	1	stim_v01/WinNeu.png	2	9	10	0	79	79	6	3	1	0.299932989426	2017_Mai_29_1452	60.0051801835	cfc_SPP1665_Learning	2	13
