# Supplementary material for: θ-γ Cross-Frequency Transcranial Alternating Current Stimulation over the Trough Impairs Cognitive Control
Source: eNeuro. 2020 Sep 4;7(5):ENEURO.0126-20.2020. doi: 10.1523/ENEURO.0126-20.2020 (PMC7540931; doi:10.1523/ENEURO.0126-20.2020)
Supplement: Extended Data 1 — contains all materials, pseudonymized raw data and analysis scripts used in this study that are freely available at our repository. Download Extended Data 1, ZIP file. [file enu-eN-NWR-0126-20-s02.zip › 2020_cfc_tacs-master/data/raw/1_learning/s_amp/P_14_S_2_cfc_SPP1665_Learning_2017_Feb_10_1117.csv]

icFbackMarker	blineStop	circleMarker	cRespMarker	cResponse	cFback	trigStimulator	preCueStop	portStop	preCueStart	cue	cType	cueMarker	icFback	prepRespStop	icRespMarker	cFbackMarker	trials.thisRepN	trials.thisTrialN	trials.thisN	trials.thisIndex	buttonBox_Response.keys	buttonBox_Response.corr	buttonBox_Response.rt	date	frameRate	expName	session	participant
																								2017_Feb_10_1117	60.0293178616	cfc_SPP1665_Learning	2	14
12	0.5	5	6	3	stim_v01/AvoNeu.png	160	2.1	11	9	stim_v01/4.png	GoAvo	2	stim_v01/AvoNeg.png	1	9	10	0	0	0	30	3	1	0.333292181194	2017_Feb_10_1117	60.0293178616	cfc_SPP1665_Learning	2	14
12	0.5	5	6	3	stim_v01/WinPos.png	96	2.1	10	8	stim_v01/2.png	GoWin	1	stim_v01/WinNeu.png	2	9	10	0	1	1	1	3	1	0.59990401188	2017_Feb_10_1117	60.0293178616	cfc_SPP1665_Learning	2	14
12	0.5	5	6	3	stim_v01/AvoNeu.png	96	2.1	10	8	stim_v01/4.png	GoAvo	2	stim_v01/AvoNeg.png	2	9	10	0	2	2	29	3	1	0.249929518159	2017_Feb_10_1117	60.0293178616	cfc_SPP1665_Learning	2	14
13	0.5	5	6	3	stim_v01/AvoNeg.png	96	2.1	10	8	stim_v01/4.png	GoAvo	2	stim_v01/AvoNeu.png	2	9	11	0	3	3	39	3	1	0.266634469393	2017_Feb_10_1117	60.0293178616	cfc_SPP1665_Learning	2	14
17	0.5	5	8	None	stim_v01/AvoNeg.png	96	2.1	10	8	stim_v01/3.png	NoGoAvo	4	stim_v01/AvoNeu.png	1	7	15	0	4	4	77	3	0	0.316578476324	2017_Feb_10_1117	60.0293178616	cfc_SPP1665_Learning	2	14
12	1	5	6	3	stim_v01/AvoNeu.png	96	1.1	10	9	stim_v01/4.png	GoAvo	2	stim_v01/AvoNeg.png	2	9	10	0	5	5	32	3	1	0.249928914458	2017_Feb_10_1117	60.0293178616	cfc_SPP1665_Learning	2	14
16	1	5	8	None	stim_v01/WinPos.png	160	2.1	11	9	stim_v01/1.png	NoGoWin	3	stim_v01/WinNeu.png	2	7	14	0	6	6	51	3	0	0.316631601825	2017_Feb_10_1117	60.0293178616	cfc_SPP1665_Learning	2	14
13	0.5	5	6	3	stim_v01/WinNeu.png	160	1.1	11	10	stim_v01/2.png	GoWin	1	stim_v01/WinPos.png	1	9	11	0	7	7	16	3	1	0.383260637929	2017_Feb_10_1117	60.0293178616	cfc_SPP1665_Learning	2	14
12	0.5	5	6	3	stim_v01/WinPos.png	160	2.1	11	9	stim_v01/2.png	GoWin	1	stim_v01/WinNeu.png	2	9	10	0	8	8	6	None	0		2017_Feb_10_1117	60.0293178616	cfc_SPP1665_Learning	2	14
17	1	5	8	None	stim_v01/WinNeu.png	96	2.1	10	8	stim_v01/1.png	NoGoWin	3	stim_v01/WinPos.png	2	7	15	0	9	9	58	None	1		2017_Feb_10_1117	60.0293178616	cfc_SPP1665_Learning	2	14
13	1	5	6	3	stim_v01/WinNeu.png	96	1.1	10	9	stim_v01/2.png	GoWin	1	stim_v01/WinPos.png	1	9	11	0	10	10	17	None	0		2017_Feb_10_1117	60.0293178616	cfc_SPP1665_Learning	2	14
12	1	5	6	3	stim_v01/AvoNeu.png	160	2.1	11	9	stim_v01/4.png	GoAvo	2	stim_v01/AvoNeg.png	2	9	10	0	11	11	24	3	1	0.366601869657	2017_Feb_10_1117	60.0293178616	cfc_SPP1665_Learning	2	14
16	1	5	8	None	stim_v01/AvoNeu.png	160	1.1	11	10	stim_v01/3.png	NoGoAvo	4	stim_v01/AvoNeg.png	1	7	14	0	12	12	67	None	1		2017_Feb_10_1117	60.0293178616	cfc_SPP1665_Learning	2	14
13	0.5	5	6	3	stim_v01/WinNeu.png	96	1.1	10	9	stim_v01/2.png	GoWin	1	stim_v01/WinPos.png	1	9	11	0	13	13	14	3	1	0.333286144205	2017_Feb_10_1117	60.0293178616	cfc_SPP1665_Learning	2	14
13	0.5	5	6	3	stim_v01/AvoNeg.png	96	1.1	10	9	stim_v01/4.png	GoAvo	2	stim_v01/AvoNeu.png	2	9	11	0	14	14	36	3	1	0.266602775204	2017_Feb_10_1117	60.0293178616	cfc_SPP1665_Learning	2	14
16	0.5	5	8	None	stim_v01/AvoNeu.png	96	2.1	10	8	stim_v01/3.png	NoGoAvo	4	stim_v01/AvoNeg.png	1	7	14	0	15	15	65	None	1		2017_Feb_10_1117	60.0293178616	cfc_SPP1665_Learning	2	14
12	0.5	5	6	3	stim_v01/AvoNeu.png	96	2.1	10	8	stim_v01/4.png	GoAvo	2	stim_v01/AvoNeg.png	1	9	10	0	16	16	22	3	1	0.316602322429	2017_Feb_10_1117	60.0293178616	cfc_SPP1665_Learning	2	14
13	0.5	5	6	3	stim_v01/WinNeu.png	160	1.1	11	10	stim_v01/2.png	GoWin	1	stim_v01/WinPos.png	2	9	11	0	17	17	13	3	1	0.233221850276	2017_Feb_10_1117	60.0293178616	cfc_SPP1665_Learning	2	14
17	1	5	8	None	stim_v01/AvoNeg.png	96	2.1	10	8	stim_v01/3.png	NoGoAvo	4	stim_v01/AvoNeu.png	2	7	15	0	18	18	79	None	1		2017_Feb_10_1117	60.0293178616	cfc_SPP1665_Learning	2	14
13	1	5	6	3	stim_v01/WinNeu.png	96	2.1	10	8	stim_v01/2.png	GoWin	1	stim_v01/WinPos.png	1	9	11	0	19	19	19	3	1	0.48325973238	2017_Feb_10_1117	60.0293178616	cfc_SPP1665_Learning	2	14
16	0.5	5	8	None	stim_v01/AvoNeu.png	96	1.1	10	9	stim_v01/3.png	NoGoAvo	4	stim_v01/AvoNeg.png	1	7	14	0	20	20	68	None	1		2017_Feb_10_1117	60.0293178616	cfc_SPP1665_Learning	2	14
12	1	5	6	3	stim_v01/WinPos.png	96	1.1	10	9	stim_v01/2.png	GoWin	1	stim_v01/WinNeu.png	2	9	10	0	21	21	9	None	0		2017_Feb_10_1117	60.0293178616	cfc_SPP1665_Learning	2	14
13	1	5	6	3	stim_v01/AvoNeg.png	96	1.1	10	9	stim_v01/4.png	GoAvo	2	stim_v01/AvoNeu.png	2	9	11	0	22	22	33	3	1	0.249924688565	2017_Feb_10_1117	60.0293178616	cfc_SPP1665_Learning	2	14
12	1	5	6	3	stim_v01/AvoNeu.png	160	2.1	11	9	stim_v01/4.png	GoAvo	2	stim_v01/AvoNeg.png	1	9	10	0	23	23	20	3	1	0.233276183173	2017_Feb_10_1117	60.0293178616	cfc_SPP1665_Learning	2	14
12	0.5	5	6	3	stim_v01/WinPos.png	96	2.1	10	8	stim_v01/2.png	GoWin	1	stim_v01/WinNeu.png	1	9	10	0	24	24	4	3	1	0.599917293257	2017_Feb_10_1117	60.0293178616	cfc_SPP1665_Learning	2	14
12	1	5	6	3	stim_v01/AvoNeu.png	160	1.1	11	10	stim_v01/4.png	GoAvo	2	stim_v01/AvoNeg.png	2	9	10	0	25	25	27	3	1	0.283262750874	2017_Feb_10_1117	60.0293178616	cfc_SPP1665_Learning	2	14
16	0.5	5	8	None	stim_v01/AvoNeu.png	96	1.1	10	9	stim_v01/3.png	NoGoAvo	4	stim_v01/AvoNeg.png	1	7	14	0	26	26	69	None	1		2017_Feb_10_1117	60.0293178616	cfc_SPP1665_Learning	2	14
13	1	5	6	3	stim_v01/WinNeu.png	160	1.1	11	10	stim_v01/2.png	GoWin	1	stim_v01/WinPos.png	1	9	11	0	27	27	15	3	1	0.283274523003	2017_Feb_10_1117	60.0293178616	cfc_SPP1665_Learning	2	14
17	1	5	8	None	stim_v01/AvoNeg.png	160	1.1	11	10	stim_v01/3.png	NoGoAvo	4	stim_v01/AvoNeu.png	1	7	15	0	28	28	76	None	1		2017_Feb_10_1117	60.0293178616	cfc_SPP1665_Learning	2	14
13	0.5	5	6	3	stim_v01/WinNeu.png	160	1.1	11	10	stim_v01/2.png	GoWin	1	stim_v01/WinPos.png	2	9	11	0	29	29	18	3	1	0.249931631104	2017_Feb_10_1117	60.0293178616	cfc_SPP1665_Learning	2	14
12	1	5	6	3	stim_v01/WinPos.png	160	1.1	11	10	stim_v01/2.png	GoWin	1	stim_v01/WinNeu.png	1	9	10	0	30	30	11	3	1	0.283251884295	2017_Feb_10_1117	60.0293178616	cfc_SPP1665_Learning	2	14
16	1	5	8	None	stim_v01/WinPos.png	160	2.1	11	9	stim_v01/1.png	NoGoWin	3	stim_v01/WinNeu.png	1	7	14	0	31	31	43	3	0	0.233265618443	2017_Feb_10_1117	60.0293178616	cfc_SPP1665_Learning	2	14
17	1	5	8	None	stim_v01/WinNeu.png	96	1.1	10	9	stim_v01/1.png	NoGoWin	3	stim_v01/WinPos.png	1	7	15	0	32	32	56	3	0	0.266584362387	2017_Feb_10_1117	60.0293178616	cfc_SPP1665_Learning	2	14
17	0.5	5	8	None	stim_v01/WinNeu.png	160	2.1	11	9	stim_v01/1.png	NoGoWin	3	stim_v01/WinPos.png	1	7	15	0	33	33	59	3	0	0.266603077052	2017_Feb_10_1117	60.0293178616	cfc_SPP1665_Learning	2	14
16	1	5	8	None	stim_v01/WinPos.png	96	1.1	10	9	stim_v01/1.png	NoGoWin	3	stim_v01/WinNeu.png	1	7	14	0	34	34	49	3	0	0.283261241628	2017_Feb_10_1117	60.0293178616	cfc_SPP1665_Learning	2	14
17	1	5	8	None	stim_v01/AvoNeg.png	160	2.1	11	9	stim_v01/3.png	NoGoAvo	4	stim_v01/AvoNeu.png	1	7	15	0	35	35	74	None	1		2017_Feb_10_1117	60.0293178616	cfc_SPP1665_Learning	2	14
13	1	5	6	3	stim_v01/AvoNeg.png	160	2.1	11	9	stim_v01/4.png	GoAvo	2	stim_v01/AvoNeu.png	1	9	11	0	36	36	35	3	1	0.216610170515	2017_Feb_10_1117	60.0293178616	cfc_SPP1665_Learning	2	14
16	1	5	8	None	stim_v01/AvoNeu.png	160	1.1	11	10	stim_v01/3.png	NoGoAvo	4	stim_v01/AvoNeg.png	1	7	14	0	37	37	60	None	1		2017_Feb_10_1117	60.0293178616	cfc_SPP1665_Learning	2	14
12	1	5	6	3	stim_v01/AvoNeu.png	160	2.1	11	9	stim_v01/4.png	GoAvo	2	stim_v01/AvoNeg.png	1	9	10	0	38	38	31	None	0		2017_Feb_10_1117	60.0293178616	cfc_SPP1665_Learning	2	14
16	0.5	5	8	None	stim_v01/AvoNeu.png	96	2.1	10	8	stim_v01/3.png	NoGoAvo	4	stim_v01/AvoNeg.png	2	7	14	0	39	39	63	None	1		2017_Feb_10_1117	60.0293178616	cfc_SPP1665_Learning	2	14
16	1	5	8	None	stim_v01/WinPos.png	96	1.1	10	9	stim_v01/1.png	NoGoWin	3	stim_v01/WinNeu.png	1	7	14	0	40	40	46	3	0	0.166603378902	2017_Feb_10_1117	60.0293178616	cfc_SPP1665_Learning	2	14
12	0.5	5	6	3	stim_v01/WinPos.png	160	2.1	11	9	stim_v01/2.png	GoWin	1	stim_v01/WinNeu.png	1	9	10	0	41	41	3	3	1	0.483253695393	2017_Feb_10_1117	60.0293178616	cfc_SPP1665_Learning	2	14
16	0.5	5	8	None	stim_v01/AvoNeu.png	96	1.1	10	9	stim_v01/3.png	NoGoAvo	4	stim_v01/AvoNeg.png	2	7	14	0	42	42	71	None	1		2017_Feb_10_1117	60.0293178616	cfc_SPP1665_Learning	2	14
16	0.5	5	8	None	stim_v01/WinPos.png	96	2.1	10	8	stim_v01/1.png	NoGoWin	3	stim_v01/WinNeu.png	1	7	14	0	43	43	40	None	1		2017_Feb_10_1117	60.0293178616	cfc_SPP1665_Learning	2	14
12	0.5	5	6	3	stim_v01/WinPos.png	160	1.1	11	10	stim_v01/2.png	GoWin	1	stim_v01/WinNeu.png	2	9	10	0	44	44	0	3	1	0.233271353583	2017_Feb_10_1117	60.0293178616	cfc_SPP1665_Learning	2	14
17	0.5	5	8	None	stim_v01/AvoNeg.png	96	1.1	10	9	stim_v01/3.png	NoGoAvo	4	stim_v01/AvoNeu.png	2	7	15	0	45	45	78	None	1		2017_Feb_10_1117	60.0293178616	cfc_SPP1665_Learning	2	14
12	0.5	5	6	3	stim_v01/AvoNeu.png	96	1.1	10	9	stim_v01/4.png	GoAvo	2	stim_v01/AvoNeg.png	1	9	10	0	46	46	26	3	1	0.199981587184	2017_Feb_10_1117	60.0293178616	cfc_SPP1665_Learning	2	14
12	0.5	5	6	3	stim_v01/AvoNeu.png	96	1.1	10	9	stim_v01/4.png	GoAvo	2	stim_v01/AvoNeg.png	2	9	10	0	47	47	23	3	1	0.233249922274	2017_Feb_10_1117	60.0293178616	cfc_SPP1665_Learning	2	14
16	1	5	8	None	stim_v01/AvoNeu.png	96	2.1	10	8	stim_v01/3.png	NoGoAvo	4	stim_v01/AvoNeg.png	2	7	14	0	48	48	72	None	1		2017_Feb_10_1117	60.0293178616	cfc_SPP1665_Learning	2	14
16	1	5	8	None	stim_v01/WinPos.png	160	1.1	11	10	stim_v01/1.png	NoGoWin	3	stim_v01/WinNeu.png	2	7	14	0	49	49	41	None	1		2017_Feb_10_1117	60.0293178616	cfc_SPP1665_Learning	2	14
17	0.5	5	8	None	stim_v01/AvoNeg.png	96	2.1	10	8	stim_v01/3.png	NoGoAvo	4	stim_v01/AvoNeu.png	1	7	15	0	50	50	73	None	1		2017_Feb_10_1117	60.0293178616	cfc_SPP1665_Learning	2	14
13	1	5	6	3	stim_v01/AvoNeg.png	96	2.1	10	8	stim_v01/4.png	GoAvo	2	stim_v01/AvoNeu.png	1	9	11	0	51	51	38	3	1	0.316606548322	2017_Feb_10_1117	60.0293178616	cfc_SPP1665_Learning	2	14
17	1	5	8	None	stim_v01/WinNeu.png	160	2.1	11	9	stim_v01/1.png	NoGoWin	3	stim_v01/WinPos.png	2	7	15	0	52	52	54	None	1		2017_Feb_10_1117	60.0293178616	cfc_SPP1665_Learning	2	14
12	0.5	5	6	3	stim_v01/WinPos.png	160	2.1	11	9	stim_v01/2.png	GoWin	1	stim_v01/WinNeu.png	2	9	10	0	53	53	12	3	1	0.249931932953	2017_Feb_10_1117	60.0293178616	cfc_SPP1665_Learning	2	14
12	0.5	5	6	3	stim_v01/WinPos.png	96	2.1	10	8	stim_v01/2.png	GoWin	1	stim_v01/WinNeu.png	1	9	10	0	54	54	5	3	1	0.266589191979	2017_Feb_10_1117	60.0293178616	cfc_SPP1665_Learning	2	14
17	1	5	8	None	stim_v01/AvoNeg.png	160	1.1	11	10	stim_v01/3.png	NoGoAvo	4	stim_v01/AvoNeu.png	2	7	15	0	55	55	75	None	1		2017_Feb_10_1117	60.0293178616	cfc_SPP1665_Learning	2	14
16	0.5	5	8	None	stim_v01/AvoNeu.png	160	1.1	11	10	stim_v01/3.png	NoGoAvo	4	stim_v01/AvoNeg.png	2	7	14	0	56	56	70	None	1		2017_Feb_10_1117	60.0293178616	cfc_SPP1665_Learning	2	14
16	1	5	8	None	stim_v01/WinPos.png	96	2.1	10	8	stim_v01/1.png	NoGoWin	3	stim_v01/WinNeu.png	2	7	14	0	57	57	48	None	1		2017_Feb_10_1117	60.0293178616	cfc_SPP1665_Learning	2	14
12	0.5	5	6	3	stim_v01/WinPos.png	160	1.1	11	10	stim_v01/2.png	GoWin	1	stim_v01/WinNeu.png	2	9	10	0	58	58	10	3	1	0.266636582339	2017_Feb_10_1117	60.0293178616	cfc_SPP1665_Learning	2	14
16	0.5	5	8	None	stim_v01/AvoNeu.png	160	1.1	11	10	stim_v01/3.png	NoGoAvo	4	stim_v01/AvoNeg.png	2	7	14	0	59	59	61	None	1		2017_Feb_10_1117	60.0293178616	cfc_SPP1665_Learning	2	14
16	0.5	5	8	None	stim_v01/WinPos.png	96	1.1	10	9	stim_v01/1.png	NoGoWin	3	stim_v01/WinNeu.png	2	7	14	0	60	60	42	None	1		2017_Feb_10_1117	60.0293178616	cfc_SPP1665_Learning	2	14
12	0.5	5	6	3	stim_v01/WinPos.png	96	2.1	10	8	stim_v01/2.png	GoWin	1	stim_v01/WinNeu.png	1	9	10	0	61	61	2	3	1	0.483257921283	2017_Feb_10_1117	60.0293178616	cfc_SPP1665_Learning	2	14
16	0.5	5	8	None	stim_v01/WinPos.png	160	1.1	11	10	stim_v01/1.png	NoGoWin	3	stim_v01/WinNeu.png	2	7	14	0	62	62	45	None	1		2017_Feb_10_1117	60.0293178616	cfc_SPP1665_Learning	2	14
13	1	5	6	3	stim_v01/AvoNeg.png	96	1.1	10	9	stim_v01/4.png	GoAvo	2	stim_v01/AvoNeu.png	2	9	11	0	63	63	34	3	1	0.316583607764	2017_Feb_10_1117	60.0293178616	cfc_SPP1665_Learning	2	14
16	1	5	8	None	stim_v01/WinPos.png	160	2.1	11	9	stim_v01/1.png	NoGoWin	3	stim_v01/WinNeu.png	1	7	14	0	64	64	47	None	1		2017_Feb_10_1117	60.0293178616	cfc_SPP1665_Learning	2	14
13	1	5	6	3	stim_v01/AvoNeg.png	160	2.1	11	9	stim_v01/4.png	GoAvo	2	stim_v01/AvoNeu.png	1	9	11	0	65	65	37	3	1	0.233248714876	2017_Feb_10_1117	60.0293178616	cfc_SPP1665_Learning	2	14
17	0.5	5	8	None	stim_v01/WinNeu.png	160	2.1	11	9	stim_v01/1.png	NoGoWin	3	stim_v01/WinPos.png	1	7	15	0	66	66	57	None	1		2017_Feb_10_1117	60.0293178616	cfc_SPP1665_Learning	2	14
16	1	5	8	None	stim_v01/AvoNeu.png	160	2.1	11	9	stim_v01/3.png	NoGoAvo	4	stim_v01/AvoNeg.png	2	7	14	0	67	67	66	None	1		2017_Feb_10_1117	60.0293178616	cfc_SPP1665_Learning	2	14
17	0.5	5	8	None	stim_v01/WinNeu.png	160	1.1	11	10	stim_v01/1.png	NoGoWin	3	stim_v01/WinPos.png	2	7	15	0	68	68	55	None	1		2017_Feb_10_1117	60.0293178616	cfc_SPP1665_Learning	2	14
16	0.5	5	8	None	stim_v01/WinPos.png	96	1.1	10	9	stim_v01/1.png	NoGoWin	3	stim_v01/WinNeu.png	1	7	14	0	69	69	50	None	1		2017_Feb_10_1117	60.0293178616	cfc_SPP1665_Learning	2	14
16	1	5	8	None	stim_v01/WinPos.png	96	2.1	10	8	stim_v01/1.png	NoGoWin	3	stim_v01/WinNeu.png	1	7	14	0	70	70	52	None	1		2017_Feb_10_1117	60.0293178616	cfc_SPP1665_Learning	2	14
12	1	5	6	3	stim_v01/AvoNeu.png	160	1.1	11	10	stim_v01/4.png	GoAvo	2	stim_v01/AvoNeg.png	2	9	10	0	71	71	28	3	1	0.233281616464	2017_Feb_10_1117	60.0293178616	cfc_SPP1665_Learning	2	14
16	1	5	8	None	stim_v01/AvoNeu.png	96	1.1	10	9	stim_v01/3.png	NoGoAvo	4	stim_v01/AvoNeg.png	2	7	14	0	72	72	64	None	1		2017_Feb_10_1117	60.0293178616	cfc_SPP1665_Learning	2	14
12	0.5	5	6	3	stim_v01/WinPos.png	96	2.1	10	8	stim_v01/2.png	GoWin	1	stim_v01/WinNeu.png	1	9	10	0	73	73	7	3	1	0.249920160826	2017_Feb_10_1117	60.0293178616	cfc_SPP1665_Learning	2	14
17	1	5	8	None	stim_v01/WinNeu.png	160	2.1	11	9	stim_v01/1.png	NoGoWin	3	stim_v01/WinPos.png	1	7	15	0	74	74	53	None	1		2017_Feb_10_1117	60.0293178616	cfc_SPP1665_Learning	2	14
12	0.5	5	6	3	stim_v01/AvoNeu.png	160	2.1	11	9	stim_v01/4.png	GoAvo	2	stim_v01/AvoNeg.png	1	9	10	0	75	75	21	3	1	0.233275579476	2017_Feb_10_1117	60.0293178616	cfc_SPP1665_Learning	2	14
16	0.5	5	8	None	stim_v01/AvoNeu.png	160	2.1	11	9	stim_v01/3.png	NoGoAvo	4	stim_v01/AvoNeg.png	2	7	14	0	76	76	62	None	1		2017_Feb_10_1117	60.0293178616	cfc_SPP1665_Learning	2	14
12	1	5	6	3	stim_v01/WinPos.png	96	1.1	10	9	stim_v01/2.png	GoWin	1	stim_v01/WinNeu.png	2	9	10	0	77	77	8	3	1	0.233297916333	2017_Feb_10_1117	60.0293178616	cfc_SPP1665_Learning	2	14
12	1	5	6	3	stim_v01/AvoNeu.png	160	1.1	11	10	stim_v01/4.png	GoAvo	2	stim_v01/AvoNeg.png	2	9	10	0	78	78	25	3	1	0.249939781039	2017_Feb_10_1117	60.0293178616	cfc_SPP1665_Learning	2	14
16	1	5	8	None	stim_v01/WinPos.png	160	1.1	11	10	stim_v01/1.png	NoGoWin	3	stim_v01/WinNeu.png	2	7	14	0	79	79	44	None	1		2017_Feb_10_1117	60.0293178616	cfc_SPP1665_Learning	2	14
