# Supplementary material for: θ-γ Cross-Frequency Transcranial Alternating Current Stimulation over the Trough Impairs Cognitive Control
Source: eNeuro. 2020 Sep 4;7(5):ENEURO.0126-20.2020. doi: 10.1523/ENEURO.0126-20.2020 (PMC7540931; doi:10.1523/ENEURO.0126-20.2020)
Supplement: Extended Data 1 — contains all materials, pseudonymized raw data and analysis scripts used in this study that are freely available at our repository. Download Extended Data 1, ZIP file. [file enu-eN-NWR-0126-20-s02.zip › 2020_cfc_tacs-master/data/raw/1_learning/s_amp/P_15_S_2_cfc_SPP1665_Learning_2017_Jun_12_1101.csv]

icFbackMarker	blineStop	circleMarker	cRespMarker	cResponse	cFback	trigStimulator	preCueStop	portStop	preCueStart	cue	cType	cueMarker	icFback	prepRespStop	icRespMarker	cFbackMarker	trials.thisRepN	trials.thisTrialN	trials.thisN	trials.thisIndex	buttonBox_Response.keys	buttonBox_Response.corr	buttonBox_Response.rt	date	frameRate	expName	session	participant
																								2017_Jun_12_1101	60.0086219076	cfc_SPP1665_Learning	2	15
17	1	5	8	None	stim_v01/AvoNeg.png	96	2.1	10	8	stim_v06/2.png	NoGoAvo	4	stim_v01/AvoNeu.png	1	7	15	0	0	0	74	3	0	0.300016178846	2017_Jun_12_1101	60.0086219076	cfc_SPP1665_Learning	2	15
12	1	5	6	3	stim_v01/WinPos.png	160	2.1	11	9	stim_v06/4.png	GoWin	1	stim_v01/WinNeu.png	2	9	10	0	1	1	2	3	1	0.266597805955	2017_Jun_12_1101	60.0086219076	cfc_SPP1665_Learning	2	15
12	1	5	6	3	stim_v01/AvoNeu.png	160	2.1	11	9	stim_v06/1.png	GoAvo	2	stim_v01/AvoNeg.png	2	9	10	0	2	2	24	3	1	0.266589656163	2017_Jun_12_1101	60.0086219076	cfc_SPP1665_Learning	2	15
12	1	5	6	3	stim_v01/AvoNeu.png	96	1.1	10	9	stim_v06/1.png	GoAvo	2	stim_v01/AvoNeg.png	1	9	10	0	3	3	25	None	0		2017_Jun_12_1101	60.0086219076	cfc_SPP1665_Learning	2	15
13	0.5	5	6	3	stim_v01/WinNeu.png	96	2.1	10	8	stim_v06/4.png	GoWin	1	stim_v01/WinPos.png	2	9	11	0	4	4	19	3	1	0.266596296734	2017_Jun_12_1101	60.0086219076	cfc_SPP1665_Learning	2	15
16	1	5	8	None	stim_v01/WinPos.png	160	1.1	11	10	stim_v06/3.png	NoGoWin	3	stim_v01/WinNeu.png	2	7	14	0	5	5	45	3	0	0.266591467228	2017_Jun_12_1101	60.0086219076	cfc_SPP1665_Learning	2	15
16	0.5	5	8	None	stim_v01/WinPos.png	160	2.1	11	9	stim_v06/3.png	NoGoWin	3	stim_v01/WinNeu.png	1	7	14	0	6	6	46	3	0	0.616570398507	2017_Jun_12_1101	60.0086219076	cfc_SPP1665_Learning	2	15
17	1	5	8	None	stim_v01/WinNeu.png	160	2.1	11	9	stim_v06/3.png	NoGoWin	3	stim_v01/WinPos.png	2	7	15	0	7	7	56	None	1		2017_Jun_12_1101	60.0086219076	cfc_SPP1665_Learning	2	15
17	1	5	8	None	stim_v01/AvoNeg.png	96	1.1	10	9	stim_v06/2.png	NoGoAvo	4	stim_v01/AvoNeu.png	1	7	15	0	8	8	73	None	1		2017_Jun_12_1101	60.0086219076	cfc_SPP1665_Learning	2	15
13	0.5	5	6	3	stim_v01/AvoNeg.png	160	1.1	11	10	stim_v06/1.png	GoAvo	2	stim_v01/AvoNeu.png	2	9	11	0	9	9	39	3	1	0.499911861509	2017_Jun_12_1101	60.0086219076	cfc_SPP1665_Learning	2	15
16	0.5	5	8	None	stim_v01/AvoNeu.png	96	2.1	10	8	stim_v06/2.png	NoGoAvo	4	stim_v01/AvoNeg.png	1	7	14	0	10	10	61	3	0	0.449914397	2017_Jun_12_1101	60.0086219076	cfc_SPP1665_Learning	2	15
17	1	5	8	None	stim_v01/WinNeu.png	160	2.1	11	9	stim_v06/3.png	NoGoWin	3	stim_v01/WinPos.png	1	7	15	0	11	11	57	3	0	0.249930575847	2017_Jun_12_1101	60.0086219076	cfc_SPP1665_Learning	2	15
13	1	5	6	3	stim_v01/AvoNeg.png	160	1.1	11	10	stim_v06/1.png	GoAvo	2	stim_v01/AvoNeu.png	1	9	11	0	12	12	34	None	0		2017_Jun_12_1101	60.0086219076	cfc_SPP1665_Learning	2	15
16	1	5	8	None	stim_v01/AvoNeu.png	96	2.1	10	8	stim_v06/2.png	NoGoAvo	4	stim_v01/AvoNeg.png	1	7	14	0	13	13	65	3	0	0.333261595041	2017_Jun_12_1101	60.0086219076	cfc_SPP1665_Learning	2	15
16	0.5	5	8	None	stim_v01/WinPos.png	96	2.1	10	8	stim_v06/3.png	NoGoWin	3	stim_v01/WinNeu.png	1	7	14	0	14	14	41	None	1		2017_Jun_12_1101	60.0086219076	cfc_SPP1665_Learning	2	15
16	1	5	8	None	stim_v01/WinPos.png	160	1.1	11	10	stim_v06/3.png	NoGoWin	3	stim_v01/WinNeu.png	2	7	14	0	15	15	43	3	0	0.283302464738	2017_Jun_12_1101	60.0086219076	cfc_SPP1665_Learning	2	15
13	0.5	5	6	3	stim_v01/WinNeu.png	160	2.1	11	9	stim_v06/4.png	GoWin	1	stim_v01/WinPos.png	2	9	11	0	16	16	13	3	1	0.249957138131	2017_Jun_12_1101	60.0086219076	cfc_SPP1665_Learning	2	15
16	1	5	8	None	stim_v01/AvoNeu.png	160	2.1	11	9	stim_v06/2.png	NoGoAvo	4	stim_v01/AvoNeg.png	2	7	14	0	17	17	64	3	0	0.266592674604	2017_Jun_12_1101	60.0086219076	cfc_SPP1665_Learning	2	15
16	0.5	5	8	None	stim_v01/WinPos.png	160	1.1	11	10	stim_v06/3.png	NoGoWin	3	stim_v01/WinNeu.png	1	7	14	0	18	18	48	3	0	0.583229297717	2017_Jun_12_1101	60.0086219076	cfc_SPP1665_Learning	2	15
12	0.5	5	6	3	stim_v01/AvoNeu.png	160	1.1	11	10	stim_v06/1.png	GoAvo	2	stim_v01/AvoNeg.png	2	9	10	0	19	19	23	None	0		2017_Jun_12_1101	60.0086219076	cfc_SPP1665_Learning	2	15
16	1	5	8	None	stim_v01/AvoNeu.png	96	2.1	10	8	stim_v06/2.png	NoGoAvo	4	stim_v01/AvoNeg.png	2	7	14	0	20	20	69	None	1		2017_Jun_12_1101	60.0086219076	cfc_SPP1665_Learning	2	15
13	0.5	5	6	3	stim_v01/WinNeu.png	160	1.1	11	10	stim_v06/4.png	GoWin	1	stim_v01/WinPos.png	2	9	11	0	21	21	14	3	1	0.333263104261	2017_Jun_12_1101	60.0086219076	cfc_SPP1665_Learning	2	15
16	1	5	8	None	stim_v01/WinPos.png	160	1.1	11	10	stim_v06/3.png	NoGoWin	3	stim_v01/WinNeu.png	1	7	14	0	22	22	51	3	0	0.833188246913	2017_Jun_12_1101	60.0086219076	cfc_SPP1665_Learning	2	15
17	0.5	5	8	None	stim_v01/AvoNeg.png	96	2.1	10	8	stim_v06/2.png	NoGoAvo	4	stim_v01/AvoNeu.png	2	7	15	0	23	23	79	None	1		2017_Jun_12_1101	60.0086219076	cfc_SPP1665_Learning	2	15
16	1	5	8	None	stim_v01/AvoNeu.png	160	2.1	11	9	stim_v06/2.png	NoGoAvo	4	stim_v01/AvoNeg.png	1	7	14	0	24	24	70	None	1		2017_Jun_12_1101	60.0086219076	cfc_SPP1665_Learning	2	15
16	0.5	5	8	None	stim_v01/WinPos.png	160	2.1	11	9	stim_v06/3.png	NoGoWin	3	stim_v01/WinNeu.png	2	7	14	0	25	25	52	None	1		2017_Jun_12_1101	60.0086219076	cfc_SPP1665_Learning	2	15
13	0.5	5	6	3	stim_v01/AvoNeg.png	160	1.1	11	10	stim_v06/1.png	GoAvo	2	stim_v01/AvoNeu.png	2	9	11	0	26	26	36	3	1	0.516577280553	2017_Jun_12_1101	60.0086219076	cfc_SPP1665_Learning	2	15
12	1	5	6	3	stim_v01/WinPos.png	160	1.1	11	10	stim_v06/4.png	GoWin	1	stim_v01/WinNeu.png	1	9	10	0	27	27	9	3	1	0.466582834486	2017_Jun_12_1101	60.0086219076	cfc_SPP1665_Learning	2	15
16	0.5	5	8	None	stim_v01/AvoNeu.png	160	2.1	11	9	stim_v06/2.png	NoGoAvo	4	stim_v01/AvoNeg.png	1	7	14	0	28	28	62	3	0	0.233264854958	2017_Jun_12_1101	60.0086219076	cfc_SPP1665_Learning	2	15
16	0.5	5	8	None	stim_v01/WinPos.png	96	2.1	10	8	stim_v06/3.png	NoGoWin	3	stim_v01/WinNeu.png	1	7	14	0	29	29	42	3	0	0.366590622065	2017_Jun_12_1101	60.0086219076	cfc_SPP1665_Learning	2	15
12	1	5	6	3	stim_v01/WinPos.png	96	2.1	10	8	stim_v06/4.png	GoWin	1	stim_v01/WinNeu.png	1	9	10	0	30	30	3	3	1	0.233271193684	2017_Jun_12_1101	60.0086219076	cfc_SPP1665_Learning	2	15
12	1	5	6	3	stim_v01/WinPos.png	160	1.1	11	10	stim_v06/4.png	GoWin	1	stim_v01/WinNeu.png	1	9	10	0	31	31	11	None	0		2017_Jun_12_1101	60.0086219076	cfc_SPP1665_Learning	2	15
12	0.5	5	6	3	stim_v01/WinPos.png	96	2.1	10	8	stim_v06/4.png	GoWin	1	stim_v01/WinNeu.png	1	9	10	0	32	32	7	3	1	0.199938242687	2017_Jun_12_1101	60.0086219076	cfc_SPP1665_Learning	2	15
17	1	5	8	None	stim_v01/WinNeu.png	96	2.1	10	8	stim_v06/3.png	NoGoWin	3	stim_v01/WinPos.png	2	7	15	0	33	33	58	3	0	0.299920494252	2017_Jun_12_1101	60.0086219076	cfc_SPP1665_Learning	2	15
16	0.5	5	8	None	stim_v01/WinPos.png	96	2.1	10	8	stim_v06/3.png	NoGoWin	3	stim_v01/WinNeu.png	2	7	14	0	34	34	49	None	1		2017_Jun_12_1101	60.0086219076	cfc_SPP1665_Learning	2	15
16	0.5	5	8	None	stim_v01/AvoNeu.png	96	1.1	10	9	stim_v06/2.png	NoGoAvo	4	stim_v01/AvoNeg.png	2	7	14	0	35	35	71	3	0	0.249932085067	2017_Jun_12_1101	60.0086219076	cfc_SPP1665_Learning	2	15
12	1	5	6	3	stim_v01/AvoNeu.png	160	1.1	11	10	stim_v06/1.png	GoAvo	2	stim_v01/AvoNeg.png	1	9	10	0	36	36	30	None	0		2017_Jun_12_1101	60.0086219076	cfc_SPP1665_Learning	2	15
16	1	5	8	None	stim_v01/AvoNeu.png	160	2.1	11	9	stim_v06/2.png	NoGoAvo	4	stim_v01/AvoNeg.png	2	7	14	0	37	37	63	3	0	0.43325441115	2017_Jun_12_1101	60.0086219076	cfc_SPP1665_Learning	2	15
12	1	5	6	3	stim_v01/AvoNeu.png	96	1.1	10	9	stim_v06/1.png	GoAvo	2	stim_v01/AvoNeg.png	1	9	10	0	38	38	21	None	0		2017_Jun_12_1101	60.0086219076	cfc_SPP1665_Learning	2	15
17	0.5	5	8	None	stim_v01/WinNeu.png	96	1.1	10	9	stim_v06/3.png	NoGoWin	3	stim_v01/WinPos.png	2	7	15	0	39	39	54	None	1		2017_Jun_12_1101	60.0086219076	cfc_SPP1665_Learning	2	15
12	1	5	6	3	stim_v01/AvoNeu.png	96	1.1	10	9	stim_v06/1.png	GoAvo	2	stim_v01/AvoNeg.png	2	9	10	0	40	40	27	3	1	0.333227486653	2017_Jun_12_1101	60.0086219076	cfc_SPP1665_Learning	2	15
12	0.5	5	6	3	stim_v01/AvoNeu.png	160	1.1	11	10	stim_v06/1.png	GoAvo	2	stim_v01/AvoNeg.png	1	9	10	0	41	41	31	3	1	0.466565025681	2017_Jun_12_1101	60.0086219076	cfc_SPP1665_Learning	2	15
12	1	5	6	3	stim_v01/AvoNeu.png	160	2.1	11	9	stim_v06/1.png	GoAvo	2	stim_v01/AvoNeg.png	1	9	10	0	42	42	26	3	1	0.283265036065	2017_Jun_12_1101	60.0086219076	cfc_SPP1665_Learning	2	15
17	0.5	5	8	None	stim_v01/AvoNeg.png	96	1.1	10	9	stim_v06/2.png	NoGoAvo	4	stim_v01/AvoNeu.png	2	7	15	0	43	43	75	None	1		2017_Jun_12_1101	60.0086219076	cfc_SPP1665_Learning	2	15
13	0.5	5	6	3	stim_v01/AvoNeg.png	96	1.1	10	9	stim_v06/1.png	GoAvo	2	stim_v01/AvoNeu.png	2	9	11	0	44	44	33	3	1	0.283254169675	2017_Jun_12_1101	60.0086219076	cfc_SPP1665_Learning	2	15
12	0.5	5	6	3	stim_v01/WinPos.png	160	2.1	11	9	stim_v06/4.png	GoWin	1	stim_v01/WinNeu.png	1	9	10	0	45	45	1	3	1	0.366588509155	2017_Jun_12_1101	60.0086219076	cfc_SPP1665_Learning	2	15
17	0.5	5	8	None	stim_v01/WinNeu.png	96	1.1	10	9	stim_v06/3.png	NoGoWin	3	stim_v01/WinPos.png	2	7	15	0	46	46	59	None	1		2017_Jun_12_1101	60.0086219076	cfc_SPP1665_Learning	2	15
13	1	5	6	3	stim_v01/WinNeu.png	160	2.1	11	9	stim_v06/4.png	GoWin	1	stim_v01/WinPos.png	2	9	11	0	47	47	17	3	1	0.399925987816	2017_Jun_12_1101	60.0086219076	cfc_SPP1665_Learning	2	15
17	1	5	8	None	stim_v01/AvoNeg.png	96	2.1	10	8	stim_v06/2.png	NoGoAvo	4	stim_v01/AvoNeu.png	2	7	15	0	48	48	76	None	1		2017_Jun_12_1101	60.0086219076	cfc_SPP1665_Learning	2	15
13	0.5	5	6	3	stim_v01/AvoNeg.png	96	1.1	10	9	stim_v06/1.png	GoAvo	2	stim_v01/AvoNeu.png	1	9	11	0	49	49	35	3	1	0.333255860002	2017_Jun_12_1101	60.0086219076	cfc_SPP1665_Learning	2	15
12	0.5	5	6	3	stim_v01/WinPos.png	160	2.1	11	9	stim_v06/4.png	GoWin	1	stim_v01/WinNeu.png	1	9	10	0	50	50	6	3	1	0.399923573063	2017_Jun_12_1101	60.0086219076	cfc_SPP1665_Learning	2	15
12	0.5	5	6	3	stim_v01/WinPos.png	160	1.1	11	10	stim_v06/4.png	GoWin	1	stim_v01/WinNeu.png	2	9	10	0	51	51	5	3	1	0.266599918864	2017_Jun_12_1101	60.0086219076	cfc_SPP1665_Learning	2	15
16	0.5	5	8	None	stim_v01/WinPos.png	96	1.1	10	9	stim_v06/3.png	NoGoWin	3	stim_v01/WinNeu.png	1	7	14	0	52	52	40	3	0	0.266640064136	2017_Jun_12_1101	60.0086219076	cfc_SPP1665_Learning	2	15
16	0.5	5	8	None	stim_v01/AvoNeu.png	160	1.1	11	10	stim_v06/2.png	NoGoAvo	4	stim_v01/AvoNeg.png	1	7	14	0	53	53	60	3	0	0.266594485669	2017_Jun_12_1101	60.0086219076	cfc_SPP1665_Learning	2	15
12	1	5	6	3	stim_v01/WinPos.png	96	2.1	10	8	stim_v06/4.png	GoWin	1	stim_v01/WinNeu.png	1	9	10	0	54	54	4	3	1	0.199931300273	2017_Jun_12_1101	60.0086219076	cfc_SPP1665_Learning	2	15
16	0.5	5	8	None	stim_v01/AvoNeu.png	160	1.1	11	10	stim_v06/2.png	NoGoAvo	4	stim_v01/AvoNeg.png	1	7	14	0	55	55	68	None	1		2017_Jun_12_1101	60.0086219076	cfc_SPP1665_Learning	2	15
13	0.5	5	6	3	stim_v01/WinNeu.png	160	1.1	11	10	stim_v06/4.png	GoWin	1	stim_v01/WinPos.png	1	9	11	0	56	56	15	3	1	0.366595149726	2017_Jun_12_1101	60.0086219076	cfc_SPP1665_Learning	2	15
16	1	5	8	None	stim_v01/WinPos.png	96	2.1	10	8	stim_v06/3.png	NoGoWin	3	stim_v01/WinNeu.png	2	7	14	0	57	57	50	None	1		2017_Jun_12_1101	60.0086219076	cfc_SPP1665_Learning	2	15
13	1	5	6	3	stim_v01/WinNeu.png	96	1.1	10	9	stim_v06/4.png	GoWin	1	stim_v01/WinPos.png	2	9	11	0	58	58	18	None	0		2017_Jun_12_1101	60.0086219076	cfc_SPP1665_Learning	2	15
16	1	5	8	None	stim_v01/WinPos.png	96	2.1	10	8	stim_v06/3.png	NoGoWin	3	stim_v01/WinNeu.png	1	7	14	0	59	59	44	None	1		2017_Jun_12_1101	60.0086219076	cfc_SPP1665_Learning	2	15
12	0.5	5	6	3	stim_v01/AvoNeu.png	96	1.1	10	9	stim_v06/1.png	GoAvo	2	stim_v01/AvoNeg.png	1	9	10	0	60	60	28	3	1	0.233221087557	2017_Jun_12_1101	60.0086219076	cfc_SPP1665_Learning	2	15
17	1	5	8	None	stim_v01/AvoNeg.png	160	1.1	11	10	stim_v06/2.png	NoGoAvo	4	stim_v01/AvoNeu.png	1	7	15	0	61	61	77	3	0	0.199930092896	2017_Jun_12_1101	60.0086219076	cfc_SPP1665_Learning	2	15
12	0.5	5	6	3	stim_v01/WinPos.png	96	1.1	10	9	stim_v06/4.png	GoWin	1	stim_v01/WinNeu.png	1	9	10	0	62	62	10	None	0		2017_Jun_12_1101	60.0086219076	cfc_SPP1665_Learning	2	15
12	1	5	6	3	stim_v01/WinPos.png	160	2.1	11	9	stim_v06/4.png	GoWin	1	stim_v01/WinNeu.png	2	9	10	0	63	63	8	3	1	0.299933775394	2017_Jun_12_1101	60.0086219076	cfc_SPP1665_Learning	2	15
12	0.5	5	6	3	stim_v01/AvoNeu.png	160	2.1	11	9	stim_v06/1.png	GoAvo	2	stim_v01/AvoNeg.png	2	9	10	0	64	64	29	None	0		2017_Jun_12_1101	60.0086219076	cfc_SPP1665_Learning	2	15
13	0.5	5	6	3	stim_v01/WinNeu.png	96	1.1	10	9	stim_v06/4.png	GoWin	1	stim_v01/WinPos.png	2	9	11	0	65	65	16	3	1	0.166603178781	2017_Jun_12_1101	60.0086219076	cfc_SPP1665_Learning	2	15
17	1	5	8	None	stim_v01/WinNeu.png	96	1.1	10	9	stim_v06/3.png	NoGoWin	3	stim_v01/WinPos.png	2	7	15	0	66	66	55	3	0	0.299906307577	2017_Jun_12_1101	60.0086219076	cfc_SPP1665_Learning	2	15
17	0.5	5	8	None	stim_v01/WinNeu.png	96	1.1	10	9	stim_v06/3.png	NoGoWin	3	stim_v01/WinPos.png	1	7	15	0	67	67	53	3	0	0.31658983727	2017_Jun_12_1101	60.0086219076	cfc_SPP1665_Learning	2	15
16	1	5	8	None	stim_v01/WinPos.png	96	1.1	10	9	stim_v06/3.png	NoGoWin	3	stim_v01/WinNeu.png	1	7	14	0	68	68	47	3	0	0.383249702382	2017_Jun_12_1101	60.0086219076	cfc_SPP1665_Learning	2	15
12	0.5	5	6	3	stim_v01/WinPos.png	96	1.1	10	9	stim_v06/4.png	GoWin	1	stim_v01/WinNeu.png	2	9	10	0	69	69	0	3	1	0.249915181795	2017_Jun_12_1101	60.0086219076	cfc_SPP1665_Learning	2	15
16	1	5	8	None	stim_v01/AvoNeu.png	160	2.1	11	9	stim_v06/2.png	NoGoAvo	4	stim_v01/AvoNeg.png	1	7	14	0	70	70	66	3	0	0.316598288906	2017_Jun_12_1101	60.0086219076	cfc_SPP1665_Learning	2	15
13	1	5	6	3	stim_v01/AvoNeg.png	96	2.1	10	8	stim_v06/1.png	GoAvo	2	stim_v01/AvoNeu.png	2	9	11	0	71	71	37	None	0		2017_Jun_12_1101	60.0086219076	cfc_SPP1665_Learning	2	15
12	1	5	6	3	stim_v01/AvoNeu.png	160	2.1	11	9	stim_v06/1.png	GoAvo	2	stim_v01/AvoNeg.png	2	9	10	0	72	72	22	None	0		2017_Jun_12_1101	60.0086219076	cfc_SPP1665_Learning	2	15
12	0.5	5	6	3	stim_v01/AvoNeu.png	96	2.1	10	8	stim_v06/1.png	GoAvo	2	stim_v01/AvoNeg.png	1	9	10	0	73	73	20	None	0		2017_Jun_12_1101	60.0086219076	cfc_SPP1665_Learning	2	15
13	1	5	6	3	stim_v01/AvoNeg.png	160	1.1	11	10	stim_v06/1.png	GoAvo	2	stim_v01/AvoNeu.png	2	9	11	0	74	74	38	3	1	0.283255678896	2017_Jun_12_1101	60.0086219076	cfc_SPP1665_Learning	2	15
17	1	5	8	None	stim_v01/AvoNeg.png	160	1.1	11	10	stim_v06/2.png	NoGoAvo	4	stim_v01/AvoNeu.png	1	7	15	0	75	75	78	3	0	0.316592252023	2017_Jun_12_1101	60.0086219076	cfc_SPP1665_Learning	2	15
16	0.5	5	8	None	stim_v01/AvoNeu.png	160	2.1	11	9	stim_v06/2.png	NoGoAvo	4	stim_v01/AvoNeg.png	2	7	14	0	76	76	72	None	1		2017_Jun_12_1101	60.0086219076	cfc_SPP1665_Learning	2	15
16	0.5	5	8	None	stim_v01/AvoNeu.png	96	2.1	10	8	stim_v06/2.png	NoGoAvo	4	stim_v01/AvoNeg.png	2	7	14	0	77	77	67	3	0	0.299904194668	2017_Jun_12_1101	60.0086219076	cfc_SPP1665_Learning	2	15
12	1	5	6	3	stim_v01/WinPos.png	96	1.1	10	9	stim_v06/4.png	GoWin	1	stim_v01/WinNeu.png	2	9	10	0	78	78	12	3	1	0.316591950179	2017_Jun_12_1101	60.0086219076	cfc_SPP1665_Learning	2	15
12	0.5	5	6	3	stim_v01/AvoNeu.png	96	2.1	10	8	stim_v06/1.png	GoAvo	2	stim_v01/AvoNeg.png	1	9	10	0	79	79	32	3	1	0.283313934817	2017_Jun_12_1101	60.0086219076	cfc_SPP1665_Learning	2	15
