# Supplementary material for: θ-γ Cross-Frequency Transcranial Alternating Current Stimulation over the Trough Impairs Cognitive Control
Source: eNeuro. 2020 Sep 4;7(5):ENEURO.0126-20.2020. doi: 10.1523/ENEURO.0126-20.2020 (PMC7540931; doi:10.1523/ENEURO.0126-20.2020)
Supplement: Extended Data 1 — contains all materials, pseudonymized raw data and analysis scripts used in this study that are freely available at our repository. Download Extended Data 1, ZIP file. [file enu-eN-NWR-0126-20-s02.zip › 2020_cfc_tacs-master/data/raw/1_learning/s_amp/P_16_S_2_cfc_SPP1665_Learning_2017_Feb_06_1750.csv]

icFbackMarker	blineStop	circleMarker	cRespMarker	cResponse	cFback	trigStimulator	preCueStop	portStop	preCueStart	cue	cType	cueMarker	icFback	prepRespStop	icRespMarker	cFbackMarker	trials.thisRepN	trials.thisTrialN	trials.thisN	trials.thisIndex	buttonBox_Response.keys	buttonBox_Response.corr	buttonBox_Response.rt	date	frameRate	expName	session	participant
																								2017_Feb_06_1750	60.0118105029	cfc_SPP1665_Learning	2	16
13	0.5	5	6	3	stim_v01/AvoNeg.png	160	1.1	11	10	stim_v02/4.png	GoAvo	2	stim_v01/AvoNeu.png	1	9	11	0	0	0	37	3	1	0.249977210698	2017_Feb_06_1750	60.0118105029	cfc_SPP1665_Learning	2	16
16	0.5	5	8	None	stim_v01/WinPos.png	96	2.1	10	8	stim_v02/3.png	NoGoWin	3	stim_v01/WinNeu.png	2	7	14	0	1	1	42	3	0	0.31664029547	2017_Feb_06_1750	60.0118105029	cfc_SPP1665_Learning	2	16
12	1	5	6	3	stim_v01/AvoNeu.png	96	2.1	10	8	stim_v02/4.png	GoAvo	2	stim_v01/AvoNeg.png	2	9	10	0	2	2	30	None	0		2017_Feb_06_1750	60.0118105029	cfc_SPP1665_Learning	2	16
16	0.5	5	8	None	stim_v01/WinPos.png	160	2.1	11	9	stim_v02/3.png	NoGoWin	3	stim_v01/WinNeu.png	2	7	14	0	3	3	47	3	0	0.41659266432	2017_Feb_06_1750	60.0118105029	cfc_SPP1665_Learning	2	16
16	1	5	8	None	stim_v01/WinPos.png	160	2.1	11	9	stim_v02/3.png	NoGoWin	3	stim_v01/WinNeu.png	1	7	14	0	4	4	50	None	1		2017_Feb_06_1750	60.0118105029	cfc_SPP1665_Learning	2	16
13	1	5	6	3	stim_v01/AvoNeg.png	160	1.1	11	10	stim_v02/4.png	GoAvo	2	stim_v01/AvoNeu.png	2	9	11	0	5	5	34	3	1	0.416618622994	2017_Feb_06_1750	60.0118105029	cfc_SPP1665_Learning	2	16
13	1	5	6	3	stim_v01/WinNeu.png	96	2.1	10	8	stim_v02/1.png	GoWin	1	stim_v01/WinPos.png	1	9	11	0	6	6	19	None	0		2017_Feb_06_1750	60.0118105029	cfc_SPP1665_Learning	2	16
13	0.5	5	6	3	stim_v01/AvoNeg.png	160	2.1	11	9	stim_v02/4.png	GoAvo	2	stim_v01/AvoNeu.png	2	9	11	0	7	7	38	None	0		2017_Feb_06_1750	60.0118105029	cfc_SPP1665_Learning	2	16
13	1	5	6	3	stim_v01/AvoNeg.png	96	2.1	10	8	stim_v02/4.png	GoAvo	2	stim_v01/AvoNeu.png	1	9	11	0	8	8	35	None	0		2017_Feb_06_1750	60.0118105029	cfc_SPP1665_Learning	2	16
16	1	5	8	None	stim_v01/WinPos.png	160	1.1	11	10	stim_v02/3.png	NoGoWin	3	stim_v01/WinNeu.png	1	7	14	0	9	9	41	3	0	0.316586567051	2017_Feb_06_1750	60.0118105029	cfc_SPP1665_Learning	2	16
17	0.5	5	8	None	stim_v01/AvoNeg.png	96	1.1	10	9	stim_v02/2.png	NoGoAvo	4	stim_v01/AvoNeu.png	1	7	15	0	10	10	73	3	0	0.266527978923	2017_Feb_06_1750	60.0118105029	cfc_SPP1665_Learning	2	16
16	1	5	8	None	stim_v01/AvoNeu.png	160	1.1	11	10	stim_v02/2.png	NoGoAvo	4	stim_v01/AvoNeg.png	1	7	14	0	11	11	63	3	0	0.283253213594	2017_Feb_06_1750	60.0118105029	cfc_SPP1665_Learning	2	16
16	0.5	5	8	None	stim_v01/AvoNeu.png	96	2.1	10	8	stim_v02/2.png	NoGoAvo	4	stim_v01/AvoNeg.png	1	7	14	0	12	12	72	3	0	0.266601629117	2017_Feb_06_1750	60.0118105029	cfc_SPP1665_Learning	2	16
12	0.5	5	6	3	stim_v01/AvoNeu.png	160	1.1	11	10	stim_v02/4.png	GoAvo	2	stim_v01/AvoNeg.png	2	9	10	0	13	13	26	None	0		2017_Feb_06_1750	60.0118105029	cfc_SPP1665_Learning	2	16
17	1	5	8	None	stim_v01/WinNeu.png	160	1.1	11	10	stim_v02/3.png	NoGoWin	3	stim_v01/WinPos.png	1	7	15	0	14	14	57	3	0	0.299905099913	2017_Feb_06_1750	60.0118105029	cfc_SPP1665_Learning	2	16
16	1	5	8	None	stim_v01/AvoNeu.png	96	2.1	10	8	stim_v02/2.png	NoGoAvo	4	stim_v01/AvoNeg.png	2	7	14	0	15	15	65	None	1		2017_Feb_06_1750	60.0118105029	cfc_SPP1665_Learning	2	16
12	0.5	5	6	3	stim_v01/AvoNeu.png	160	2.1	11	9	stim_v02/4.png	GoAvo	2	stim_v01/AvoNeg.png	1	9	10	0	16	16	23	3	1	0.383259914553	2017_Feb_06_1750	60.0118105029	cfc_SPP1665_Learning	2	16
16	1	5	8	None	stim_v01/WinPos.png	160	1.1	11	10	stim_v02/3.png	NoGoWin	3	stim_v01/WinNeu.png	1	7	14	0	17	17	52	3	0	0.249931028404	2017_Feb_06_1750	60.0118105029	cfc_SPP1665_Learning	2	16
12	1	5	6	3	stim_v01/WinPos.png	160	2.1	11	9	stim_v02/1.png	GoWin	1	stim_v01/WinNeu.png	1	9	10	0	18	18	12	None	0		2017_Feb_06_1750	60.0118105029	cfc_SPP1665_Learning	2	16
16	0.5	5	8	None	stim_v01/WinPos.png	160	2.1	11	9	stim_v02/3.png	NoGoWin	3	stim_v01/WinNeu.png	2	7	14	0	19	19	46	3	0	0.266637548681	2017_Feb_06_1750	60.0118105029	cfc_SPP1665_Learning	2	16
13	0.5	5	6	3	stim_v01/AvoNeg.png	96	1.1	10	9	stim_v02/4.png	GoAvo	2	stim_v01/AvoNeu.png	2	9	11	0	20	20	39	3	1	0.283281587028	2017_Feb_06_1750	60.0118105029	cfc_SPP1665_Learning	2	16
17	1	5	8	None	stim_v01/WinNeu.png	96	1.1	10	9	stim_v02/3.png	NoGoWin	3	stim_v01/WinPos.png	1	7	15	0	21	21	59	3	0	0.283253817282	2017_Feb_06_1750	60.0118105029	cfc_SPP1665_Learning	2	16
12	1	5	6	3	stim_v01/WinPos.png	160	1.1	11	10	stim_v02/1.png	GoWin	1	stim_v01/WinNeu.png	2	9	10	0	22	22	1	None	0		2017_Feb_06_1750	60.0118105029	cfc_SPP1665_Learning	2	16
12	1	5	6	3	stim_v01/WinPos.png	96	2.1	10	8	stim_v02/1.png	GoWin	1	stim_v01/WinNeu.png	2	9	10	0	23	23	3	None	0		2017_Feb_06_1750	60.0118105029	cfc_SPP1665_Learning	2	16
16	0.5	5	8	None	stim_v01/AvoNeu.png	160	1.1	11	10	stim_v02/2.png	NoGoAvo	4	stim_v01/AvoNeg.png	1	7	14	0	24	24	62	None	1		2017_Feb_06_1750	60.0118105029	cfc_SPP1665_Learning	2	16
17	0.5	5	8	None	stim_v01/WinNeu.png	96	2.1	10	8	stim_v02/3.png	NoGoWin	3	stim_v01/WinPos.png	1	7	15	0	25	25	55	3	0	0.349925051873	2017_Feb_06_1750	60.0118105029	cfc_SPP1665_Learning	2	16
12	1	5	6	3	stim_v01/WinPos.png	96	1.1	10	9	stim_v02/1.png	GoWin	1	stim_v01/WinNeu.png	1	9	10	0	26	26	0	None	0		2017_Feb_06_1750	60.0118105029	cfc_SPP1665_Learning	2	16
16	1	5	8	None	stim_v01/AvoNeu.png	160	1.1	11	10	stim_v02/2.png	NoGoAvo	4	stim_v01/AvoNeg.png	2	7	14	0	27	27	61	None	1		2017_Feb_06_1750	60.0118105029	cfc_SPP1665_Learning	2	16
12	0.5	5	6	3	stim_v01/WinPos.png	96	2.1	10	8	stim_v02/1.png	GoWin	1	stim_v01/WinNeu.png	2	9	10	0	28	28	10	None	0		2017_Feb_06_1750	60.0118105029	cfc_SPP1665_Learning	2	16
16	1	5	8	None	stim_v01/WinPos.png	96	2.1	10	8	stim_v02/3.png	NoGoWin	3	stim_v01/WinNeu.png	2	7	14	0	29	29	51	None	1		2017_Feb_06_1750	60.0118105029	cfc_SPP1665_Learning	2	16
12	0.5	5	6	3	stim_v01/WinPos.png	160	2.1	11	9	stim_v02/1.png	GoWin	1	stim_v01/WinNeu.png	1	9	10	0	30	30	4	3	1	0.266590159004	2017_Feb_06_1750	60.0118105029	cfc_SPP1665_Learning	2	16
17	1	5	8	None	stim_v01/AvoNeg.png	96	1.1	10	9	stim_v02/2.png	NoGoAvo	4	stim_v01/AvoNeu.png	1	7	15	0	31	31	78	None	1		2017_Feb_06_1750	60.0118105029	cfc_SPP1665_Learning	2	16
17	1	5	8	None	stim_v01/WinNeu.png	96	1.1	10	9	stim_v02/3.png	NoGoWin	3	stim_v01/WinPos.png	2	7	15	0	32	32	58	None	1		2017_Feb_06_1750	60.0118105029	cfc_SPP1665_Learning	2	16
12	1	5	6	3	stim_v01/WinPos.png	96	1.1	10	9	stim_v02/1.png	GoWin	1	stim_v01/WinNeu.png	2	9	10	0	33	33	5	3	1	0.349941955195	2017_Feb_06_1750	60.0118105029	cfc_SPP1665_Learning	2	16
13	1	5	6	3	stim_v01/WinNeu.png	160	1.1	11	10	stim_v02/1.png	GoWin	1	stim_v01/WinPos.png	2	9	11	0	34	34	14	3	1	0.283260759719	2017_Feb_06_1750	60.0118105029	cfc_SPP1665_Learning	2	16
16	0.5	5	8	None	stim_v01/AvoNeu.png	96	1.1	10	9	stim_v02/2.png	NoGoAvo	4	stim_v01/AvoNeg.png	1	7	14	0	35	35	70	None	1		2017_Feb_06_1750	60.0118105029	cfc_SPP1665_Learning	2	16
12	1	5	6	3	stim_v01/WinPos.png	96	1.1	10	9	stim_v02/1.png	GoWin	1	stim_v01/WinNeu.png	1	9	10	0	36	36	8	3	1	0.299940415785	2017_Feb_06_1750	60.0118105029	cfc_SPP1665_Learning	2	16
17	0.5	5	8	None	stim_v01/WinNeu.png	96	2.1	10	8	stim_v02/3.png	NoGoWin	3	stim_v01/WinPos.png	2	7	15	0	37	37	54	None	1		2017_Feb_06_1750	60.0118105029	cfc_SPP1665_Learning	2	16
12	0.5	5	6	3	stim_v01/AvoNeu.png	160	1.1	11	10	stim_v02/4.png	GoAvo	2	stim_v01/AvoNeg.png	1	9	10	0	38	38	24	3	1	0.466584242842	2017_Feb_06_1750	60.0118105029	cfc_SPP1665_Learning	2	16
17	0.5	5	8	None	stim_v01/WinNeu.png	160	2.1	11	9	stim_v02/3.png	NoGoWin	3	stim_v01/WinPos.png	1	7	15	0	39	39	53	None	1		2017_Feb_06_1750	60.0118105029	cfc_SPP1665_Learning	2	16
13	1	5	6	3	stim_v01/WinNeu.png	160	2.1	11	9	stim_v02/1.png	GoWin	1	stim_v01/WinPos.png	2	9	11	0	40	40	13	3	1	0.366610442994	2017_Feb_06_1750	60.0118105029	cfc_SPP1665_Learning	2	16
17	1	5	8	None	stim_v01/AvoNeg.png	160	2.1	11	9	stim_v02/2.png	NoGoAvo	4	stim_v01/AvoNeu.png	2	7	15	0	41	41	79	None	1		2017_Feb_06_1750	60.0118105029	cfc_SPP1665_Learning	2	16
12	1	5	6	3	stim_v01/WinPos.png	160	1.1	11	10	stim_v02/1.png	GoWin	1	stim_v01/WinNeu.png	1	9	10	0	42	42	9	3	1	0.583238302448	2017_Feb_06_1750	60.0118105029	cfc_SPP1665_Learning	2	16
17	0.5	5	8	None	stim_v01/AvoNeg.png	160	2.1	11	9	stim_v02/2.png	NoGoAvo	4	stim_v01/AvoNeu.png	2	7	15	0	43	43	76	None	1		2017_Feb_06_1750	60.0118105029	cfc_SPP1665_Learning	2	16
16	1	5	8	None	stim_v01/AvoNeu.png	160	1.1	11	10	stim_v02/2.png	NoGoAvo	4	stim_v01/AvoNeg.png	1	7	14	0	44	44	60	None	1		2017_Feb_06_1750	60.0118105029	cfc_SPP1665_Learning	2	16
16	0.5	5	8	None	stim_v01/AvoNeu.png	160	2.1	11	9	stim_v02/2.png	NoGoAvo	4	stim_v01/AvoNeg.png	1	7	14	0	45	45	66	None	1		2017_Feb_06_1750	60.0118105029	cfc_SPP1665_Learning	2	16
13	0.5	5	6	3	stim_v01/AvoNeg.png	96	2.1	10	8	stim_v02/4.png	GoAvo	2	stim_v01/AvoNeu.png	1	9	11	0	46	46	33	3	1	0.266634832074	2017_Feb_06_1750	60.0118105029	cfc_SPP1665_Learning	2	16
12	0.5	5	6	3	stim_v01/WinPos.png	160	2.1	11	9	stim_v02/1.png	GoWin	1	stim_v01/WinNeu.png	2	9	10	0	47	47	2	3	1	0.566580982917	2017_Feb_06_1750	60.0118105029	cfc_SPP1665_Learning	2	16
16	0.5	5	8	None	stim_v01/AvoNeu.png	160	1.1	11	10	stim_v02/2.png	NoGoAvo	4	stim_v01/AvoNeg.png	1	7	14	0	48	48	64	None	1		2017_Feb_06_1750	60.0118105029	cfc_SPP1665_Learning	2	16
12	0.5	5	6	3	stim_v01/WinPos.png	96	2.1	10	8	stim_v02/1.png	GoWin	1	stim_v01/WinNeu.png	2	9	10	0	49	49	7	None	0		2017_Feb_06_1750	60.0118105029	cfc_SPP1665_Learning	2	16
12	0.5	5	6	3	stim_v01/AvoNeu.png	160	2.1	11	9	stim_v02/4.png	GoAvo	2	stim_v01/AvoNeg.png	1	9	10	0	50	50	32	3	1	0.6499240256	2017_Feb_06_1750	60.0118105029	cfc_SPP1665_Learning	2	16
16	0.5	5	8	None	stim_v01/AvoNeu.png	96	2.1	10	8	stim_v02/2.png	NoGoAvo	4	stim_v01/AvoNeg.png	2	7	14	0	51	51	67	None	1		2017_Feb_06_1750	60.0118105029	cfc_SPP1665_Learning	2	16
12	1	5	6	3	stim_v01/AvoNeu.png	96	2.1	10	8	stim_v02/4.png	GoAvo	2	stim_v01/AvoNeg.png	1	9	10	0	52	52	22	None	0		2017_Feb_06_1750	60.0118105029	cfc_SPP1665_Learning	2	16
17	1	5	8	None	stim_v01/AvoNeg.png	96	1.1	10	9	stim_v02/2.png	NoGoAvo	4	stim_v01/AvoNeu.png	2	7	15	0	53	53	74	None	1		2017_Feb_06_1750	60.0118105029	cfc_SPP1665_Learning	2	16
16	1	5	8	None	stim_v01/AvoNeu.png	160	1.1	11	10	stim_v02/2.png	NoGoAvo	4	stim_v01/AvoNeg.png	2	7	14	0	54	54	68	None	1		2017_Feb_06_1750	60.0118105029	cfc_SPP1665_Learning	2	16
12	0.5	5	6	3	stim_v01/AvoNeu.png	96	2.1	10	8	stim_v02/4.png	GoAvo	2	stim_v01/AvoNeg.png	2	9	10	0	55	55	20	3	1	0.249937668996	2017_Feb_06_1750	60.0118105029	cfc_SPP1665_Learning	2	16
16	0.5	5	8	None	stim_v01/WinPos.png	96	1.1	10	9	stim_v02/3.png	NoGoWin	3	stim_v01/WinNeu.png	1	7	14	0	56	56	40	None	1		2017_Feb_06_1750	60.0118105029	cfc_SPP1665_Learning	2	16
13	0.5	5	6	3	stim_v01/WinNeu.png	160	1.1	11	10	stim_v02/1.png	GoWin	1	stim_v01/WinPos.png	2	9	11	0	57	57	18	3	1	0.283303621718	2017_Feb_06_1750	60.0118105029	cfc_SPP1665_Learning	2	16
13	1	5	6	3	stim_v01/WinNeu.png	96	1.1	10	9	stim_v02/1.png	GoWin	1	stim_v01/WinPos.png	1	9	11	0	58	58	16	3	1	0.466573376421	2017_Feb_06_1750	60.0118105029	cfc_SPP1665_Learning	2	16
13	1	5	6	3	stim_v01/WinNeu.png	96	2.1	10	8	stim_v02/1.png	GoWin	1	stim_v01/WinPos.png	1	9	11	0	59	59	17	3	1	0.533260910643	2017_Feb_06_1750	60.0118105029	cfc_SPP1665_Learning	2	16
16	0.5	5	8	None	stim_v01/WinPos.png	96	1.1	10	9	stim_v02/3.png	NoGoWin	3	stim_v01/WinNeu.png	1	7	14	0	60	60	44	None	1		2017_Feb_06_1750	60.0118105029	cfc_SPP1665_Learning	2	16
16	1	5	8	None	stim_v01/WinPos.png	160	2.1	11	9	stim_v02/3.png	NoGoWin	3	stim_v01/WinNeu.png	2	7	14	0	61	61	45	None	1		2017_Feb_06_1750	60.0118105029	cfc_SPP1665_Learning	2	16
16	1	5	8	None	stim_v01/WinPos.png	160	2.1	11	9	stim_v02/3.png	NoGoWin	3	stim_v01/WinNeu.png	2	7	14	0	62	62	48	None	1		2017_Feb_06_1750	60.0118105029	cfc_SPP1665_Learning	2	16
12	0.5	5	6	3	stim_v01/WinPos.png	160	2.1	11	9	stim_v02/1.png	GoWin	1	stim_v01/WinNeu.png	1	9	10	0	63	63	6	3	1	0.816564230516	2017_Feb_06_1750	60.0118105029	cfc_SPP1665_Learning	2	16
13	0.5	5	6	3	stim_v01/AvoNeg.png	160	2.1	11	9	stim_v02/4.png	GoAvo	2	stim_v01/AvoNeu.png	2	9	11	0	64	64	36	None	0		2017_Feb_06_1750	60.0118105029	cfc_SPP1665_Learning	2	16
17	1	5	8	None	stim_v01/WinNeu.png	96	2.1	10	8	stim_v02/3.png	NoGoWin	3	stim_v01/WinPos.png	2	7	15	0	65	65	56	None	1		2017_Feb_06_1750	60.0118105029	cfc_SPP1665_Learning	2	16
16	1	5	8	None	stim_v01/AvoNeu.png	160	1.1	11	10	stim_v02/2.png	NoGoAvo	4	stim_v01/AvoNeg.png	2	7	14	0	66	66	69	None	1		2017_Feb_06_1750	60.0118105029	cfc_SPP1665_Learning	2	16
16	1	5	8	None	stim_v01/WinPos.png	96	2.1	10	8	stim_v02/3.png	NoGoWin	3	stim_v01/WinNeu.png	1	7	14	0	67	67	49	3	0	0.849888528621	2017_Feb_06_1750	60.0118105029	cfc_SPP1665_Learning	2	16
12	1	5	6	3	stim_v01/AvoNeu.png	96	1.1	10	9	stim_v02/4.png	GoAvo	2	stim_v01/AvoNeg.png	2	9	10	0	68	68	29	3	1	0.233260427689	2017_Feb_06_1750	60.0118105029	cfc_SPP1665_Learning	2	16
17	0.5	5	8	None	stim_v01/AvoNeg.png	96	1.1	10	9	stim_v02/2.png	NoGoAvo	4	stim_v01/AvoNeu.png	2	7	15	0	69	69	77	None	1		2017_Feb_06_1750	60.0118105029	cfc_SPP1665_Learning	2	16
12	0.5	5	6	3	stim_v01/WinPos.png	160	1.1	11	10	stim_v02/1.png	GoWin	1	stim_v01/WinNeu.png	2	9	10	0	70	70	11	None	0		2017_Feb_06_1750	60.0118105029	cfc_SPP1665_Learning	2	16
12	1	5	6	3	stim_v01/AvoNeu.png	96	1.1	10	9	stim_v02/4.png	GoAvo	2	stim_v01/AvoNeg.png	1	9	10	0	71	71	25	3	1	0.283267702156	2017_Feb_06_1750	60.0118105029	cfc_SPP1665_Learning	2	16
12	0.5	5	6	3	stim_v01/AvoNeu.png	96	1.1	10	9	stim_v02/4.png	GoAvo	2	stim_v01/AvoNeg.png	1	9	10	0	72	72	31	3	1	0.249933443163	2017_Feb_06_1750	60.0118105029	cfc_SPP1665_Learning	2	16
16	1	5	8	None	stim_v01/WinPos.png	160	1.1	11	10	stim_v02/3.png	NoGoWin	3	stim_v01/WinNeu.png	2	7	14	0	73	73	43	None	1		2017_Feb_06_1750	60.0118105029	cfc_SPP1665_Learning	2	16
17	0.5	5	8	None	stim_v01/AvoNeg.png	96	1.1	10	9	stim_v02/2.png	NoGoAvo	4	stim_v01/AvoNeu.png	1	7	15	0	74	74	75	None	1		2017_Feb_06_1750	60.0118105029	cfc_SPP1665_Learning	2	16
12	1	5	6	3	stim_v01/AvoNeu.png	96	1.1	10	9	stim_v02/4.png	GoAvo	2	stim_v01/AvoNeg.png	2	9	10	0	75	75	21	3	1	0.516582763801	2017_Feb_06_1750	60.0118105029	cfc_SPP1665_Learning	2	16
12	0.5	5	6	3	stim_v01/AvoNeu.png	96	1.1	10	9	stim_v02/4.png	GoAvo	2	stim_v01/AvoNeg.png	2	9	10	0	76	76	27	3	1	0.316593509486	2017_Feb_06_1750	60.0118105029	cfc_SPP1665_Learning	2	16
12	0.5	5	6	3	stim_v01/AvoNeu.png	160	2.1	11	9	stim_v02/4.png	GoAvo	2	stim_v01/AvoNeg.png	1	9	10	0	77	77	28	3	1	0.649882974671	2017_Feb_06_1750	60.0118105029	cfc_SPP1665_Learning	2	16
16	0.5	5	8	None	stim_v01/AvoNeu.png	160	2.1	11	9	stim_v02/2.png	NoGoAvo	4	stim_v01/AvoNeg.png	2	7	14	0	78	78	71	None	1		2017_Feb_06_1750	60.0118105029	cfc_SPP1665_Learning	2	16
13	0.5	5	6	3	stim_v01/WinNeu.png	96	2.1	10	8	stim_v02/1.png	GoWin	1	stim_v01/WinPos.png	1	9	11	0	79	79	15	3	1	0.266605553104	2017_Feb_06_1750	60.0118105029	cfc_SPP1665_Learning	2	16
