# Supplementary material for: θ-γ Cross-Frequency Transcranial Alternating Current Stimulation over the Trough Impairs Cognitive Control
Source: eNeuro. 2020 Sep 4;7(5):ENEURO.0126-20.2020. doi: 10.1523/ENEURO.0126-20.2020 (PMC7540931; doi:10.1523/ENEURO.0126-20.2020)
Supplement: Extended Data 1 — contains all materials, pseudonymized raw data and analysis scripts used in this study that are freely available at our repository. Download Extended Data 1, ZIP file. [file enu-eN-NWR-0126-20-s02.zip › 2020_cfc_tacs-master/data/raw/1_learning/s_amp/P_17_S_2_cfc_SPP1665_Learning_2017_Mrz_29_1004.csv]

icFbackMarker	blineStop	circleMarker	cRespMarker	cResponse	cFback	trigStimulator	preCueStop	portStop	preCueStart	cue	cType	cueMarker	icFback	prepRespStop	icRespMarker	cFbackMarker	trials.thisRepN	trials.thisTrialN	trials.thisN	trials.thisIndex	buttonBox_Response.keys	buttonBox_Response.corr	buttonBox_Response.rt	date	frameRate	expName	session	participant
																								2017_Mrz_29_1004	60.0052344641	cfc_SPP1665_Learning	2	17
16	0.5	5	8	None	stim_v01/AvoNeu.png	96	2.1	10	8	stim_v01/3.png	NoGoAvo	4	stim_v01/AvoNeg.png	2	7	14	0	0	0	70	3	0	0.433299154318	2017_Mrz_29_1004	60.0052344641	cfc_SPP1665_Learning	2	17
17	1	5	8	None	stim_v01/AvoNeg.png	96	2.1	10	8	stim_v01/3.png	NoGoAvo	4	stim_v01/AvoNeu.png	1	7	15	0	1	1	73	3	0	0.5665713538	2017_Mrz_29_1004	60.0052344641	cfc_SPP1665_Learning	2	17
16	1	5	8	None	stim_v01/WinPos.png	96	2.1	10	8	stim_v01/2.png	NoGoWin	3	stim_v01/WinNeu.png	1	7	14	0	2	2	44	3	0	0.433251764516	2017_Mrz_29_1004	60.0052344641	cfc_SPP1665_Learning	2	17
16	0.5	5	8	None	stim_v01/AvoNeu.png	160	1.1	11	10	stim_v01/3.png	NoGoAvo	4	stim_v01/AvoNeg.png	2	7	14	0	3	3	63	None	1		2017_Mrz_29_1004	60.0052344641	cfc_SPP1665_Learning	2	17
17	0.5	5	8	None	stim_v01/AvoNeg.png	96	2.1	10	8	stim_v01/3.png	NoGoAvo	4	stim_v01/AvoNeu.png	2	7	15	0	4	4	77	None	1		2017_Mrz_29_1004	60.0052344641	cfc_SPP1665_Learning	2	17
12	1	5	6	3	stim_v01/AvoNeu.png	96	1.1	10	9	stim_v01/1.png	GoAvo	2	stim_v01/AvoNeg.png	2	9	10	0	5	5	24	3	1	0.383280273859	2017_Mrz_29_1004	60.0052344641	cfc_SPP1665_Learning	2	17
16	1	5	8	None	stim_v01/WinPos.png	96	2.1	10	8	stim_v01/2.png	NoGoWin	3	stim_v01/WinNeu.png	1	7	14	0	6	6	45	3	0	0.483250421301	2017_Mrz_29_1004	60.0052344641	cfc_SPP1665_Learning	2	17
13	1	5	6	3	stim_v01/WinNeu.png	96	1.1	10	9	stim_v01/4.png	GoWin	1	stim_v01/WinPos.png	2	9	11	0	7	7	19	3	1	0.349910608343	2017_Mrz_29_1004	60.0052344641	cfc_SPP1665_Learning	2	17
12	0.5	5	6	3	stim_v01/WinPos.png	160	2.1	11	9	stim_v01/4.png	GoWin	1	stim_v01/WinNeu.png	1	9	10	0	8	8	2	3	1	0.449912147757	2017_Mrz_29_1004	60.0052344641	cfc_SPP1665_Learning	2	17
16	1	5	8	None	stim_v01/AvoNeu.png	96	2.1	10	8	stim_v01/3.png	NoGoAvo	4	stim_v01/AvoNeg.png	1	7	14	0	9	9	62	None	1		2017_Mrz_29_1004	60.0052344641	cfc_SPP1665_Learning	2	17
12	1	5	6	3	stim_v01/AvoNeu.png	160	1.1	11	10	stim_v01/1.png	GoAvo	2	stim_v01/AvoNeg.png	2	9	10	0	10	10	29	3	1	0.36659845956	2017_Mrz_29_1004	60.0052344641	cfc_SPP1665_Learning	2	17
12	0.5	5	6	3	stim_v01/WinPos.png	96	1.1	10	9	stim_v01/4.png	GoWin	1	stim_v01/WinNeu.png	1	9	10	0	11	11	10	3	1	0.366592422642	2017_Mrz_29_1004	60.0052344641	cfc_SPP1665_Learning	2	17
16	1	5	8	None	stim_v01/WinPos.png	160	2.1	11	9	stim_v01/2.png	NoGoWin	3	stim_v01/WinNeu.png	1	7	14	0	12	12	42	None	1		2017_Mrz_29_1004	60.0052344641	cfc_SPP1665_Learning	2	17
12	1	5	6	3	stim_v01/WinPos.png	160	1.1	11	10	stim_v01/4.png	GoWin	1	stim_v01/WinNeu.png	1	9	10	0	13	13	12	3	1	0.349929322788	2017_Mrz_29_1004	60.0052344641	cfc_SPP1665_Learning	2	17
16	0.5	5	8	None	stim_v01/WinPos.png	160	2.1	11	9	stim_v01/2.png	NoGoWin	3	stim_v01/WinNeu.png	2	7	14	0	14	14	40	None	1		2017_Mrz_29_1004	60.0052344641	cfc_SPP1665_Learning	2	17
12	0.5	5	6	3	stim_v01/WinPos.png	96	1.1	10	9	stim_v01/4.png	GoWin	1	stim_v01/WinNeu.png	1	9	10	0	15	15	11	3	1	0.333299727826	2017_Mrz_29_1004	60.0052344641	cfc_SPP1665_Learning	2	17
16	1	5	8	None	stim_v01/AvoNeu.png	96	1.1	10	9	stim_v01/3.png	NoGoAvo	4	stim_v01/AvoNeg.png	1	7	14	0	16	16	71	None	1		2017_Mrz_29_1004	60.0052344641	cfc_SPP1665_Learning	2	17
16	1	5	8	None	stim_v01/WinPos.png	96	2.1	10	8	stim_v01/2.png	NoGoWin	3	stim_v01/WinNeu.png	2	7	14	0	17	17	47	None	1		2017_Mrz_29_1004	60.0052344641	cfc_SPP1665_Learning	2	17
12	0.5	5	6	3	stim_v01/WinPos.png	96	1.1	10	9	stim_v01/4.png	GoWin	1	stim_v01/WinNeu.png	2	9	10	0	18	18	3	3	1	0.333268335854	2017_Mrz_29_1004	60.0052344641	cfc_SPP1665_Learning	2	17
13	1	5	6	3	stim_v01/AvoNeg.png	96	2.1	10	8	stim_v01/1.png	GoAvo	2	stim_v01/AvoNeu.png	1	9	11	0	19	19	36	3	1	0.383260352031	2017_Mrz_29_1004	60.0052344641	cfc_SPP1665_Learning	2	17
12	1	5	6	3	stim_v01/AvoNeu.png	96	1.1	10	9	stim_v01/1.png	GoAvo	2	stim_v01/AvoNeg.png	1	9	10	0	20	20	30	3	1	0.433250557132	2017_Mrz_29_1004	60.0052344641	cfc_SPP1665_Learning	2	17
13	0.5	5	6	3	stim_v01/WinNeu.png	160	1.1	11	10	stim_v01/4.png	GoWin	1	stim_v01/WinPos.png	1	9	11	0	21	21	17	3	1	0.466527555963	2017_Mrz_29_1004	60.0052344641	cfc_SPP1665_Learning	2	17
12	0.5	5	6	3	stim_v01/AvoNeu.png	160	2.1	11	9	stim_v01/1.png	GoAvo	2	stim_v01/AvoNeg.png	1	9	10	0	22	22	21	3	1	0.366615061083	2017_Mrz_29_1004	60.0052344641	cfc_SPP1665_Learning	2	17
12	1	5	6	3	stim_v01/AvoNeu.png	96	1.1	10	9	stim_v01/1.png	GoAvo	2	stim_v01/AvoNeg.png	2	9	10	0	23	23	25	3	1	0.366588800492	2017_Mrz_29_1004	60.0052344641	cfc_SPP1665_Learning	2	17
12	1	5	6	3	stim_v01/WinPos.png	160	1.1	11	10	stim_v01/4.png	GoWin	1	stim_v01/WinNeu.png	2	9	10	0	24	24	7	3	1	0.383276349862	2017_Mrz_29_1004	60.0052344641	cfc_SPP1665_Learning	2	17
17	1	5	8	None	stim_v01/AvoNeg.png	160	1.1	11	10	stim_v01/3.png	NoGoAvo	4	stim_v01/AvoNeu.png	2	7	15	0	25	25	76	None	1		2017_Mrz_29_1004	60.0052344641	cfc_SPP1665_Learning	2	17
16	1	5	8	None	stim_v01/WinPos.png	160	2.1	11	9	stim_v01/2.png	NoGoWin	3	stim_v01/WinNeu.png	2	7	14	0	26	26	49	None	1		2017_Mrz_29_1004	60.0052344641	cfc_SPP1665_Learning	2	17
16	0.5	5	8	None	stim_v01/WinPos.png	160	2.1	11	9	stim_v01/2.png	NoGoWin	3	stim_v01/WinNeu.png	2	7	14	0	27	27	41	None	1		2017_Mrz_29_1004	60.0052344641	cfc_SPP1665_Learning	2	17
12	0.5	5	6	3	stim_v01/WinPos.png	96	1.1	10	9	stim_v01/4.png	GoWin	1	stim_v01/WinNeu.png	1	9	10	0	28	28	1	3	1	0.466593358364	2017_Mrz_29_1004	60.0052344641	cfc_SPP1665_Learning	2	17
12	0.5	5	6	3	stim_v01/AvoNeu.png	96	2.1	10	8	stim_v01/1.png	GoAvo	2	stim_v01/AvoNeg.png	1	9	10	0	29	29	22	3	1	0.466587623293	2017_Mrz_29_1004	60.0052344641	cfc_SPP1665_Learning	2	17
12	1	5	6	3	stim_v01/AvoNeu.png	160	1.1	11	10	stim_v01/1.png	GoAvo	2	stim_v01/AvoNeg.png	1	9	10	0	30	30	26	3	1	0.366570689739	2017_Mrz_29_1004	60.0052344641	cfc_SPP1665_Learning	2	17
17	0.5	5	8	None	stim_v01/AvoNeg.png	96	2.1	10	8	stim_v01/3.png	NoGoAvo	4	stim_v01/AvoNeu.png	2	7	15	0	31	31	75	None	1		2017_Mrz_29_1004	60.0052344641	cfc_SPP1665_Learning	2	17
13	0.5	5	6	3	stim_v01/AvoNeg.png	160	2.1	11	9	stim_v01/1.png	GoAvo	2	stim_v01/AvoNeu.png	2	9	11	0	32	32	38	3	1	0.433239086989	2017_Mrz_29_1004	60.0052344641	cfc_SPP1665_Learning	2	17
17	1	5	8	None	stim_v01/WinNeu.png	96	1.1	10	9	stim_v01/2.png	NoGoWin	3	stim_v01/WinPos.png	2	7	15	0	33	33	57	None	1		2017_Mrz_29_1004	60.0052344641	cfc_SPP1665_Learning	2	17
16	0.5	5	8	None	stim_v01/AvoNeu.png	160	1.1	11	10	stim_v01/3.png	NoGoAvo	4	stim_v01/AvoNeg.png	2	7	14	0	34	34	64	3	0	0.516585676387	2017_Mrz_29_1004	60.0052344641	cfc_SPP1665_Learning	2	17
16	1	5	8	None	stim_v01/WinPos.png	160	1.1	11	10	stim_v01/2.png	NoGoWin	3	stim_v01/WinNeu.png	1	7	14	0	35	35	43	None	1		2017_Mrz_29_1004	60.0052344641	cfc_SPP1665_Learning	2	17
13	0.5	5	6	3	stim_v01/WinNeu.png	96	2.1	10	8	stim_v01/4.png	GoWin	1	stim_v01/WinPos.png	2	9	11	0	36	36	13	3	1	0.466589434368	2017_Mrz_29_1004	60.0052344641	cfc_SPP1665_Learning	2	17
16	0.5	5	8	None	stim_v01/AvoNeu.png	160	2.1	11	9	stim_v01/3.png	NoGoAvo	4	stim_v01/AvoNeg.png	1	7	14	0	37	37	68	None	1		2017_Mrz_29_1004	60.0052344641	cfc_SPP1665_Learning	2	17
12	1	5	6	3	stim_v01/AvoNeu.png	160	2.1	11	9	stim_v01/1.png	GoAvo	2	stim_v01/AvoNeg.png	2	9	10	0	38	38	32	3	1	0.366599365097	2017_Mrz_29_1004	60.0052344641	cfc_SPP1665_Learning	2	17
12	0.5	5	6	3	stim_v01/AvoNeu.png	160	1.1	11	10	stim_v01/1.png	GoAvo	2	stim_v01/AvoNeg.png	1	9	10	0	39	39	20	3	1	0.466637126016	2017_Mrz_29_1004	60.0052344641	cfc_SPP1665_Learning	2	17
16	1	5	8	None	stim_v01/AvoNeu.png	160	1.1	11	10	stim_v01/3.png	NoGoAvo	4	stim_v01/AvoNeg.png	1	7	14	0	40	40	60	None	1		2017_Mrz_29_1004	60.0052344641	cfc_SPP1665_Learning	2	17
13	0.5	5	6	3	stim_v01/AvoNeg.png	160	1.1	11	10	stim_v01/1.png	GoAvo	2	stim_v01/AvoNeu.png	2	9	11	0	41	41	35	3	1	0.333301237055	2017_Mrz_29_1004	60.0052344641	cfc_SPP1665_Learning	2	17
13	1	5	6	3	stim_v01/WinNeu.png	160	2.1	11	9	stim_v01/4.png	GoWin	1	stim_v01/WinPos.png	1	9	11	0	42	42	16	3	1	0.499892995636	2017_Mrz_29_1004	60.0052344641	cfc_SPP1665_Learning	2	17
12	1	5	6	3	stim_v01/AvoNeu.png	96	1.1	10	9	stim_v01/1.png	GoAvo	2	stim_v01/AvoNeg.png	2	9	10	0	43	43	31	3	1	0.366574311889	2017_Mrz_29_1004	60.0052344641	cfc_SPP1665_Learning	2	17
16	0.5	5	8	None	stim_v01/WinPos.png	96	1.1	10	9	stim_v01/2.png	NoGoWin	3	stim_v01/WinNeu.png	1	7	14	0	44	44	51	None	1		2017_Mrz_29_1004	60.0052344641	cfc_SPP1665_Learning	2	17
17	1	5	8	None	stim_v01/WinNeu.png	160	1.1	11	10	stim_v01/2.png	NoGoWin	3	stim_v01/WinPos.png	1	7	15	0	45	45	54	None	1		2017_Mrz_29_1004	60.0052344641	cfc_SPP1665_Learning	2	17
16	0.5	5	8	None	stim_v01/WinPos.png	160	2.1	11	9	stim_v01/2.png	NoGoWin	3	stim_v01/WinNeu.png	2	7	14	0	46	46	52	None	1		2017_Mrz_29_1004	60.0052344641	cfc_SPP1665_Learning	2	17
17	0.5	5	8	None	stim_v01/AvoNeg.png	160	2.1	11	9	stim_v01/3.png	NoGoAvo	4	stim_v01/AvoNeu.png	1	7	15	0	47	47	79	None	1		2017_Mrz_29_1004	60.0052344641	cfc_SPP1665_Learning	2	17
13	0.5	5	6	3	stim_v01/WinNeu.png	160	2.1	11	9	stim_v01/4.png	GoWin	1	stim_v01/WinPos.png	1	9	11	0	48	48	18	3	1	0.349929020941	2017_Mrz_29_1004	60.0052344641	cfc_SPP1665_Learning	2	17
12	0.5	5	6	3	stim_v01/AvoNeu.png	160	2.1	11	9	stim_v01/1.png	GoAvo	2	stim_v01/AvoNeg.png	1	9	10	0	49	49	28	3	1	0.416591079428	2017_Mrz_29_1004	60.0052344641	cfc_SPP1665_Learning	2	17
16	1	5	8	None	stim_v01/AvoNeu.png	160	2.1	11	9	stim_v01/3.png	NoGoAvo	4	stim_v01/AvoNeg.png	2	7	14	0	50	50	67	None	1		2017_Mrz_29_1004	60.0052344641	cfc_SPP1665_Learning	2	17
12	0.5	5	6	3	stim_v01/WinPos.png	96	2.1	10	8	stim_v01/4.png	GoWin	1	stim_v01/WinNeu.png	2	9	10	0	51	51	0	3	1	0.333255960173	2017_Mrz_29_1004	60.0052344641	cfc_SPP1665_Learning	2	17
17	0.5	5	8	None	stim_v01/WinNeu.png	160	1.1	11	10	stim_v01/2.png	NoGoWin	3	stim_v01/WinPos.png	1	7	15	0	52	52	59	None	1		2017_Mrz_29_1004	60.0052344641	cfc_SPP1665_Learning	2	17
16	1	5	8	None	stim_v01/AvoNeu.png	160	1.1	11	10	stim_v01/3.png	NoGoAvo	4	stim_v01/AvoNeg.png	1	7	14	0	53	53	61	None	1		2017_Mrz_29_1004	60.0052344641	cfc_SPP1665_Learning	2	17
12	1	5	6	3	stim_v01/WinPos.png	96	2.1	10	8	stim_v01/4.png	GoWin	1	stim_v01/WinNeu.png	2	9	10	0	54	54	4	3	1	0.39995454201	2017_Mrz_29_1004	60.0052344641	cfc_SPP1665_Learning	2	17
13	0.5	5	6	3	stim_v01/AvoNeg.png	96	2.1	10	8	stim_v01/1.png	GoAvo	2	stim_v01/AvoNeu.png	2	9	11	0	55	55	33	3	1	0.399937638642	2017_Mrz_29_1004	60.0052344641	cfc_SPP1665_Learning	2	17
12	0.5	5	6	3	stim_v01/AvoNeu.png	160	2.1	11	9	stim_v01/1.png	GoAvo	2	stim_v01/AvoNeg.png	1	9	10	0	56	56	23	3	1	0.383264276027	2017_Mrz_29_1004	60.0052344641	cfc_SPP1665_Learning	2	17
13	0.5	5	6	3	stim_v01/AvoNeg.png	96	2.1	10	8	stim_v01/1.png	GoAvo	2	stim_v01/AvoNeu.png	1	9	11	0	57	57	34	3	1	0.399929186957	2017_Mrz_29_1004	60.0052344641	cfc_SPP1665_Learning	2	17
16	0.5	5	8	None	stim_v01/WinPos.png	160	2.1	11	9	stim_v01/2.png	NoGoWin	3	stim_v01/WinNeu.png	1	7	14	0	58	58	48	None	1		2017_Mrz_29_1004	60.0052344641	cfc_SPP1665_Learning	2	17
17	1	5	8	None	stim_v01/WinNeu.png	96	1.1	10	9	stim_v01/2.png	NoGoWin	3	stim_v01/WinPos.png	1	7	15	0	59	59	55	None	1		2017_Mrz_29_1004	60.0052344641	cfc_SPP1665_Learning	2	17
17	1	5	8	None	stim_v01/AvoNeg.png	160	1.1	11	10	stim_v01/3.png	NoGoAvo	4	stim_v01/AvoNeu.png	1	7	15	0	60	60	74	None	1		2017_Mrz_29_1004	60.0052344641	cfc_SPP1665_Learning	2	17
13	0.5	5	6	3	stim_v01/WinNeu.png	160	1.1	11	10	stim_v01/4.png	GoWin	1	stim_v01/WinPos.png	2	9	11	0	61	61	15	3	1	0.316606443383	2017_Mrz_29_1004	60.0052344641	cfc_SPP1665_Learning	2	17
12	1	5	6	3	stim_v01/WinPos.png	96	2.1	10	8	stim_v01/4.png	GoWin	1	stim_v01/WinNeu.png	1	9	10	0	62	62	5	3	1	0.449957424638	2017_Mrz_29_1004	60.0052344641	cfc_SPP1665_Learning	2	17
16	0.5	5	8	None	stim_v01/AvoNeu.png	160	1.1	11	10	stim_v01/3.png	NoGoAvo	4	stim_v01/AvoNeg.png	2	7	14	0	63	63	72	None	1		2017_Mrz_29_1004	60.0052344641	cfc_SPP1665_Learning	2	17
17	1	5	8	None	stim_v01/WinNeu.png	96	1.1	10	9	stim_v01/2.png	NoGoWin	3	stim_v01/WinPos.png	2	7	15	0	64	64	53	None	1		2017_Mrz_29_1004	60.0052344641	cfc_SPP1665_Learning	2	17
12	1	5	6	3	stim_v01/AvoNeu.png	96	2.1	10	8	stim_v01/1.png	GoAvo	2	stim_v01/AvoNeg.png	1	9	10	0	65	65	27	3	1	0.43329613586	2017_Mrz_29_1004	60.0052344641	cfc_SPP1665_Learning	2	17
17	1	5	8	None	stim_v01/WinNeu.png	160	2.1	11	9	stim_v01/2.png	NoGoWin	3	stim_v01/WinPos.png	1	7	15	0	66	66	58	None	1		2017_Mrz_29_1004	60.0052344641	cfc_SPP1665_Learning	2	17
16	0.5	5	8	None	stim_v01/AvoNeu.png	96	2.1	10	8	stim_v01/3.png	NoGoAvo	4	stim_v01/AvoNeg.png	2	7	14	0	67	67	66	None	1		2017_Mrz_29_1004	60.0052344641	cfc_SPP1665_Learning	2	17
16	0.5	5	8	None	stim_v01/WinPos.png	96	1.1	10	9	stim_v01/2.png	NoGoWin	3	stim_v01/WinNeu.png	2	7	14	0	68	68	46	None	1		2017_Mrz_29_1004	60.0052344641	cfc_SPP1665_Learning	2	17
12	1	5	6	3	stim_v01/WinPos.png	160	2.1	11	9	stim_v01/4.png	GoWin	1	stim_v01/WinNeu.png	1	9	10	0	69	69	6	3	1	0.4998993344	2017_Mrz_29_1004	60.0052344641	cfc_SPP1665_Learning	2	17
16	1	5	8	None	stim_v01/WinPos.png	160	2.1	11	9	stim_v01/2.png	NoGoWin	3	stim_v01/WinNeu.png	2	7	14	0	70	70	50	None	1		2017_Mrz_29_1004	60.0052344641	cfc_SPP1665_Learning	2	17
13	1	5	6	3	stim_v01/AvoNeg.png	160	1.1	11	10	stim_v01/1.png	GoAvo	2	stim_v01/AvoNeu.png	2	9	11	0	71	71	39	3	1	0.416588362815	2017_Mrz_29_1004	60.0052344641	cfc_SPP1665_Learning	2	17
12	0.5	5	6	3	stim_v01/WinPos.png	96	1.1	10	9	stim_v01/4.png	GoWin	1	stim_v01/WinNeu.png	2	9	10	0	72	72	8	3	1	0.39992526296	2017_Mrz_29_1004	60.0052344641	cfc_SPP1665_Learning	2	17
17	0.5	5	8	None	stim_v01/AvoNeg.png	160	1.1	11	10	stim_v01/3.png	NoGoAvo	4	stim_v01/AvoNeu.png	2	7	15	0	73	73	78	None	1		2017_Mrz_29_1004	60.0052344641	cfc_SPP1665_Learning	2	17
13	0.5	5	6	3	stim_v01/WinNeu.png	96	1.1	10	9	stim_v01/4.png	GoWin	1	stim_v01/WinPos.png	1	9	11	0	74	74	14	3	1	0.399897794986	2017_Mrz_29_1004	60.0052344641	cfc_SPP1665_Learning	2	17
13	1	5	6	3	stim_v01/AvoNeg.png	96	2.1	10	8	stim_v01/1.png	GoAvo	2	stim_v01/AvoNeu.png	2	9	11	0	75	75	37	3	1	0.349926606174	2017_Mrz_29_1004	60.0052344641	cfc_SPP1665_Learning	2	17
16	1	5	8	None	stim_v01/AvoNeu.png	96	2.1	10	8	stim_v01/3.png	NoGoAvo	4	stim_v01/AvoNeg.png	2	7	14	0	76	76	69	None	1		2017_Mrz_29_1004	60.0052344641	cfc_SPP1665_Learning	2	17
17	0.5	5	8	None	stim_v01/WinNeu.png	96	1.1	10	9	stim_v01/2.png	NoGoWin	3	stim_v01/WinPos.png	2	7	15	0	77	77	56	None	1		2017_Mrz_29_1004	60.0052344641	cfc_SPP1665_Learning	2	17
16	0.5	5	8	None	stim_v01/AvoNeu.png	96	1.1	10	9	stim_v01/3.png	NoGoAvo	4	stim_v01/AvoNeg.png	1	7	14	0	78	78	65	None	1		2017_Mrz_29_1004	60.0052344641	cfc_SPP1665_Learning	2	17
12	1	5	6	3	stim_v01/WinPos.png	96	1.1	10	9	stim_v01/4.png	GoWin	1	stim_v01/WinNeu.png	2	9	10	0	79	79	9	3	1	0.416625188012	2017_Mrz_29_1004	60.0052344641	cfc_SPP1665_Learning	2	17
