# Supplementary material for: θ-γ Cross-Frequency Transcranial Alternating Current Stimulation over the Trough Impairs Cognitive Control
Source: eNeuro. 2020 Sep 4;7(5):ENEURO.0126-20.2020. doi: 10.1523/ENEURO.0126-20.2020 (PMC7540931; doi:10.1523/ENEURO.0126-20.2020)
Supplement: Extended Data 1 — contains all materials, pseudonymized raw data and analysis scripts used in this study that are freely available at our repository. Download Extended Data 1, ZIP file. [file enu-eN-NWR-0126-20-s02.zip › 2020_cfc_tacs-master/data/raw/1_learning/s_amp/P_18_S_2_cfc_SPP1665_Learning_2017_Apr_24_1347.csv]

icFbackMarker	blineStop	circleMarker	cRespMarker	cResponse	cFback	trigStimulator	preCueStop	portStop	preCueStart	cue	cType	cueMarker	icFback	prepRespStop	icRespMarker	cFbackMarker	trials.thisRepN	trials.thisTrialN	trials.thisN	trials.thisIndex	buttonBox_Response.keys	buttonBox_Response.corr	buttonBox_Response.rt	date	frameRate	expName	session	participant
																								2017_Apr_24_1347	60.0058322166	cfc_SPP1665_Learning	2	18
13	0.5	5	6	3	stim_v01/WinNeu.png	96	2.1	10	8	stim_v01/4.png	GoWin	1	stim_v01/WinPos.png	2	9	11	0	0	0	15	3	1	0.39993987247	2017_Apr_24_1347	60.0058322166	cfc_SPP1665_Learning	2	18
12	1	5	6	3	stim_v01/WinPos.png	160	2.1	11	9	stim_v01/4.png	GoWin	1	stim_v01/WinNeu.png	2	9	10	0	1	1	9	3	1	0.649882069134	2017_Apr_24_1347	60.0058322166	cfc_SPP1665_Learning	2	18
12	1	5	6	3	stim_v01/WinPos.png	160	2.1	11	9	stim_v01/4.png	GoWin	1	stim_v01/WinNeu.png	1	9	10	0	2	2	6	3	1	0.49989978745	2017_Apr_24_1347	60.0058322166	cfc_SPP1665_Learning	2	18
12	1	5	6	3	stim_v01/WinPos.png	160	1.1	11	10	stim_v01/4.png	GoWin	1	stim_v01/WinNeu.png	2	9	10	0	3	3	0	3	1	0.599901960726	2017_Apr_24_1347	60.0058322166	cfc_SPP1665_Learning	2	18
16	1	5	8	None	stim_v01/AvoNeu.png	96	2.1	10	8	stim_v01/1.png	NoGoAvo	4	stim_v01/AvoNeg.png	1	7	14	0	4	4	70	3	0	0.583228643402	2017_Apr_24_1347	60.0058322166	cfc_SPP1665_Learning	2	18
12	1	5	6	3	stim_v01/WinPos.png	96	2.1	10	8	stim_v01/4.png	GoWin	1	stim_v01/WinNeu.png	1	9	10	0	5	5	12	3	1	0.433270509326	2017_Apr_24_1347	60.0058322166	cfc_SPP1665_Learning	2	18
16	0.5	5	8	None	stim_v01/AvoNeu.png	160	1.1	11	10	stim_v01/1.png	NoGoAvo	4	stim_v01/AvoNeg.png	1	7	14	0	6	6	60	3	0	0.333263506502	2017_Apr_24_1347	60.0058322166	cfc_SPP1665_Learning	2	18
16	1	5	8	None	stim_v01/AvoNeu.png	160	1.1	11	10	stim_v01/1.png	NoGoAvo	4	stim_v01/AvoNeg.png	2	7	14	0	7	7	71	3	0	0.449918471641	2017_Apr_24_1347	60.0058322166	cfc_SPP1665_Learning	2	18
16	1	5	8	None	stim_v01/WinPos.png	160	2.1	11	9	stim_v01/3.png	NoGoWin	3	stim_v01/WinNeu.png	2	7	14	0	8	8	40	3	0	0.56657404048	2017_Apr_24_1347	60.0058322166	cfc_SPP1665_Learning	2	18
12	0.5	5	6	3	stim_v01/AvoNeu.png	160	1.1	11	10	stim_v01/2.png	GoAvo	2	stim_v01/AvoNeg.png	2	9	10	0	9	9	22	3	1	0.516583367484	2017_Apr_24_1347	60.0058322166	cfc_SPP1665_Learning	2	18
13	1	5	6	3	stim_v01/WinNeu.png	96	1.1	10	9	stim_v01/4.png	GoWin	1	stim_v01/WinPos.png	2	9	11	0	10	10	17	3	1	0.516583367498	2017_Apr_24_1347	60.0058322166	cfc_SPP1665_Learning	2	18
17	0.5	5	8	None	stim_v01/WinNeu.png	160	2.1	11	9	stim_v01/3.png	NoGoWin	3	stim_v01/WinPos.png	2	7	15	0	11	11	53	None	1		2017_Apr_24_1347	60.0058322166	cfc_SPP1665_Learning	2	18
13	1	5	6	3	stim_v01/WinNeu.png	160	1.1	11	10	stim_v01/4.png	GoWin	1	stim_v01/WinPos.png	1	9	11	0	12	12	18	3	1	0.51660117635	2017_Apr_24_1347	60.0058322166	cfc_SPP1665_Learning	2	18
13	1	5	6	3	stim_v01/AvoNeg.png	96	1.1	10	9	stim_v01/2.png	GoAvo	2	stim_v01/AvoNeu.png	2	9	11	0	13	13	36	3	1	0.416590551409	2017_Apr_24_1347	60.0058322166	cfc_SPP1665_Learning	2	18
16	0.5	5	8	None	stim_v01/WinPos.png	160	1.1	11	10	stim_v01/3.png	NoGoWin	3	stim_v01/WinNeu.png	2	7	14	0	14	14	47	3	0	0.533347842022	2017_Apr_24_1347	60.0058322166	cfc_SPP1665_Learning	2	18
12	1	5	6	3	stim_v01/AvoNeu.png	96	1.1	10	9	stim_v01/2.png	GoAvo	2	stim_v01/AvoNeg.png	1	9	10	0	15	15	27	3	1	0.449918773491	2017_Apr_24_1347	60.0058322166	cfc_SPP1665_Learning	2	18
17	1	5	8	None	stim_v01/AvoNeg.png	160	1.1	11	10	stim_v01/1.png	NoGoAvo	4	stim_v01/AvoNeu.png	1	7	15	0	16	16	73	None	1		2017_Apr_24_1347	60.0058322166	cfc_SPP1665_Learning	2	18
16	1	5	8	None	stim_v01/WinPos.png	96	2.1	10	8	stim_v01/3.png	NoGoWin	3	stim_v01/WinNeu.png	1	7	14	0	17	17	41	None	1		2017_Apr_24_1347	60.0058322166	cfc_SPP1665_Learning	2	18
12	1	5	6	3	stim_v01/WinPos.png	160	1.1	11	10	stim_v01/4.png	GoWin	1	stim_v01/WinNeu.png	1	9	10	0	18	18	7	3	1	0.366605613483	2017_Apr_24_1347	60.0058322166	cfc_SPP1665_Learning	2	18
16	1	5	8	None	stim_v01/AvoNeu.png	96	1.1	10	9	stim_v01/1.png	NoGoAvo	4	stim_v01/AvoNeg.png	1	7	14	0	19	19	69	None	1		2017_Apr_24_1347	60.0058322166	cfc_SPP1665_Learning	2	18
12	0.5	5	6	3	stim_v01/AvoNeu.png	160	2.1	11	9	stim_v01/2.png	GoAvo	2	stim_v01/AvoNeg.png	1	9	10	0	20	20	32	3	1	0.749897221758	2017_Apr_24_1347	60.0058322166	cfc_SPP1665_Learning	2	18
16	0.5	5	8	None	stim_v01/AvoNeu.png	160	1.1	11	10	stim_v01/1.png	NoGoAvo	4	stim_v01/AvoNeg.png	2	7	14	0	21	21	66	None	1		2017_Apr_24_1347	60.0058322166	cfc_SPP1665_Learning	2	18
13	0.5	5	6	3	stim_v01/AvoNeg.png	96	1.1	10	9	stim_v01/2.png	GoAvo	2	stim_v01/AvoNeu.png	1	9	11	0	22	22	35	3	1	0.366602595022	2017_Apr_24_1347	60.0058322166	cfc_SPP1665_Learning	2	18
16	0.5	5	8	None	stim_v01/WinPos.png	96	1.1	10	9	stim_v01/3.png	NoGoWin	3	stim_v01/WinNeu.png	1	7	14	0	23	23	42	None	1		2017_Apr_24_1347	60.0058322166	cfc_SPP1665_Learning	2	18
17	0.5	5	8	None	stim_v01/AvoNeg.png	96	1.1	10	9	stim_v01/1.png	NoGoAvo	4	stim_v01/AvoNeu.png	1	7	15	0	24	24	79	None	1		2017_Apr_24_1347	60.0058322166	cfc_SPP1665_Learning	2	18
12	0.5	5	6	3	stim_v01/WinPos.png	160	1.1	11	10	stim_v01/4.png	GoWin	1	stim_v01/WinNeu.png	1	9	10	0	25	25	3	3	1	0.36659836919	2017_Apr_24_1347	60.0058322166	cfc_SPP1665_Learning	2	18
16	1	5	8	None	stim_v01/AvoNeu.png	160	1.1	11	10	stim_v01/1.png	NoGoAvo	4	stim_v01/AvoNeg.png	1	7	14	0	26	26	63	None	1		2017_Apr_24_1347	60.0058322166	cfc_SPP1665_Learning	2	18
17	0.5	5	8	None	stim_v01/WinNeu.png	160	1.1	11	10	stim_v01/3.png	NoGoWin	3	stim_v01/WinPos.png	1	7	15	0	27	27	54	None	1		2017_Apr_24_1347	60.0058322166	cfc_SPP1665_Learning	2	18
17	1	5	8	None	stim_v01/WinNeu.png	96	2.1	10	8	stim_v01/3.png	NoGoWin	3	stim_v01/WinPos.png	1	7	15	0	28	28	55	None	1		2017_Apr_24_1347	60.0058322166	cfc_SPP1665_Learning	2	18
16	1	5	8	None	stim_v01/WinPos.png	160	2.1	11	9	stim_v01/3.png	NoGoWin	3	stim_v01/WinNeu.png	1	7	14	0	29	29	43	None	1		2017_Apr_24_1347	60.0058322166	cfc_SPP1665_Learning	2	18
12	1	5	6	3	stim_v01/WinPos.png	96	1.1	10	9	stim_v01/4.png	GoWin	1	stim_v01/WinNeu.png	1	9	10	0	30	30	2	3	1	0.433288620028	2017_Apr_24_1347	60.0058322166	cfc_SPP1665_Learning	2	18
13	1	5	6	3	stim_v01/AvoNeg.png	96	2.1	10	8	stim_v01/2.png	GoAvo	2	stim_v01/AvoNeu.png	2	9	11	0	31	31	38	None	0		2017_Apr_24_1347	60.0058322166	cfc_SPP1665_Learning	2	18
16	1	5	8	None	stim_v01/WinPos.png	160	2.1	11	9	stim_v01/3.png	NoGoWin	3	stim_v01/WinNeu.png	1	7	14	0	32	32	52	None	1		2017_Apr_24_1347	60.0058322166	cfc_SPP1665_Learning	2	18
16	1	5	8	None	stim_v01/WinPos.png	160	2.1	11	9	stim_v01/3.png	NoGoWin	3	stim_v01/WinNeu.png	2	7	14	0	33	33	49	None	1		2017_Apr_24_1347	60.0058322166	cfc_SPP1665_Learning	2	18
16	0.5	5	8	None	stim_v01/AvoNeu.png	160	2.1	11	9	stim_v01/1.png	NoGoAvo	4	stim_v01/AvoNeg.png	2	7	14	0	34	34	68	None	1		2017_Apr_24_1347	60.0058322166	cfc_SPP1665_Learning	2	18
12	1	5	6	3	stim_v01/AvoNeu.png	96	1.1	10	9	stim_v01/2.png	GoAvo	2	stim_v01/AvoNeg.png	2	9	10	0	35	35	20	None	0		2017_Apr_24_1347	60.0058322166	cfc_SPP1665_Learning	2	18
17	1	5	8	None	stim_v01/AvoNeg.png	96	2.1	10	8	stim_v01/1.png	NoGoAvo	4	stim_v01/AvoNeu.png	1	7	15	0	36	36	78	None	1		2017_Apr_24_1347	60.0058322166	cfc_SPP1665_Learning	2	18
17	1	5	8	None	stim_v01/AvoNeg.png	160	2.1	11	9	stim_v01/1.png	NoGoAvo	4	stim_v01/AvoNeu.png	1	7	15	0	37	37	76	None	1		2017_Apr_24_1347	60.0058322166	cfc_SPP1665_Learning	2	18
12	0.5	5	6	3	stim_v01/AvoNeu.png	160	1.1	11	10	stim_v01/2.png	GoAvo	2	stim_v01/AvoNeg.png	1	9	10	0	38	38	26	3	1	0.399902745528	2017_Apr_24_1347	60.0058322166	cfc_SPP1665_Learning	2	18
17	1	5	8	None	stim_v01/WinNeu.png	96	1.1	10	9	stim_v01/3.png	NoGoWin	3	stim_v01/WinPos.png	2	7	15	0	39	39	57	None	1		2017_Apr_24_1347	60.0058322166	cfc_SPP1665_Learning	2	18
16	0.5	5	8	None	stim_v01/WinPos.png	160	1.1	11	10	stim_v01/3.png	NoGoWin	3	stim_v01/WinNeu.png	1	7	14	0	40	40	46	None	1		2017_Apr_24_1347	60.0058322166	cfc_SPP1665_Learning	2	18
12	1	5	6	3	stim_v01/WinPos.png	96	2.1	10	8	stim_v01/4.png	GoWin	1	stim_v01/WinNeu.png	1	9	10	0	41	41	1	3	1	0.416634922629	2017_Apr_24_1347	60.0058322166	cfc_SPP1665_Learning	2	18
16	1	5	8	None	stim_v01/AvoNeu.png	96	2.1	10	8	stim_v01/1.png	NoGoAvo	4	stim_v01/AvoNeg.png	2	7	14	0	42	42	67	None	1		2017_Apr_24_1347	60.0058322166	cfc_SPP1665_Learning	2	18
16	1	5	8	None	stim_v01/WinPos.png	160	1.1	11	10	stim_v01/3.png	NoGoWin	3	stim_v01/WinNeu.png	2	7	14	0	43	43	50	None	1		2017_Apr_24_1347	60.0058322166	cfc_SPP1665_Learning	2	18
12	1	5	6	3	stim_v01/AvoNeu.png	160	2.1	11	9	stim_v01/2.png	GoAvo	2	stim_v01/AvoNeg.png	2	9	10	0	44	44	29	3	1	0.38328587322	2017_Apr_24_1347	60.0058322166	cfc_SPP1665_Learning	2	18
16	0.5	5	8	None	stim_v01/AvoNeu.png	96	2.1	10	8	stim_v01/1.png	NoGoAvo	4	stim_v01/AvoNeg.png	2	7	14	0	45	45	64	None	1		2017_Apr_24_1347	60.0058322166	cfc_SPP1665_Learning	2	18
13	0.5	5	6	3	stim_v01/WinNeu.png	96	1.1	10	9	stim_v01/4.png	GoWin	1	stim_v01/WinPos.png	1	9	11	0	46	46	13	3	1	0.36658750278	2017_Apr_24_1347	60.0058322166	cfc_SPP1665_Learning	2	18
13	0.5	5	6	3	stim_v01/AvoNeg.png	160	2.1	11	9	stim_v01/2.png	GoAvo	2	stim_v01/AvoNeu.png	2	9	11	0	47	47	33	3	1	0.46660325909	2017_Apr_24_1347	60.0058322166	cfc_SPP1665_Learning	2	18
17	0.5	5	8	None	stim_v01/AvoNeg.png	96	2.1	10	8	stim_v01/1.png	NoGoAvo	4	stim_v01/AvoNeu.png	2	7	15	0	48	48	75	None	1		2017_Apr_24_1347	60.0058322166	cfc_SPP1665_Learning	2	18
12	0.5	5	6	3	stim_v01/WinPos.png	96	2.1	10	8	stim_v01/4.png	GoWin	1	stim_v01/WinNeu.png	1	9	10	0	49	49	5	3	1	0.399930515268	2017_Apr_24_1347	60.0058322166	cfc_SPP1665_Learning	2	18
17	0.5	5	8	None	stim_v01/WinNeu.png	160	1.1	11	10	stim_v01/3.png	NoGoWin	3	stim_v01/WinPos.png	2	7	15	0	50	50	59	None	1		2017_Apr_24_1347	60.0058322166	cfc_SPP1665_Learning	2	18
13	1	5	6	3	stim_v01/AvoNeg.png	96	1.1	10	9	stim_v01/2.png	GoAvo	2	stim_v01/AvoNeu.png	2	9	11	0	51	51	34	3	1	0.299907514665	2017_Apr_24_1347	60.0058322166	cfc_SPP1665_Learning	2	18
16	0.5	5	8	None	stim_v01/WinPos.png	160	2.1	11	9	stim_v01/3.png	NoGoWin	3	stim_v01/WinNeu.png	2	7	14	0	52	52	48	None	1		2017_Apr_24_1347	60.0058322166	cfc_SPP1665_Learning	2	18
16	0.5	5	8	None	stim_v01/AvoNeu.png	96	1.1	10	9	stim_v01/1.png	NoGoAvo	4	stim_v01/AvoNeg.png	2	7	14	0	53	53	61	None	1		2017_Apr_24_1347	60.0058322166	cfc_SPP1665_Learning	2	18
13	0.5	5	6	3	stim_v01/WinNeu.png	160	2.1	11	9	stim_v01/4.png	GoWin	1	stim_v01/WinPos.png	2	9	11	0	54	54	19	3	1	0.399950437044	2017_Apr_24_1347	60.0058322166	cfc_SPP1665_Learning	2	18
12	0.5	5	6	3	stim_v01/AvoNeu.png	96	1.1	10	9	stim_v01/2.png	GoAvo	2	stim_v01/AvoNeg.png	1	9	10	0	55	55	28	3	1	0.316587170732	2017_Apr_24_1347	60.0058322166	cfc_SPP1665_Learning	2	18
12	0.5	5	6	3	stim_v01/WinPos.png	160	1.1	11	10	stim_v01/4.png	GoWin	1	stim_v01/WinNeu.png	1	9	10	0	56	56	11	3	1	0.383224598685	2017_Apr_24_1347	60.0058322166	cfc_SPP1665_Learning	2	18
17	0.5	5	8	None	stim_v01/AvoNeg.png	160	2.1	11	9	stim_v01/1.png	NoGoAvo	4	stim_v01/AvoNeu.png	1	7	15	0	57	57	77	None	1		2017_Apr_24_1347	60.0058322166	cfc_SPP1665_Learning	2	18
12	1	5	6	3	stim_v01/AvoNeu.png	160	2.1	11	9	stim_v01/2.png	GoAvo	2	stim_v01/AvoNeg.png	2	9	10	0	58	58	23	3	1	0.28330060326	2017_Apr_24_1347	60.0058322166	cfc_SPP1665_Learning	2	18
12	0.5	5	6	3	stim_v01/AvoNeu.png	96	1.1	10	9	stim_v01/2.png	GoAvo	2	stim_v01/AvoNeg.png	2	9	10	0	59	59	30	3	1	0.316578417231	2017_Apr_24_1347	60.0058322166	cfc_SPP1665_Learning	2	18
17	0.5	5	8	None	stim_v01/WinNeu.png	160	2.1	11	9	stim_v01/3.png	NoGoWin	3	stim_v01/WinPos.png	2	7	15	0	60	60	58	None	1		2017_Apr_24_1347	60.0058322166	cfc_SPP1665_Learning	2	18
13	1	5	6	3	stim_v01/AvoNeg.png	96	1.1	10	9	stim_v01/2.png	GoAvo	2	stim_v01/AvoNeu.png	2	9	11	0	61	61	39	3	1	0.799895742719	2017_Apr_24_1347	60.0058322166	cfc_SPP1665_Learning	2	18
16	1	5	8	None	stim_v01/AvoNeu.png	96	2.1	10	8	stim_v01/1.png	NoGoAvo	4	stim_v01/AvoNeg.png	2	7	14	0	62	62	72	None	1		2017_Apr_24_1347	60.0058322166	cfc_SPP1665_Learning	2	18
17	1	5	8	None	stim_v01/WinNeu.png	96	1.1	10	9	stim_v01/3.png	NoGoWin	3	stim_v01/WinPos.png	2	7	15	0	63	63	56	None	1		2017_Apr_24_1347	60.0058322166	cfc_SPP1665_Learning	2	18
12	0.5	5	6	3	stim_v01/AvoNeu.png	96	2.1	10	8	stim_v01/2.png	GoAvo	2	stim_v01/AvoNeg.png	2	9	10	0	64	64	24	3	1	0.383262027462	2017_Apr_24_1347	60.0058322166	cfc_SPP1665_Learning	2	18
16	1	5	8	None	stim_v01/WinPos.png	160	2.1	11	9	stim_v01/3.png	NoGoWin	3	stim_v01/WinNeu.png	1	7	14	0	65	65	44	None	1		2017_Apr_24_1347	60.0058322166	cfc_SPP1665_Learning	2	18
16	1	5	8	None	stim_v01/WinPos.png	96	2.1	10	8	stim_v01/3.png	NoGoWin	3	stim_v01/WinNeu.png	1	7	14	0	66	66	45	None	1		2017_Apr_24_1347	60.0058322166	cfc_SPP1665_Learning	2	18
12	0.5	5	6	3	stim_v01/WinPos.png	160	1.1	11	10	stim_v01/4.png	GoWin	1	stim_v01/WinNeu.png	1	9	10	0	67	67	8	3	1	0.416591155095	2017_Apr_24_1347	60.0058322166	cfc_SPP1665_Learning	2	18
13	0.5	5	6	3	stim_v01/AvoNeg.png	160	2.1	11	9	stim_v01/2.png	GoAvo	2	stim_v01/AvoNeu.png	2	9	11	0	68	68	37	3	1	0.399928704195	2017_Apr_24_1347	60.0058322166	cfc_SPP1665_Learning	2	18
12	1	5	6	3	stim_v01/AvoNeu.png	160	2.1	11	9	stim_v01/2.png	GoAvo	2	stim_v01/AvoNeg.png	2	9	10	0	69	69	25	3	1	0.249925293348	2017_Apr_24_1347	60.0058322166	cfc_SPP1665_Learning	2	18
12	0.5	5	6	3	stim_v01/WinPos.png	96	2.1	10	8	stim_v01/4.png	GoWin	1	stim_v01/WinNeu.png	2	9	10	0	70	70	4	3	1	0.349934409067	2017_Apr_24_1347	60.0058322166	cfc_SPP1665_Learning	2	18
12	0.5	5	6	3	stim_v01/AvoNeu.png	96	1.1	10	9	stim_v01/2.png	GoAvo	2	stim_v01/AvoNeg.png	2	9	10	0	71	71	31	3	1	0.633260669172	2017_Apr_24_1347	60.0058322166	cfc_SPP1665_Learning	2	18
12	0.5	5	6	3	stim_v01/WinPos.png	96	2.1	10	8	stim_v01/4.png	GoWin	1	stim_v01/WinNeu.png	1	9	10	0	72	72	10	3	1	0.399917234085	2017_Apr_24_1347	60.0058322166	cfc_SPP1665_Learning	2	18
13	0.5	5	6	3	stim_v01/WinNeu.png	96	1.1	10	9	stim_v01/4.png	GoWin	1	stim_v01/WinPos.png	1	9	11	0	73	73	14	3	1	0.483252730643	2017_Apr_24_1347	60.0058322166	cfc_SPP1665_Learning	2	18
13	1	5	6	3	stim_v01/WinNeu.png	160	1.1	11	10	stim_v01/4.png	GoWin	1	stim_v01/WinPos.png	2	9	11	0	74	74	16	3	1	0.316591698414	2017_Apr_24_1347	60.0058322166	cfc_SPP1665_Learning	2	18
16	1	5	8	None	stim_v01/WinPos.png	160	1.1	11	10	stim_v01/3.png	NoGoWin	3	stim_v01/WinNeu.png	1	7	14	0	75	75	51	None	1		2017_Apr_24_1347	60.0058322166	cfc_SPP1665_Learning	2	18
17	0.5	5	8	None	stim_v01/AvoNeg.png	96	2.1	10	8	stim_v01/1.png	NoGoAvo	4	stim_v01/AvoNeu.png	1	7	15	0	76	76	74	None	1		2017_Apr_24_1347	60.0058322166	cfc_SPP1665_Learning	2	18
16	0.5	5	8	None	stim_v01/AvoNeu.png	96	1.1	10	9	stim_v01/1.png	NoGoAvo	4	stim_v01/AvoNeg.png	1	7	14	0	77	77	62	None	1		2017_Apr_24_1347	60.0058322166	cfc_SPP1665_Learning	2	18
16	0.5	5	8	None	stim_v01/AvoNeu.png	96	2.1	10	8	stim_v01/1.png	NoGoAvo	4	stim_v01/AvoNeg.png	2	7	14	0	78	78	65	None	1		2017_Apr_24_1347	60.0058322166	cfc_SPP1665_Learning	2	18
12	0.5	5	6	3	stim_v01/AvoNeu.png	96	2.1	10	8	stim_v01/2.png	GoAvo	2	stim_v01/AvoNeg.png	1	9	10	0	79	79	21	3	1	0.299971505825	2017_Apr_24_1347	60.0058322166	cfc_SPP1665_Learning	2	18
