# Supplementary material for: θ-γ Cross-Frequency Transcranial Alternating Current Stimulation over the Trough Impairs Cognitive Control
Source: eNeuro. 2020 Sep 4;7(5):ENEURO.0126-20.2020. doi: 10.1523/ENEURO.0126-20.2020 (PMC7540931; doi:10.1523/ENEURO.0126-20.2020)
Supplement: Extended Data 1 — contains all materials, pseudonymized raw data and analysis scripts used in this study that are freely available at our repository. Download Extended Data 1, ZIP file. [file enu-eN-NWR-0126-20-s02.zip › 2020_cfc_tacs-master/data/raw/1_learning/s_amp/P_19_S_5_cfc_SPP1665_Learning_2017_Apr_26_1454.csv]

icFbackMarker	blineStop	circleMarker	cRespMarker	cResponse	cFback	trigStimulator	preCueStop	portStop	preCueStart	cue	cType	cueMarker	icFback	prepRespStop	icRespMarker	cFbackMarker	trials.thisRepN	trials.thisTrialN	trials.thisN	trials.thisIndex	buttonBox_Response.keys	buttonBox_Response.corr	buttonBox_Response.rt	date	frameRate	expName	session	participant
																								2017_Apr_26_1454	59.9845915679	cfc_SPP1665_Learning	5	19
16	1	5	8	None	stim_v01/WinPos.png	96	2.1	10	8	stim_v04/4.png	NoGoWin	3	stim_v01/WinNeu.png	1	7	14	0	0	0	47	3	0	0.783268169249	2017_Apr_26_1454	59.9845915679	cfc_SPP1665_Learning	5	19
12	0.5	5	6	3	stim_v01/WinPos.png	96	2.1	10	8	stim_v04/2.png	GoWin	1	stim_v01/WinNeu.png	1	9	10	0	1	1	7	3	1	0.433252367474	2017_Apr_26_1454	59.9845915679	cfc_SPP1665_Learning	5	19
13	1	5	6	3	stim_v01/WinNeu.png	96	2.1	10	8	stim_v04/2.png	GoWin	1	stim_v01/WinPos.png	2	9	11	0	2	2	17	None	0		2017_Apr_26_1454	59.9845915679	cfc_SPP1665_Learning	5	19
13	1	5	6	3	stim_v01/AvoNeg.png	160	1.1	11	10	stim_v04/1.png	GoAvo	2	stim_v01/AvoNeu.png	1	9	11	0	3	3	36	3	1	0.466601205764	2017_Apr_26_1454	59.9845915679	cfc_SPP1665_Learning	5	19
16	0.5	5	8	None	stim_v01/AvoNeu.png	96	1.1	10	9	stim_v04/3.png	NoGoAvo	4	stim_v01/AvoNeg.png	2	7	14	0	4	4	72	3	0	0.249945139015	2017_Apr_26_1454	59.9845915679	cfc_SPP1665_Learning	5	19
17	1	5	8	None	stim_v01/WinNeu.png	160	1.1	11	10	stim_v04/4.png	NoGoWin	3	stim_v01/WinPos.png	1	7	15	0	5	5	55	3	0	0.233271021718	2017_Apr_26_1454	59.9845915679	cfc_SPP1665_Learning	5	19
12	1	5	6	3	stim_v01/WinPos.png	96	1.1	10	9	stim_v04/2.png	GoWin	1	stim_v01/WinNeu.png	2	9	10	0	6	6	5	None	0		2017_Apr_26_1454	59.9845915679	cfc_SPP1665_Learning	5	19
16	0.5	5	8	None	stim_v01/WinPos.png	160	1.1	11	10	stim_v04/4.png	NoGoWin	3	stim_v01/WinNeu.png	1	7	14	0	7	7	51	3	0	0.266606276821	2017_Apr_26_1454	59.9845915679	cfc_SPP1665_Learning	5	19
12	1	5	6	3	stim_v01/AvoNeu.png	96	1.1	10	9	stim_v04/1.png	GoAvo	2	stim_v01/AvoNeg.png	1	9	10	0	8	8	29	3	1	0.249939403891	2017_Apr_26_1454	59.9845915679	cfc_SPP1665_Learning	5	19
16	1	5	8	None	stim_v01/AvoNeu.png	160	2.1	11	9	stim_v04/3.png	NoGoAvo	4	stim_v01/AvoNeg.png	1	7	14	0	9	9	70	None	1		2017_Apr_26_1454	59.9845915679	cfc_SPP1665_Learning	5	19
12	0.5	5	6	3	stim_v01/WinPos.png	96	1.1	10	9	stim_v04/2.png	GoWin	1	stim_v01/WinNeu.png	2	9	10	0	10	10	12	None	0		2017_Apr_26_1454	59.9845915679	cfc_SPP1665_Learning	5	19
16	0.5	5	8	None	stim_v01/WinPos.png	160	2.1	11	9	stim_v04/4.png	NoGoWin	3	stim_v01/WinNeu.png	2	7	14	0	11	11	44	3	0	0.266612011945	2017_Apr_26_1454	59.9845915679	cfc_SPP1665_Learning	5	19
16	1	5	8	None	stim_v01/WinPos.png	160	2.1	11	9	stim_v04/4.png	NoGoWin	3	stim_v01/WinNeu.png	1	7	14	0	12	12	42	3	0	0.266607484215	2017_Apr_26_1454	59.9845915679	cfc_SPP1665_Learning	5	19
16	1	5	8	None	stim_v01/AvoNeu.png	96	1.1	10	9	stim_v04/3.png	NoGoAvo	4	stim_v01/AvoNeg.png	1	7	14	0	13	13	66	None	1		2017_Apr_26_1454	59.9845915679	cfc_SPP1665_Learning	5	19
13	1	5	6	3	stim_v01/AvoNeg.png	96	2.1	10	8	stim_v04/1.png	GoAvo	2	stim_v01/AvoNeu.png	2	9	11	0	14	14	35	3	1	0.26660657867	2017_Apr_26_1454	59.9845915679	cfc_SPP1665_Learning	5	19
16	1	5	8	None	stim_v01/AvoNeu.png	160	2.1	11	9	stim_v04/3.png	NoGoAvo	4	stim_v01/AvoNeg.png	2	7	14	0	15	15	61	None	1		2017_Apr_26_1454	59.9845915679	cfc_SPP1665_Learning	5	19
12	0.5	5	6	3	stim_v01/AvoNeu.png	96	2.1	10	8	stim_v04/1.png	GoAvo	2	stim_v01/AvoNeg.png	2	9	10	0	16	16	22	None	0		2017_Apr_26_1454	59.9845915679	cfc_SPP1665_Learning	5	19
17	0.5	5	8	None	stim_v01/WinNeu.png	96	2.1	10	8	stim_v04/4.png	NoGoWin	3	stim_v01/WinPos.png	2	7	15	0	17	17	59	3	0	0.249940007589	2017_Apr_26_1454	59.9845915679	cfc_SPP1665_Learning	5	19
17	0.5	5	8	None	stim_v01/AvoNeg.png	96	2.1	10	8	stim_v04/3.png	NoGoAvo	4	stim_v01/AvoNeu.png	2	7	15	0	18	18	78	None	1		2017_Apr_26_1454	59.9845915679	cfc_SPP1665_Learning	5	19
12	1	5	6	3	stim_v01/WinPos.png	160	1.1	11	10	stim_v04/2.png	GoWin	1	stim_v01/WinNeu.png	2	9	10	0	19	19	3	None	0		2017_Apr_26_1454	59.9845915679	cfc_SPP1665_Learning	5	19
17	1	5	8	None	stim_v01/WinNeu.png	96	1.1	10	9	stim_v04/4.png	NoGoWin	3	stim_v01/WinPos.png	1	7	15	0	20	20	53	3	0	0.266620161857	2017_Apr_26_1454	59.9845915679	cfc_SPP1665_Learning	5	19
13	1	5	6	3	stim_v01/WinNeu.png	160	2.1	11	9	stim_v04/2.png	GoWin	1	stim_v01/WinPos.png	1	9	11	0	21	21	15	None	0		2017_Apr_26_1454	59.9845915679	cfc_SPP1665_Learning	5	19
17	0.5	5	8	None	stim_v01/WinNeu.png	96	2.1	10	8	stim_v04/4.png	NoGoWin	3	stim_v01/WinPos.png	1	7	15	0	22	22	57	3	0	0.266605974973	2017_Apr_26_1454	59.9845915679	cfc_SPP1665_Learning	5	19
13	1	5	6	3	stim_v01/AvoNeg.png	160	2.1	11	9	stim_v04/1.png	GoAvo	2	stim_v01/AvoNeu.png	1	9	11	0	23	23	37	3	1	0.249937894648	2017_Apr_26_1454	59.9845915679	cfc_SPP1665_Learning	5	19
13	1	5	6	3	stim_v01/WinNeu.png	160	2.1	11	9	stim_v04/2.png	GoWin	1	stim_v01/WinPos.png	1	9	11	0	24	24	18	None	0		2017_Apr_26_1454	59.9845915679	cfc_SPP1665_Learning	5	19
12	0.5	5	6	3	stim_v01/AvoNeu.png	96	1.1	10	9	stim_v04/1.png	GoAvo	2	stim_v01/AvoNeg.png	1	9	10	0	25	25	28	None	0		2017_Apr_26_1454	59.9845915679	cfc_SPP1665_Learning	5	19
12	1	5	6	3	stim_v01/AvoNeu.png	160	1.1	11	10	stim_v04/1.png	GoAvo	2	stim_v01/AvoNeg.png	2	9	10	0	26	26	24	3	1	0.283272546053	2017_Apr_26_1454	59.9845915679	cfc_SPP1665_Learning	5	19
12	0.5	5	6	3	stim_v01/WinPos.png	160	1.1	11	10	stim_v04/2.png	GoWin	1	stim_v01/WinNeu.png	2	9	10	0	27	27	11	None	0		2017_Apr_26_1454	59.9845915679	cfc_SPP1665_Learning	5	19
17	1	5	8	None	stim_v01/AvoNeg.png	96	1.1	10	9	stim_v04/3.png	NoGoAvo	4	stim_v01/AvoNeu.png	1	7	15	0	28	28	76	None	1		2017_Apr_26_1454	59.9845915679	cfc_SPP1665_Learning	5	19
12	0.5	5	6	3	stim_v01/AvoNeu.png	160	1.1	11	10	stim_v04/1.png	GoAvo	2	stim_v01/AvoNeg.png	2	9	10	0	29	29	30	3	1	0.266606880518	2017_Apr_26_1454	59.9845915679	cfc_SPP1665_Learning	5	19
12	0.5	5	6	3	stim_v01/AvoNeu.png	160	2.1	11	9	stim_v04/1.png	GoAvo	2	stim_v01/AvoNeg.png	1	9	10	0	30	30	25	3	1	0.299927646888	2017_Apr_26_1454	59.9845915679	cfc_SPP1665_Learning	5	19
16	1	5	8	None	stim_v01/AvoNeu.png	96	1.1	10	9	stim_v04/3.png	NoGoAvo	4	stim_v01/AvoNeg.png	2	7	14	0	31	31	67	None	1		2017_Apr_26_1454	59.9845915679	cfc_SPP1665_Learning	5	19
16	1	5	8	None	stim_v01/WinPos.png	96	2.1	10	8	stim_v04/4.png	NoGoWin	3	stim_v01/WinNeu.png	1	7	14	0	32	32	52	3	0	0.283266207233	2017_Apr_26_1454	59.9845915679	cfc_SPP1665_Learning	5	19
13	0.5	5	6	3	stim_v01/AvoNeg.png	160	1.1	11	10	stim_v04/1.png	GoAvo	2	stim_v01/AvoNeu.png	1	9	11	0	33	33	34	3	1	0.249936687253	2017_Apr_26_1454	59.9845915679	cfc_SPP1665_Learning	5	19
16	0.5	5	8	None	stim_v01/WinPos.png	160	1.1	11	10	stim_v04/4.png	NoGoWin	3	stim_v01/WinNeu.png	2	7	14	0	34	34	40	3	0	0.283261075806	2017_Apr_26_1454	59.9845915679	cfc_SPP1665_Learning	5	19
17	1	5	8	None	stim_v01/AvoNeg.png	96	2.1	10	8	stim_v04/3.png	NoGoAvo	4	stim_v01/AvoNeu.png	1	7	15	0	35	35	77	None	1		2017_Apr_26_1454	59.9845915679	cfc_SPP1665_Learning	5	19
12	0.5	5	6	3	stim_v01/WinPos.png	96	1.1	10	9	stim_v04/2.png	GoWin	1	stim_v01/WinNeu.png	1	9	10	0	36	36	1	None	0		2017_Apr_26_1454	59.9845915679	cfc_SPP1665_Learning	5	19
12	1	5	6	3	stim_v01/WinPos.png	160	1.1	11	10	stim_v04/2.png	GoWin	1	stim_v01/WinNeu.png	2	9	10	0	37	37	2	None	0		2017_Apr_26_1454	59.9845915679	cfc_SPP1665_Learning	5	19
12	0.5	5	6	3	stim_v01/AvoNeu.png	160	2.1	11	9	stim_v04/1.png	GoAvo	2	stim_v01/AvoNeg.png	2	9	10	0	38	38	31	3	1	0.416594851851	2017_Apr_26_1454	59.9845915679	cfc_SPP1665_Learning	5	19
12	0.5	5	6	3	stim_v01/AvoNeu.png	160	2.1	11	9	stim_v04/1.png	GoAvo	2	stim_v01/AvoNeg.png	2	9	10	0	39	39	21	3	1	0.266586354813	2017_Apr_26_1454	59.9845915679	cfc_SPP1665_Learning	5	19
16	0.5	5	8	None	stim_v01/WinPos.png	96	1.1	10	9	stim_v04/4.png	NoGoWin	3	stim_v01/WinNeu.png	1	7	14	0	40	40	45	3	0	0.249936083556	2017_Apr_26_1454	59.9845915679	cfc_SPP1665_Learning	5	19
12	1	5	6	3	stim_v01/WinPos.png	160	1.1	11	10	stim_v04/2.png	GoWin	1	stim_v01/WinNeu.png	2	9	10	0	41	41	6	None	0		2017_Apr_26_1454	59.9845915679	cfc_SPP1665_Learning	5	19
13	0.5	5	6	3	stim_v01/WinNeu.png	96	1.1	10	9	stim_v04/2.png	GoWin	1	stim_v01/WinPos.png	1	9	11	0	42	42	14	None	0		2017_Apr_26_1454	59.9845915679	cfc_SPP1665_Learning	5	19
16	1	5	8	None	stim_v01/AvoNeu.png	96	2.1	10	8	stim_v04/3.png	NoGoAvo	4	stim_v01/AvoNeg.png	2	7	14	0	43	43	60	None	1		2017_Apr_26_1454	59.9845915679	cfc_SPP1665_Learning	5	19
12	0.5	5	6	3	stim_v01/WinPos.png	96	2.1	10	8	stim_v04/2.png	GoWin	1	stim_v01/WinNeu.png	2	9	10	0	44	44	10	None	0		2017_Apr_26_1454	59.9845915679	cfc_SPP1665_Learning	5	19
16	1	5	8	None	stim_v01/AvoNeu.png	160	2.1	11	9	stim_v04/3.png	NoGoAvo	4	stim_v01/AvoNeg.png	1	7	14	0	45	45	69	None	1		2017_Apr_26_1454	59.9845915679	cfc_SPP1665_Learning	5	19
16	0.5	5	8	None	stim_v01/AvoNeu.png	96	2.1	10	8	stim_v04/3.png	NoGoAvo	4	stim_v01/AvoNeg.png	1	7	14	0	46	46	68	None	1		2017_Apr_26_1454	59.9845915679	cfc_SPP1665_Learning	5	19
12	1	5	6	3	stim_v01/AvoNeu.png	96	2.1	10	8	stim_v04/1.png	GoAvo	2	stim_v01/AvoNeg.png	2	9	10	0	47	47	27	3	1	0.216611996852	2017_Apr_26_1454	59.9845915679	cfc_SPP1665_Learning	5	19
12	1	5	6	3	stim_v01/AvoNeu.png	160	2.1	11	9	stim_v04/1.png	GoAvo	2	stim_v01/AvoNeg.png	1	9	10	0	48	48	32	3	1	0.283270131265	2017_Apr_26_1454	59.9845915679	cfc_SPP1665_Learning	5	19
16	0.5	5	8	None	stim_v01/WinPos.png	160	2.1	11	9	stim_v04/4.png	NoGoWin	3	stim_v01/WinNeu.png	2	7	14	0	49	49	50	3	0	0.266597221363	2017_Apr_26_1454	59.9845915679	cfc_SPP1665_Learning	5	19
16	0.5	5	8	None	stim_v01/WinPos.png	160	1.1	11	10	stim_v04/4.png	NoGoWin	3	stim_v01/WinNeu.png	2	7	14	0	50	50	43	3	0	0.249901974663	2017_Apr_26_1454	59.9845915679	cfc_SPP1665_Learning	5	19
17	1	5	8	None	stim_v01/WinNeu.png	96	2.1	10	8	stim_v04/4.png	NoGoWin	3	stim_v01/WinPos.png	1	7	15	0	51	51	56	3	0	0.266599334303	2017_Apr_26_1454	59.9845915679	cfc_SPP1665_Learning	5	19
12	1	5	6	3	stim_v01/WinPos.png	160	1.1	11	10	stim_v04/2.png	GoWin	1	stim_v01/WinNeu.png	2	9	10	0	52	52	9	None	0		2017_Apr_26_1454	59.9845915679	cfc_SPP1665_Learning	5	19
16	0.5	5	8	None	stim_v01/AvoNeu.png	96	1.1	10	9	stim_v04/3.png	NoGoAvo	4	stim_v01/AvoNeg.png	1	7	14	0	53	53	71	None	1		2017_Apr_26_1454	59.9845915679	cfc_SPP1665_Learning	5	19
16	1	5	8	None	stim_v01/WinPos.png	160	2.1	11	9	stim_v04/4.png	NoGoWin	3	stim_v01/WinNeu.png	2	7	14	0	54	54	49	3	0	0.249958420354	2017_Apr_26_1454	59.9845915679	cfc_SPP1665_Learning	5	19
17	1	5	8	None	stim_v01/AvoNeg.png	96	1.1	10	9	stim_v04/3.png	NoGoAvo	4	stim_v01/AvoNeu.png	1	7	15	0	55	55	74	None	1		2017_Apr_26_1454	59.9845915679	cfc_SPP1665_Learning	5	19
17	0.5	5	8	None	stim_v01/AvoNeg.png	160	1.1	11	10	stim_v04/3.png	NoGoAvo	4	stim_v01/AvoNeu.png	1	7	15	0	56	56	73	None	1		2017_Apr_26_1454	59.9845915679	cfc_SPP1665_Learning	5	19
13	0.5	5	6	3	stim_v01/WinNeu.png	96	1.1	10	9	stim_v04/2.png	GoWin	1	stim_v01/WinPos.png	1	9	11	0	57	57	19	3	1	0.166596285632	2017_Apr_26_1454	59.9845915679	cfc_SPP1665_Learning	5	19
13	0.5	5	6	3	stim_v01/AvoNeg.png	160	2.1	11	9	stim_v04/1.png	GoAvo	2	stim_v01/AvoNeu.png	1	9	11	0	58	58	33	3	1	0.516586128427	2017_Apr_26_1454	59.9845915679	cfc_SPP1665_Learning	5	19
12	0.5	5	6	3	stim_v01/WinPos.png	96	1.1	10	9	stim_v04/2.png	GoWin	1	stim_v01/WinNeu.png	2	9	10	0	59	59	0	None	0		2017_Apr_26_1454	59.9845915679	cfc_SPP1665_Learning	5	19
16	1	5	8	None	stim_v01/WinPos.png	160	1.1	11	10	stim_v04/4.png	NoGoWin	3	stim_v01/WinNeu.png	2	7	14	0	60	60	41	3	0	0.283270131265	2017_Apr_26_1454	59.9845915679	cfc_SPP1665_Learning	5	19
16	0.5	5	8	None	stim_v01/AvoNeu.png	160	2.1	11	9	stim_v04/3.png	NoGoAvo	4	stim_v01/AvoNeg.png	1	7	14	0	61	61	63	None	1		2017_Apr_26_1454	59.9845915679	cfc_SPP1665_Learning	5	19
13	1	5	6	3	stim_v01/WinNeu.png	96	2.1	10	8	stim_v04/2.png	GoWin	1	stim_v01/WinPos.png	2	9	11	0	62	62	13	None	0		2017_Apr_26_1454	59.9845915679	cfc_SPP1665_Learning	5	19
12	0.5	5	6	3	stim_v01/AvoNeu.png	160	2.1	11	9	stim_v04/1.png	GoAvo	2	stim_v01/AvoNeg.png	1	9	10	0	63	63	23	3	1	0.333271353751	2017_Apr_26_1454	59.9845915679	cfc_SPP1665_Learning	5	19
16	1	5	8	None	stim_v01/WinPos.png	160	1.1	11	10	stim_v04/4.png	NoGoWin	3	stim_v01/WinNeu.png	1	7	14	0	64	64	46	3	0	0.283252624045	2017_Apr_26_1454	59.9845915679	cfc_SPP1665_Learning	5	19
16	1	5	8	None	stim_v01/AvoNeu.png	160	1.1	11	10	stim_v04/3.png	NoGoAvo	4	stim_v01/AvoNeg.png	2	7	14	0	65	65	62	None	1		2017_Apr_26_1454	59.9845915679	cfc_SPP1665_Learning	5	19
17	1	5	8	None	stim_v01/AvoNeg.png	160	1.1	11	10	stim_v04/3.png	NoGoAvo	4	stim_v01/AvoNeu.png	2	7	15	0	66	66	79	None	1		2017_Apr_26_1454	59.9845915679	cfc_SPP1665_Learning	5	19
17	0.5	5	8	None	stim_v01/WinNeu.png	96	2.1	10	8	stim_v04/4.png	NoGoWin	3	stim_v01/WinPos.png	2	7	15	0	67	67	58	3	0	0.24997441833	2017_Apr_26_1454	59.9845915679	cfc_SPP1665_Learning	5	19
17	0.5	5	8	None	stim_v01/AvoNeg.png	96	2.1	10	8	stim_v04/3.png	NoGoAvo	4	stim_v01/AvoNeu.png	1	7	15	0	68	68	75	None	1		2017_Apr_26_1454	59.9845915679	cfc_SPP1665_Learning	5	19
16	0.5	5	8	None	stim_v01/WinPos.png	160	1.1	11	10	stim_v04/4.png	NoGoWin	3	stim_v01/WinNeu.png	2	7	14	0	69	69	48	3	0	0.26660657867	2017_Apr_26_1454	59.9845915679	cfc_SPP1665_Learning	5	19
12	1	5	6	3	stim_v01/WinPos.png	96	1.1	10	9	stim_v04/2.png	GoWin	1	stim_v01/WinNeu.png	2	9	10	0	70	70	4	None	0		2017_Apr_26_1454	59.9845915679	cfc_SPP1665_Learning	5	19
13	1	5	6	3	stim_v01/AvoNeg.png	96	1.1	10	9	stim_v04/1.png	GoAvo	2	stim_v01/AvoNeu.png	2	9	11	0	71	71	39	3	1	0.249911935668	2017_Apr_26_1454	59.9845915679	cfc_SPP1665_Learning	5	19
16	1	5	8	None	stim_v01/AvoNeu.png	160	2.1	11	9	stim_v04/3.png	NoGoAvo	4	stim_v01/AvoNeg.png	1	7	14	0	72	72	64	None	1		2017_Apr_26_1454	59.9845915679	cfc_SPP1665_Learning	5	19
17	0.5	5	8	None	stim_v01/WinNeu.png	96	2.1	10	8	stim_v04/4.png	NoGoWin	3	stim_v01/WinPos.png	2	7	15	0	73	73	54	3	0	0.316593916121	2017_Apr_26_1454	59.9845915679	cfc_SPP1665_Learning	5	19
13	0.5	5	6	3	stim_v01/AvoNeg.png	160	2.1	11	9	stim_v04/1.png	GoAvo	2	stim_v01/AvoNeu.png	2	9	11	0	74	74	38	3	1	0.249932763221	2017_Apr_26_1454	59.9845915679	cfc_SPP1665_Learning	5	19
16	0.5	5	8	None	stim_v01/AvoNeu.png	160	1.1	11	10	stim_v04/3.png	NoGoAvo	4	stim_v01/AvoNeg.png	1	7	14	0	75	75	65	None	1		2017_Apr_26_1454	59.9845915679	cfc_SPP1665_Learning	5	19
12	0.5	5	6	3	stim_v01/AvoNeu.png	96	2.1	10	8	stim_v04/1.png	GoAvo	2	stim_v01/AvoNeg.png	2	9	10	0	76	76	26	3	1	0.249942120528	2017_Apr_26_1454	59.9845915679	cfc_SPP1665_Learning	5	19
12	1	5	6	3	stim_v01/WinPos.png	96	1.1	10	9	stim_v04/2.png	GoWin	1	stim_v01/WinNeu.png	2	9	10	0	77	77	8	None	0		2017_Apr_26_1454	59.9845915679	cfc_SPP1665_Learning	5	19
13	0.5	5	6	3	stim_v01/WinNeu.png	96	1.1	10	9	stim_v04/2.png	GoWin	1	stim_v01/WinPos.png	1	9	11	0	78	78	16	None	0		2017_Apr_26_1454	59.9845915679	cfc_SPP1665_Learning	5	19
12	0.5	5	6	3	stim_v01/AvoNeu.png	160	2.1	11	9	stim_v04/1.png	GoAvo	2	stim_v01/AvoNeg.png	1	9	10	0	79	79	20	3	1	0.299972320483	2017_Apr_26_1454	59.9845915679	cfc_SPP1665_Learning	5	19
