# Supplementary material for: θ-γ Cross-Frequency Transcranial Alternating Current Stimulation over the Trough Impairs Cognitive Control
Source: eNeuro. 2020 Sep 4;7(5):ENEURO.0126-20.2020. doi: 10.1523/ENEURO.0126-20.2020 (PMC7540931; doi:10.1523/ENEURO.0126-20.2020)
Supplement: Extended Data 1 — contains all materials, pseudonymized raw data and analysis scripts used in this study that are freely available at our repository. Download Extended Data 1, ZIP file. [file enu-eN-NWR-0126-20-s02.zip › 2020_cfc_tacs-master/data/raw/1_learning/s_amp/P_2_S_5_cfc_SPP1665_Learning_2017_Mrz_31_1049.csv]

icFbackMarker	blineStop	circleMarker	cRespMarker	cResponse	cFback	trigStimulator	preCueStop	portStop	preCueStart	cue	cType	cueMarker	icFback	prepRespStop	icRespMarker	cFbackMarker	trials.thisRepN	trials.thisTrialN	trials.thisN	trials.thisIndex	buttonBox_Response.keys	buttonBox_Response.corr	buttonBox_Response.rt	date	frameRate	expName	session	participant
																								2017_Mrz_31_1049	60.0050714259	cfc_SPP1665_Learning	5	2
13	0.5	5	6	3	stim_v01/AvoNeg.png	160	2.1	11	9	stim_v01/4.png	GoAvo	2	stim_v01/AvoNeu.png	2	9	11	0	0	0	36	3	1	0.29997060029	2017_Mrz_31_1049	60.0050714259	cfc_SPP1665_Learning	5	2
16	0.5	5	8	None	stim_v01/WinPos.png	160	2.1	11	9	stim_v01/1.png	NoGoWin	3	stim_v01/WinNeu.png	2	7	14	0	1	1	42	3	0	0.299929247518	2017_Mrz_31_1049	60.0050714259	cfc_SPP1665_Learning	5	2
16	1	5	8	None	stim_v01/AvoNeu.png	96	1.1	10	9	stim_v01/2.png	NoGoAvo	4	stim_v01/AvoNeg.png	1	7	14	0	2	2	61	3	0	0.283260457874	2017_Mrz_31_1049	60.0050714259	cfc_SPP1665_Learning	5	2
16	0.5	5	8	None	stim_v01/AvoNeu.png	160	1.1	11	10	stim_v01/2.png	NoGoAvo	4	stim_v01/AvoNeg.png	2	7	14	0	3	3	63	3	0	0.349925353717	2017_Mrz_31_1049	60.0050714259	cfc_SPP1665_Learning	5	2
12	1	5	6	3	stim_v01/AvoNeu.png	96	2.1	10	8	stim_v01/4.png	GoAvo	2	stim_v01/AvoNeg.png	1	9	10	0	4	4	32	3	1	0.299936793645	2017_Mrz_31_1049	60.0050714259	cfc_SPP1665_Learning	5	2
16	1	5	8	None	stim_v01/WinPos.png	160	2.1	11	9	stim_v01/1.png	NoGoWin	3	stim_v01/WinNeu.png	2	7	14	0	5	5	45	3	0	0.266589555316	2017_Mrz_31_1049	60.0050714259	cfc_SPP1665_Learning	5	2
17	0.5	5	8	None	stim_v01/WinNeu.png	96	2.1	10	8	stim_v01/1.png	NoGoWin	3	stim_v01/WinPos.png	2	7	15	0	6	6	56	3	0	0.34992142973	2017_Mrz_31_1049	60.0050714259	cfc_SPP1665_Learning	5	2
12	0.5	5	6	3	stim_v01/WinPos.png	160	1.1	11	10	stim_v01/3.png	GoWin	1	stim_v01/WinNeu.png	2	9	10	0	7	7	7	3	1	0.299916268181	2017_Mrz_31_1049	60.0050714259	cfc_SPP1665_Learning	5	2
16	1	5	8	None	stim_v01/WinPos.png	96	1.1	10	9	stim_v01/1.png	NoGoWin	3	stim_v01/WinNeu.png	1	7	14	0	8	8	51	None	1		2017_Mrz_31_1049	60.0050714259	cfc_SPP1665_Learning	5	2
17	1	5	8	None	stim_v01/AvoNeg.png	160	2.1	11	9	stim_v01/2.png	NoGoAvo	4	stim_v01/AvoNeu.png	1	7	15	0	9	9	74	None	1		2017_Mrz_31_1049	60.0050714259	cfc_SPP1665_Learning	5	2
13	0.5	5	6	3	stim_v01/AvoNeg.png	96	2.1	10	8	stim_v01/4.png	GoAvo	2	stim_v01/AvoNeu.png	2	9	11	0	10	10	39	3	1	0.283262872636	2017_Mrz_31_1049	60.0050714259	cfc_SPP1665_Learning	5	2
12	1	5	6	3	stim_v01/WinPos.png	96	2.1	10	8	stim_v01/3.png	GoWin	1	stim_v01/WinNeu.png	1	9	10	0	11	11	10	3	1	0.316591094725	2017_Mrz_31_1049	60.0050714259	cfc_SPP1665_Learning	5	2
12	1	5	6	3	stim_v01/WinPos.png	96	1.1	10	9	stim_v01/3.png	GoWin	1	stim_v01/WinNeu.png	1	9	10	0	12	12	11	3	1	0.266598610668	2017_Mrz_31_1049	60.0050714259	cfc_SPP1665_Learning	5	2
12	0.5	5	6	3	stim_v01/AvoNeu.png	160	1.1	11	10	stim_v01/4.png	GoAvo	2	stim_v01/AvoNeg.png	1	9	10	0	13	13	20	3	1	0.266595290372	2017_Mrz_31_1049	60.0050714259	cfc_SPP1665_Learning	5	2
16	0.5	5	8	None	stim_v01/AvoNeu.png	160	1.1	11	10	stim_v01/2.png	NoGoAvo	4	stim_v01/AvoNeg.png	2	7	14	0	14	14	66	None	1		2017_Mrz_31_1049	60.0050714259	cfc_SPP1665_Learning	5	2
13	0.5	5	6	3	stim_v01/WinNeu.png	96	2.1	10	8	stim_v01/3.png	GoWin	1	stim_v01/WinPos.png	2	9	11	0	15	15	17	3	1	0.283299697734	2017_Mrz_31_1049	60.0050714259	cfc_SPP1665_Learning	5	2
13	0.5	5	6	3	stim_v01/WinNeu.png	96	2.1	10	8	stim_v01/3.png	GoWin	1	stim_v01/WinPos.png	2	9	11	0	16	16	15	3	1	0.283136701401	2017_Mrz_31_1049	60.0050714259	cfc_SPP1665_Learning	5	2
12	0.5	5	6	3	stim_v01/AvoNeu.png	96	1.1	10	9	stim_v01/4.png	GoAvo	2	stim_v01/AvoNeg.png	2	9	10	0	17	17	28	3	1	0.266600421737	2017_Mrz_31_1049	60.0050714259	cfc_SPP1665_Learning	5	2
16	0.5	5	8	None	stim_v01/WinPos.png	96	1.1	10	9	stim_v01/1.png	NoGoWin	3	stim_v01/WinNeu.png	2	7	14	0	18	18	47	3	0	0.599907092092	2017_Mrz_31_1049	60.0050714259	cfc_SPP1665_Learning	5	2
12	1	5	6	3	stim_v01/AvoNeu.png	96	1.1	10	9	stim_v01/4.png	GoAvo	2	stim_v01/AvoNeg.png	2	9	10	0	19	19	24	3	1	0.249916539842	2017_Mrz_31_1049	60.0050714259	cfc_SPP1665_Learning	5	2
12	1	5	6	3	stim_v01/WinPos.png	96	1.1	10	9	stim_v01/3.png	GoWin	1	stim_v01/WinNeu.png	1	9	10	0	20	20	12	3	1	0.499918501833	2017_Mrz_31_1049	60.0050714259	cfc_SPP1665_Learning	5	2
17	0.5	5	8	None	stim_v01/AvoNeg.png	96	2.1	10	8	stim_v01/2.png	NoGoAvo	4	stim_v01/AvoNeu.png	2	7	15	0	21	21	77	None	1		2017_Mrz_31_1049	60.0050714259	cfc_SPP1665_Learning	5	2
16	0.5	5	8	None	stim_v01/AvoNeu.png	96	1.1	10	9	stim_v01/2.png	NoGoAvo	4	stim_v01/AvoNeg.png	1	7	14	0	22	22	70	None	1		2017_Mrz_31_1049	60.0050714259	cfc_SPP1665_Learning	5	2
16	1	5	8	None	stim_v01/WinPos.png	96	2.1	10	8	stim_v01/1.png	NoGoWin	3	stim_v01/WinNeu.png	2	7	14	0	23	23	40	None	1		2017_Mrz_31_1049	60.0050714259	cfc_SPP1665_Learning	5	2
16	0.5	5	8	None	stim_v01/WinPos.png	160	1.1	11	10	stim_v01/1.png	NoGoWin	3	stim_v01/WinNeu.png	1	7	14	0	24	24	46	None	1		2017_Mrz_31_1049	60.0050714259	cfc_SPP1665_Learning	5	2
16	1	5	8	None	stim_v01/AvoNeu.png	160	2.1	11	9	stim_v01/2.png	NoGoAvo	4	stim_v01/AvoNeg.png	1	7	14	0	25	25	72	None	1		2017_Mrz_31_1049	60.0050714259	cfc_SPP1665_Learning	5	2
17	1	5	8	None	stim_v01/WinNeu.png	96	2.1	10	8	stim_v01/1.png	NoGoWin	3	stim_v01/WinPos.png	2	7	15	0	26	26	59	None	1		2017_Mrz_31_1049	60.0050714259	cfc_SPP1665_Learning	5	2
17	0.5	5	8	None	stim_v01/WinNeu.png	96	2.1	10	8	stim_v01/1.png	NoGoWin	3	stim_v01/WinPos.png	1	7	15	0	27	27	55	None	1		2017_Mrz_31_1049	60.0050714259	cfc_SPP1665_Learning	5	2
16	0.5	5	8	None	stim_v01/WinPos.png	96	1.1	10	9	stim_v01/1.png	NoGoWin	3	stim_v01/WinNeu.png	1	7	14	0	28	28	52	None	1		2017_Mrz_31_1049	60.0050714259	cfc_SPP1665_Learning	5	2
12	1	5	6	3	stim_v01/AvoNeu.png	96	2.1	10	8	stim_v01/4.png	GoAvo	2	stim_v01/AvoNeg.png	1	9	10	0	29	29	30	3	1	0.266639057905	2017_Mrz_31_1049	60.0050714259	cfc_SPP1665_Learning	5	2
16	1	5	8	None	stim_v01/WinPos.png	96	2.1	10	8	stim_v01/1.png	NoGoWin	3	stim_v01/WinNeu.png	2	7	14	0	30	30	41	None	1		2017_Mrz_31_1049	60.0050714259	cfc_SPP1665_Learning	5	2
12	1	5	6	3	stim_v01/WinPos.png	160	2.1	11	9	stim_v01/3.png	GoWin	1	stim_v01/WinNeu.png	2	9	10	0	31	31	1	3	1	0.333265015735	2017_Mrz_31_1049	60.0050714259	cfc_SPP1665_Learning	5	2
12	0.5	5	6	3	stim_v01/WinPos.png	96	2.1	10	8	stim_v01/3.png	GoWin	1	stim_v01/WinNeu.png	2	9	10	0	32	32	4	3	1	0.283265287397	2017_Mrz_31_1049	60.0050714259	cfc_SPP1665_Learning	5	2
16	1	5	8	None	stim_v01/WinPos.png	160	1.1	11	10	stim_v01/1.png	NoGoWin	3	stim_v01/WinNeu.png	2	7	14	0	33	33	50	None	1		2017_Mrz_31_1049	60.0050714259	cfc_SPP1665_Learning	5	2
13	0.5	5	6	3	stim_v01/WinNeu.png	96	2.1	10	8	stim_v01/3.png	GoWin	1	stim_v01/WinPos.png	1	9	11	0	34	34	16	3	1	0.26660464757	2017_Mrz_31_1049	60.0050714259	cfc_SPP1665_Learning	5	2
12	0.5	5	6	3	stim_v01/WinPos.png	160	1.1	11	10	stim_v01/3.png	GoWin	1	stim_v01/WinNeu.png	1	9	10	0	35	35	9	3	1	0.283252609903	2017_Mrz_31_1049	60.0050714259	cfc_SPP1665_Learning	5	2
17	1	5	8	None	stim_v01/AvoNeg.png	160	2.1	11	9	stim_v01/2.png	NoGoAvo	4	stim_v01/AvoNeu.png	2	7	15	0	36	36	75	None	1		2017_Mrz_31_1049	60.0050714259	cfc_SPP1665_Learning	5	2
16	1	5	8	None	stim_v01/AvoNeu.png	96	2.1	10	8	stim_v01/2.png	NoGoAvo	4	stim_v01/AvoNeg.png	2	7	14	0	37	37	62	None	1		2017_Mrz_31_1049	60.0050714259	cfc_SPP1665_Learning	5	2
17	1	5	8	None	stim_v01/WinNeu.png	160	1.1	11	10	stim_v01/1.png	NoGoWin	3	stim_v01/WinPos.png	1	7	15	0	38	38	54	None	1		2017_Mrz_31_1049	60.0050714259	cfc_SPP1665_Learning	5	2
16	0.5	5	8	None	stim_v01/AvoNeu.png	160	2.1	11	9	stim_v01/2.png	NoGoAvo	4	stim_v01/AvoNeg.png	2	7	14	0	39	39	69	None	1		2017_Mrz_31_1049	60.0050714259	cfc_SPP1665_Learning	5	2
13	0.5	5	6	3	stim_v01/AvoNeg.png	160	1.1	11	10	stim_v01/4.png	GoAvo	2	stim_v01/AvoNeu.png	2	9	11	0	40	40	37	3	1	0.23326163507	2017_Mrz_31_1049	60.0050714259	cfc_SPP1665_Learning	5	2
16	1	5	8	None	stim_v01/AvoNeu.png	96	1.1	10	9	stim_v01/2.png	NoGoAvo	4	stim_v01/AvoNeg.png	1	7	14	0	41	41	60	None	1		2017_Mrz_31_1049	60.0050714259	cfc_SPP1665_Learning	5	2
17	0.5	5	8	None	stim_v01/WinNeu.png	160	1.1	11	10	stim_v01/1.png	NoGoWin	3	stim_v01/WinPos.png	2	7	15	0	42	42	58	None	1		2017_Mrz_31_1049	60.0050714259	cfc_SPP1665_Learning	5	2
13	0.5	5	6	3	stim_v01/WinNeu.png	96	1.1	10	9	stim_v01/3.png	GoWin	1	stim_v01/WinPos.png	1	9	11	0	43	43	13	3	1	0.249954572319	2017_Mrz_31_1049	60.0050714259	cfc_SPP1665_Learning	5	2
12	1	5	6	3	stim_v01/WinPos.png	96	1.1	10	9	stim_v01/3.png	GoWin	1	stim_v01/WinNeu.png	1	9	10	0	44	44	0	3	1	0.28325653389	2017_Mrz_31_1049	60.0050714259	cfc_SPP1665_Learning	5	2
16	0.5	5	8	None	stim_v01/WinPos.png	160	2.1	11	9	stim_v01/1.png	NoGoWin	3	stim_v01/WinNeu.png	1	7	14	0	45	45	43	None	1		2017_Mrz_31_1049	60.0050714259	cfc_SPP1665_Learning	5	2
12	1	5	6	3	stim_v01/AvoNeu.png	96	1.1	10	9	stim_v01/4.png	GoAvo	2	stim_v01/AvoNeg.png	1	9	10	0	46	46	29	3	1	0.366595350741	2017_Mrz_31_1049	60.0050714259	cfc_SPP1665_Learning	5	2
12	1	5	6	3	stim_v01/AvoNeu.png	160	1.1	11	10	stim_v01/4.png	GoAvo	2	stim_v01/AvoNeg.png	1	9	10	0	47	47	25	3	1	0.333258073299	2017_Mrz_31_1049	60.0050714259	cfc_SPP1665_Learning	5	2
16	1	5	8	None	stim_v01/AvoNeu.png	160	1.1	11	10	stim_v01/2.png	NoGoAvo	4	stim_v01/AvoNeg.png	2	7	14	0	48	48	67	None	1		2017_Mrz_31_1049	60.0050714259	cfc_SPP1665_Learning	5	2
17	1	5	8	None	stim_v01/AvoNeg.png	160	2.1	11	9	stim_v01/2.png	NoGoAvo	4	stim_v01/AvoNeu.png	2	7	15	0	49	49	76	None	1		2017_Mrz_31_1049	60.0050714259	cfc_SPP1665_Learning	5	2
12	1	5	6	3	stim_v01/AvoNeu.png	160	2.1	11	9	stim_v01/4.png	GoAvo	2	stim_v01/AvoNeg.png	1	9	10	0	50	50	27	3	1	0.249912012165	2017_Mrz_31_1049	60.0050714259	cfc_SPP1665_Learning	5	2
13	1	5	6	3	stim_v01/WinNeu.png	160	1.1	11	10	stim_v01/3.png	GoWin	1	stim_v01/WinPos.png	1	9	11	0	51	51	14	3	1	0.249930424714	2017_Mrz_31_1049	60.0050714259	cfc_SPP1665_Learning	5	2
12	1	5	6	3	stim_v01/AvoNeu.png	160	1.1	11	10	stim_v01/4.png	GoAvo	2	stim_v01/AvoNeg.png	1	9	10	0	52	52	23	3	1	0.216600995243	2017_Mrz_31_1049	60.0050714259	cfc_SPP1665_Learning	5	2
13	0.5	5	6	3	stim_v01/AvoNeg.png	160	2.1	11	9	stim_v01/4.png	GoAvo	2	stim_v01/AvoNeu.png	2	9	11	0	53	53	38	3	1	0.266565407712	2017_Mrz_31_1049	60.0050714259	cfc_SPP1665_Learning	5	2
16	1	5	8	None	stim_v01/WinPos.png	160	1.1	11	10	stim_v01/1.png	NoGoWin	3	stim_v01/WinNeu.png	1	7	14	0	54	54	48	None	1		2017_Mrz_31_1049	60.0050714259	cfc_SPP1665_Learning	5	2
13	1	5	6	3	stim_v01/WinNeu.png	96	1.1	10	9	stim_v01/3.png	GoWin	1	stim_v01/WinPos.png	2	9	11	0	55	55	19	3	1	0.249931632094	2017_Mrz_31_1049	60.0050714259	cfc_SPP1665_Learning	5	2
16	1	5	8	None	stim_v01/AvoNeu.png	96	1.1	10	9	stim_v01/2.png	NoGoAvo	4	stim_v01/AvoNeg.png	1	7	14	0	56	56	68	None	1		2017_Mrz_31_1049	60.0050714259	cfc_SPP1665_Learning	5	2
17	0.5	5	8	None	stim_v01/WinNeu.png	160	2.1	11	9	stim_v01/1.png	NoGoWin	3	stim_v01/WinPos.png	2	7	15	0	57	57	57	None	1		2017_Mrz_31_1049	60.0050714259	cfc_SPP1665_Learning	5	2
12	0.5	5	6	3	stim_v01/AvoNeu.png	96	1.1	10	9	stim_v01/4.png	GoAvo	2	stim_v01/AvoNeg.png	1	9	10	0	58	58	31	3	1	0.28328037965	2017_Mrz_31_1049	60.0050714259	cfc_SPP1665_Learning	5	2
16	0.5	5	8	None	stim_v01/AvoNeu.png	96	2.1	10	8	stim_v01/2.png	NoGoAvo	4	stim_v01/AvoNeg.png	2	7	14	0	59	59	64	None	1		2017_Mrz_31_1049	60.0050714259	cfc_SPP1665_Learning	5	2
12	0.5	5	6	3	stim_v01/AvoNeu.png	160	2.1	11	9	stim_v01/4.png	GoAvo	2	stim_v01/AvoNeg.png	2	9	10	0	60	60	22	3	1	0.249968759037	2017_Mrz_31_1049	60.0050714259	cfc_SPP1665_Learning	5	2
12	0.5	5	6	3	stim_v01/AvoNeu.png	96	2.1	10	8	stim_v01/4.png	GoAvo	2	stim_v01/AvoNeg.png	1	9	10	0	61	61	26	3	1	0.283260759719	2017_Mrz_31_1049	60.0050714259	cfc_SPP1665_Learning	5	2
12	1	5	6	3	stim_v01/WinPos.png	160	2.1	11	9	stim_v01/3.png	GoWin	1	stim_v01/WinNeu.png	2	9	10	0	62	62	6	3	1	0.266610382625	2017_Mrz_31_1049	60.0050714259	cfc_SPP1665_Learning	5	2
17	0.5	5	8	None	stim_v01/AvoNeg.png	160	1.1	11	10	stim_v01/2.png	NoGoAvo	4	stim_v01/AvoNeu.png	2	7	15	0	63	63	78	None	1		2017_Mrz_31_1049	60.0050714259	cfc_SPP1665_Learning	5	2
16	1	5	8	None	stim_v01/AvoNeu.png	160	2.1	11	9	stim_v01/2.png	NoGoAvo	4	stim_v01/AvoNeg.png	1	7	14	0	64	64	71	None	1		2017_Mrz_31_1049	60.0050714259	cfc_SPP1665_Learning	5	2
12	0.5	5	6	3	stim_v01/WinPos.png	96	1.1	10	9	stim_v01/3.png	GoWin	1	stim_v01/WinNeu.png	1	9	10	0	65	65	2	3	1	0.266604043878	2017_Mrz_31_1049	60.0050714259	cfc_SPP1665_Learning	5	2
16	1	5	8	None	stim_v01/WinPos.png	96	1.1	10	9	stim_v01/1.png	NoGoWin	3	stim_v01/WinNeu.png	2	7	14	0	66	66	44	None	1		2017_Mrz_31_1049	60.0050714259	cfc_SPP1665_Learning	5	2
12	1	5	6	3	stim_v01/WinPos.png	96	1.1	10	9	stim_v01/3.png	GoWin	1	stim_v01/WinNeu.png	1	9	10	0	67	67	5	3	1	0.333260186215	2017_Mrz_31_1049	60.0050714259	cfc_SPP1665_Learning	5	2
12	1	5	6	3	stim_v01/AvoNeu.png	160	1.1	11	10	stim_v01/4.png	GoAvo	2	stim_v01/AvoNeg.png	2	9	10	0	68	68	21	3	1	0.31659079288	2017_Mrz_31_1049	60.0050714259	cfc_SPP1665_Learning	5	2
13	0.5	5	6	3	stim_v01/AvoNeg.png	160	2.1	11	9	stim_v01/4.png	GoAvo	2	stim_v01/AvoNeu.png	1	9	11	0	69	69	35	3	1	0.21661035244	2017_Mrz_31_1049	60.0050714259	cfc_SPP1665_Learning	5	2
16	0.5	5	8	None	stim_v01/WinPos.png	160	1.1	11	10	stim_v01/1.png	NoGoWin	3	stim_v01/WinNeu.png	1	7	14	0	70	70	49	None	1		2017_Mrz_31_1049	60.0050714259	cfc_SPP1665_Learning	5	2
13	0.5	5	6	3	stim_v01/WinNeu.png	160	2.1	11	9	stim_v01/3.png	GoWin	1	stim_v01/WinPos.png	1	9	11	0	71	71	18	3	1	0.249932235783	2017_Mrz_31_1049	60.0050714259	cfc_SPP1665_Learning	5	2
16	0.5	5	8	None	stim_v01/AvoNeu.png	96	1.1	10	9	stim_v01/2.png	NoGoAvo	4	stim_v01/AvoNeg.png	2	7	14	0	72	72	65	None	1		2017_Mrz_31_1049	60.0050714259	cfc_SPP1665_Learning	5	2
12	1	5	6	3	stim_v01/WinPos.png	96	2.1	10	8	stim_v01/3.png	GoWin	1	stim_v01/WinNeu.png	2	9	10	0	73	73	3	3	1	0.249935857926	2017_Mrz_31_1049	60.0050714259	cfc_SPP1665_Learning	5	2
13	1	5	6	3	stim_v01/AvoNeg.png	96	2.1	10	8	stim_v01/4.png	GoAvo	2	stim_v01/AvoNeu.png	1	9	11	0	74	74	33	3	1	0.333245697651	2017_Mrz_31_1049	60.0050714259	cfc_SPP1665_Learning	5	2
13	1	5	6	3	stim_v01/AvoNeg.png	160	2.1	11	9	stim_v01/4.png	GoAvo	2	stim_v01/AvoNeu.png	1	9	11	0	75	75	34	3	1	0.333248414257	2017_Mrz_31_1049	60.0050714259	cfc_SPP1665_Learning	5	2
17	0.5	5	8	None	stim_v01/AvoNeg.png	160	1.1	11	10	stim_v01/2.png	NoGoAvo	4	stim_v01/AvoNeu.png	2	7	15	0	76	76	79	None	1		2017_Mrz_31_1049	60.0050714259	cfc_SPP1665_Learning	5	2
17	0.5	5	8	None	stim_v01/WinNeu.png	96	2.1	10	8	stim_v01/1.png	NoGoWin	3	stim_v01/WinPos.png	2	7	15	0	77	77	53	None	1		2017_Mrz_31_1049	60.0050714259	cfc_SPP1665_Learning	5	2
12	0.5	5	6	3	stim_v01/WinPos.png	160	1.1	11	10	stim_v01/3.png	GoWin	1	stim_v01/WinNeu.png	1	9	10	0	78	78	8	3	1	0.29993347335	2017_Mrz_31_1049	60.0050714259	cfc_SPP1665_Learning	5	2
17	1	5	8	None	stim_v01/AvoNeg.png	160	2.1	11	9	stim_v01/2.png	NoGoAvo	4	stim_v01/AvoNeu.png	1	7	15	0	79	79	73	None	1		2017_Mrz_31_1049	60.0050714259	cfc_SPP1665_Learning	5	2
