# Supplementary material for: θ-γ Cross-Frequency Transcranial Alternating Current Stimulation over the Trough Impairs Cognitive Control
Source: eNeuro. 2020 Sep 4;7(5):ENEURO.0126-20.2020. doi: 10.1523/ENEURO.0126-20.2020 (PMC7540931; doi:10.1523/ENEURO.0126-20.2020)
Supplement: Extended Data 1 — contains all materials, pseudonymized raw data and analysis scripts used in this study that are freely available at our repository. Download Extended Data 1, ZIP file. [file enu-eN-NWR-0126-20-s02.zip › 2020_cfc_tacs-master/data/raw/1_learning/s_amp/P_20_S_4_cfc_SPP1665_Learning_2017_Mrz_13_1451.csv]

icFbackMarker	blineStop	circleMarker	cRespMarker	cResponse	cFback	trigStimulator	preCueStop	portStop	preCueStart	cue	cType	cueMarker	icFback	prepRespStop	icRespMarker	cFbackMarker	trials.thisRepN	trials.thisTrialN	trials.thisN	trials.thisIndex	buttonBox_Response.keys	buttonBox_Response.corr	buttonBox_Response.rt	date	frameRate	expName	session	participant
																								2017_Mrz_13_1451	60.003568052	cfc_SPP1665_Learning	4	20
13	0.5	5	6	3	stim_v01/WinNeu.png	160	2.1	11	9	stim_v05/4.png	GoWin	1	stim_v01/WinPos.png	1	9	11	0	0	0	19	3	1	0.3833028115	2017_Mrz_13_1451	60.003568052	cfc_SPP1665_Learning	4	20
13	0.5	5	6	3	stim_v01/WinNeu.png	160	1.1	11	10	stim_v05/4.png	GoWin	1	stim_v01/WinPos.png	2	9	11	0	1	1	15	None	0		2017_Mrz_13_1451	60.003568052	cfc_SPP1665_Learning	4	20
13	0.5	5	6	3	stim_v01/AvoNeg.png	96	1.1	10	9	stim_v05/2.png	GoAvo	2	stim_v01/AvoNeu.png	1	9	11	0	2	2	34	3	1	0.316655442963	2017_Mrz_13_1451	60.003568052	cfc_SPP1665_Learning	4	20
12	0.5	5	6	3	stim_v01/AvoNeu.png	160	2.1	11	9	stim_v05/2.png	GoAvo	2	stim_v01/AvoNeg.png	1	9	10	0	3	3	21	None	0		2017_Mrz_13_1451	60.003568052	cfc_SPP1665_Learning	4	20
12	0.5	5	6	3	stim_v01/WinPos.png	160	2.1	11	9	stim_v05/4.png	GoWin	1	stim_v01/WinNeu.png	1	9	10	0	4	4	7	None	0		2017_Mrz_13_1451	60.003568052	cfc_SPP1665_Learning	4	20
12	1	5	6	3	stim_v01/WinPos.png	96	1.1	10	9	stim_v05/4.png	GoWin	1	stim_v01/WinNeu.png	2	9	10	0	5	5	10	3	1	0.749895334309	2017_Mrz_13_1451	60.003568052	cfc_SPP1665_Learning	4	20
17	1	5	8	None	stim_v01/AvoNeg.png	160	2.1	11	9	stim_v05/3.png	NoGoAvo	4	stim_v01/AvoNeu.png	2	7	15	0	6	6	73	3	0	0.383256326953	2017_Mrz_13_1451	60.003568052	cfc_SPP1665_Learning	4	20
17	1	5	8	None	stim_v01/AvoNeg.png	160	1.1	11	10	stim_v05/3.png	NoGoAvo	4	stim_v01/AvoNeu.png	1	7	15	0	7	7	74	3	0	0.299928854496	2017_Mrz_13_1451	60.003568052	cfc_SPP1665_Learning	4	20
12	1	5	6	3	stim_v01/WinPos.png	96	2.1	10	8	stim_v05/4.png	GoWin	1	stim_v01/WinNeu.png	2	9	10	0	8	8	1	3	1	0.349934755621	2017_Mrz_13_1451	60.003568052	cfc_SPP1665_Learning	4	20
13	0.5	5	6	3	stim_v01/AvoNeg.png	160	1.1	11	10	stim_v05/2.png	GoAvo	2	stim_v01/AvoNeu.png	2	9	11	0	9	9	35	None	0		2017_Mrz_13_1451	60.003568052	cfc_SPP1665_Learning	4	20
17	1	5	8	None	stim_v01/WinNeu.png	96	1.1	10	9	stim_v05/1.png	NoGoWin	3	stim_v01/WinPos.png	2	7	15	0	10	10	56	None	1		2017_Mrz_13_1451	60.003568052	cfc_SPP1665_Learning	4	20
16	0.5	5	8	None	stim_v01/WinPos.png	96	1.1	10	9	stim_v05/1.png	NoGoWin	3	stim_v01/WinNeu.png	1	7	14	0	11	11	47	None	1		2017_Mrz_13_1451	60.003568052	cfc_SPP1665_Learning	4	20
16	1	5	8	None	stim_v01/WinPos.png	160	2.1	11	9	stim_v05/1.png	NoGoWin	3	stim_v01/WinNeu.png	1	7	14	0	12	12	41	None	1		2017_Mrz_13_1451	60.003568052	cfc_SPP1665_Learning	4	20
12	1	5	6	3	stim_v01/AvoNeu.png	96	1.1	10	9	stim_v05/2.png	GoAvo	2	stim_v01/AvoNeg.png	2	9	10	0	13	13	26	None	0		2017_Mrz_13_1451	60.003568052	cfc_SPP1665_Learning	4	20
12	1	5	6	3	stim_v01/AvoNeu.png	96	1.1	10	9	stim_v05/2.png	GoAvo	2	stim_v01/AvoNeg.png	2	9	10	0	14	14	30	None	0		2017_Mrz_13_1451	60.003568052	cfc_SPP1665_Learning	4	20
12	1	5	6	3	stim_v01/AvoNeu.png	160	1.1	11	10	stim_v05/2.png	GoAvo	2	stim_v01/AvoNeg.png	1	9	10	0	15	15	20	3	1	0.316586319839	2017_Mrz_13_1451	60.003568052	cfc_SPP1665_Learning	4	20
16	1	5	8	None	stim_v01/AvoNeu.png	160	2.1	11	9	stim_v05/3.png	NoGoAvo	4	stim_v01/AvoNeg.png	1	7	14	0	16	16	65	None	1		2017_Mrz_13_1451	60.003568052	cfc_SPP1665_Learning	4	20
16	1	5	8	None	stim_v01/AvoNeu.png	160	2.1	11	9	stim_v05/3.png	NoGoAvo	4	stim_v01/AvoNeg.png	2	7	14	0	17	17	70	None	1		2017_Mrz_13_1451	60.003568052	cfc_SPP1665_Learning	4	20
16	0.5	5	8	None	stim_v01/WinPos.png	96	2.1	10	8	stim_v05/1.png	NoGoWin	3	stim_v01/WinNeu.png	2	7	14	0	18	18	45	None	1		2017_Mrz_13_1451	60.003568052	cfc_SPP1665_Learning	4	20
13	0.5	5	6	3	stim_v01/AvoNeg.png	96	1.1	10	9	stim_v05/2.png	GoAvo	2	stim_v01/AvoNeu.png	1	9	11	0	19	19	38	3	1	0.533255617611	2017_Mrz_13_1451	60.003568052	cfc_SPP1665_Learning	4	20
16	1	5	8	None	stim_v01/WinPos.png	160	1.1	11	10	stim_v05/1.png	NoGoWin	3	stim_v01/WinNeu.png	1	7	14	0	20	20	46	None	1		2017_Mrz_13_1451	60.003568052	cfc_SPP1665_Learning	4	20
12	0.5	5	6	3	stim_v01/AvoNeu.png	96	2.1	10	8	stim_v05/2.png	GoAvo	2	stim_v01/AvoNeg.png	2	9	10	0	21	21	32	3	1	0.333264310826	2017_Mrz_13_1451	60.003568052	cfc_SPP1665_Learning	4	20
12	0.5	5	6	3	stim_v01/WinPos.png	96	1.1	10	9	stim_v05/4.png	GoWin	1	stim_v01/WinNeu.png	1	9	10	0	22	22	0	3	1	0.316596582661	2017_Mrz_13_1451	60.003568052	cfc_SPP1665_Learning	4	20
16	0.5	5	8	None	stim_v01/WinPos.png	160	2.1	11	9	stim_v05/1.png	NoGoWin	3	stim_v01/WinNeu.png	2	7	14	0	23	23	44	None	1		2017_Mrz_13_1451	60.003568052	cfc_SPP1665_Learning	4	20
17	0.5	5	8	None	stim_v01/WinNeu.png	160	2.1	11	9	stim_v05/1.png	NoGoWin	3	stim_v01/WinPos.png	2	7	15	0	24	24	59	None	1		2017_Mrz_13_1451	60.003568052	cfc_SPP1665_Learning	4	20
13	1	5	6	3	stim_v01/AvoNeg.png	160	1.1	11	10	stim_v05/2.png	GoAvo	2	stim_v01/AvoNeu.png	1	9	11	0	25	25	37	3	1	0.433254983733	2017_Mrz_13_1451	60.003568052	cfc_SPP1665_Learning	4	20
13	0.5	5	6	3	stim_v01/AvoNeg.png	96	2.1	10	8	stim_v05/2.png	GoAvo	2	stim_v01/AvoNeu.png	2	9	11	0	26	26	39	None	0		2017_Mrz_13_1451	60.003568052	cfc_SPP1665_Learning	4	20
12	1	5	6	3	stim_v01/AvoNeu.png	96	1.1	10	9	stim_v05/2.png	GoAvo	2	stim_v01/AvoNeg.png	1	9	10	0	27	27	24	None	0		2017_Mrz_13_1451	60.003568052	cfc_SPP1665_Learning	4	20
16	1	5	8	None	stim_v01/WinPos.png	160	1.1	11	10	stim_v05/1.png	NoGoWin	3	stim_v01/WinNeu.png	1	7	14	0	28	28	42	None	1		2017_Mrz_13_1451	60.003568052	cfc_SPP1665_Learning	4	20
16	0.5	5	8	None	stim_v01/AvoNeu.png	160	1.1	11	10	stim_v05/3.png	NoGoAvo	4	stim_v01/AvoNeg.png	2	7	14	0	29	29	71	None	1		2017_Mrz_13_1451	60.003568052	cfc_SPP1665_Learning	4	20
16	0.5	5	8	None	stim_v01/AvoNeu.png	160	1.1	11	10	stim_v05/3.png	NoGoAvo	4	stim_v01/AvoNeg.png	2	7	14	0	30	30	68	None	1		2017_Mrz_13_1451	60.003568052	cfc_SPP1665_Learning	4	20
16	1	5	8	None	stim_v01/AvoNeu.png	96	2.1	10	8	stim_v05/3.png	NoGoAvo	4	stim_v01/AvoNeg.png	1	7	14	0	31	31	64	None	1		2017_Mrz_13_1451	60.003568052	cfc_SPP1665_Learning	4	20
16	0.5	5	8	None	stim_v01/AvoNeu.png	160	2.1	11	9	stim_v05/3.png	NoGoAvo	4	stim_v01/AvoNeg.png	1	7	14	0	32	32	60	None	1		2017_Mrz_13_1451	60.003568052	cfc_SPP1665_Learning	4	20
13	0.5	5	6	3	stim_v01/WinNeu.png	96	1.1	10	9	stim_v05/4.png	GoWin	1	stim_v01/WinPos.png	2	9	11	0	33	33	17	3	1	0.349968260714	2017_Mrz_13_1451	60.003568052	cfc_SPP1665_Learning	4	20
13	0.5	5	6	3	stim_v01/WinNeu.png	96	1.1	10	9	stim_v05/4.png	GoWin	1	stim_v01/WinPos.png	1	9	11	0	34	34	16	3	1	0.399891757414	2017_Mrz_13_1451	60.003568052	cfc_SPP1665_Learning	4	20
17	1	5	8	None	stim_v01/AvoNeg.png	160	1.1	11	10	stim_v05/3.png	NoGoAvo	4	stim_v01/AvoNeu.png	2	7	15	0	35	35	78	None	1		2017_Mrz_13_1451	60.003568052	cfc_SPP1665_Learning	4	20
13	1	5	6	3	stim_v01/WinNeu.png	96	2.1	10	8	stim_v05/4.png	GoWin	1	stim_v01/WinPos.png	2	9	11	0	36	36	13	3	1	0.316614089828	2017_Mrz_13_1451	60.003568052	cfc_SPP1665_Learning	4	20
16	0.5	5	8	None	stim_v01/AvoNeu.png	96	1.1	10	9	stim_v05/3.png	NoGoAvo	4	stim_v01/AvoNeg.png	1	7	14	0	37	37	61	None	1		2017_Mrz_13_1451	60.003568052	cfc_SPP1665_Learning	4	20
12	1	5	6	3	stim_v01/WinPos.png	96	2.1	10	8	stim_v05/4.png	GoWin	1	stim_v01/WinNeu.png	1	9	10	0	38	38	11	3	1	0.433289394368	2017_Mrz_13_1451	60.003568052	cfc_SPP1665_Learning	4	20
16	0.5	5	8	None	stim_v01/AvoNeu.png	96	1.1	10	9	stim_v05/3.png	NoGoAvo	4	stim_v01/AvoNeg.png	2	7	14	0	39	39	62	None	1		2017_Mrz_13_1451	60.003568052	cfc_SPP1665_Learning	4	20
16	0.5	5	8	None	stim_v01/WinPos.png	96	2.1	10	8	stim_v05/1.png	NoGoWin	3	stim_v01/WinNeu.png	1	7	14	0	40	40	52	None	1		2017_Mrz_13_1451	60.003568052	cfc_SPP1665_Learning	4	20
12	0.5	5	6	3	stim_v01/WinPos.png	96	2.1	10	8	stim_v05/4.png	GoWin	1	stim_v01/WinNeu.png	2	9	10	0	41	41	8	3	1	0.416598122085	2017_Mrz_13_1451	60.003568052	cfc_SPP1665_Learning	4	20
12	0.5	5	6	3	stim_v01/AvoNeu.png	96	2.1	10	8	stim_v05/2.png	GoAvo	2	stim_v01/AvoNeg.png	2	9	10	0	42	42	22	3	1	0.316586621686	2017_Mrz_13_1451	60.003568052	cfc_SPP1665_Learning	4	20
12	1	5	6	3	stim_v01/WinPos.png	96	1.1	10	9	stim_v05/4.png	GoWin	1	stim_v01/WinNeu.png	1	9	10	0	43	43	3	3	1	0.483245490623	2017_Mrz_13_1451	60.003568052	cfc_SPP1665_Learning	4	20
16	1	5	8	None	stim_v01/AvoNeu.png	96	2.1	10	8	stim_v05/3.png	NoGoAvo	4	stim_v01/AvoNeg.png	1	7	14	0	44	44	69	None	1		2017_Mrz_13_1451	60.003568052	cfc_SPP1665_Learning	4	20
16	1	5	8	None	stim_v01/WinPos.png	96	2.1	10	8	stim_v05/1.png	NoGoWin	3	stim_v01/WinNeu.png	1	7	14	0	45	45	51	None	1		2017_Mrz_13_1451	60.003568052	cfc_SPP1665_Learning	4	20
12	0.5	5	6	3	stim_v01/AvoNeu.png	96	1.1	10	9	stim_v05/2.png	GoAvo	2	stim_v01/AvoNeg.png	1	9	10	0	46	46	23	3	1	0.399936129028	2017_Mrz_13_1451	60.003568052	cfc_SPP1665_Learning	4	20
17	0.5	5	8	None	stim_v01/AvoNeg.png	160	1.1	11	10	stim_v05/3.png	NoGoAvo	4	stim_v01/AvoNeu.png	1	7	15	0	47	47	79	None	1		2017_Mrz_13_1451	60.003568052	cfc_SPP1665_Learning	4	20
12	0.5	5	6	3	stim_v01/AvoNeu.png	160	1.1	11	10	stim_v05/2.png	GoAvo	2	stim_v01/AvoNeg.png	2	9	10	0	48	48	25	3	1	0.566591073943	2017_Mrz_13_1451	60.003568052	cfc_SPP1665_Learning	4	20
13	0.5	5	6	3	stim_v01/AvoNeg.png	96	2.1	10	8	stim_v05/2.png	GoAvo	2	stim_v01/AvoNeu.png	1	9	11	0	49	49	36	3	1	0.349928416817	2017_Mrz_13_1451	60.003568052	cfc_SPP1665_Learning	4	20
12	1	5	6	3	stim_v01/AvoNeu.png	160	2.1	11	9	stim_v05/2.png	GoAvo	2	stim_v01/AvoNeg.png	2	9	10	0	50	50	31	3	1	0.566571151994	2017_Mrz_13_1451	60.003568052	cfc_SPP1665_Learning	4	20
16	1	5	8	None	stim_v01/AvoNeu.png	160	2.1	11	9	stim_v05/3.png	NoGoAvo	4	stim_v01/AvoNeg.png	2	7	14	0	51	51	66	None	1		2017_Mrz_13_1451	60.003568052	cfc_SPP1665_Learning	4	20
17	0.5	5	8	None	stim_v01/WinNeu.png	96	2.1	10	8	stim_v05/1.png	NoGoWin	3	stim_v01/WinPos.png	1	7	15	0	52	52	57	None	1		2017_Mrz_13_1451	60.003568052	cfc_SPP1665_Learning	4	20
12	1	5	6	3	stim_v01/WinPos.png	96	2.1	10	8	stim_v05/4.png	GoWin	1	stim_v01/WinNeu.png	2	9	10	0	53	53	5	3	1	0.383261156518	2017_Mrz_13_1451	60.003568052	cfc_SPP1665_Learning	4	20
17	1	5	8	None	stim_v01/AvoNeg.png	160	2.1	11	9	stim_v05/3.png	NoGoAvo	4	stim_v01/AvoNeu.png	2	7	15	0	54	54	76	None	1		2017_Mrz_13_1451	60.003568052	cfc_SPP1665_Learning	4	20
16	1	5	8	None	stim_v01/WinPos.png	160	2.1	11	9	stim_v05/1.png	NoGoWin	3	stim_v01/WinNeu.png	2	7	14	0	55	55	49	None	1		2017_Mrz_13_1451	60.003568052	cfc_SPP1665_Learning	4	20
17	0.5	5	8	None	stim_v01/WinNeu.png	96	2.1	10	8	stim_v05/1.png	NoGoWin	3	stim_v01/WinPos.png	1	7	15	0	56	56	58	None	1		2017_Mrz_13_1451	60.003568052	cfc_SPP1665_Learning	4	20
12	0.5	5	6	3	stim_v01/AvoNeu.png	96	2.1	10	8	stim_v05/2.png	GoAvo	2	stim_v01/AvoNeg.png	1	9	10	0	57	57	28	3	1	0.299937909927	2017_Mrz_13_1451	60.003568052	cfc_SPP1665_Learning	4	20
13	1	5	6	3	stim_v01/AvoNeg.png	160	1.1	11	10	stim_v05/2.png	GoAvo	2	stim_v01/AvoNeu.png	2	9	11	0	58	58	33	3	1	0.333274573648	2017_Mrz_13_1451	60.003568052	cfc_SPP1665_Learning	4	20
17	1	5	8	None	stim_v01/WinNeu.png	96	2.1	10	8	stim_v05/1.png	NoGoWin	3	stim_v01/WinPos.png	2	7	15	0	59	59	55	None	1		2017_Mrz_13_1451	60.003568052	cfc_SPP1665_Learning	4	20
16	1	5	8	None	stim_v01/AvoNeu.png	96	1.1	10	9	stim_v05/3.png	NoGoAvo	4	stim_v01/AvoNeg.png	1	7	14	0	60	60	72	None	1		2017_Mrz_13_1451	60.003568052	cfc_SPP1665_Learning	4	20
17	0.5	5	8	None	stim_v01/AvoNeg.png	160	1.1	11	10	stim_v05/3.png	NoGoAvo	4	stim_v01/AvoNeu.png	2	7	15	0	61	61	77	None	1		2017_Mrz_13_1451	60.003568052	cfc_SPP1665_Learning	4	20
17	0.5	5	8	None	stim_v01/WinNeu.png	160	1.1	11	10	stim_v05/1.png	NoGoWin	3	stim_v01/WinPos.png	2	7	15	0	62	62	53	None	1		2017_Mrz_13_1451	60.003568052	cfc_SPP1665_Learning	4	20
16	0.5	5	8	None	stim_v01/WinPos.png	160	1.1	11	10	stim_v05/1.png	NoGoWin	3	stim_v01/WinNeu.png	2	7	14	0	63	63	43	None	1		2017_Mrz_13_1451	60.003568052	cfc_SPP1665_Learning	4	20
12	1	5	6	3	stim_v01/AvoNeu.png	96	2.1	10	8	stim_v05/2.png	GoAvo	2	stim_v01/AvoNeg.png	1	9	10	0	64	64	27	3	1	0.283285274149	2017_Mrz_13_1451	60.003568052	cfc_SPP1665_Learning	4	20
16	1	5	8	None	stim_v01/WinPos.png	160	2.1	11	9	stim_v05/1.png	NoGoWin	3	stim_v01/WinNeu.png	1	7	14	0	65	65	40	None	1		2017_Mrz_13_1451	60.003568052	cfc_SPP1665_Learning	4	20
16	1	5	8	None	stim_v01/AvoNeu.png	96	1.1	10	9	stim_v05/3.png	NoGoAvo	4	stim_v01/AvoNeg.png	1	7	14	0	66	66	63	None	1		2017_Mrz_13_1451	60.003568052	cfc_SPP1665_Learning	4	20
12	0.5	5	6	3	stim_v01/WinPos.png	96	2.1	10	8	stim_v05/4.png	GoWin	1	stim_v01/WinNeu.png	2	9	10	0	67	67	9	3	1	0.466589836366	2017_Mrz_13_1451	60.003568052	cfc_SPP1665_Learning	4	20
12	1	5	6	3	stim_v01/WinPos.png	96	1.1	10	9	stim_v05/4.png	GoWin	1	stim_v01/WinNeu.png	1	9	10	0	68	68	2	3	1	0.366594937592	2017_Mrz_13_1451	60.003568052	cfc_SPP1665_Learning	4	20
17	0.5	5	8	None	stim_v01/AvoNeg.png	160	2.1	11	9	stim_v05/3.png	NoGoAvo	4	stim_v01/AvoNeu.png	1	7	15	0	69	69	75	None	1		2017_Mrz_13_1451	60.003568052	cfc_SPP1665_Learning	4	20
12	1	5	6	3	stim_v01/AvoNeu.png	160	2.1	11	9	stim_v05/2.png	GoAvo	2	stim_v01/AvoNeg.png	1	9	10	0	70	70	29	3	1	0.316627371127	2017_Mrz_13_1451	60.003568052	cfc_SPP1665_Learning	4	20
12	0.5	5	6	3	stim_v01/WinPos.png	160	2.1	11	9	stim_v05/4.png	GoWin	1	stim_v01/WinNeu.png	1	9	10	0	71	71	4	3	1	0.316597790052	2017_Mrz_13_1451	60.003568052	cfc_SPP1665_Learning	4	20
16	1	5	8	None	stim_v01/WinPos.png	160	1.1	11	10	stim_v05/1.png	NoGoWin	3	stim_v01/WinNeu.png	1	7	14	0	72	72	48	None	1		2017_Mrz_13_1451	60.003568052	cfc_SPP1665_Learning	4	20
13	0.5	5	6	3	stim_v01/WinNeu.png	96	1.1	10	9	stim_v05/4.png	GoWin	1	stim_v01/WinPos.png	1	9	11	0	73	73	18	3	1	0.31660473255	2017_Mrz_13_1451	60.003568052	cfc_SPP1665_Learning	4	20
17	1	5	8	None	stim_v01/WinNeu.png	160	1.1	11	10	stim_v05/1.png	NoGoWin	3	stim_v01/WinPos.png	2	7	15	0	74	74	54	None	1		2017_Mrz_13_1451	60.003568052	cfc_SPP1665_Learning	4	20
16	1	5	8	None	stim_v01/WinPos.png	160	2.1	11	9	stim_v05/1.png	NoGoWin	3	stim_v01/WinNeu.png	2	7	14	0	75	75	50	None	1		2017_Mrz_13_1451	60.003568052	cfc_SPP1665_Learning	4	20
12	0.5	5	6	3	stim_v01/WinPos.png	96	1.1	10	9	stim_v05/4.png	GoWin	1	stim_v01/WinNeu.png	2	9	10	0	76	76	6	3	1	0.466511959659	2017_Mrz_13_1451	60.003568052	cfc_SPP1665_Learning	4	20
16	1	5	8	None	stim_v01/AvoNeu.png	160	1.1	11	10	stim_v05/3.png	NoGoAvo	4	stim_v01/AvoNeg.png	2	7	14	0	77	77	67	None	1		2017_Mrz_13_1451	60.003568052	cfc_SPP1665_Learning	4	20
13	0.5	5	6	3	stim_v01/WinNeu.png	160	2.1	11	9	stim_v05/4.png	GoWin	1	stim_v01/WinPos.png	2	9	11	0	78	78	14	3	1	0.399927073595	2017_Mrz_13_1451	60.003568052	cfc_SPP1665_Learning	4	20
12	1	5	6	3	stim_v01/WinPos.png	160	1.1	11	10	stim_v05/4.png	GoWin	1	stim_v01/WinNeu.png	2	9	10	0	79	79	12	3	1	0.316597488203	2017_Mrz_13_1451	60.003568052	cfc_SPP1665_Learning	4	20
