# Supplementary material for: θ-γ Cross-Frequency Transcranial Alternating Current Stimulation over the Trough Impairs Cognitive Control
Source: eNeuro. 2020 Sep 4;7(5):ENEURO.0126-20.2020. doi: 10.1523/ENEURO.0126-20.2020 (PMC7540931; doi:10.1523/ENEURO.0126-20.2020)
Supplement: Extended Data 1 — contains all materials, pseudonymized raw data and analysis scripts used in this study that are freely available at our repository. Download Extended Data 1, ZIP file. [file enu-eN-NWR-0126-20-s02.zip › 2020_cfc_tacs-master/data/raw/1_learning/s_amp/P_21_S_5_cfc_SPP1665_Learning_2017_Apr_19_1348.csv]

icFbackMarker	blineStop	circleMarker	cRespMarker	cResponse	cFback	trigStimulator	preCueStop	portStop	preCueStart	cue	cType	cueMarker	icFback	prepRespStop	icRespMarker	cFbackMarker	trials.thisRepN	trials.thisTrialN	trials.thisN	trials.thisIndex	buttonBox_Response.keys	buttonBox_Response.corr	buttonBox_Response.rt	date	frameRate	expName	session	participant
																								2017_Apr_19_1348	60.0145283005	cfc_SPP1665_Learning	5	21
12	1	5	6	3	stim_v01/WinPos.png	160	1.1	11	10	stim_v04/4.png	GoWin	1	stim_v01/WinNeu.png	2	9	10	0	0	0	12	3	1	0.266662601818	2017_Apr_19_1348	60.0145283005	cfc_SPP1665_Learning	5	21
12	0.5	5	6	3	stim_v01/WinPos.png	96	2.1	10	8	stim_v04/4.png	GoWin	1	stim_v01/WinNeu.png	2	9	10	0	1	1	5	3	1	0.266601629119	2017_Apr_19_1348	60.0145283005	cfc_SPP1665_Learning	5	21
12	1	5	6	3	stim_v01/AvoNeu.png	96	2.1	10	8	stim_v04/3.png	GoAvo	2	stim_v01/AvoNeg.png	1	9	10	0	2	2	23	3	1	0.299925021689	2017_Apr_19_1348	60.0145283005	cfc_SPP1665_Learning	5	21
16	0.5	5	8	None	stim_v01/AvoNeu.png	96	1.1	10	9	stim_v04/1.png	NoGoAvo	4	stim_v01/AvoNeg.png	1	7	14	0	3	3	60	3	0	0.29990660914	2017_Apr_19_1348	60.0145283005	cfc_SPP1665_Learning	5	21
16	0.5	5	8	None	stim_v01/AvoNeu.png	96	1.1	10	9	stim_v04/1.png	NoGoAvo	4	stim_v01/AvoNeg.png	1	7	14	0	4	4	70	None	1		2017_Apr_19_1348	60.0145283005	cfc_SPP1665_Learning	5	21
13	0.5	5	6	3	stim_v01/AvoNeg.png	96	2.1	10	8	stim_v04/3.png	GoAvo	2	stim_v01/AvoNeu.png	1	9	11	0	5	5	38	3	1	0.266606156794	2017_Apr_19_1348	60.0145283005	cfc_SPP1665_Learning	5	21
16	0.5	5	8	None	stim_v01/WinPos.png	160	2.1	11	9	stim_v04/2.png	NoGoWin	3	stim_v01/WinNeu.png	2	7	14	0	6	6	48	None	1		2017_Apr_19_1348	60.0145283005	cfc_SPP1665_Learning	5	21
17	1	5	8	None	stim_v01/AvoNeg.png	96	2.1	10	8	stim_v04/1.png	NoGoAvo	4	stim_v01/AvoNeu.png	2	7	15	0	7	7	73	None	1		2017_Apr_19_1348	60.0145283005	cfc_SPP1665_Learning	5	21
16	1	5	8	None	stim_v01/AvoNeu.png	96	2.1	10	8	stim_v04/1.png	NoGoAvo	4	stim_v01/AvoNeg.png	2	7	14	0	8	8	63	None	1		2017_Apr_19_1348	60.0145283005	cfc_SPP1665_Learning	5	21
16	1	5	8	None	stim_v01/AvoNeu.png	96	2.1	10	8	stim_v04/1.png	NoGoAvo	4	stim_v01/AvoNeg.png	1	7	14	0	9	9	69	None	1		2017_Apr_19_1348	60.0145283005	cfc_SPP1665_Learning	5	21
16	0.5	5	8	None	stim_v01/WinPos.png	160	2.1	11	9	stim_v04/2.png	NoGoWin	3	stim_v01/WinNeu.png	2	7	14	0	10	10	46	None	1		2017_Apr_19_1348	60.0145283005	cfc_SPP1665_Learning	5	21
16	0.5	5	8	None	stim_v01/AvoNeu.png	160	1.1	11	10	stim_v04/1.png	NoGoAvo	4	stim_v01/AvoNeg.png	2	7	14	0	11	11	66	None	1		2017_Apr_19_1348	60.0145283005	cfc_SPP1665_Learning	5	21
17	1	5	8	None	stim_v01/AvoNeg.png	160	2.1	11	9	stim_v04/1.png	NoGoAvo	4	stim_v01/AvoNeu.png	1	7	15	0	12	12	74	None	1		2017_Apr_19_1348	60.0145283005	cfc_SPP1665_Learning	5	21
13	1	5	6	3	stim_v01/AvoNeg.png	96	1.1	10	9	stim_v04/3.png	GoAvo	2	stim_v01/AvoNeu.png	1	9	11	0	13	13	34	3	1	0.26662487119	2017_Apr_19_1348	60.0145283005	cfc_SPP1665_Learning	5	21
12	1	5	6	3	stim_v01/WinPos.png	96	2.1	10	8	stim_v04/4.png	GoWin	1	stim_v01/WinNeu.png	1	9	10	0	14	14	7	3	1	0.249928915488	2017_Apr_19_1348	60.0145283005	cfc_SPP1665_Learning	5	21
12	1	5	6	3	stim_v01/WinPos.png	96	1.1	10	9	stim_v04/4.png	GoWin	1	stim_v01/WinNeu.png	1	9	10	0	15	15	4	3	1	0.266542769332	2017_Apr_19_1348	60.0145283005	cfc_SPP1665_Learning	5	21
12	1	5	6	3	stim_v01/AvoNeu.png	160	2.1	11	9	stim_v04/3.png	GoAvo	2	stim_v01/AvoNeg.png	2	9	10	0	16	16	21	3	1	0.199922244712	2017_Apr_19_1348	60.0145283005	cfc_SPP1665_Learning	5	21
12	0.5	5	6	3	stim_v01/WinPos.png	96	2.1	10	8	stim_v04/4.png	GoWin	1	stim_v01/WinNeu.png	1	9	10	0	17	17	1	3	1	0.249905673416	2017_Apr_19_1348	60.0145283005	cfc_SPP1665_Learning	5	21
12	1	5	6	3	stim_v01/AvoNeu.png	96	1.1	10	9	stim_v04/3.png	GoAvo	2	stim_v01/AvoNeg.png	2	9	10	0	18	18	31	3	1	0.333250527172	2017_Apr_19_1348	60.0145283005	cfc_SPP1665_Learning	5	21
16	1	5	8	None	stim_v01/AvoNeu.png	96	1.1	10	9	stim_v04/1.png	NoGoAvo	4	stim_v01/AvoNeg.png	2	7	14	0	19	19	67	None	1		2017_Apr_19_1348	60.0145283005	cfc_SPP1665_Learning	5	21
17	0.5	5	8	None	stim_v01/AvoNeg.png	160	2.1	11	9	stim_v04/1.png	NoGoAvo	4	stim_v01/AvoNeu.png	1	7	15	0	20	20	77	None	1		2017_Apr_19_1348	60.0145283005	cfc_SPP1665_Learning	5	21
17	0.5	5	8	None	stim_v01/WinNeu.png	96	1.1	10	9	stim_v04/2.png	NoGoWin	3	stim_v01/WinPos.png	1	7	15	0	21	21	58	None	1		2017_Apr_19_1348	60.0145283005	cfc_SPP1665_Learning	5	21
16	0.5	5	8	None	stim_v01/WinPos.png	96	1.1	10	9	stim_v04/2.png	NoGoWin	3	stim_v01/WinNeu.png	2	7	14	0	22	22	42	None	1		2017_Apr_19_1348	60.0145283005	cfc_SPP1665_Learning	5	21
12	1	5	6	3	stim_v01/WinPos.png	160	1.1	11	10	stim_v04/4.png	GoWin	1	stim_v01/WinNeu.png	2	9	10	0	23	23	9	3	1	0.333264713889	2017_Apr_19_1348	60.0145283005	cfc_SPP1665_Learning	5	21
13	1	5	6	3	stim_v01/WinNeu.png	96	2.1	10	8	stim_v04/4.png	GoWin	1	stim_v01/WinPos.png	2	9	11	0	24	24	18	3	1	0.249922878589	2017_Apr_19_1348	60.0145283005	cfc_SPP1665_Learning	5	21
16	1	5	8	None	stim_v01/WinPos.png	160	2.1	11	9	stim_v04/2.png	NoGoWin	3	stim_v01/WinNeu.png	2	7	14	0	25	25	52	None	1		2017_Apr_19_1348	60.0145283005	cfc_SPP1665_Learning	5	21
13	1	5	6	3	stim_v01/WinNeu.png	160	1.1	11	10	stim_v04/4.png	GoWin	1	stim_v01/WinPos.png	1	9	11	0	26	26	17	3	1	0.283267400311	2017_Apr_19_1348	60.0145283005	cfc_SPP1665_Learning	5	21
17	1	5	8	None	stim_v01/WinNeu.png	160	2.1	11	9	stim_v04/2.png	NoGoWin	3	stim_v01/WinPos.png	1	7	15	0	27	27	53	None	1		2017_Apr_19_1348	60.0145283005	cfc_SPP1665_Learning	5	21
16	0.5	5	8	None	stim_v01/WinPos.png	160	2.1	11	9	stim_v04/2.png	NoGoWin	3	stim_v01/WinNeu.png	1	7	14	0	28	28	41	None	1		2017_Apr_19_1348	60.0145283005	cfc_SPP1665_Learning	5	21
12	0.5	5	6	3	stim_v01/WinPos.png	160	1.1	11	10	stim_v04/4.png	GoWin	1	stim_v01/WinNeu.png	1	9	10	0	29	29	3	3	1	0.233309326588	2017_Apr_19_1348	60.0145283005	cfc_SPP1665_Learning	5	21
16	1	5	8	None	stim_v01/AvoNeu.png	160	2.1	11	9	stim_v04/1.png	NoGoAvo	4	stim_v01/AvoNeg.png	1	7	14	0	30	30	68	None	1		2017_Apr_19_1348	60.0145283005	cfc_SPP1665_Learning	5	21
16	1	5	8	None	stim_v01/WinPos.png	96	1.1	10	9	stim_v04/2.png	NoGoWin	3	stim_v01/WinNeu.png	2	7	14	0	31	31	49	None	1		2017_Apr_19_1348	60.0145283005	cfc_SPP1665_Learning	5	21
16	1	5	8	None	stim_v01/AvoNeu.png	96	2.1	10	8	stim_v04/1.png	NoGoAvo	4	stim_v01/AvoNeg.png	1	7	14	0	32	32	62	None	1		2017_Apr_19_1348	60.0145283005	cfc_SPP1665_Learning	5	21
12	0.5	5	6	3	stim_v01/WinPos.png	160	2.1	11	9	stim_v04/4.png	GoWin	1	stim_v01/WinNeu.png	2	9	10	0	33	33	10	3	1	0.249911710322	2017_Apr_19_1348	60.0145283005	cfc_SPP1665_Learning	5	21
12	0.5	5	6	3	stim_v01/AvoNeu.png	160	2.1	11	9	stim_v04/3.png	GoAvo	2	stim_v01/AvoNeg.png	2	9	10	0	34	34	29	3	1	0.199982010035	2017_Apr_19_1348	60.0145283005	cfc_SPP1665_Learning	5	21
13	0.5	5	6	3	stim_v01/WinNeu.png	160	1.1	11	10	stim_v04/4.png	GoWin	1	stim_v01/WinPos.png	1	9	11	0	35	35	16	3	1	0.283264683705	2017_Apr_19_1348	60.0145283005	cfc_SPP1665_Learning	5	21
16	0.5	5	8	None	stim_v01/WinPos.png	96	2.1	10	8	stim_v04/2.png	NoGoWin	3	stim_v01/WinNeu.png	2	7	14	0	36	36	40	None	1		2017_Apr_19_1348	60.0145283005	cfc_SPP1665_Learning	5	21
17	0.5	5	8	None	stim_v01/AvoNeg.png	160	2.1	11	9	stim_v04/1.png	NoGoAvo	4	stim_v01/AvoNeu.png	2	7	15	0	37	37	75	None	1		2017_Apr_19_1348	60.0145283005	cfc_SPP1665_Learning	5	21
12	0.5	5	6	3	stim_v01/WinPos.png	160	2.1	11	9	stim_v04/4.png	GoWin	1	stim_v01/WinNeu.png	1	9	10	0	38	38	8	3	1	0.349930786928	2017_Apr_19_1348	60.0145283005	cfc_SPP1665_Learning	5	21
12	0.5	5	6	3	stim_v01/WinPos.png	96	1.1	10	9	stim_v04/4.png	GoWin	1	stim_v01/WinNeu.png	1	9	10	0	39	39	11	3	1	0.283261665256	2017_Apr_19_1348	60.0145283005	cfc_SPP1665_Learning	5	21
13	1	5	6	3	stim_v01/AvoNeg.png	96	2.1	10	8	stim_v04/3.png	GoAvo	2	stim_v01/AvoNeu.png	1	9	11	0	40	40	37	3	1	0.333255054848	2017_Apr_19_1348	60.0145283005	cfc_SPP1665_Learning	5	21
12	1	5	6	3	stim_v01/AvoNeu.png	96	2.1	10	8	stim_v04/3.png	GoAvo	2	stim_v01/AvoNeg.png	1	9	10	0	41	41	25	3	1	0.283264080015	2017_Apr_19_1348	60.0145283005	cfc_SPP1665_Learning	5	21
12	0.5	5	6	3	stim_v01/AvoNeu.png	160	1.1	11	10	stim_v04/3.png	GoAvo	2	stim_v01/AvoNeg.png	2	9	10	0	42	42	26	3	1	0.316591698414	2017_Apr_19_1348	60.0145283005	cfc_SPP1665_Learning	5	21
16	1	5	8	None	stim_v01/WinPos.png	160	2.1	11	9	stim_v04/2.png	NoGoWin	3	stim_v01/WinNeu.png	2	7	14	0	43	43	50	None	1		2017_Apr_19_1348	60.0145283005	cfc_SPP1665_Learning	5	21
12	0.5	5	6	3	stim_v01/AvoNeu.png	96	1.1	10	9	stim_v04/3.png	GoAvo	2	stim_v01/AvoNeg.png	1	9	10	0	44	44	30	3	1	0.283269815071	2017_Apr_19_1348	60.0145283005	cfc_SPP1665_Learning	5	21
16	1	5	8	None	stim_v01/AvoNeu.png	160	1.1	11	10	stim_v04/1.png	NoGoAvo	4	stim_v01/AvoNeg.png	2	7	14	0	45	45	72	None	1		2017_Apr_19_1348	60.0145283005	cfc_SPP1665_Learning	5	21
16	0.5	5	8	None	stim_v01/WinPos.png	96	2.1	10	8	stim_v04/2.png	NoGoWin	3	stim_v01/WinNeu.png	2	7	14	0	46	46	45	None	1		2017_Apr_19_1348	60.0145283005	cfc_SPP1665_Learning	5	21
16	1	5	8	None	stim_v01/WinPos.png	96	2.1	10	8	stim_v04/2.png	NoGoWin	3	stim_v01/WinNeu.png	1	7	14	0	47	47	51	None	1		2017_Apr_19_1348	60.0145283005	cfc_SPP1665_Learning	5	21
12	0.5	5	6	3	stim_v01/WinPos.png	160	1.1	11	10	stim_v04/4.png	GoWin	1	stim_v01/WinNeu.png	1	9	10	0	48	48	2	3	1	0.283275248283	2017_Apr_19_1348	60.0145283005	cfc_SPP1665_Learning	5	21
17	0.5	5	8	None	stim_v01/AvoNeg.png	160	1.1	11	10	stim_v04/1.png	NoGoAvo	4	stim_v01/AvoNeu.png	2	7	15	0	49	49	79	None	1		2017_Apr_19_1348	60.0145283005	cfc_SPP1665_Learning	5	21
13	1	5	6	3	stim_v01/WinNeu.png	160	1.1	11	10	stim_v04/4.png	GoWin	1	stim_v01/WinPos.png	2	9	11	0	50	50	13	3	1	0.299939510249	2017_Apr_19_1348	60.0145283005	cfc_SPP1665_Learning	5	21
17	0.5	5	8	None	stim_v01/WinNeu.png	96	1.1	10	9	stim_v04/2.png	NoGoWin	3	stim_v01/WinPos.png	2	7	15	0	51	51	54	None	1		2017_Apr_19_1348	60.0145283005	cfc_SPP1665_Learning	5	21
13	1	5	6	3	stim_v01/WinNeu.png	96	1.1	10	9	stim_v04/4.png	GoWin	1	stim_v01/WinPos.png	2	9	11	0	52	52	19	3	1	0.266609778933	2017_Apr_19_1348	60.0145283005	cfc_SPP1665_Learning	5	21
17	1	5	8	None	stim_v01/WinNeu.png	96	2.1	10	8	stim_v04/2.png	NoGoWin	3	stim_v01/WinPos.png	2	7	15	0	53	53	57	None	1		2017_Apr_19_1348	60.0145283005	cfc_SPP1665_Learning	5	21
12	0.5	5	6	3	stim_v01/WinPos.png	160	1.1	11	10	stim_v04/4.png	GoWin	1	stim_v01/WinNeu.png	1	9	10	0	54	54	0	3	1	0.249937065306	2017_Apr_19_1348	60.0145283005	cfc_SPP1665_Learning	5	21
17	1	5	8	None	stim_v01/WinNeu.png	160	1.1	11	10	stim_v04/2.png	NoGoWin	3	stim_v01/WinPos.png	2	7	15	0	55	55	55	None	1		2017_Apr_19_1348	60.0145283005	cfc_SPP1665_Learning	5	21
16	1	5	8	None	stim_v01/AvoNeu.png	160	1.1	11	10	stim_v04/1.png	NoGoAvo	4	stim_v01/AvoNeg.png	2	7	14	0	56	56	64	None	1		2017_Apr_19_1348	60.0145283005	cfc_SPP1665_Learning	5	21
16	0.5	5	8	None	stim_v01/WinPos.png	96	1.1	10	9	stim_v04/2.png	NoGoWin	3	stim_v01/WinNeu.png	2	7	14	0	57	57	47	None	1		2017_Apr_19_1348	60.0145283005	cfc_SPP1665_Learning	5	21
16	1	5	8	None	stim_v01/AvoNeu.png	96	2.1	10	8	stim_v04/1.png	NoGoAvo	4	stim_v01/AvoNeg.png	1	7	14	0	58	58	71	None	1		2017_Apr_19_1348	60.0145283005	cfc_SPP1665_Learning	5	21
16	1	5	8	None	stim_v01/AvoNeu.png	96	1.1	10	9	stim_v04/1.png	NoGoAvo	4	stim_v01/AvoNeg.png	2	7	14	0	59	59	65	None	1		2017_Apr_19_1348	60.0145283005	cfc_SPP1665_Learning	5	21
12	1	5	6	3	stim_v01/WinPos.png	96	1.1	10	9	stim_v04/4.png	GoWin	1	stim_v01/WinNeu.png	2	9	10	0	60	60	6	3	1	0.333266223115	2017_Apr_19_1348	60.0145283005	cfc_SPP1665_Learning	5	21
17	1	5	8	None	stim_v01/WinNeu.png	160	2.1	11	9	stim_v04/2.png	NoGoWin	3	stim_v01/WinPos.png	2	7	15	0	61	61	59	None	1		2017_Apr_19_1348	60.0145283005	cfc_SPP1665_Learning	5	21
13	0.5	5	6	3	stim_v01/WinNeu.png	96	2.1	10	8	stim_v04/4.png	GoWin	1	stim_v01/WinPos.png	1	9	11	0	62	62	15	3	1	0.299915362644	2017_Apr_19_1348	60.0145283005	cfc_SPP1665_Learning	5	21
16	1	5	8	None	stim_v01/AvoNeu.png	160	2.1	11	9	stim_v04/1.png	NoGoAvo	4	stim_v01/AvoNeg.png	1	7	14	0	63	63	61	None	1		2017_Apr_19_1348	60.0145283005	cfc_SPP1665_Learning	5	21
12	0.5	5	6	3	stim_v01/AvoNeu.png	160	2.1	11	9	stim_v04/3.png	GoAvo	2	stim_v01/AvoNeg.png	1	9	10	0	64	64	20	3	1	0.266600723582	2017_Apr_19_1348	60.0145283005	cfc_SPP1665_Learning	5	21
12	1	5	6	3	stim_v01/AvoNeu.png	160	2.1	11	9	stim_v04/3.png	GoAvo	2	stim_v01/AvoNeg.png	1	9	10	0	65	65	24	3	1	0.233283971604	2017_Apr_19_1348	60.0145283005	cfc_SPP1665_Learning	5	21
16	1	5	8	None	stim_v01/WinPos.png	160	1.1	11	10	stim_v04/2.png	NoGoWin	3	stim_v01/WinNeu.png	2	7	14	0	66	66	44	3	0	0.0499423777801	2017_Apr_19_1348	60.0145283005	cfc_SPP1665_Learning	5	21
17	0.5	5	8	None	stim_v01/AvoNeg.png	160	1.1	11	10	stim_v04/1.png	NoGoAvo	4	stim_v01/AvoNeu.png	1	7	15	0	67	67	76	None	1		2017_Apr_19_1348	60.0145283005	cfc_SPP1665_Learning	5	21
13	0.5	5	6	3	stim_v01/AvoNeg.png	96	2.1	10	8	stim_v04/3.png	GoAvo	2	stim_v01/AvoNeu.png	1	9	11	0	68	68	35	3	1	0.283275248283	2017_Apr_19_1348	60.0145283005	cfc_SPP1665_Learning	5	21
13	1	5	6	3	stim_v01/AvoNeg.png	160	2.1	11	9	stim_v04/3.png	GoAvo	2	stim_v01/AvoNeu.png	1	9	11	0	69	69	33	3	1	0.249958496308	2017_Apr_19_1348	60.0145283005	cfc_SPP1665_Learning	5	21
12	0.5	5	6	3	stim_v01/AvoNeu.png	96	1.1	10	9	stim_v04/3.png	GoAvo	2	stim_v01/AvoNeg.png	2	9	10	0	70	70	28	3	1	0.233259823999	2017_Apr_19_1348	60.0145283005	cfc_SPP1665_Learning	5	21
17	0.5	5	8	None	stim_v01/WinNeu.png	160	1.1	11	10	stim_v04/2.png	NoGoWin	3	stim_v01/WinPos.png	1	7	15	0	71	71	56	3	0	0.266561483724	2017_Apr_19_1348	60.0145283005	cfc_SPP1665_Learning	5	21
16	0.5	5	8	None	stim_v01/WinPos.png	160	1.1	11	10	stim_v04/2.png	NoGoWin	3	stim_v01/WinNeu.png	2	7	14	0	72	72	43	3	0	0.249951252026	2017_Apr_19_1348	60.0145283005	cfc_SPP1665_Learning	5	21
12	0.5	5	6	3	stim_v01/AvoNeu.png	96	2.1	10	8	stim_v04/3.png	GoAvo	2	stim_v01/AvoNeg.png	2	9	10	0	73	73	27	3	1	0.249920463826	2017_Apr_19_1348	60.0145283005	cfc_SPP1665_Learning	5	21
13	1	5	6	3	stim_v01/WinNeu.png	160	2.1	11	9	stim_v04/4.png	GoWin	1	stim_v01/WinPos.png	2	9	11	0	74	74	14	None	0		2017_Apr_19_1348	60.0145283005	cfc_SPP1665_Learning	5	21
12	0.5	5	6	3	stim_v01/AvoNeu.png	96	1.1	10	9	stim_v04/3.png	GoAvo	2	stim_v01/AvoNeg.png	1	9	10	0	75	75	22	3	1	0.249940083755	2017_Apr_19_1348	60.0145283005	cfc_SPP1665_Learning	5	21
13	0.5	5	6	3	stim_v01/AvoNeg.png	160	1.1	11	10	stim_v04/3.png	GoAvo	2	stim_v01/AvoNeu.png	1	9	11	0	76	76	36	3	1	0.249935857923	2017_Apr_19_1348	60.0145283005	cfc_SPP1665_Learning	5	21
17	1	5	8	None	stim_v01/AvoNeg.png	96	1.1	10	9	stim_v04/1.png	NoGoAvo	4	stim_v01/AvoNeu.png	2	7	15	0	77	77	78	None	1		2017_Apr_19_1348	60.0145283005	cfc_SPP1665_Learning	5	21
13	0.5	5	6	3	stim_v01/AvoNeg.png	96	1.1	10	9	stim_v04/3.png	GoAvo	2	stim_v01/AvoNeu.png	1	9	11	0	78	78	39	3	1	0.433259642894	2017_Apr_19_1348	60.0145283005	cfc_SPP1665_Learning	5	21
12	0.5	5	6	3	stim_v01/AvoNeu.png	160	1.1	11	10	stim_v04/3.png	GoAvo	2	stim_v01/AvoNeg.png	1	9	10	0	79	79	32	3	1	0.283269815071	2017_Apr_19_1348	60.0145283005	cfc_SPP1665_Learning	5	21
