# Supplementary material for: θ-γ Cross-Frequency Transcranial Alternating Current Stimulation over the Trough Impairs Cognitive Control
Source: eNeuro. 2020 Sep 4;7(5):ENEURO.0126-20.2020. doi: 10.1523/ENEURO.0126-20.2020 (PMC7540931; doi:10.1523/ENEURO.0126-20.2020)
Supplement: Extended Data 1 — contains all materials, pseudonymized raw data and analysis scripts used in this study that are freely available at our repository. Download Extended Data 1, ZIP file. [file enu-eN-NWR-0126-20-s02.zip › 2020_cfc_tacs-master/data/raw/1_learning/s_amp/P_22_S_4_cfc_SPP1665_Learning_2017_Mrz_12_1042.csv]

icFbackMarker	blineStop	circleMarker	cRespMarker	cResponse	cFback	trigStimulator	preCueStop	portStop	preCueStart	cue	cType	cueMarker	icFback	prepRespStop	icRespMarker	cFbackMarker	trials.thisRepN	trials.thisTrialN	trials.thisN	trials.thisIndex	buttonBox_Response.keys	buttonBox_Response.corr	buttonBox_Response.rt	date	frameRate	expName	session	participant
																								2017_Mrz_12_1042	60.005379392	cfc_SPP1665_Learning	4	22
16	1	5	8	None	stim_v01/AvoNeu.png	160	1.1	11	10	stim_v05/4.png	NoGoAvo	4	stim_v01/AvoNeg.png	2	7	14	0	0	0	63	3	0	0.599925926798	2017_Mrz_12_1042	60.005379392	cfc_SPP1665_Learning	4	22
16	1	5	8	None	stim_v01/WinPos.png	160	1.1	11	10	stim_v05/3.png	NoGoWin	3	stim_v01/WinNeu.png	1	7	14	0	1	1	49	3	0	0.349915890392	2017_Mrz_12_1042	60.005379392	cfc_SPP1665_Learning	4	22
12	0.5	5	6	3	stim_v01/WinPos.png	96	2.1	10	8	stim_v05/1.png	GoWin	1	stim_v01/WinNeu.png	1	9	10	0	2	2	10	3	1	0.283268421181	2017_Mrz_12_1042	60.005379392	cfc_SPP1665_Learning	4	22
13	0.5	5	6	3	stim_v01/AvoNeg.png	96	1.1	10	9	stim_v05/2.png	GoAvo	2	stim_v01/AvoNeu.png	2	9	11	0	3	3	36	3	1	0.283253630689	2017_Mrz_12_1042	60.005379392	cfc_SPP1665_Learning	4	22
12	0.5	5	6	3	stim_v01/WinPos.png	160	1.1	11	10	stim_v05/1.png	GoWin	1	stim_v01/WinNeu.png	2	9	10	0	4	4	1	3	1	0.283279287666	2017_Mrz_12_1042	60.005379392	cfc_SPP1665_Learning	4	22
12	1	5	6	3	stim_v01/AvoNeu.png	160	2.1	11	9	stim_v05/2.png	GoAvo	2	stim_v01/AvoNeg.png	2	9	10	0	5	5	21	3	1	0.333271152895	2017_Mrz_12_1042	60.005379392	cfc_SPP1665_Learning	4	22
17	1	5	8	None	stim_v01/AvoNeg.png	160	1.1	11	10	stim_v05/4.png	NoGoAvo	4	stim_v01/AvoNeu.png	2	7	15	0	6	6	74	3	0	0.283260573165	2017_Mrz_12_1042	60.005379392	cfc_SPP1665_Learning	4	22
16	0.5	5	8	None	stim_v01/WinPos.png	96	1.1	10	9	stim_v05/3.png	NoGoWin	3	stim_v01/WinNeu.png	2	7	14	0	7	7	52	3	0	0.249907408498	2017_Mrz_12_1042	60.005379392	cfc_SPP1665_Learning	4	22
12	0.5	5	6	3	stim_v01/AvoNeu.png	96	2.1	10	8	stim_v05/2.png	GoAvo	2	stim_v01/AvoNeg.png	1	9	10	0	8	8	25	3	1	0.316484547407	2017_Mrz_12_1042	60.005379392	cfc_SPP1665_Learning	4	22
13	0.5	5	6	3	stim_v01/WinNeu.png	96	1.1	10	9	stim_v05/1.png	GoWin	1	stim_v01/WinPos.png	2	9	11	0	9	9	18	3	1	0.283269326721	2017_Mrz_12_1042	60.005379392	cfc_SPP1665_Learning	4	22
16	0.5	5	8	None	stim_v01/WinPos.png	160	1.1	11	10	stim_v05/3.png	NoGoWin	3	stim_v01/WinNeu.png	1	7	14	0	10	10	44	None	1		2017_Mrz_12_1042	60.005379392	cfc_SPP1665_Learning	4	22
16	0.5	5	8	None	stim_v01/WinPos.png	96	2.1	10	8	stim_v05/3.png	NoGoWin	3	stim_v01/WinNeu.png	2	7	14	0	11	11	43	None	1		2017_Mrz_12_1042	60.005379392	cfc_SPP1665_Learning	4	22
13	1	5	6	3	stim_v01/AvoNeg.png	96	1.1	10	9	stim_v05/2.png	GoAvo	2	stim_v01/AvoNeu.png	1	9	11	0	12	12	33	3	1	0.383266036592	2017_Mrz_12_1042	60.005379392	cfc_SPP1665_Learning	4	22
17	1	5	8	None	stim_v01/AvoNeg.png	160	2.1	11	9	stim_v05/4.png	NoGoAvo	4	stim_v01/AvoNeu.png	2	7	15	0	13	13	79	3	0	0.299860637338	2017_Mrz_12_1042	60.005379392	cfc_SPP1665_Learning	4	22
16	1	5	8	None	stim_v01/AvoNeu.png	160	2.1	11	9	stim_v05/4.png	NoGoAvo	4	stim_v01/AvoNeg.png	1	7	14	0	14	14	68	3	0	0.299950587681	2017_Mrz_12_1042	60.005379392	cfc_SPP1665_Learning	4	22
12	1	5	6	3	stim_v01/AvoNeu.png	160	1.1	11	10	stim_v05/2.png	GoAvo	2	stim_v01/AvoNeg.png	1	9	10	0	15	15	31	3	1	0.316600154727	2017_Mrz_12_1042	60.005379392	cfc_SPP1665_Learning	4	22
12	1	5	6	3	stim_v01/AvoNeu.png	96	2.1	10	8	stim_v05/2.png	GoAvo	2	stim_v01/AvoNeg.png	1	9	10	0	16	16	29	3	1	0.366549157712	2017_Mrz_12_1042	60.005379392	cfc_SPP1665_Learning	4	22
13	1	5	6	3	stim_v01/AvoNeg.png	96	2.1	10	8	stim_v05/2.png	GoAvo	2	stim_v01/AvoNeu.png	2	9	11	0	17	17	39	3	1	0.24993910241	2017_Mrz_12_1042	60.005379392	cfc_SPP1665_Learning	4	22
17	0.5	5	8	None	stim_v01/WinNeu.png	160	1.1	11	10	stim_v05/3.png	NoGoWin	3	stim_v01/WinPos.png	1	7	15	0	18	18	55	None	1		2017_Mrz_12_1042	60.005379392	cfc_SPP1665_Learning	4	22
12	0.5	5	6	3	stim_v01/WinPos.png	96	1.1	10	9	stim_v05/1.png	GoWin	1	stim_v01/WinNeu.png	2	9	10	0	19	19	6	3	1	0.26660617657	2017_Mrz_12_1042	60.005379392	cfc_SPP1665_Learning	4	22
12	0.5	5	6	3	stim_v01/AvoNeu.png	96	1.1	10	9	stim_v05/2.png	GoAvo	2	stim_v01/AvoNeg.png	2	9	10	0	20	20	26	3	1	0.283303435409	2017_Mrz_12_1042	60.005379392	cfc_SPP1665_Learning	4	22
12	1	5	6	3	stim_v01/WinPos.png	96	2.1	10	8	stim_v05/1.png	GoWin	1	stim_v01/WinNeu.png	2	9	10	0	21	21	3	3	1	0.266576595584	2017_Mrz_12_1042	60.005379392	cfc_SPP1665_Learning	4	22
13	1	5	6	3	stim_v01/WinNeu.png	160	2.1	11	9	stim_v05/1.png	GoWin	1	stim_v01/WinPos.png	1	9	11	0	22	22	17	3	1	0.216601633776	2017_Mrz_12_1042	60.005379392	cfc_SPP1665_Learning	4	22
17	0.5	5	8	None	stim_v01/AvoNeg.png	96	2.1	10	8	stim_v05/4.png	NoGoAvo	4	stim_v01/AvoNeu.png	1	7	15	0	23	23	78	None	1		2017_Mrz_12_1042	60.005379392	cfc_SPP1665_Learning	4	22
16	0.5	5	8	None	stim_v01/WinPos.png	96	1.1	10	9	stim_v05/3.png	NoGoWin	3	stim_v01/WinNeu.png	1	7	14	0	24	24	51	None	1		2017_Mrz_12_1042	60.005379392	cfc_SPP1665_Learning	4	22
16	0.5	5	8	None	stim_v01/AvoNeu.png	160	2.1	11	9	stim_v05/4.png	NoGoAvo	4	stim_v01/AvoNeg.png	2	7	14	0	25	25	60	3	0	0.283271741496	2017_Mrz_12_1042	60.005379392	cfc_SPP1665_Learning	4	22
12	0.5	5	6	3	stim_v01/WinPos.png	160	1.1	11	10	stim_v05/1.png	GoWin	1	stim_v01/WinNeu.png	1	9	10	0	26	26	0	3	1	0.24994755412	2017_Mrz_12_1042	60.005379392	cfc_SPP1665_Learning	4	22
16	1	5	8	None	stim_v01/WinPos.png	160	2.1	11	9	stim_v05/3.png	NoGoWin	3	stim_v01/WinNeu.png	2	7	14	0	27	27	48	None	1		2017_Mrz_12_1042	60.005379392	cfc_SPP1665_Learning	4	22
16	0.5	5	8	None	stim_v01/WinPos.png	160	1.1	11	10	stim_v05/3.png	NoGoWin	3	stim_v01/WinNeu.png	2	7	14	0	28	28	46	None	1		2017_Mrz_12_1042	60.005379392	cfc_SPP1665_Learning	4	22
17	1	5	8	None	stim_v01/WinNeu.png	160	2.1	11	9	stim_v05/3.png	NoGoWin	3	stim_v01/WinPos.png	1	7	15	0	29	29	54	None	1		2017_Mrz_12_1042	60.005379392	cfc_SPP1665_Learning	4	22
13	1	5	6	3	stim_v01/WinNeu.png	160	2.1	11	9	stim_v05/1.png	GoWin	1	stim_v01/WinPos.png	2	9	11	0	30	30	19	3	1	0.266575388198	2017_Mrz_12_1042	60.005379392	cfc_SPP1665_Learning	4	22
13	0.5	5	6	3	stim_v01/WinNeu.png	160	2.1	11	9	stim_v05/1.png	GoWin	1	stim_v01/WinPos.png	2	9	11	0	31	31	14	3	1	0.333287452621	2017_Mrz_12_1042	60.005379392	cfc_SPP1665_Learning	4	22
16	0.5	5	8	None	stim_v01/WinPos.png	160	1.1	11	10	stim_v05/3.png	NoGoWin	3	stim_v01/WinNeu.png	1	7	14	0	32	32	45	3	0	0.29989987742	2017_Mrz_12_1042	60.005379392	cfc_SPP1665_Learning	4	22
12	0.5	5	6	3	stim_v01/AvoNeu.png	160	2.1	11	9	stim_v05/2.png	GoAvo	2	stim_v01/AvoNeg.png	2	9	10	0	33	33	23	3	1	0.349937925208	2017_Mrz_12_1042	60.005379392	cfc_SPP1665_Learning	4	22
12	1	5	6	3	stim_v01/WinPos.png	160	2.1	11	9	stim_v05/1.png	GoWin	1	stim_v01/WinNeu.png	2	9	10	0	34	34	9	3	1	0.23328712059	2017_Mrz_12_1042	60.005379392	cfc_SPP1665_Learning	4	22
13	0.5	5	6	3	stim_v01/AvoNeg.png	160	1.1	11	10	stim_v05/2.png	GoAvo	2	stim_v01/AvoNeu.png	1	9	11	0	35	35	37	3	1	0.249930348853	2017_Mrz_12_1042	60.005379392	cfc_SPP1665_Learning	4	22
13	0.5	5	6	3	stim_v01/AvoNeg.png	160	2.1	11	9	stim_v05/2.png	GoAvo	2	stim_v01/AvoNeu.png	2	9	11	0	36	36	34	3	1	0.316609813824	2017_Mrz_12_1042	60.005379392	cfc_SPP1665_Learning	4	22
17	1	5	8	None	stim_v01/AvoNeg.png	96	2.1	10	8	stim_v05/4.png	NoGoAvo	4	stim_v01/AvoNeu.png	1	7	15	0	37	37	73	3	0	0.299969000335	2017_Mrz_12_1042	60.005379392	cfc_SPP1665_Learning	4	22
16	1	5	8	None	stim_v01/AvoNeu.png	160	1.1	11	10	stim_v05/4.png	NoGoAvo	4	stim_v01/AvoNeg.png	2	7	14	0	38	38	61	3	0	0.266563616173	2017_Mrz_12_1042	60.005379392	cfc_SPP1665_Learning	4	22
12	1	5	6	3	stim_v01/WinPos.png	160	2.1	11	9	stim_v05/1.png	GoWin	1	stim_v01/WinNeu.png	2	9	10	0	39	39	7	3	1	0.266605874723	2017_Mrz_12_1042	60.005379392	cfc_SPP1665_Learning	4	22
12	0.5	5	6	3	stim_v01/AvoNeu.png	96	2.1	10	8	stim_v05/2.png	GoAvo	2	stim_v01/AvoNeg.png	2	9	10	0	40	40	28	None	0		2017_Mrz_12_1042	60.005379392	cfc_SPP1665_Learning	4	22
12	0.5	5	6	3	stim_v01/AvoNeu.png	96	1.1	10	9	stim_v05/2.png	GoAvo	2	stim_v01/AvoNeg.png	1	9	10	0	41	41	32	3	1	0.449938559086	2017_Mrz_12_1042	60.005379392	cfc_SPP1665_Learning	4	22
16	0.5	5	8	None	stim_v01/WinPos.png	96	2.1	10	8	stim_v05/3.png	NoGoWin	3	stim_v01/WinNeu.png	2	7	14	0	42	42	42	None	1		2017_Mrz_12_1042	60.005379392	cfc_SPP1665_Learning	4	22
17	0.5	5	8	None	stim_v01/WinNeu.png	160	1.1	11	10	stim_v05/3.png	NoGoWin	3	stim_v01/WinPos.png	1	7	15	0	43	43	53	None	1		2017_Mrz_12_1042	60.005379392	cfc_SPP1665_Learning	4	22
16	1	5	8	None	stim_v01/WinPos.png	96	2.1	10	8	stim_v05/3.png	NoGoWin	3	stim_v01/WinNeu.png	1	7	14	0	44	44	50	None	1		2017_Mrz_12_1042	60.005379392	cfc_SPP1665_Learning	4	22
16	1	5	8	None	stim_v01/WinPos.png	96	2.1	10	8	stim_v05/3.png	NoGoWin	3	stim_v01/WinNeu.png	2	7	14	0	45	45	47	None	1		2017_Mrz_12_1042	60.005379392	cfc_SPP1665_Learning	4	22
17	0.5	5	8	None	stim_v01/WinNeu.png	160	2.1	11	9	stim_v05/3.png	NoGoWin	3	stim_v01/WinPos.png	1	7	15	0	46	46	56	None	1		2017_Mrz_12_1042	60.005379392	cfc_SPP1665_Learning	4	22
16	1	5	8	None	stim_v01/AvoNeu.png	96	2.1	10	8	stim_v05/4.png	NoGoAvo	4	stim_v01/AvoNeg.png	2	7	14	0	47	47	72	None	1		2017_Mrz_12_1042	60.005379392	cfc_SPP1665_Learning	4	22
17	1	5	8	None	stim_v01/WinNeu.png	96	2.1	10	8	stim_v05/3.png	NoGoWin	3	stim_v01/WinPos.png	2	7	15	0	48	48	57	None	1		2017_Mrz_12_1042	60.005379392	cfc_SPP1665_Learning	4	22
13	0.5	5	6	3	stim_v01/AvoNeg.png	96	2.1	10	8	stim_v05/2.png	GoAvo	2	stim_v01/AvoNeu.png	1	9	11	0	49	49	38	None	0		2017_Mrz_12_1042	60.005379392	cfc_SPP1665_Learning	4	22
12	1	5	6	3	stim_v01/WinPos.png	160	1.1	11	10	stim_v05/1.png	GoWin	1	stim_v01/WinNeu.png	2	9	10	0	50	50	2	3	1	0.583238628903	2017_Mrz_12_1042	60.005379392	cfc_SPP1665_Learning	4	22
12	1	5	6	3	stim_v01/AvoNeu.png	96	1.1	10	9	stim_v05/2.png	GoAvo	2	stim_v01/AvoNeg.png	1	9	10	0	51	51	30	None	0		2017_Mrz_12_1042	60.005379392	cfc_SPP1665_Learning	4	22
17	1	5	8	None	stim_v01/WinNeu.png	160	2.1	11	9	stim_v05/3.png	NoGoWin	3	stim_v01/WinPos.png	2	7	15	0	52	52	58	None	1		2017_Mrz_12_1042	60.005379392	cfc_SPP1665_Learning	4	22
16	0.5	5	8	None	stim_v01/AvoNeu.png	96	1.1	10	9	stim_v05/4.png	NoGoAvo	4	stim_v01/AvoNeg.png	2	7	14	0	53	53	65	None	1		2017_Mrz_12_1042	60.005379392	cfc_SPP1665_Learning	4	22
12	1	5	6	3	stim_v01/WinPos.png	96	1.1	10	9	stim_v05/1.png	GoWin	1	stim_v01/WinNeu.png	1	9	10	0	54	54	8	3	1	0.249929443314	2017_Mrz_12_1042	60.005379392	cfc_SPP1665_Learning	4	22
12	0.5	5	6	3	stim_v01/AvoNeu.png	96	1.1	10	9	stim_v05/2.png	GoAvo	2	stim_v01/AvoNeg.png	1	9	10	0	55	55	20	3	1	0.399922546114	2017_Mrz_12_1042	60.005379392	cfc_SPP1665_Learning	4	22
17	0.5	5	8	None	stim_v01/WinNeu.png	160	1.1	11	10	stim_v05/3.png	NoGoWin	3	stim_v01/WinPos.png	1	7	15	0	56	56	59	None	1		2017_Mrz_12_1042	60.005379392	cfc_SPP1665_Learning	4	22
16	1	5	8	None	stim_v01/AvoNeu.png	96	2.1	10	8	stim_v05/4.png	NoGoAvo	4	stim_v01/AvoNeg.png	1	7	14	0	57	57	67	None	1		2017_Mrz_12_1042	60.005379392	cfc_SPP1665_Learning	4	22
16	1	5	8	None	stim_v01/AvoNeu.png	96	2.1	10	8	stim_v05/4.png	NoGoAvo	4	stim_v01/AvoNeg.png	2	7	14	0	58	58	66	None	1		2017_Mrz_12_1042	60.005379392	cfc_SPP1665_Learning	4	22
13	1	5	6	3	stim_v01/AvoNeg.png	96	1.1	10	9	stim_v05/2.png	GoAvo	2	stim_v01/AvoNeu.png	2	9	11	0	59	59	35	3	1	0.299936099034	2017_Mrz_12_1042	60.005379392	cfc_SPP1665_Learning	4	22
16	1	5	8	None	stim_v01/AvoNeu.png	96	1.1	10	9	stim_v05/4.png	NoGoAvo	4	stim_v01/AvoNeg.png	1	7	14	0	60	60	69	None	1		2017_Mrz_12_1042	60.005379392	cfc_SPP1665_Learning	4	22
12	0.5	5	6	3	stim_v01/AvoNeu.png	160	2.1	11	9	stim_v05/2.png	GoAvo	2	stim_v01/AvoNeg.png	2	9	10	0	61	61	22	3	1	0.299935193494	2017_Mrz_12_1042	60.005379392	cfc_SPP1665_Learning	4	22
16	0.5	5	8	None	stim_v01/AvoNeu.png	160	1.1	11	10	stim_v05/4.png	NoGoAvo	4	stim_v01/AvoNeg.png	1	7	14	0	62	62	70	None	1		2017_Mrz_12_1042	60.005379392	cfc_SPP1665_Learning	4	22
16	0.5	5	8	None	stim_v01/AvoNeu.png	96	2.1	10	8	stim_v05/4.png	NoGoAvo	4	stim_v01/AvoNeg.png	2	7	14	0	63	63	71	None	1		2017_Mrz_12_1042	60.005379392	cfc_SPP1665_Learning	4	22
16	1	5	8	None	stim_v01/AvoNeu.png	160	2.1	11	9	stim_v05/4.png	NoGoAvo	4	stim_v01/AvoNeg.png	1	7	14	0	64	64	62	None	1		2017_Mrz_12_1042	60.005379392	cfc_SPP1665_Learning	4	22
12	1	5	6	3	stim_v01/AvoNeu.png	96	1.1	10	9	stim_v05/2.png	GoAvo	2	stim_v01/AvoNeg.png	2	9	10	0	65	65	27	3	1	0.483265764929	2017_Mrz_12_1042	60.005379392	cfc_SPP1665_Learning	4	22
16	1	5	8	None	stim_v01/WinPos.png	96	1.1	10	9	stim_v05/3.png	NoGoWin	3	stim_v01/WinNeu.png	1	7	14	0	66	66	41	None	1		2017_Mrz_12_1042	60.005379392	cfc_SPP1665_Learning	4	22
12	1	5	6	3	stim_v01/WinPos.png	96	2.1	10	8	stim_v05/1.png	GoWin	1	stim_v01/WinNeu.png	1	9	10	0	67	67	5	3	1	0.26661553382	2017_Mrz_12_1042	60.005379392	cfc_SPP1665_Learning	4	22
17	1	5	8	None	stim_v01/AvoNeg.png	96	1.1	10	9	stim_v05/4.png	NoGoAvo	4	stim_v01/AvoNeu.png	2	7	15	0	68	68	77	None	1		2017_Mrz_12_1042	60.005379392	cfc_SPP1665_Learning	4	22
12	0.5	5	6	3	stim_v01/WinPos.png	160	1.1	11	10	stim_v05/1.png	GoWin	1	stim_v01/WinNeu.png	2	9	10	0	69	69	11	3	1	0.299946663672	2017_Mrz_12_1042	60.005379392	cfc_SPP1665_Learning	4	22
13	0.5	5	6	3	stim_v01/WinNeu.png	160	1.1	11	10	stim_v05/1.png	GoWin	1	stim_v01/WinPos.png	2	9	11	0	70	70	13	3	1	0.299918290074	2017_Mrz_12_1042	60.005379392	cfc_SPP1665_Learning	4	22
13	1	5	6	3	stim_v01/WinNeu.png	160	2.1	11	9	stim_v05/1.png	GoWin	1	stim_v01/WinPos.png	1	9	11	0	71	71	15	3	1	0.299933382414	2017_Mrz_12_1042	60.005379392	cfc_SPP1665_Learning	4	22
16	1	5	8	None	stim_v01/AvoNeu.png	160	1.1	11	10	stim_v05/4.png	NoGoAvo	4	stim_v01/AvoNeg.png	1	7	14	0	72	72	64	None	1		2017_Mrz_12_1042	60.005379392	cfc_SPP1665_Learning	4	22
17	0.5	5	8	None	stim_v01/AvoNeg.png	96	1.1	10	9	stim_v05/4.png	NoGoAvo	4	stim_v01/AvoNeu.png	1	7	15	0	73	73	75	None	1		2017_Mrz_12_1042	60.005379392	cfc_SPP1665_Learning	4	22
16	0.5	5	8	None	stim_v01/WinPos.png	160	2.1	11	9	stim_v05/3.png	NoGoWin	3	stim_v01/WinNeu.png	1	7	14	0	74	74	40	None	1		2017_Mrz_12_1042	60.005379392	cfc_SPP1665_Learning	4	22
13	0.5	5	6	3	stim_v01/WinNeu.png	160	2.1	11	9	stim_v05/1.png	GoWin	1	stim_v01/WinPos.png	1	9	11	0	75	75	16	3	1	0.283273552576	2017_Mrz_12_1042	60.005379392	cfc_SPP1665_Learning	4	22
12	1	5	6	3	stim_v01/WinPos.png	96	1.1	10	9	stim_v05/1.png	GoWin	1	stim_v01/WinNeu.png	2	9	10	0	76	76	12	3	1	0.349916795933	2017_Mrz_12_1042	60.005379392	cfc_SPP1665_Learning	4	22
12	0.5	5	6	3	stim_v01/WinPos.png	96	1.1	10	9	stim_v05/1.png	GoWin	1	stim_v01/WinNeu.png	1	9	10	0	77	77	4	3	1	0.233264783928	2017_Mrz_12_1042	60.005379392	cfc_SPP1665_Learning	4	22
12	1	5	6	3	stim_v01/AvoNeu.png	160	1.1	11	10	stim_v05/2.png	GoAvo	2	stim_v01/AvoNeg.png	1	9	10	0	78	78	24	3	1	0.333246401457	2017_Mrz_12_1042	60.005379392	cfc_SPP1665_Learning	4	22
17	0.5	5	8	None	stim_v01/AvoNeg.png	96	2.1	10	8	stim_v05/4.png	NoGoAvo	4	stim_v01/AvoNeu.png	1	7	15	0	79	79	76	None	1		2017_Mrz_12_1042	60.005379392	cfc_SPP1665_Learning	4	22
