# Supplementary material for: θ-γ Cross-Frequency Transcranial Alternating Current Stimulation over the Trough Impairs Cognitive Control
Source: eNeuro. 2020 Sep 4;7(5):ENEURO.0126-20.2020. doi: 10.1523/ENEURO.0126-20.2020 (PMC7540931; doi:10.1523/ENEURO.0126-20.2020)
Supplement: Extended Data 1 — contains all materials, pseudonymized raw data and analysis scripts used in this study that are freely available at our repository. Download Extended Data 1, ZIP file. [file enu-eN-NWR-0126-20-s02.zip › 2020_cfc_tacs-master/data/raw/1_learning/s_amp/P_23_S_3_cfc_SPP1665_Learning_2017_Apr_06_1653.csv]

icFbackMarker	blineStop	circleMarker	cRespMarker	cResponse	cFback	trigStimulator	preCueStop	portStop	preCueStart	cue	cType	cueMarker	icFback	prepRespStop	icRespMarker	cFbackMarker	trials.thisRepN	trials.thisTrialN	trials.thisN	trials.thisIndex	buttonBox_Response.keys	buttonBox_Response.corr	buttonBox_Response.rt	date	frameRate	expName	session	participant
																								2017_Apr_06_1653	60.013096972	cfc_SPP1665_Learning	3	23
12	1	5	6	3	stim_v01/AvoNeu.png	160	2.1	11	9	stim_v01/3.png	GoAvo	2	stim_v01/AvoNeg.png	1	9	10	0	0	0	24	3	1	0.416645763777	2017_Apr_06_1653	60.013096972	cfc_SPP1665_Learning	3	23
16	1	5	8	None	stim_v01/AvoNeu.png	160	2.1	11	9	stim_v01/2.png	NoGoAvo	4	stim_v01/AvoNeg.png	2	7	14	0	1	1	68	3	0	0.399913792558	2017_Apr_06_1653	60.013096972	cfc_SPP1665_Learning	3	23
13	1	5	6	3	stim_v01/AvoNeg.png	160	1.1	11	10	stim_v01/3.png	GoAvo	2	stim_v01/AvoNeu.png	1	9	11	0	2	2	33	3	1	0.349930379039	2017_Apr_06_1653	60.013096972	cfc_SPP1665_Learning	3	23
17	0.5	5	8	None	stim_v01/AvoNeg.png	96	1.1	10	9	stim_v01/2.png	NoGoAvo	4	stim_v01/AvoNeu.png	1	7	15	0	3	3	76	None	1		2017_Apr_06_1653	60.013096972	cfc_SPP1665_Learning	3	23
12	0.5	5	6	3	stim_v01/AvoNeu.png	160	1.1	11	10	stim_v01/3.png	GoAvo	2	stim_v01/AvoNeg.png	2	9	10	0	4	4	31	None	0		2017_Apr_06_1653	60.013096972	cfc_SPP1665_Learning	3	23
13	0.5	5	6	3	stim_v01/WinNeu.png	96	1.1	10	9	stim_v01/4.png	GoWin	1	stim_v01/WinPos.png	2	9	11	0	5	5	16	3	1	0.349935510433	2017_Apr_06_1653	60.013096972	cfc_SPP1665_Learning	3	23
16	0.5	5	8	None	stim_v01/WinPos.png	160	1.1	11	10	stim_v01/1.png	NoGoWin	3	stim_v01/WinNeu.png	1	7	14	0	6	6	41	3	0	0.333266323346	2017_Apr_06_1653	60.013096972	cfc_SPP1665_Learning	3	23
12	0.5	5	6	3	stim_v01/WinPos.png	96	2.1	10	8	stim_v01/4.png	GoWin	1	stim_v01/WinNeu.png	2	9	10	0	7	7	0	None	0		2017_Apr_06_1653	60.013096972	cfc_SPP1665_Learning	3	23
12	0.5	5	6	3	stim_v01/AvoNeu.png	96	2.1	10	8	stim_v01/3.png	GoAvo	2	stim_v01/AvoNeg.png	2	9	10	0	8	8	22	3	1	0.299928854712	2017_Apr_06_1653	60.013096972	cfc_SPP1665_Learning	3	23
12	0.5	5	6	3	stim_v01/AvoNeu.png	96	1.1	10	9	stim_v01/3.png	GoAvo	2	stim_v01/AvoNeg.png	1	9	10	0	9	9	29	3	1	0.349929473497	2017_Apr_06_1653	60.013096972	cfc_SPP1665_Learning	3	23
17	1	5	8	None	stim_v01/AvoNeg.png	160	1.1	11	10	stim_v01/2.png	NoGoAvo	4	stim_v01/AvoNeu.png	2	7	15	0	10	10	73	3	0	0.333247005152	2017_Apr_06_1653	60.013096972	cfc_SPP1665_Learning	3	23
17	0.5	5	8	None	stim_v01/AvoNeg.png	96	1.1	10	9	stim_v01/2.png	NoGoAvo	4	stim_v01/AvoNeu.png	1	7	15	0	11	11	75	3	0	0.38326814952	2017_Apr_06_1653	60.013096972	cfc_SPP1665_Learning	3	23
16	0.5	5	8	None	stim_v01/WinPos.png	160	1.1	11	10	stim_v01/1.png	NoGoWin	3	stim_v01/WinNeu.png	1	7	14	0	12	12	52	None	1		2017_Apr_06_1653	60.013096972	cfc_SPP1665_Learning	3	23
12	0.5	5	6	3	stim_v01/WinPos.png	160	2.1	11	9	stim_v01/4.png	GoWin	1	stim_v01/WinNeu.png	2	9	10	0	13	13	6	3	1	0.399925262735	2017_Apr_06_1653	60.013096972	cfc_SPP1665_Learning	3	23
16	0.5	5	8	None	stim_v01/WinPos.png	160	2.1	11	9	stim_v01/1.png	NoGoWin	3	stim_v01/WinNeu.png	1	7	14	0	14	14	47	None	1		2017_Apr_06_1653	60.013096972	cfc_SPP1665_Learning	3	23
12	1	5	6	3	stim_v01/AvoNeu.png	96	2.1	10	8	stim_v01/3.png	GoAvo	2	stim_v01/AvoNeg.png	1	9	10	0	15	15	21	3	1	0.549956096384	2017_Apr_06_1653	60.013096972	cfc_SPP1665_Learning	3	23
17	1	5	8	None	stim_v01/AvoNeg.png	160	2.1	11	9	stim_v01/2.png	NoGoAvo	4	stim_v01/AvoNeu.png	2	7	15	0	16	16	79	3	0	0.633245586471	2017_Apr_06_1653	60.013096972	cfc_SPP1665_Learning	3	23
17	1	5	8	None	stim_v01/WinNeu.png	160	1.1	11	10	stim_v01/1.png	NoGoWin	3	stim_v01/WinPos.png	2	7	15	0	17	17	57	None	1		2017_Apr_06_1653	60.013096972	cfc_SPP1665_Learning	3	23
17	0.5	5	8	None	stim_v01/AvoNeg.png	160	2.1	11	9	stim_v01/2.png	NoGoAvo	4	stim_v01/AvoNeu.png	2	7	15	0	18	18	74	3	0	0.449928296295	2017_Apr_06_1653	60.013096972	cfc_SPP1665_Learning	3	23
17	1	5	8	None	stim_v01/WinNeu.png	96	2.1	10	8	stim_v01/1.png	NoGoWin	3	stim_v01/WinPos.png	1	7	15	0	19	19	58	None	1		2017_Apr_06_1653	60.013096972	cfc_SPP1665_Learning	3	23
12	1	5	6	3	stim_v01/WinPos.png	160	2.1	11	9	stim_v01/4.png	GoWin	1	stim_v01/WinNeu.png	2	9	10	0	20	20	8	3	1	0.566579100913	2017_Apr_06_1653	60.013096972	cfc_SPP1665_Learning	3	23
16	1	5	8	None	stim_v01/AvoNeu.png	160	1.1	11	10	stim_v01/2.png	NoGoAvo	4	stim_v01/AvoNeg.png	2	7	14	0	21	21	72	3	0	0.433260618442	2017_Apr_06_1653	60.013096972	cfc_SPP1665_Learning	3	23
12	0.5	5	6	3	stim_v01/WinPos.png	160	2.1	11	9	stim_v01/4.png	GoWin	1	stim_v01/WinNeu.png	2	9	10	0	22	22	1	3	1	0.433262127675	2017_Apr_06_1653	60.013096972	cfc_SPP1665_Learning	3	23
16	1	5	8	None	stim_v01/AvoNeu.png	160	1.1	11	10	stim_v01/2.png	NoGoAvo	4	stim_v01/AvoNeg.png	2	7	14	0	23	23	66	3	0	0.299926439938	2017_Apr_06_1653	60.013096972	cfc_SPP1665_Learning	3	23
13	1	5	6	3	stim_v01/AvoNeg.png	160	2.1	11	9	stim_v01/3.png	GoAvo	2	stim_v01/AvoNeu.png	2	9	11	0	24	24	39	3	1	0.333263606725	2017_Apr_06_1653	60.013096972	cfc_SPP1665_Learning	3	23
13	0.5	5	6	3	stim_v01/WinNeu.png	96	2.1	10	8	stim_v01/4.png	GoWin	1	stim_v01/WinPos.png	2	9	11	0	25	25	13	3	1	0.366665670573	2017_Apr_06_1653	60.013096972	cfc_SPP1665_Learning	3	23
16	1	5	8	None	stim_v01/WinPos.png	160	2.1	11	9	stim_v01/1.png	NoGoWin	3	stim_v01/WinNeu.png	1	7	14	0	26	26	51	None	1		2017_Apr_06_1653	60.013096972	cfc_SPP1665_Learning	3	23
12	1	5	6	3	stim_v01/WinPos.png	96	1.1	10	9	stim_v01/4.png	GoWin	1	stim_v01/WinNeu.png	2	9	10	0	27	27	3	3	1	0.433257599974	2017_Apr_06_1653	60.013096972	cfc_SPP1665_Learning	3	23
13	1	5	6	3	stim_v01/WinNeu.png	160	1.1	11	10	stim_v01/4.png	GoWin	1	stim_v01/WinPos.png	1	9	11	0	28	28	18	3	1	0.683239262782	2017_Apr_06_1653	60.013096972	cfc_SPP1665_Learning	3	23
16	0.5	5	8	None	stim_v01/AvoNeu.png	160	1.1	11	10	stim_v01/2.png	NoGoAvo	4	stim_v01/AvoNeg.png	2	7	14	0	29	29	70	3	0	0.383254264567	2017_Apr_06_1653	60.013096972	cfc_SPP1665_Learning	3	23
16	0.5	5	8	None	stim_v01/AvoNeu.png	96	2.1	10	8	stim_v01/2.png	NoGoAvo	4	stim_v01/AvoNeg.png	2	7	14	0	30	30	61	3	0	0.316598343646	2017_Apr_06_1653	60.013096972	cfc_SPP1665_Learning	3	23
12	0.5	5	6	3	stim_v01/WinPos.png	160	2.1	11	9	stim_v01/4.png	GoWin	1	stim_v01/WinNeu.png	1	9	10	0	31	31	11	3	1	0.4332551852	2017_Apr_06_1653	60.013096972	cfc_SPP1665_Learning	3	23
16	1	5	8	None	stim_v01/WinPos.png	160	1.1	11	10	stim_v01/1.png	NoGoWin	3	stim_v01/WinNeu.png	1	7	14	0	32	32	42	None	1		2017_Apr_06_1653	60.013096972	cfc_SPP1665_Learning	3	23
12	0.5	5	6	3	stim_v01/AvoNeu.png	160	1.1	11	10	stim_v01/3.png	GoAvo	2	stim_v01/AvoNeg.png	2	9	10	0	33	33	20	3	1	0.333324579777	2017_Apr_06_1653	60.013096972	cfc_SPP1665_Learning	3	23
17	1	5	8	None	stim_v01/WinNeu.png	96	1.1	10	9	stim_v01/1.png	NoGoWin	3	stim_v01/WinPos.png	1	7	15	0	34	34	56	None	1		2017_Apr_06_1653	60.013096972	cfc_SPP1665_Learning	3	23
12	1	5	6	3	stim_v01/AvoNeu.png	160	1.1	11	10	stim_v01/3.png	GoAvo	2	stim_v01/AvoNeg.png	1	9	10	0	35	35	28	3	1	0.299939721196	2017_Apr_06_1653	60.013096972	cfc_SPP1665_Learning	3	23
16	1	5	8	None	stim_v01/WinPos.png	96	1.1	10	9	stim_v01/1.png	NoGoWin	3	stim_v01/WinNeu.png	1	7	14	0	36	36	43	None	1		2017_Apr_06_1653	60.013096972	cfc_SPP1665_Learning	3	23
12	1	5	6	3	stim_v01/WinPos.png	160	2.1	11	9	stim_v01/4.png	GoWin	1	stim_v01/WinNeu.png	1	9	10	0	37	37	10	3	1	0.31660075842	2017_Apr_06_1653	60.013096972	cfc_SPP1665_Learning	3	23
13	1	5	6	3	stim_v01/WinNeu.png	96	2.1	10	8	stim_v01/4.png	GoWin	1	stim_v01/WinPos.png	2	9	11	0	38	38	19	3	1	0.449922863053	2017_Apr_06_1653	60.013096972	cfc_SPP1665_Learning	3	23
12	0.5	5	6	3	stim_v01/AvoNeu.png	160	2.1	11	9	stim_v01/3.png	GoAvo	2	stim_v01/AvoNeg.png	2	9	10	0	39	39	26	3	1	0.316602871348	2017_Apr_06_1653	60.013096972	cfc_SPP1665_Learning	3	23
13	0.5	5	6	3	stim_v01/AvoNeg.png	96	1.1	10	9	stim_v01/3.png	GoAvo	2	stim_v01/AvoNeu.png	2	9	11	0	40	40	37	3	1	0.333246703305	2017_Apr_06_1653	60.013096972	cfc_SPP1665_Learning	3	23
16	1	5	8	None	stim_v01/AvoNeu.png	96	2.1	10	8	stim_v01/2.png	NoGoAvo	4	stim_v01/AvoNeg.png	1	7	14	0	41	41	65	3	0	0.349922832868	2017_Apr_06_1653	60.013096972	cfc_SPP1665_Learning	3	23
12	1	5	6	3	stim_v01/WinPos.png	160	2.1	11	9	stim_v01/4.png	GoWin	1	stim_v01/WinNeu.png	1	9	10	0	42	42	2	3	1	0.349919814401	2017_Apr_06_1653	60.013096972	cfc_SPP1665_Learning	3	23
16	0.5	5	8	None	stim_v01/AvoNeu.png	96	2.1	10	8	stim_v01/2.png	NoGoAvo	4	stim_v01/AvoNeg.png	1	7	14	0	43	43	63	None	1		2017_Apr_06_1653	60.013096972	cfc_SPP1665_Learning	3	23
17	0.5	5	8	None	stim_v01/WinNeu.png	96	2.1	10	8	stim_v01/1.png	NoGoWin	3	stim_v01/WinPos.png	2	7	15	0	44	44	59	None	1		2017_Apr_06_1653	60.013096972	cfc_SPP1665_Learning	3	23
12	0.5	5	6	3	stim_v01/WinPos.png	96	2.1	10	8	stim_v01/4.png	GoWin	1	stim_v01/WinNeu.png	2	9	10	0	45	45	5	3	1	0.483250974437	2017_Apr_06_1653	60.013096972	cfc_SPP1665_Learning	3	23
12	0.5	5	6	3	stim_v01/WinPos.png	96	1.1	10	9	stim_v01/4.png	GoWin	1	stim_v01/WinNeu.png	2	9	10	0	46	46	9	3	1	0.366608319682	2017_Apr_06_1653	60.013096972	cfc_SPP1665_Learning	3	23
16	1	5	8	None	stim_v01/WinPos.png	96	2.1	10	8	stim_v01/1.png	NoGoWin	3	stim_v01/WinNeu.png	2	7	14	0	47	47	40	None	1		2017_Apr_06_1653	60.013096972	cfc_SPP1665_Learning	3	23
16	0.5	5	8	None	stim_v01/WinPos.png	96	1.1	10	9	stim_v01/1.png	NoGoWin	3	stim_v01/WinNeu.png	2	7	14	0	48	48	48	None	1		2017_Apr_06_1653	60.013096972	cfc_SPP1665_Learning	3	23
12	0.5	5	6	3	stim_v01/AvoNeu.png	160	2.1	11	9	stim_v01/3.png	GoAvo	2	stim_v01/AvoNeg.png	1	9	10	0	49	49	27	3	1	0.499931028009	2017_Apr_06_1653	60.013096972	cfc_SPP1665_Learning	3	23
12	1	5	6	3	stim_v01/WinPos.png	160	1.1	11	10	stim_v01/4.png	GoWin	1	stim_v01/WinNeu.png	1	9	10	0	50	50	7	3	1	0.349933397506	2017_Apr_06_1653	60.013096972	cfc_SPP1665_Learning	3	23
12	0.5	5	6	3	stim_v01/AvoNeu.png	160	1.1	11	10	stim_v01/3.png	GoAvo	2	stim_v01/AvoNeg.png	1	9	10	0	51	51	25	3	1	0.31659713626	2017_Apr_06_1653	60.013096972	cfc_SPP1665_Learning	3	23
12	1	5	6	3	stim_v01/WinPos.png	96	1.1	10	9	stim_v01/4.png	GoWin	1	stim_v01/WinNeu.png	1	9	10	0	52	52	12	3	1	0.549911121213	2017_Apr_06_1653	60.013096972	cfc_SPP1665_Learning	3	23
13	0.5	5	6	3	stim_v01/WinNeu.png	96	2.1	10	8	stim_v01/4.png	GoWin	1	stim_v01/WinPos.png	1	9	11	0	53	53	17	3	1	0.316602871348	2017_Apr_06_1653	60.013096972	cfc_SPP1665_Learning	3	23
17	1	5	8	None	stim_v01/WinNeu.png	160	1.1	11	10	stim_v01/1.png	NoGoWin	3	stim_v01/WinPos.png	2	7	15	0	54	54	55	None	1		2017_Apr_06_1653	60.013096972	cfc_SPP1665_Learning	3	23
12	1	5	6	3	stim_v01/AvoNeu.png	160	1.1	11	10	stim_v01/3.png	GoAvo	2	stim_v01/AvoNeg.png	1	9	10	0	55	55	30	3	1	0.416599883065	2017_Apr_06_1653	60.013096972	cfc_SPP1665_Learning	3	23
17	0.5	5	8	None	stim_v01/AvoNeg.png	96	2.1	10	8	stim_v01/2.png	NoGoAvo	4	stim_v01/AvoNeu.png	1	7	15	0	56	56	77	None	1		2017_Apr_06_1653	60.013096972	cfc_SPP1665_Learning	3	23
16	0.5	5	8	None	stim_v01/AvoNeu.png	96	2.1	10	8	stim_v01/2.png	NoGoAvo	4	stim_v01/AvoNeg.png	2	7	14	0	57	57	62	None	1		2017_Apr_06_1653	60.013096972	cfc_SPP1665_Learning	3	23
16	1	5	8	None	stim_v01/AvoNeu.png	96	1.1	10	9	stim_v01/2.png	NoGoAvo	4	stim_v01/AvoNeg.png	1	7	14	0	58	58	71	None	1		2017_Apr_06_1653	60.013096972	cfc_SPP1665_Learning	3	23
16	1	5	8	None	stim_v01/AvoNeu.png	96	1.1	10	9	stim_v01/2.png	NoGoAvo	4	stim_v01/AvoNeg.png	2	7	14	0	59	59	67	None	1		2017_Apr_06_1653	60.013096972	cfc_SPP1665_Learning	3	23
13	1	5	6	3	stim_v01/WinNeu.png	96	1.1	10	9	stim_v01/4.png	GoWin	1	stim_v01/WinPos.png	2	9	11	0	60	60	15	3	1	0.349948791692	2017_Apr_06_1653	60.013096972	cfc_SPP1665_Learning	3	23
16	1	5	8	None	stim_v01/WinPos.png	160	2.1	11	9	stim_v01/1.png	NoGoWin	3	stim_v01/WinNeu.png	1	7	14	0	61	61	45	3	0	0.816596079795	2017_Apr_06_1653	60.013096972	cfc_SPP1665_Learning	3	23
12	1	5	6	3	stim_v01/WinPos.png	160	1.1	11	10	stim_v01/4.png	GoWin	1	stim_v01/WinNeu.png	1	9	10	0	62	62	4	3	1	0.46660623694	2017_Apr_06_1653	60.013096972	cfc_SPP1665_Learning	3	23
13	0.5	5	6	3	stim_v01/AvoNeg.png	160	1.1	11	10	stim_v01/3.png	GoAvo	2	stim_v01/AvoNeu.png	1	9	11	0	63	63	38	3	1	0.549916252608	2017_Apr_06_1653	60.013096972	cfc_SPP1665_Learning	3	23
16	0.5	5	8	None	stim_v01/WinPos.png	96	1.1	10	9	stim_v01/1.png	NoGoWin	3	stim_v01/WinNeu.png	2	7	14	0	64	64	44	None	1		2017_Apr_06_1653	60.013096972	cfc_SPP1665_Learning	3	23
12	1	5	6	3	stim_v01/AvoNeu.png	160	2.1	11	9	stim_v01/3.png	GoAvo	2	stim_v01/AvoNeg.png	2	9	10	0	65	65	32	3	1	0.31659230671	2017_Apr_06_1653	60.013096972	cfc_SPP1665_Learning	3	23
17	1	5	8	None	stim_v01/WinNeu.png	96	2.1	10	8	stim_v01/1.png	NoGoWin	3	stim_v01/WinPos.png	1	7	15	0	66	66	54	None	1		2017_Apr_06_1653	60.013096972	cfc_SPP1665_Learning	3	23
13	0.5	5	6	3	stim_v01/WinNeu.png	96	2.1	10	8	stim_v01/4.png	GoWin	1	stim_v01/WinPos.png	1	9	11	0	67	67	14	3	1	0.549950361295	2017_Apr_06_1653	60.013096972	cfc_SPP1665_Learning	3	23
12	0.5	5	6	3	stim_v01/AvoNeu.png	96	1.1	10	9	stim_v01/3.png	GoAvo	2	stim_v01/AvoNeg.png	1	9	10	0	68	68	23	3	1	0.316586269774	2017_Apr_06_1653	60.013096972	cfc_SPP1665_Learning	3	23
16	0.5	5	8	None	stim_v01/AvoNeu.png	160	2.1	11	9	stim_v01/2.png	NoGoAvo	4	stim_v01/AvoNeg.png	2	7	14	0	69	69	60	None	1		2017_Apr_06_1653	60.013096972	cfc_SPP1665_Learning	3	23
17	1	5	8	None	stim_v01/AvoNeg.png	96	1.1	10	9	stim_v01/2.png	NoGoAvo	4	stim_v01/AvoNeu.png	2	7	15	0	70	70	78	None	1		2017_Apr_06_1653	60.013096972	cfc_SPP1665_Learning	3	23
13	0.5	5	6	3	stim_v01/AvoNeg.png	160	2.1	11	9	stim_v01/3.png	GoAvo	2	stim_v01/AvoNeu.png	1	9	11	0	71	71	36	3	1	0.449927088908	2017_Apr_06_1653	60.013096972	cfc_SPP1665_Learning	3	23
17	0.5	5	8	None	stim_v01/WinNeu.png	96	1.1	10	9	stim_v01/1.png	NoGoWin	3	stim_v01/WinPos.png	1	7	15	0	72	72	53	None	1		2017_Apr_06_1653	60.013096972	cfc_SPP1665_Learning	3	23
16	0.5	5	8	None	stim_v01/WinPos.png	96	2.1	10	8	stim_v01/1.png	NoGoWin	3	stim_v01/WinNeu.png	1	7	14	0	73	73	46	None	1		2017_Apr_06_1653	60.013096972	cfc_SPP1665_Learning	3	23
16	1	5	8	None	stim_v01/WinPos.png	96	1.1	10	9	stim_v01/1.png	NoGoWin	3	stim_v01/WinNeu.png	2	7	14	0	74	74	49	None	1		2017_Apr_06_1653	60.013096972	cfc_SPP1665_Learning	3	23
16	1	5	8	None	stim_v01/WinPos.png	96	2.1	10	8	stim_v01/1.png	NoGoWin	3	stim_v01/WinNeu.png	2	7	14	0	75	75	50	None	1		2017_Apr_06_1653	60.013096972	cfc_SPP1665_Learning	3	23
16	1	5	8	None	stim_v01/AvoNeu.png	160	2.1	11	9	stim_v01/2.png	NoGoAvo	4	stim_v01/AvoNeg.png	1	7	14	0	76	76	64	None	1		2017_Apr_06_1653	60.013096972	cfc_SPP1665_Learning	3	23
13	1	5	6	3	stim_v01/AvoNeg.png	96	2.1	10	8	stim_v01/3.png	GoAvo	2	stim_v01/AvoNeu.png	2	9	11	0	77	77	34	3	1	0.333274473209	2017_Apr_06_1653	60.013096972	cfc_SPP1665_Learning	3	23
13	0.5	5	6	3	stim_v01/AvoNeg.png	96	1.1	10	9	stim_v01/3.png	GoAvo	2	stim_v01/AvoNeu.png	2	9	11	0	78	78	35	3	1	0.333272360282	2017_Apr_06_1653	60.013096972	cfc_SPP1665_Learning	3	23
16	0.5	5	8	None	stim_v01/AvoNeu.png	160	1.1	11	10	stim_v01/2.png	NoGoAvo	4	stim_v01/AvoNeg.png	1	7	14	0	79	79	69	None	1		2017_Apr_06_1653	60.013096972	cfc_SPP1665_Learning	3	23
