# Supplementary material for: θ-γ Cross-Frequency Transcranial Alternating Current Stimulation over the Trough Impairs Cognitive Control
Source: eNeuro. 2020 Sep 4;7(5):ENEURO.0126-20.2020. doi: 10.1523/ENEURO.0126-20.2020 (PMC7540931; doi:10.1523/ENEURO.0126-20.2020)
Supplement: Extended Data 1 — contains all materials, pseudonymized raw data and analysis scripts used in this study that are freely available at our repository. Download Extended Data 1, ZIP file. [file enu-eN-NWR-0126-20-s02.zip › 2020_cfc_tacs-master/data/raw/1_learning/s_amp/P_24_S_3_cfc_SPP1665_Learning_2017_Jun_12_1522.csv]

icFbackMarker	blineStop	circleMarker	cRespMarker	cResponse	cFback	trigStimulator	preCueStop	portStop	preCueStart	cue	cType	cueMarker	icFback	prepRespStop	icRespMarker	cFbackMarker	trials.thisRepN	trials.thisTrialN	trials.thisN	trials.thisIndex	buttonBox_Response.keys	buttonBox_Response.corr	buttonBox_Response.rt	date	frameRate	expName	session	participant
																								2017_Jun_12_1522	60.0032783322	cfc_SPP1665_Learning	3	24
17	1	5	8	None	stim_v01/WinNeu.png	96	2.1	10	8	stim_v02/1.png	NoGoWin	3	stim_v01/WinPos.png	2	7	15	0	0	0	57	3	0	0.3666303333	2017_Jun_12_1522	60.0032783322	cfc_SPP1665_Learning	3	24
13	1	5	6	3	stim_v01/WinNeu.png	96	1.1	10	9	stim_v02/4.png	GoWin	1	stim_v01/WinPos.png	1	9	11	0	1	1	15	3	1	0.416598321501	2017_Jun_12_1522	60.0032783322	cfc_SPP1665_Learning	3	24
12	1	5	6	3	stim_v01/AvoNeu.png	96	1.1	10	9	stim_v02/3.png	GoAvo	2	stim_v01/AvoNeg.png	1	9	10	0	2	2	32	None	0		2017_Jun_12_1522	60.0032783322	cfc_SPP1665_Learning	3	24
16	1	5	8	None	stim_v01/WinPos.png	160	2.1	11	9	stim_v02/1.png	NoGoWin	3	stim_v01/WinNeu.png	1	7	14	0	3	3	45	3	0	0.316614953751	2017_Jun_12_1522	60.0032783322	cfc_SPP1665_Learning	3	24
16	0.5	5	8	None	stim_v01/WinPos.png	160	2.1	11	9	stim_v02/1.png	NoGoWin	3	stim_v01/WinNeu.png	1	7	14	0	4	4	49	3	0	0.349939523207	2017_Jun_12_1522	60.0032783322	cfc_SPP1665_Learning	3	24
12	1	5	6	3	stim_v01/AvoNeu.png	160	2.1	11	9	stim_v02/3.png	GoAvo	2	stim_v01/AvoNeg.png	1	9	10	0	5	5	28	3	1	0.466604343523	2017_Jun_12_1522	60.0032783322	cfc_SPP1665_Learning	3	24
17	0.5	5	8	None	stim_v01/AvoNeg.png	160	1.1	11	10	stim_v02/2.png	NoGoAvo	4	stim_v01/AvoNeu.png	2	7	15	0	6	6	74	3	0	0.383287033697	2017_Jun_12_1522	60.0032783322	cfc_SPP1665_Learning	3	24
16	0.5	5	8	None	stim_v01/WinPos.png	96	1.1	10	9	stim_v02/1.png	NoGoWin	3	stim_v01/WinNeu.png	1	7	14	0	7	7	43	None	1		2017_Jun_12_1522	60.0032783322	cfc_SPP1665_Learning	3	24
17	0.5	5	8	None	stim_v01/WinNeu.png	160	1.1	11	10	stim_v02/1.png	NoGoWin	3	stim_v01/WinPos.png	1	7	15	0	8	8	53	None	1		2017_Jun_12_1522	60.0032783322	cfc_SPP1665_Learning	3	24
16	1	5	8	None	stim_v01/AvoNeu.png	96	1.1	10	9	stim_v02/2.png	NoGoAvo	4	stim_v01/AvoNeg.png	2	7	14	0	9	9	60	None	1		2017_Jun_12_1522	60.0032783322	cfc_SPP1665_Learning	3	24
17	1	5	8	None	stim_v01/WinNeu.png	96	1.1	10	9	stim_v02/1.png	NoGoWin	3	stim_v01/WinPos.png	2	7	15	0	10	10	55	3	0	0.433212158386	2017_Jun_12_1522	60.0032783322	cfc_SPP1665_Learning	3	24
13	0.5	5	6	3	stim_v01/AvoNeg.png	160	1.1	11	10	stim_v02/3.png	GoAvo	2	stim_v01/AvoNeu.png	1	9	11	0	11	11	34	None	0		2017_Jun_12_1522	60.0032783322	cfc_SPP1665_Learning	3	24
16	0.5	5	8	None	stim_v01/WinPos.png	160	1.1	11	10	stim_v02/1.png	NoGoWin	3	stim_v01/WinNeu.png	2	7	14	0	12	12	41	3	0	0.416603754904	2017_Jun_12_1522	60.0032783322	cfc_SPP1665_Learning	3	24
17	1	5	8	None	stim_v01/AvoNeg.png	160	2.1	11	9	stim_v02/2.png	NoGoAvo	4	stim_v01/AvoNeu.png	2	7	15	0	13	13	77	None	1		2017_Jun_12_1522	60.0032783322	cfc_SPP1665_Learning	3	24
12	1	5	6	3	stim_v01/WinPos.png	96	1.1	10	9	stim_v02/4.png	GoWin	1	stim_v01/WinNeu.png	1	9	10	0	14	14	2	3	1	0.416606471606	2017_Jun_12_1522	60.0032783322	cfc_SPP1665_Learning	3	24
13	0.5	5	6	3	stim_v01/WinNeu.png	96	2.1	10	8	stim_v02/4.png	GoWin	1	stim_v01/WinPos.png	2	9	11	0	15	15	19	3	1	0.399935885845	2017_Jun_12_1522	60.0032783322	cfc_SPP1665_Learning	3	24
16	1	5	8	None	stim_v01/AvoNeu.png	96	1.1	10	9	stim_v02/2.png	NoGoAvo	4	stim_v01/AvoNeg.png	1	7	14	0	16	16	68	None	1		2017_Jun_12_1522	60.0032783322	cfc_SPP1665_Learning	3	24
16	0.5	5	8	None	stim_v01/AvoNeu.png	160	1.1	11	10	stim_v02/2.png	NoGoAvo	4	stim_v01/AvoNeg.png	2	7	14	0	17	17	61	None	1		2017_Jun_12_1522	60.0032783322	cfc_SPP1665_Learning	3	24
13	0.5	5	6	3	stim_v01/AvoNeg.png	160	2.1	11	9	stim_v02/3.png	GoAvo	2	stim_v01/AvoNeu.png	2	9	11	0	18	18	36	None	0		2017_Jun_12_1522	60.0032783322	cfc_SPP1665_Learning	3	24
16	1	5	8	None	stim_v01/AvoNeu.png	160	1.1	11	10	stim_v02/2.png	NoGoAvo	4	stim_v01/AvoNeg.png	2	7	14	0	19	19	64	None	1		2017_Jun_12_1522	60.0032783322	cfc_SPP1665_Learning	3	24
12	0.5	5	6	3	stim_v01/WinPos.png	96	2.1	10	8	stim_v02/4.png	GoWin	1	stim_v01/WinNeu.png	2	9	10	0	20	20	3	3	1	0.549934633144	2017_Jun_12_1522	60.0032783322	cfc_SPP1665_Learning	3	24
17	0.5	5	8	None	stim_v01/AvoNeg.png	160	1.1	11	10	stim_v02/2.png	NoGoAvo	4	stim_v01/AvoNeu.png	2	7	15	0	21	21	79	None	1		2017_Jun_12_1522	60.0032783322	cfc_SPP1665_Learning	3	24
12	1	5	6	3	stim_v01/WinPos.png	96	1.1	10	9	stim_v02/4.png	GoWin	1	stim_v01/WinNeu.png	2	9	10	0	22	22	6	3	1	0.333270748581	2017_Jun_12_1522	60.0032783322	cfc_SPP1665_Learning	3	24
12	1	5	6	3	stim_v01/AvoNeu.png	96	2.1	10	8	stim_v02/3.png	GoAvo	2	stim_v01/AvoNeg.png	2	9	10	0	23	23	31	None	0		2017_Jun_12_1522	60.0032783322	cfc_SPP1665_Learning	3	24
16	1	5	8	None	stim_v01/WinPos.png	160	2.1	11	9	stim_v02/1.png	NoGoWin	3	stim_v01/WinNeu.png	1	7	14	0	24	24	40	3	0	0.333280106108	2017_Jun_12_1522	60.0032783322	cfc_SPP1665_Learning	3	24
16	1	5	8	None	stim_v01/WinPos.png	160	2.1	11	9	stim_v02/1.png	NoGoWin	3	stim_v01/WinNeu.png	2	7	14	0	25	25	52	None	1		2017_Jun_12_1522	60.0032783322	cfc_SPP1665_Learning	3	24
12	0.5	5	6	3	stim_v01/WinPos.png	96	2.1	10	8	stim_v02/4.png	GoWin	1	stim_v01/WinNeu.png	1	9	10	0	26	26	4	3	1	0.266611648431	2017_Jun_12_1522	60.0032783322	cfc_SPP1665_Learning	3	24
17	0.5	5	8	None	stim_v01/WinNeu.png	160	1.1	11	10	stim_v02/1.png	NoGoWin	3	stim_v01/WinPos.png	1	7	15	0	27	27	59	None	1		2017_Jun_12_1522	60.0032783322	cfc_SPP1665_Learning	3	24
16	0.5	5	8	None	stim_v01/AvoNeu.png	160	2.1	11	9	stim_v02/2.png	NoGoAvo	4	stim_v01/AvoNeg.png	2	7	14	0	28	28	65	None	1		2017_Jun_12_1522	60.0032783322	cfc_SPP1665_Learning	3	24
16	1	5	8	None	stim_v01/AvoNeu.png	96	2.1	10	8	stim_v02/2.png	NoGoAvo	4	stim_v01/AvoNeg.png	2	7	14	0	29	29	63	None	1		2017_Jun_12_1522	60.0032783322	cfc_SPP1665_Learning	3	24
12	1	5	6	3	stim_v01/AvoNeu.png	160	2.1	11	9	stim_v02/3.png	GoAvo	2	stim_v01/AvoNeg.png	1	9	10	0	30	30	27	3	1	0.316617368597	2017_Jun_12_1522	60.0032783322	cfc_SPP1665_Learning	3	24
16	0.5	5	8	None	stim_v01/AvoNeu.png	96	2.1	10	8	stim_v02/2.png	NoGoAvo	4	stim_v01/AvoNeg.png	1	7	14	0	31	31	72	None	1		2017_Jun_12_1522	60.0032783322	cfc_SPP1665_Learning	3	24
17	0.5	5	8	None	stim_v01/WinNeu.png	96	1.1	10	9	stim_v02/1.png	NoGoWin	3	stim_v01/WinPos.png	1	7	15	0	32	32	58	None	1		2017_Jun_12_1522	60.0032783322	cfc_SPP1665_Learning	3	24
17	1	5	8	None	stim_v01/AvoNeg.png	160	1.1	11	10	stim_v02/2.png	NoGoAvo	4	stim_v01/AvoNeu.png	1	7	15	0	33	33	73	None	1		2017_Jun_12_1522	60.0032783322	cfc_SPP1665_Learning	3	24
12	0.5	5	6	3	stim_v01/WinPos.png	96	1.1	10	9	stim_v02/4.png	GoWin	1	stim_v01/WinNeu.png	2	9	10	0	34	34	12	3	1	0.433274038809	2017_Jun_12_1522	60.0032783322	cfc_SPP1665_Learning	3	24
12	0.5	5	6	3	stim_v01/WinPos.png	96	1.1	10	9	stim_v02/4.png	GoWin	1	stim_v01/WinNeu.png	1	9	10	0	35	35	7	3	1	0.316611331482	2017_Jun_12_1522	60.0032783322	cfc_SPP1665_Learning	3	24
13	1	5	6	3	stim_v01/WinNeu.png	96	1.1	10	9	stim_v02/4.png	GoWin	1	stim_v01/WinPos.png	2	9	11	0	36	36	18	3	1	0.299941047578	2017_Jun_12_1522	60.0032783322	cfc_SPP1665_Learning	3	24
12	1	5	6	3	stim_v01/WinPos.png	96	2.1	10	8	stim_v02/4.png	GoWin	1	stim_v01/WinNeu.png	2	9	10	0	37	37	0	3	1	0.399934074711	2017_Jun_12_1522	60.0032783322	cfc_SPP1665_Learning	3	24
16	0.5	5	8	None	stim_v01/WinPos.png	160	2.1	11	9	stim_v02/1.png	NoGoWin	3	stim_v01/WinNeu.png	2	7	14	0	38	38	50	3	0	0.316608916637	2017_Jun_12_1522	60.0032783322	cfc_SPP1665_Learning	3	24
13	0.5	5	6	3	stim_v01/AvoNeg.png	160	1.1	11	10	stim_v02/3.png	GoAvo	2	stim_v01/AvoNeu.png	1	9	11	0	39	39	33	None	0		2017_Jun_12_1522	60.0032783322	cfc_SPP1665_Learning	3	24
13	0.5	5	6	3	stim_v01/WinNeu.png	96	1.1	10	9	stim_v02/4.png	GoWin	1	stim_v01/WinPos.png	1	9	11	0	40	40	16	3	1	0.733265496292	2017_Jun_12_1522	60.0032783322	cfc_SPP1665_Learning	3	24
12	0.5	5	6	3	stim_v01/WinPos.png	160	2.1	11	9	stim_v02/4.png	GoWin	1	stim_v01/WinNeu.png	2	9	10	0	41	41	8	3	1	0.4332577386	2017_Jun_12_1522	60.0032783322	cfc_SPP1665_Learning	3	24
13	0.5	5	6	3	stim_v01/WinNeu.png	160	1.1	11	10	stim_v02/4.png	GoWin	1	stim_v01/WinPos.png	1	9	11	0	42	42	13	3	1	0.683260983548	2017_Jun_12_1522	60.0032783322	cfc_SPP1665_Learning	3	24
12	1	5	6	3	stim_v01/AvoNeu.png	160	1.1	11	10	stim_v02/3.png	GoAvo	2	stim_v01/AvoNeg.png	2	9	10	0	43	43	30	None	0		2017_Jun_12_1522	60.0032783322	cfc_SPP1665_Learning	3	24
16	0.5	5	8	None	stim_v01/WinPos.png	96	2.1	10	8	stim_v02/1.png	NoGoWin	3	stim_v01/WinNeu.png	2	7	14	0	44	44	51	3	0	0.416607075317	2017_Jun_12_1522	60.0032783322	cfc_SPP1665_Learning	3	24
12	1	5	6	3	stim_v01/WinPos.png	160	2.1	11	9	stim_v02/4.png	GoWin	1	stim_v01/WinNeu.png	1	9	10	0	45	45	9	3	1	0.583282445491	2017_Jun_12_1522	60.0032783322	cfc_SPP1665_Learning	3	24
12	1	5	6	3	stim_v01/AvoNeu.png	96	2.1	10	8	stim_v02/3.png	GoAvo	2	stim_v01/AvoNeg.png	1	9	10	0	46	46	21	3	1	0.36659018649	2017_Jun_12_1522	60.0032783322	cfc_SPP1665_Learning	3	24
12	0.5	5	6	3	stim_v01/AvoNeu.png	96	1.1	10	9	stim_v02/3.png	GoAvo	2	stim_v01/AvoNeg.png	2	9	10	0	47	47	29	3	1	0.333264107755	2017_Jun_12_1522	60.0032783322	cfc_SPP1665_Learning	3	24
12	1	5	6	3	stim_v01/AvoNeu.png	160	2.1	11	9	stim_v02/3.png	GoAvo	2	stim_v01/AvoNeg.png	2	9	10	0	48	48	20	3	1	0.349923222998	2017_Jun_12_1522	60.0032783322	cfc_SPP1665_Learning	3	24
16	1	5	8	None	stim_v01/AvoNeu.png	96	2.1	10	8	stim_v02/2.png	NoGoAvo	4	stim_v01/AvoNeg.png	2	7	14	0	49	49	71	None	1		2017_Jun_12_1522	60.0032783322	cfc_SPP1665_Learning	3	24
17	1	5	8	None	stim_v01/WinNeu.png	160	2.1	11	9	stim_v02/1.png	NoGoWin	3	stim_v01/WinPos.png	1	7	15	0	50	50	54	None	1		2017_Jun_12_1522	60.0032783322	cfc_SPP1665_Learning	3	24
16	0.5	5	8	None	stim_v01/AvoNeu.png	96	2.1	10	8	stim_v02/2.png	NoGoAvo	4	stim_v01/AvoNeg.png	1	7	14	0	51	51	62	None	1		2017_Jun_12_1522	60.0032783322	cfc_SPP1665_Learning	3	24
17	1	5	8	None	stim_v01/AvoNeg.png	96	2.1	10	8	stim_v02/2.png	NoGoAvo	4	stim_v01/AvoNeu.png	2	7	15	0	52	52	75	None	1		2017_Jun_12_1522	60.0032783322	cfc_SPP1665_Learning	3	24
12	1	5	6	3	stim_v01/AvoNeu.png	160	2.1	11	9	stim_v02/3.png	GoAvo	2	stim_v01/AvoNeg.png	2	9	10	0	53	53	26	3	1	0.533306910896	2017_Jun_12_1522	60.0032783322	cfc_SPP1665_Learning	3	24
16	1	5	8	None	stim_v01/AvoNeu.png	96	2.1	10	8	stim_v02/2.png	NoGoAvo	4	stim_v01/AvoNeg.png	2	7	14	0	54	54	69	None	1		2017_Jun_12_1522	60.0032783322	cfc_SPP1665_Learning	3	24
16	0.5	5	8	None	stim_v01/WinPos.png	96	2.1	10	8	stim_v02/1.png	NoGoWin	3	stim_v01/WinNeu.png	2	7	14	0	55	55	44	3	0	0.549924973761	2017_Jun_12_1522	60.0032783322	cfc_SPP1665_Learning	3	24
13	1	5	6	3	stim_v01/AvoNeg.png	96	2.1	10	8	stim_v02/3.png	GoAvo	2	stim_v01/AvoNeu.png	1	9	11	0	56	56	35	3	1	0.299938330877	2017_Jun_12_1522	60.0032783322	cfc_SPP1665_Learning	3	24
16	0.5	5	8	None	stim_v01/AvoNeu.png	160	1.1	11	10	stim_v02/2.png	NoGoAvo	4	stim_v01/AvoNeg.png	1	7	14	0	57	57	70	None	1		2017_Jun_12_1522	60.0032783322	cfc_SPP1665_Learning	3	24
17	1	5	8	None	stim_v01/WinNeu.png	160	2.1	11	9	stim_v02/1.png	NoGoWin	3	stim_v01/WinPos.png	1	7	15	0	58	58	56	None	1		2017_Jun_12_1522	60.0032783322	cfc_SPP1665_Learning	3	24
16	0.5	5	8	None	stim_v01/AvoNeu.png	96	1.1	10	9	stim_v02/2.png	NoGoAvo	4	stim_v01/AvoNeg.png	2	7	14	0	59	59	66	None	1		2017_Jun_12_1522	60.0032783322	cfc_SPP1665_Learning	3	24
12	0.5	5	6	3	stim_v01/WinPos.png	160	2.1	11	9	stim_v02/4.png	GoWin	1	stim_v01/WinNeu.png	2	9	10	0	60	60	11	3	1	0.516616402659	2017_Jun_12_1522	60.0032783322	cfc_SPP1665_Learning	3	24
16	1	5	8	None	stim_v01/AvoNeu.png	160	1.1	11	10	stim_v02/2.png	NoGoAvo	4	stim_v01/AvoNeg.png	1	7	14	0	61	61	67	None	1		2017_Jun_12_1522	60.0032783322	cfc_SPP1665_Learning	3	24
16	0.5	5	8	None	stim_v01/WinPos.png	96	2.1	10	8	stim_v02/1.png	NoGoWin	3	stim_v01/WinNeu.png	1	7	14	0	62	62	46	None	1		2017_Jun_12_1522	60.0032783322	cfc_SPP1665_Learning	3	24
13	0.5	5	6	3	stim_v01/AvoNeg.png	160	2.1	11	9	stim_v02/3.png	GoAvo	2	stim_v01/AvoNeu.png	2	9	11	0	63	63	37	3	1	0.433274944376	2017_Jun_12_1522	60.0032783322	cfc_SPP1665_Learning	3	24
13	0.5	5	6	3	stim_v01/WinNeu.png	160	1.1	11	10	stim_v02/4.png	GoWin	1	stim_v01/WinPos.png	1	9	11	0	64	64	17	3	1	0.666608509132	2017_Jun_12_1522	60.0032783322	cfc_SPP1665_Learning	3	24
12	0.5	5	6	3	stim_v01/AvoNeu.png	160	1.1	11	10	stim_v02/3.png	GoAvo	2	stim_v01/AvoNeg.png	1	9	10	0	65	65	25	3	1	0.349959445684	2017_Jun_12_1522	60.0032783322	cfc_SPP1665_Learning	3	24
13	0.5	5	6	3	stim_v01/AvoNeg.png	160	1.1	11	10	stim_v02/3.png	GoAvo	2	stim_v01/AvoNeu.png	2	9	11	0	66	66	39	3	1	0.366604675563	2017_Jun_12_1522	60.0032783322	cfc_SPP1665_Learning	3	24
13	0.5	5	6	3	stim_v01/AvoNeg.png	160	2.1	11	9	stim_v02/3.png	GoAvo	2	stim_v01/AvoNeu.png	1	9	11	0	67	67	38	3	1	0.366594110614	2017_Jun_12_1522	60.0032783322	cfc_SPP1665_Learning	3	24
12	1	5	6	3	stim_v01/AvoNeu.png	160	1.1	11	10	stim_v02/3.png	GoAvo	2	stim_v01/AvoNeg.png	2	9	10	0	68	68	22	3	1	0.516570822446	2017_Jun_12_1522	60.0032783322	cfc_SPP1665_Learning	3	24
17	0.5	5	8	None	stim_v01/AvoNeg.png	96	1.1	10	9	stim_v02/2.png	NoGoAvo	4	stim_v01/AvoNeu.png	1	7	15	0	69	69	78	None	1		2017_Jun_12_1522	60.0032783322	cfc_SPP1665_Learning	3	24
16	0.5	5	8	None	stim_v01/WinPos.png	96	2.1	10	8	stim_v02/1.png	NoGoWin	3	stim_v01/WinNeu.png	1	7	14	0	70	70	42	None	1		2017_Jun_12_1522	60.0032783322	cfc_SPP1665_Learning	3	24
13	1	5	6	3	stim_v01/WinNeu.png	96	1.1	10	9	stim_v02/4.png	GoWin	1	stim_v01/WinPos.png	2	9	11	0	71	71	14	3	1	0.383291259676	2017_Jun_12_1522	60.0032783322	cfc_SPP1665_Learning	3	24
12	0.5	5	6	3	stim_v01/WinPos.png	96	1.1	10	9	stim_v02/4.png	GoWin	1	stim_v01/WinNeu.png	1	9	10	0	72	72	1	3	1	0.966582157127	2017_Jun_12_1522	60.0032783322	cfc_SPP1665_Learning	3	24
16	1	5	8	None	stim_v01/WinPos.png	96	2.1	10	8	stim_v02/1.png	NoGoWin	3	stim_v01/WinNeu.png	1	7	14	0	73	73	48	None	1		2017_Jun_12_1522	60.0032783322	cfc_SPP1665_Learning	3	24
12	1	5	6	3	stim_v01/WinPos.png	96	1.1	10	9	stim_v02/4.png	GoWin	1	stim_v01/WinNeu.png	1	9	10	0	74	74	10	3	1	0.299934406752	2017_Jun_12_1522	60.0032783322	cfc_SPP1665_Learning	3	24
12	0.5	5	6	3	stim_v01/AvoNeu.png	96	1.1	10	9	stim_v02/3.png	GoAvo	2	stim_v01/AvoNeg.png	1	9	10	0	75	75	23	3	1	0.316604992512	2017_Jun_12_1522	60.0032783322	cfc_SPP1665_Learning	3	24
12	1	5	6	3	stim_v01/AvoNeu.png	160	1.1	11	10	stim_v02/3.png	GoAvo	2	stim_v01/AvoNeg.png	1	9	10	0	76	76	24	3	1	0.683260681693	2017_Jun_12_1522	60.0032783322	cfc_SPP1665_Learning	3	24
17	1	5	8	None	stim_v01/AvoNeg.png	160	1.1	11	10	stim_v02/2.png	NoGoAvo	4	stim_v01/AvoNeu.png	2	7	15	0	77	77	76	None	1		2017_Jun_12_1522	60.0032783322	cfc_SPP1665_Learning	3	24
16	1	5	8	None	stim_v01/WinPos.png	96	2.1	10	8	stim_v02/1.png	NoGoWin	3	stim_v01/WinNeu.png	2	7	14	0	78	78	47	None	1		2017_Jun_12_1522	60.0032783322	cfc_SPP1665_Learning	3	24
12	1	5	6	3	stim_v01/WinPos.png	160	2.1	11	9	stim_v02/4.png	GoWin	1	stim_v01/WinNeu.png	2	9	10	0	79	79	5	3	1	0.44998688437	2017_Jun_12_1522	60.0032783322	cfc_SPP1665_Learning	3	24
