# Supplementary material for: θ-γ Cross-Frequency Transcranial Alternating Current Stimulation over the Trough Impairs Cognitive Control
Source: eNeuro. 2020 Sep 4;7(5):ENEURO.0126-20.2020. doi: 10.1523/ENEURO.0126-20.2020 (PMC7540931; doi:10.1523/ENEURO.0126-20.2020)
Supplement: Extended Data 1 — contains all materials, pseudonymized raw data and analysis scripts used in this study that are freely available at our repository. Download Extended Data 1, ZIP file. [file enu-eN-NWR-0126-20-s02.zip › 2020_cfc_tacs-master/data/raw/1_learning/s_amp/P_3_S_3_cfc_SPP1665_Learning_2017_Jun_13_1604.csv]

icFbackMarker	blineStop	circleMarker	cRespMarker	cResponse	cFback	trigStimulator	preCueStop	portStop	preCueStart	cue	cType	cueMarker	icFback	prepRespStop	icRespMarker	cFbackMarker	trials.thisRepN	trials.thisTrialN	trials.thisN	trials.thisIndex	buttonBox_Response.keys	buttonBox_Response.corr	buttonBox_Response.rt	date	frameRate	expName	session	participant
																								2017_Jun_13_1604	60.0049446579	cfc_SPP1665_Learning	3	3
12	1	5	6	3	stim_v01/AvoNeu.png	96	2.1	10	8	stim_v06/1.png	GoAvo	2	stim_v01/AvoNeg.png	1	9	10	0	0	0	29	None	0		2017_Jun_13_1604	60.0049446579	cfc_SPP1665_Learning	3	3
16	1	5	8	None	stim_v01/WinPos.png	160	2.1	11	9	stim_v06/2.png	NoGoWin	3	stim_v01/WinNeu.png	2	7	14	0	1	1	40	None	1		2017_Jun_13_1604	60.0049446579	cfc_SPP1665_Learning	3	3
12	0.5	5	6	3	stim_v01/WinPos.png	96	2.1	10	8	stim_v06/3.png	GoWin	1	stim_v01/WinNeu.png	1	9	10	0	2	2	12	None	0		2017_Jun_13_1604	60.0049446579	cfc_SPP1665_Learning	3	3
17	1	5	8	None	stim_v01/WinNeu.png	96	2.1	10	8	stim_v06/2.png	NoGoWin	3	stim_v01/WinPos.png	2	7	15	0	3	3	59	None	1		2017_Jun_13_1604	60.0049446579	cfc_SPP1665_Learning	3	3
12	0.5	5	6	3	stim_v01/WinPos.png	96	2.1	10	8	stim_v06/3.png	GoWin	1	stim_v01/WinNeu.png	1	9	10	0	4	4	8	3	1	0.566622265004	2017_Jun_13_1604	60.0049446579	cfc_SPP1665_Learning	3	3
12	1	5	6	3	stim_v01/WinPos.png	160	1.1	11	10	stim_v06/3.png	GoWin	1	stim_v01/WinNeu.png	1	9	10	0	5	5	6	3	1	0.266598026707	2017_Jun_13_1604	60.0049446579	cfc_SPP1665_Learning	3	3
13	0.5	5	6	3	stim_v01/AvoNeg.png	160	1.1	11	10	stim_v06/1.png	GoAvo	2	stim_v01/AvoNeu.png	1	9	11	0	6	6	39	3	1	0.299937608269	2017_Jun_13_1604	60.0049446579	cfc_SPP1665_Learning	3	3
12	1	5	6	3	stim_v01/WinPos.png	160	2.1	11	9	stim_v06/3.png	GoWin	1	stim_v01/WinNeu.png	2	9	10	0	7	7	7	3	1	0.299895953412	2017_Jun_13_1604	60.0049446579	cfc_SPP1665_Learning	3	3
16	0.5	5	8	None	stim_v01/WinPos.png	160	2.1	11	9	stim_v06/2.png	NoGoWin	3	stim_v01/WinNeu.png	2	7	14	0	8	8	52	None	1		2017_Jun_13_1604	60.0049446579	cfc_SPP1665_Learning	3	3
12	0.5	5	6	3	stim_v01/AvoNeu.png	160	2.1	11	9	stim_v06/1.png	GoAvo	2	stim_v01/AvoNeg.png	1	9	10	0	9	9	23	3	1	0.566573063977	2017_Jun_13_1604	60.0049446579	cfc_SPP1665_Learning	3	3
16	0.5	5	8	None	stim_v01/WinPos.png	96	1.1	10	9	stim_v06/2.png	NoGoWin	3	stim_v01/WinNeu.png	1	7	14	0	10	10	49	None	1		2017_Jun_13_1604	60.0049446579	cfc_SPP1665_Learning	3	3
13	0.5	5	6	3	stim_v01/AvoNeg.png	96	2.1	10	8	stim_v06/1.png	GoAvo	2	stim_v01/AvoNeu.png	2	9	11	0	11	11	33	3	1	0.249981662807	2017_Jun_13_1604	60.0049446579	cfc_SPP1665_Learning	3	3
16	1	5	8	None	stim_v01/AvoNeu.png	160	1.1	11	10	stim_v06/4.png	NoGoAvo	4	stim_v01/AvoNeg.png	1	7	14	0	12	12	68	None	1		2017_Jun_13_1604	60.0049446579	cfc_SPP1665_Learning	3	3
12	1	5	6	3	stim_v01/WinPos.png	96	2.1	10	8	stim_v06/3.png	GoWin	1	stim_v01/WinNeu.png	2	9	10	0	13	13	2	3	1	0.283300416941	2017_Jun_13_1604	60.0049446579	cfc_SPP1665_Learning	3	3
12	1	5	6	3	stim_v01/WinPos.png	160	2.1	11	9	stim_v06/3.png	GoWin	1	stim_v01/WinNeu.png	2	9	10	0	14	14	4	3	1	0.283267515641	2017_Jun_13_1604	60.0049446579	cfc_SPP1665_Learning	3	3
12	0.5	5	6	3	stim_v01/AvoNeu.png	160	1.1	11	10	stim_v06/1.png	GoAvo	2	stim_v01/AvoNeg.png	1	9	10	0	15	15	27	3	1	0.31659140117	2017_Jun_13_1604	60.0049446579	cfc_SPP1665_Learning	3	3
13	0.5	5	6	3	stim_v01/WinNeu.png	96	1.1	10	9	stim_v06/3.png	GoWin	1	stim_v01/WinPos.png	2	9	11	0	16	16	13	3	1	0.249908615885	2017_Jun_13_1604	60.0049446579	cfc_SPP1665_Learning	3	3
13	0.5	5	6	3	stim_v01/WinNeu.png	96	1.1	10	9	stim_v06/3.png	GoWin	1	stim_v01/WinPos.png	1	9	11	0	17	17	15	3	1	0.266602252562	2017_Jun_13_1604	60.0049446579	cfc_SPP1665_Learning	3	3
16	0.5	5	8	None	stim_v01/AvoNeu.png	160	1.1	11	10	stim_v06/4.png	NoGoAvo	4	stim_v01/AvoNeg.png	2	7	14	0	18	18	66	None	1		2017_Jun_13_1604	60.0049446579	cfc_SPP1665_Learning	3	3
12	0.5	5	6	3	stim_v01/WinPos.png	96	2.1	10	8	stim_v06/3.png	GoWin	1	stim_v01/WinNeu.png	2	9	10	0	19	19	9	3	1	0.799898820957	2017_Jun_13_1604	60.0049446579	cfc_SPP1665_Learning	3	3
12	1	5	6	3	stim_v01/WinPos.png	96	2.1	10	8	stim_v06/3.png	GoWin	1	stim_v01/WinNeu.png	1	9	10	0	20	20	3	3	1	0.266597423013	2017_Jun_13_1604	60.0049446579	cfc_SPP1665_Learning	3	3
16	1	5	8	None	stim_v01/WinPos.png	96	2.1	10	8	stim_v06/2.png	NoGoWin	3	stim_v01/WinNeu.png	1	7	14	0	21	21	46	None	1		2017_Jun_13_1604	60.0049446579	cfc_SPP1665_Learning	3	3
13	1	5	6	3	stim_v01/AvoNeg.png	96	1.1	10	9	stim_v06/1.png	GoAvo	2	stim_v01/AvoNeu.png	1	9	11	0	22	22	38	3	1	0.249936687635	2017_Jun_13_1604	60.0049446579	cfc_SPP1665_Learning	3	3
16	0.5	5	8	None	stim_v01/WinPos.png	160	1.1	11	10	stim_v06/2.png	NoGoWin	3	stim_v01/WinNeu.png	2	7	14	0	23	23	50	None	1		2017_Jun_13_1604	60.0049446579	cfc_SPP1665_Learning	3	3
13	1	5	6	3	stim_v01/WinNeu.png	160	2.1	11	9	stim_v06/3.png	GoWin	1	stim_v01/WinPos.png	1	9	11	0	24	24	19	3	1	0.233275348565	2017_Jun_13_1604	60.0049446579	cfc_SPP1665_Learning	3	3
17	0.5	5	8	None	stim_v01/AvoNeg.png	160	2.1	11	9	stim_v06/4.png	NoGoAvo	4	stim_v01/AvoNeu.png	2	7	15	0	25	25	76	None	1		2017_Jun_13_1604	60.0049446579	cfc_SPP1665_Learning	3	3
12	0.5	5	6	3	stim_v01/AvoNeu.png	160	1.1	11	10	stim_v06/1.png	GoAvo	2	stim_v01/AvoNeg.png	2	9	10	0	26	26	25	3	1	0.216566619548	2017_Jun_13_1604	60.0049446579	cfc_SPP1665_Learning	3	3
17	0.5	5	8	None	stim_v01/WinNeu.png	96	1.1	10	9	stim_v06/2.png	NoGoWin	3	stim_v01/WinPos.png	2	7	15	0	27	27	58	None	1		2017_Jun_13_1604	60.0049446579	cfc_SPP1665_Learning	3	3
12	0.5	5	6	3	stim_v01/AvoNeu.png	160	1.1	11	10	stim_v06/1.png	GoAvo	2	stim_v01/AvoNeg.png	2	9	10	0	28	28	21	3	1	0.233324247745	2017_Jun_13_1604	60.0049446579	cfc_SPP1665_Learning	3	3
16	0.5	5	8	None	stim_v01/WinPos.png	96	1.1	10	9	stim_v06/2.png	NoGoWin	3	stim_v01/WinNeu.png	1	7	14	0	29	29	51	None	1		2017_Jun_13_1604	60.0049446579	cfc_SPP1665_Learning	3	3
16	1	5	8	None	stim_v01/AvoNeu.png	160	1.1	11	10	stim_v06/4.png	NoGoAvo	4	stim_v01/AvoNeg.png	1	7	14	0	30	30	69	None	1		2017_Jun_13_1604	60.0049446579	cfc_SPP1665_Learning	3	3
12	0.5	5	6	3	stim_v01/WinPos.png	96	2.1	10	8	stim_v06/3.png	GoWin	1	stim_v01/WinNeu.png	2	9	10	0	31	31	1	3	1	0.383261207044	2017_Jun_13_1604	60.0049446579	cfc_SPP1665_Learning	3	3
16	0.5	5	8	None	stim_v01/AvoNeu.png	96	1.1	10	9	stim_v06/4.png	NoGoAvo	4	stim_v01/AvoNeg.png	2	7	14	0	32	32	70	None	1		2017_Jun_13_1604	60.0049446579	cfc_SPP1665_Learning	3	3
16	1	5	8	None	stim_v01/AvoNeu.png	96	1.1	10	9	stim_v06/4.png	NoGoAvo	4	stim_v01/AvoNeg.png	1	7	14	0	33	33	62	None	1		2017_Jun_13_1604	60.0049446579	cfc_SPP1665_Learning	3	3
16	1	5	8	None	stim_v01/WinPos.png	160	1.1	11	10	stim_v06/2.png	NoGoWin	3	stim_v01/WinNeu.png	2	7	14	0	34	34	43	None	1		2017_Jun_13_1604	60.0049446579	cfc_SPP1665_Learning	3	3
12	1	5	6	3	stim_v01/AvoNeu.png	160	1.1	11	10	stim_v06/1.png	GoAvo	2	stim_v01/AvoNeg.png	1	9	10	0	35	35	30	3	1	0.249918576828	2017_Jun_13_1604	60.0049446579	cfc_SPP1665_Learning	3	3
12	1	5	6	3	stim_v01/AvoNeu.png	160	1.1	11	10	stim_v06/1.png	GoAvo	2	stim_v01/AvoNeg.png	1	9	10	0	36	36	32	3	1	0.24995238367	2017_Jun_13_1604	60.0049446579	cfc_SPP1665_Learning	3	3
12	1	5	6	3	stim_v01/AvoNeu.png	160	2.1	11	9	stim_v06/1.png	GoAvo	2	stim_v01/AvoNeg.png	1	9	10	0	37	37	26	3	1	0.233261463613	2017_Jun_13_1604	60.0049446579	cfc_SPP1665_Learning	3	3
17	1	5	8	None	stim_v01/AvoNeg.png	160	2.1	11	9	stim_v06/4.png	NoGoAvo	4	stim_v01/AvoNeu.png	1	7	15	0	38	38	74	None	1		2017_Jun_13_1604	60.0049446579	cfc_SPP1665_Learning	3	3
17	0.5	5	8	None	stim_v01/AvoNeg.png	96	2.1	10	8	stim_v06/4.png	NoGoAvo	4	stim_v01/AvoNeu.png	2	7	15	0	39	39	77	None	1		2017_Jun_13_1604	60.0049446579	cfc_SPP1665_Learning	3	3
16	1	5	8	None	stim_v01/WinPos.png	96	2.1	10	8	stim_v06/2.png	NoGoWin	3	stim_v01/WinNeu.png	1	7	14	0	40	40	48	None	1		2017_Jun_13_1604	60.0049446579	cfc_SPP1665_Learning	3	3
12	1	5	6	3	stim_v01/WinPos.png	96	2.1	10	8	stim_v06/3.png	GoWin	1	stim_v01/WinNeu.png	1	9	10	0	41	41	11	3	1	0.216644797866	2017_Jun_13_1604	60.0049446579	cfc_SPP1665_Learning	3	3
17	1	5	8	None	stim_v01/AvoNeg.png	160	2.1	11	9	stim_v06/4.png	NoGoAvo	4	stim_v01/AvoNeu.png	2	7	15	0	42	42	75	None	1		2017_Jun_13_1604	60.0049446579	cfc_SPP1665_Learning	3	3
13	1	5	6	3	stim_v01/WinNeu.png	96	1.1	10	9	stim_v06/3.png	GoWin	1	stim_v01/WinPos.png	2	9	11	0	43	43	16	3	1	0.29993187318	2017_Jun_13_1604	60.0049446579	cfc_SPP1665_Learning	3	3
16	1	5	8	None	stim_v01/AvoNeu.png	96	1.1	10	9	stim_v06/4.png	NoGoAvo	4	stim_v01/AvoNeg.png	2	7	14	0	44	44	67	None	1		2017_Jun_13_1604	60.0049446579	cfc_SPP1665_Learning	3	3
17	0.5	5	8	None	stim_v01/WinNeu.png	96	2.1	10	8	stim_v06/2.png	NoGoWin	3	stim_v01/WinPos.png	1	7	15	0	45	45	54	None	1		2017_Jun_13_1604	60.0049446579	cfc_SPP1665_Learning	3	3
17	1	5	8	None	stim_v01/WinNeu.png	160	2.1	11	9	stim_v06/2.png	NoGoWin	3	stim_v01/WinPos.png	2	7	15	0	46	46	56	None	1		2017_Jun_13_1604	60.0049446579	cfc_SPP1665_Learning	3	3
16	1	5	8	None	stim_v01/AvoNeu.png	160	1.1	11	10	stim_v06/4.png	NoGoAvo	4	stim_v01/AvoNeg.png	1	7	14	0	47	47	63	None	1		2017_Jun_13_1604	60.0049446579	cfc_SPP1665_Learning	3	3
16	1	5	8	None	stim_v01/WinPos.png	160	1.1	11	10	stim_v06/2.png	NoGoWin	3	stim_v01/WinNeu.png	2	7	14	0	48	48	42	None	1		2017_Jun_13_1604	60.0049446579	cfc_SPP1665_Learning	3	3
12	1	5	6	3	stim_v01/AvoNeu.png	96	2.1	10	8	stim_v06/1.png	GoAvo	2	stim_v01/AvoNeg.png	1	9	10	0	49	49	20	3	1	0.499919255984	2017_Jun_13_1604	60.0049446579	cfc_SPP1665_Learning	3	3
17	0.5	5	8	None	stim_v01/WinNeu.png	160	1.1	11	10	stim_v06/2.png	NoGoWin	3	stim_v01/WinPos.png	2	7	15	0	50	50	53	None	1		2017_Jun_13_1604	60.0049446579	cfc_SPP1665_Learning	3	3
12	0.5	5	6	3	stim_v01/WinPos.png	160	1.1	11	10	stim_v06/3.png	GoWin	1	stim_v01/WinNeu.png	1	9	10	0	51	51	5	3	1	0.266605572876	2017_Jun_13_1604	60.0049446579	cfc_SPP1665_Learning	3	3
16	0.5	5	8	None	stim_v01/AvoNeu.png	96	2.1	10	8	stim_v06/4.png	NoGoAvo	4	stim_v01/AvoNeg.png	2	7	14	0	52	52	64	None	1		2017_Jun_13_1604	60.0049446579	cfc_SPP1665_Learning	3	3
17	0.5	5	8	None	stim_v01/AvoNeg.png	96	1.1	10	9	stim_v06/4.png	NoGoAvo	4	stim_v01/AvoNeu.png	1	7	15	0	53	53	78	None	1		2017_Jun_13_1604	60.0049446579	cfc_SPP1665_Learning	3	3
13	0.5	5	6	3	stim_v01/WinNeu.png	160	1.1	11	10	stim_v06/3.png	GoWin	1	stim_v01/WinPos.png	1	9	11	0	54	54	14	3	1	0.233283800275	2017_Jun_13_1604	60.0049446579	cfc_SPP1665_Learning	3	3
12	0.5	5	6	3	stim_v01/WinPos.png	160	2.1	11	9	stim_v06/3.png	GoWin	1	stim_v01/WinNeu.png	1	9	10	0	55	55	0	3	1	0.233265991315	2017_Jun_13_1604	60.0049446579	cfc_SPP1665_Learning	3	3
13	1	5	6	3	stim_v01/WinNeu.png	96	1.1	10	9	stim_v06/3.png	GoWin	1	stim_v01/WinPos.png	1	9	11	0	56	56	17	3	1	0.216551527209	2017_Jun_13_1604	60.0049446579	cfc_SPP1665_Learning	3	3
12	0.5	5	6	3	stim_v01/WinPos.png	160	1.1	11	10	stim_v06/3.png	GoWin	1	stim_v01/WinNeu.png	2	9	10	0	57	57	10	3	1	0.233258746991	2017_Jun_13_1604	60.0049446579	cfc_SPP1665_Learning	3	3
13	1	5	6	3	stim_v01/WinNeu.png	96	1.1	10	9	stim_v06/3.png	GoWin	1	stim_v01/WinPos.png	2	9	11	0	58	58	18	3	1	0.249928235926	2017_Jun_13_1604	60.0049446579	cfc_SPP1665_Learning	3	3
17	0.5	5	8	None	stim_v01/WinNeu.png	96	1.1	10	9	stim_v06/2.png	NoGoWin	3	stim_v01/WinPos.png	2	7	15	0	59	59	57	None	1		2017_Jun_13_1604	60.0049446579	cfc_SPP1665_Learning	3	3
17	1	5	8	None	stim_v01/WinNeu.png	160	1.1	11	10	stim_v06/2.png	NoGoWin	3	stim_v01/WinPos.png	2	7	15	0	60	60	55	None	1		2017_Jun_13_1604	60.0049446579	cfc_SPP1665_Learning	3	3
16	0.5	5	8	None	stim_v01/AvoNeu.png	160	2.1	11	9	stim_v06/4.png	NoGoAvo	4	stim_v01/AvoNeg.png	2	7	14	0	61	61	61	None	1		2017_Jun_13_1604	60.0049446579	cfc_SPP1665_Learning	3	3
16	0.5	5	8	None	stim_v01/AvoNeu.png	160	2.1	11	9	stim_v06/4.png	NoGoAvo	4	stim_v01/AvoNeg.png	1	7	14	0	62	62	60	None	1		2017_Jun_13_1604	60.0049446579	cfc_SPP1665_Learning	3	3
16	0.5	5	8	None	stim_v01/WinPos.png	96	1.1	10	9	stim_v06/2.png	NoGoWin	3	stim_v01/WinNeu.png	2	7	14	0	63	63	47	None	1		2017_Jun_13_1604	60.0049446579	cfc_SPP1665_Learning	3	3
12	1	5	6	3	stim_v01/AvoNeu.png	160	2.1	11	9	stim_v06/1.png	GoAvo	2	stim_v01/AvoNeg.png	1	9	10	0	64	64	24	3	1	0.249973211097	2017_Jun_13_1604	60.0049446579	cfc_SPP1665_Learning	3	3
12	0.5	5	6	3	stim_v01/AvoNeu.png	96	1.1	10	9	stim_v06/1.png	GoAvo	2	stim_v01/AvoNeg.png	2	9	10	0	65	65	28	3	1	0.916514611346	2017_Jun_13_1604	60.0049446579	cfc_SPP1665_Learning	3	3
13	1	5	6	3	stim_v01/AvoNeg.png	160	2.1	11	9	stim_v06/1.png	GoAvo	2	stim_v01/AvoNeu.png	2	9	11	0	66	66	35	3	1	0.299927043631	2017_Jun_13_1604	60.0049446579	cfc_SPP1665_Learning	3	3
16	1	5	8	None	stim_v01/WinPos.png	160	2.1	11	9	stim_v06/2.png	NoGoWin	3	stim_v01/WinNeu.png	1	7	14	0	67	67	45	None	1		2017_Jun_13_1604	60.0049446579	cfc_SPP1665_Learning	3	3
12	1	5	6	3	stim_v01/AvoNeu.png	96	1.1	10	9	stim_v06/1.png	GoAvo	2	stim_v01/AvoNeg.png	1	9	10	0	68	68	31	3	1	0.349906533142	2017_Jun_13_1604	60.0049446579	cfc_SPP1665_Learning	3	3
16	0.5	5	8	None	stim_v01/WinPos.png	96	2.1	10	8	stim_v06/2.png	NoGoWin	3	stim_v01/WinNeu.png	1	7	14	0	69	69	44	None	1		2017_Jun_13_1604	60.0049446579	cfc_SPP1665_Learning	3	3
16	0.5	5	8	None	stim_v01/AvoNeu.png	160	1.1	11	10	stim_v06/4.png	NoGoAvo	4	stim_v01/AvoNeg.png	2	7	14	0	70	70	72	None	1		2017_Jun_13_1604	60.0049446579	cfc_SPP1665_Learning	3	3
13	0.5	5	6	3	stim_v01/AvoNeg.png	96	1.1	10	9	stim_v06/1.png	GoAvo	2	stim_v01/AvoNeu.png	1	9	11	0	71	71	36	3	1	0.233302816623	2017_Jun_13_1604	60.0049446579	cfc_SPP1665_Learning	3	3
13	1	5	6	3	stim_v01/AvoNeg.png	160	2.1	11	9	stim_v06/1.png	GoAvo	2	stim_v01/AvoNeu.png	2	9	11	0	72	72	34	3	1	0.283218616461	2017_Jun_13_1604	60.0049446579	cfc_SPP1665_Learning	3	3
16	1	5	8	None	stim_v01/WinPos.png	96	1.1	10	9	stim_v06/2.png	NoGoWin	3	stim_v01/WinNeu.png	2	7	14	0	73	73	41	None	1		2017_Jun_13_1604	60.0049446579	cfc_SPP1665_Learning	3	3
17	0.5	5	8	None	stim_v01/AvoNeg.png	160	2.1	11	9	stim_v06/4.png	NoGoAvo	4	stim_v01/AvoNeu.png	1	7	15	0	74	74	73	None	1		2017_Jun_13_1604	60.0049446579	cfc_SPP1665_Learning	3	3
13	1	5	6	3	stim_v01/AvoNeg.png	96	2.1	10	8	stim_v06/1.png	GoAvo	2	stim_v01/AvoNeu.png	1	9	11	0	75	75	37	3	1	0.266604969182	2017_Jun_13_1604	60.0049446579	cfc_SPP1665_Learning	3	3
12	1	5	6	3	stim_v01/AvoNeu.png	96	2.1	10	8	stim_v06/1.png	GoAvo	2	stim_v01/AvoNeg.png	2	9	10	0	76	76	22	3	1	0.483250370743	2017_Jun_13_1604	60.0049446579	cfc_SPP1665_Learning	3	3
16	1	5	8	None	stim_v01/AvoNeu.png	96	2.1	10	8	stim_v06/4.png	NoGoAvo	4	stim_v01/AvoNeg.png	2	7	14	0	77	77	71	None	1		2017_Jun_13_1604	60.0049446579	cfc_SPP1665_Learning	3	3
17	0.5	5	8	None	stim_v01/AvoNeg.png	96	1.1	10	9	stim_v06/4.png	NoGoAvo	4	stim_v01/AvoNeu.png	1	7	15	0	78	78	79	None	1		2017_Jun_13_1604	60.0049446579	cfc_SPP1665_Learning	3	3
16	0.5	5	8	None	stim_v01/AvoNeu.png	160	2.1	11	9	stim_v06/4.png	NoGoAvo	4	stim_v01/AvoNeg.png	2	7	14	0	79	79	65	None	1		2017_Jun_13_1604	60.0049446579	cfc_SPP1665_Learning	3	3
