# Supplementary material for: θ-γ Cross-Frequency Transcranial Alternating Current Stimulation over the Trough Impairs Cognitive Control
Source: eNeuro. 2020 Sep 4;7(5):ENEURO.0126-20.2020. doi: 10.1523/ENEURO.0126-20.2020 (PMC7540931; doi:10.1523/ENEURO.0126-20.2020)
Supplement: Extended Data 1 — contains all materials, pseudonymized raw data and analysis scripts used in this study that are freely available at our repository. Download Extended Data 1, ZIP file. [file enu-eN-NWR-0126-20-s02.zip › 2020_cfc_tacs-master/data/raw/1_learning/s_amp/P_4_S_3_cfc_SPP1665_Learning_2017_Feb_14_1055.csv]

icFbackMarker	blineStop	circleMarker	cRespMarker	cResponse	cFback	trigStimulator	preCueStop	portStop	preCueStart	cue	cType	cueMarker	icFback	prepRespStop	icRespMarker	cFbackMarker	trials.thisRepN	trials.thisTrialN	trials.thisN	trials.thisIndex	buttonBox_Response.keys	buttonBox_Response.corr	buttonBox_Response.rt	date	frameRate	expName	session	participant
																								2017_Feb_14_1055	60.0024451162	cfc_SPP1665_Learning	3	4
16	1	5	8	None	stim_v01/WinPos.png	160	1.1	11	10	stim_v01/4.png	NoGoWin	3	stim_v01/WinNeu.png	2	7	14	0	0	0	40	3	0	0.949897082914	2017_Feb_14_1055	60.0024451162	cfc_SPP1665_Learning	3	4
16	1	5	8	None	stim_v01/WinPos.png	160	2.1	11	9	stim_v01/4.png	NoGoWin	3	stim_v01/WinNeu.png	2	7	14	0	1	1	47	3	0	0.58324964434	2017_Feb_14_1055	60.0024451162	cfc_SPP1665_Learning	3	4
12	1	5	6	3	stim_v01/AvoNeu.png	160	1.1	11	10	stim_v01/1.png	GoAvo	2	stim_v01/AvoNeg.png	2	9	10	0	2	2	20	3	1	0.516599398526	2017_Feb_14_1055	60.0024451162	cfc_SPP1665_Learning	3	4
13	0.5	5	6	3	stim_v01/AvoNeg.png	160	1.1	11	10	stim_v01/1.png	GoAvo	2	stim_v01/AvoNeu.png	1	9	11	0	3	3	34	None	0		2017_Feb_14_1055	60.0024451162	cfc_SPP1665_Learning	3	4
16	0.5	5	8	None	stim_v01/AvoNeu.png	160	2.1	11	9	stim_v01/3.png	NoGoAvo	4	stim_v01/AvoNeg.png	1	7	14	0	4	4	72	None	1		2017_Feb_14_1055	60.0024451162	cfc_SPP1665_Learning	3	4
12	0.5	5	6	3	stim_v01/AvoNeu.png	160	2.1	11	9	stim_v01/1.png	GoAvo	2	stim_v01/AvoNeg.png	1	9	10	0	5	5	24	None	0		2017_Feb_14_1055	60.0024451162	cfc_SPP1665_Learning	3	4
13	1	5	6	3	stim_v01/WinNeu.png	96	1.1	10	9	stim_v01/2.png	GoWin	1	stim_v01/WinPos.png	2	9	11	0	6	6	15	3	1	0.233328533856	2017_Feb_14_1055	60.0024451162	cfc_SPP1665_Learning	3	4
13	1	5	6	3	stim_v01/AvoNeg.png	160	1.1	11	10	stim_v01/1.png	GoAvo	2	stim_v01/AvoNeu.png	2	9	11	0	7	7	35	3	1	0.266552082928	2017_Feb_14_1055	60.0024451162	cfc_SPP1665_Learning	3	4
12	1	5	6	3	stim_v01/WinPos.png	96	2.1	10	8	stim_v01/2.png	GoWin	1	stim_v01/WinNeu.png	2	9	10	0	8	8	0	3	1	0.26660490736	2017_Feb_14_1055	60.0024451162	cfc_SPP1665_Learning	3	4
12	1	5	6	3	stim_v01/WinPos.png	96	1.1	10	9	stim_v01/2.png	GoWin	1	stim_v01/WinNeu.png	2	9	10	0	9	9	12	3	1	0.466613298898	2017_Feb_14_1055	60.0024451162	cfc_SPP1665_Learning	3	4
16	0.5	5	8	None	stim_v01/AvoNeu.png	160	2.1	11	9	stim_v01/3.png	NoGoAvo	4	stim_v01/AvoNeg.png	1	7	14	0	10	10	69	None	1		2017_Feb_14_1055	60.0024451162	cfc_SPP1665_Learning	3	4
12	0.5	5	6	3	stim_v01/AvoNeu.png	96	1.1	10	9	stim_v01/1.png	GoAvo	2	stim_v01/AvoNeg.png	2	9	10	0	11	11	26	None	0		2017_Feb_14_1055	60.0024451162	cfc_SPP1665_Learning	3	4
12	0.5	5	6	3	stim_v01/WinPos.png	96	2.1	10	8	stim_v01/2.png	GoWin	1	stim_v01/WinNeu.png	1	9	10	0	12	12	8	3	1	0.26660883146	2017_Feb_14_1055	60.0024451162	cfc_SPP1665_Learning	3	4
16	0.5	5	8	None	stim_v01/AvoNeu.png	96	2.1	10	8	stim_v01/3.png	NoGoAvo	4	stim_v01/AvoNeg.png	1	7	14	0	13	13	71	None	1		2017_Feb_14_1055	60.0024451162	cfc_SPP1665_Learning	3	4
17	1	5	8	None	stim_v01/WinNeu.png	96	1.1	10	9	stim_v01/4.png	NoGoWin	3	stim_v01/WinPos.png	1	7	15	0	14	14	58	3	0	0.249946496397	2017_Feb_14_1055	60.0024451162	cfc_SPP1665_Learning	3	4
12	0.5	5	6	3	stim_v01/WinPos.png	160	2.1	11	9	stim_v01/2.png	GoWin	1	stim_v01/WinNeu.png	2	9	10	0	15	15	11	3	1	0.249917216569	2017_Feb_14_1055	60.0024451162	cfc_SPP1665_Learning	3	4
13	0.5	5	6	3	stim_v01/WinNeu.png	160	2.1	11	9	stim_v01/2.png	GoWin	1	stim_v01/WinPos.png	2	9	11	0	16	16	14	3	1	0.216584396387	2017_Feb_14_1055	60.0024451162	cfc_SPP1665_Learning	3	4
12	1	5	6	3	stim_v01/WinPos.png	160	1.1	11	10	stim_v01/2.png	GoWin	1	stim_v01/WinNeu.png	2	9	10	0	17	17	6	3	1	0.283269053546	2017_Feb_14_1055	60.0024451162	cfc_SPP1665_Learning	3	4
16	1	5	8	None	stim_v01/AvoNeu.png	96	2.1	10	8	stim_v01/3.png	NoGoAvo	4	stim_v01/AvoNeg.png	1	7	14	0	18	18	67	None	1		2017_Feb_14_1055	60.0024451162	cfc_SPP1665_Learning	3	4
16	1	5	8	None	stim_v01/WinPos.png	160	1.1	11	10	stim_v01/4.png	NoGoWin	3	stim_v01/WinNeu.png	2	7	14	0	19	19	50	3	0	0.266627546402	2017_Feb_14_1055	60.0024451162	cfc_SPP1665_Learning	3	4
17	0.5	5	8	None	stim_v01/AvoNeg.png	160	2.1	11	9	stim_v01/3.png	NoGoAvo	4	stim_v01/AvoNeu.png	2	7	15	0	20	20	76	None	1		2017_Feb_14_1055	60.0024451162	cfc_SPP1665_Learning	3	4
12	0.5	5	6	3	stim_v01/AvoNeu.png	96	1.1	10	9	stim_v01/1.png	GoAvo	2	stim_v01/AvoNeg.png	1	9	10	0	21	21	29	None	0		2017_Feb_14_1055	60.0024451162	cfc_SPP1665_Learning	3	4
16	0.5	5	8	None	stim_v01/WinPos.png	96	2.1	10	8	stim_v01/4.png	NoGoWin	3	stim_v01/WinNeu.png	2	7	14	0	22	22	52	3	0	0.266611849999	2017_Feb_14_1055	60.0024451162	cfc_SPP1665_Learning	3	4
13	1	5	6	3	stim_v01/WinNeu.png	160	2.1	11	9	stim_v01/2.png	GoWin	1	stim_v01/WinPos.png	1	9	11	0	23	23	13	3	1	0.316600968166	2017_Feb_14_1055	60.0024451162	cfc_SPP1665_Learning	3	4
13	0.5	5	6	3	stim_v01/AvoNeg.png	96	1.1	10	9	stim_v01/1.png	GoAvo	2	stim_v01/AvoNeu.png	1	9	11	0	24	24	36	None	0		2017_Feb_14_1055	60.0024451162	cfc_SPP1665_Learning	3	4
12	1	5	6	3	stim_v01/WinPos.png	96	2.1	10	8	stim_v01/2.png	GoWin	1	stim_v01/WinNeu.png	2	9	10	0	25	25	9	3	1	0.28326784613	2017_Feb_14_1055	60.0024451162	cfc_SPP1665_Learning	3	4
16	1	5	8	None	stim_v01/AvoNeu.png	96	1.1	10	9	stim_v01/3.png	NoGoAvo	4	stim_v01/AvoNeg.png	1	7	14	0	26	26	65	None	1		2017_Feb_14_1055	60.0024451162	cfc_SPP1665_Learning	3	4
13	1	5	6	3	stim_v01/AvoNeg.png	160	1.1	11	10	stim_v01/1.png	GoAvo	2	stim_v01/AvoNeu.png	2	9	11	0	27	27	33	None	0		2017_Feb_14_1055	60.0024451162	cfc_SPP1665_Learning	3	4
12	0.5	5	6	3	stim_v01/WinPos.png	160	1.1	11	10	stim_v01/2.png	GoWin	1	stim_v01/WinNeu.png	1	9	10	0	28	28	5	3	1	0.266578344217	2017_Feb_14_1055	60.0024451162	cfc_SPP1665_Learning	3	4
13	1	5	6	3	stim_v01/AvoNeg.png	160	2.1	11	9	stim_v01/1.png	GoAvo	2	stim_v01/AvoNeu.png	1	9	11	0	29	29	39	None	0		2017_Feb_14_1055	60.0024451162	cfc_SPP1665_Learning	3	4
12	1	5	6	3	stim_v01/AvoNeu.png	160	1.1	11	10	stim_v01/1.png	GoAvo	2	stim_v01/AvoNeg.png	2	9	10	0	30	30	21	None	0		2017_Feb_14_1055	60.0024451162	cfc_SPP1665_Learning	3	4
17	0.5	5	8	None	stim_v01/AvoNeg.png	96	1.1	10	9	stim_v01/3.png	NoGoAvo	4	stim_v01/AvoNeu.png	2	7	15	0	31	31	78	None	1		2017_Feb_14_1055	60.0024451162	cfc_SPP1665_Learning	3	4
13	1	5	6	3	stim_v01/WinNeu.png	96	2.1	10	8	stim_v01/2.png	GoWin	1	stim_v01/WinPos.png	1	9	11	0	32	32	17	3	1	0.383287738303	2017_Feb_14_1055	60.0024451162	cfc_SPP1665_Learning	3	4
17	1	5	8	None	stim_v01/WinNeu.png	96	2.1	10	8	stim_v01/4.png	NoGoWin	3	stim_v01/WinPos.png	2	7	15	0	33	33	59	3	0	0.266600983259	2017_Feb_14_1055	60.0024451162	cfc_SPP1665_Learning	3	4
12	1	5	6	3	stim_v01/AvoNeu.png	160	1.1	11	10	stim_v01/1.png	GoAvo	2	stim_v01/AvoNeg.png	2	9	10	0	34	34	27	None	0		2017_Feb_14_1055	60.0024451162	cfc_SPP1665_Learning	3	4
17	1	5	8	None	stim_v01/AvoNeg.png	160	1.1	11	10	stim_v01/3.png	NoGoAvo	4	stim_v01/AvoNeu.png	2	7	15	0	35	35	77	None	1		2017_Feb_14_1055	60.0024451162	cfc_SPP1665_Learning	3	4
17	0.5	5	8	None	stim_v01/AvoNeg.png	96	2.1	10	8	stim_v01/3.png	NoGoAvo	4	stim_v01/AvoNeu.png	1	7	15	0	36	36	79	None	1		2017_Feb_14_1055	60.0024451162	cfc_SPP1665_Learning	3	4
17	0.5	5	8	None	stim_v01/WinNeu.png	160	1.1	11	10	stim_v01/4.png	NoGoWin	3	stim_v01/WinPos.png	2	7	15	0	37	37	53	None	1		2017_Feb_14_1055	60.0024451162	cfc_SPP1665_Learning	3	4
16	0.5	5	8	None	stim_v01/AvoNeu.png	96	1.1	10	9	stim_v01/3.png	NoGoAvo	4	stim_v01/AvoNeg.png	1	7	14	0	38	38	60	None	1		2017_Feb_14_1055	60.0024451162	cfc_SPP1665_Learning	3	4
16	1	5	8	None	stim_v01/WinPos.png	160	2.1	11	9	stim_v01/4.png	NoGoWin	3	stim_v01/WinNeu.png	1	7	14	0	39	39	51	3	0	0.266614868538	2017_Feb_14_1055	60.0024451162	cfc_SPP1665_Learning	3	4
17	0.5	5	8	None	stim_v01/WinNeu.png	96	1.1	10	9	stim_v01/4.png	NoGoWin	3	stim_v01/WinPos.png	2	7	15	0	40	40	54	3	0	0.299936821979	2017_Feb_14_1055	60.0024451162	cfc_SPP1665_Learning	3	4
16	1	5	8	None	stim_v01/WinPos.png	96	2.1	10	8	stim_v01/4.png	NoGoWin	3	stim_v01/WinNeu.png	2	7	14	0	41	41	41	3	0	0.283275392478	2017_Feb_14_1055	60.0024451162	cfc_SPP1665_Learning	3	4
12	0.5	5	6	3	stim_v01/AvoNeu.png	96	2.1	10	8	stim_v01/1.png	GoAvo	2	stim_v01/AvoNeg.png	2	9	10	0	42	42	32	None	0		2017_Feb_14_1055	60.0024451162	cfc_SPP1665_Learning	3	4
12	0.5	5	6	3	stim_v01/AvoNeu.png	160	2.1	11	9	stim_v01/1.png	GoAvo	2	stim_v01/AvoNeg.png	1	9	10	0	43	43	31	None	0		2017_Feb_14_1055	60.0024451162	cfc_SPP1665_Learning	3	4
16	0.5	5	8	None	stim_v01/AvoNeu.png	96	2.1	10	8	stim_v01/3.png	NoGoAvo	4	stim_v01/AvoNeg.png	1	7	14	0	44	44	70	None	1		2017_Feb_14_1055	60.0024451162	cfc_SPP1665_Learning	3	4
17	0.5	5	8	None	stim_v01/WinNeu.png	96	2.1	10	8	stim_v01/4.png	NoGoWin	3	stim_v01/WinPos.png	1	7	15	0	45	45	56	None	1		2017_Feb_14_1055	60.0024451162	cfc_SPP1665_Learning	3	4
12	0.5	5	6	3	stim_v01/AvoNeu.png	96	1.1	10	9	stim_v01/1.png	GoAvo	2	stim_v01/AvoNeg.png	2	9	10	0	46	46	23	None	0		2017_Feb_14_1055	60.0024451162	cfc_SPP1665_Learning	3	4
12	1	5	6	3	stim_v01/AvoNeu.png	96	1.1	10	9	stim_v01/1.png	GoAvo	2	stim_v01/AvoNeg.png	1	9	10	0	47	47	22	None	0		2017_Feb_14_1055	60.0024451162	cfc_SPP1665_Learning	3	4
13	0.5	5	6	3	stim_v01/AvoNeg.png	160	1.1	11	10	stim_v01/1.png	GoAvo	2	stim_v01/AvoNeu.png	2	9	11	0	48	48	38	None	0		2017_Feb_14_1055	60.0024451162	cfc_SPP1665_Learning	3	4
16	0.5	5	8	None	stim_v01/WinPos.png	160	1.1	11	10	stim_v01/4.png	NoGoWin	3	stim_v01/WinNeu.png	2	7	14	0	49	49	43	3	0	0.266635092749	2017_Feb_14_1055	60.0024451162	cfc_SPP1665_Learning	3	4
16	0.5	5	8	None	stim_v01/WinPos.png	96	2.1	10	8	stim_v01/4.png	NoGoWin	3	stim_v01/WinNeu.png	1	7	14	0	50	50	44	3	0	0.799938180322	2017_Feb_14_1055	60.0024451162	cfc_SPP1665_Learning	3	4
17	0.5	5	8	None	stim_v01/WinNeu.png	96	2.1	10	8	stim_v01/4.png	NoGoWin	3	stim_v01/WinPos.png	1	7	15	0	51	51	55	None	1		2017_Feb_14_1055	60.0024451162	cfc_SPP1665_Learning	3	4
12	1	5	6	3	stim_v01/WinPos.png	160	2.1	11	9	stim_v01/2.png	GoWin	1	stim_v01/WinNeu.png	1	9	10	0	52	52	7	3	1	0.23327842611	2017_Feb_14_1055	60.0024451162	cfc_SPP1665_Learning	3	4
12	1	5	6	3	stim_v01/WinPos.png	96	1.1	10	9	stim_v01/2.png	GoWin	1	stim_v01/WinNeu.png	2	9	10	0	53	53	2	3	1	0.783260148856	2017_Feb_14_1055	60.0024451162	cfc_SPP1665_Learning	3	4
17	1	5	8	None	stim_v01/AvoNeg.png	160	1.1	11	10	stim_v01/3.png	NoGoAvo	4	stim_v01/AvoNeu.png	1	7	15	0	54	54	74	None	1		2017_Feb_14_1055	60.0024451162	cfc_SPP1665_Learning	3	4
16	1	5	8	None	stim_v01/WinPos.png	96	2.1	10	8	stim_v01/4.png	NoGoWin	3	stim_v01/WinNeu.png	1	7	14	0	55	55	45	3	0	0.2333086115	2017_Feb_14_1055	60.0024451162	cfc_SPP1665_Learning	3	4
16	1	5	8	None	stim_v01/AvoNeu.png	96	1.1	10	9	stim_v01/3.png	NoGoAvo	4	stim_v01/AvoNeg.png	1	7	14	0	56	56	62	None	1		2017_Feb_14_1055	60.0024451162	cfc_SPP1665_Learning	3	4
12	1	5	6	3	stim_v01/WinPos.png	160	2.1	11	9	stim_v01/2.png	GoWin	1	stim_v01/WinNeu.png	1	9	10	0	57	57	10	3	1	0.416610597305	2017_Feb_14_1055	60.0024451162	cfc_SPP1665_Learning	3	4
13	1	5	6	3	stim_v01/WinNeu.png	160	1.1	11	10	stim_v01/2.png	GoWin	1	stim_v01/WinPos.png	2	9	11	0	58	58	18	3	1	0.249938648196	2017_Feb_14_1055	60.0024451162	cfc_SPP1665_Learning	3	4
16	0.5	5	8	None	stim_v01/AvoNeu.png	96	2.1	10	8	stim_v01/3.png	NoGoAvo	4	stim_v01/AvoNeg.png	1	7	14	0	59	59	63	None	1		2017_Feb_14_1055	60.0024451162	cfc_SPP1665_Learning	3	4
12	0.5	5	6	3	stim_v01/WinPos.png	160	1.1	11	10	stim_v01/2.png	GoWin	1	stim_v01/WinNeu.png	2	9	10	0	60	60	1	3	1	0.28328022214	2017_Feb_14_1055	60.0024451162	cfc_SPP1665_Learning	3	4
16	1	5	8	None	stim_v01/AvoNeu.png	160	1.1	11	10	stim_v01/3.png	NoGoAvo	4	stim_v01/AvoNeg.png	2	7	14	0	61	61	66	None	1		2017_Feb_14_1055	60.0024451162	cfc_SPP1665_Learning	3	4
17	0.5	5	8	None	stim_v01/WinNeu.png	96	2.1	10	8	stim_v01/4.png	NoGoWin	3	stim_v01/WinPos.png	1	7	15	0	62	62	57	3	0	0.249931705556	2017_Feb_14_1055	60.0024451162	cfc_SPP1665_Learning	3	4
12	0.5	5	6	3	stim_v01/AvoNeu.png	96	1.1	10	9	stim_v01/1.png	GoAvo	2	stim_v01/AvoNeg.png	1	9	10	0	63	63	28	None	0		2017_Feb_14_1055	60.0024451162	cfc_SPP1665_Learning	3	4
12	1	5	6	3	stim_v01/WinPos.png	96	2.1	10	8	stim_v01/2.png	GoWin	1	stim_v01/WinNeu.png	2	9	10	0	64	64	3	3	1	0.249909066513	2017_Feb_14_1055	60.0024451162	cfc_SPP1665_Learning	3	4
16	1	5	8	None	stim_v01/AvoNeu.png	160	2.1	11	9	stim_v01/3.png	NoGoAvo	4	stim_v01/AvoNeg.png	2	7	14	0	65	65	64	None	1		2017_Feb_14_1055	60.0024451162	cfc_SPP1665_Learning	3	4
16	0.5	5	8	None	stim_v01/WinPos.png	160	2.1	11	9	stim_v01/4.png	NoGoWin	3	stim_v01/WinNeu.png	2	7	14	0	66	66	48	3	0	0.24992657404	2017_Feb_14_1055	60.0024451162	cfc_SPP1665_Learning	3	4
16	0.5	5	8	None	stim_v01/WinPos.png	96	1.1	10	9	stim_v01/4.png	NoGoWin	3	stim_v01/WinNeu.png	1	7	14	0	67	67	49	3	0	0.299957951752	2017_Feb_14_1055	60.0024451162	cfc_SPP1665_Learning	3	4
12	1	5	6	3	stim_v01/AvoNeu.png	160	2.1	11	9	stim_v01/1.png	GoAvo	2	stim_v01/AvoNeg.png	1	9	10	0	68	68	25	None	0		2017_Feb_14_1055	60.0024451162	cfc_SPP1665_Learning	3	4
16	0.5	5	8	None	stim_v01/WinPos.png	96	1.1	10	9	stim_v01/4.png	NoGoWin	3	stim_v01/WinNeu.png	2	7	14	0	69	69	46	3	0	0.349954616267	2017_Feb_14_1055	60.0024451162	cfc_SPP1665_Learning	3	4
17	1	5	8	None	stim_v01/AvoNeg.png	160	2.1	11	9	stim_v01/3.png	NoGoAvo	4	stim_v01/AvoNeu.png	2	7	15	0	70	70	73	None	1		2017_Feb_14_1055	60.0024451162	cfc_SPP1665_Learning	3	4
16	0.5	5	8	None	stim_v01/AvoNeu.png	160	2.1	11	9	stim_v01/3.png	NoGoAvo	4	stim_v01/AvoNeg.png	2	7	14	0	71	71	61	None	1		2017_Feb_14_1055	60.0024451162	cfc_SPP1665_Learning	3	4
16	0.5	5	8	None	stim_v01/AvoNeu.png	160	2.1	11	9	stim_v01/3.png	NoGoAvo	4	stim_v01/AvoNeg.png	2	7	14	0	72	72	68	None	1		2017_Feb_14_1055	60.0024451162	cfc_SPP1665_Learning	3	4
13	1	5	6	3	stim_v01/WinNeu.png	96	1.1	10	9	stim_v01/2.png	GoWin	1	stim_v01/WinPos.png	1	9	11	0	73	73	16	3	1	0.249924159209	2017_Feb_14_1055	60.0024451162	cfc_SPP1665_Learning	3	4
16	1	5	8	None	stim_v01/WinPos.png	96	1.1	10	9	stim_v01/4.png	NoGoWin	3	stim_v01/WinNeu.png	1	7	14	0	74	74	42	3	0	0.31645094678	2017_Feb_14_1055	60.0024451162	cfc_SPP1665_Learning	3	4
13	0.5	5	6	3	stim_v01/WinNeu.png	160	1.1	11	10	stim_v01/2.png	GoWin	1	stim_v01/WinPos.png	1	9	11	0	75	75	19	3	1	0.566598779726	2017_Feb_14_1055	60.0024451162	cfc_SPP1665_Learning	3	4
12	1	5	6	3	stim_v01/WinPos.png	96	2.1	10	8	stim_v01/2.png	GoWin	1	stim_v01/WinNeu.png	1	9	10	0	76	76	4	3	1	0.366606688298	2017_Feb_14_1055	60.0024451162	cfc_SPP1665_Learning	3	4
17	0.5	5	8	None	stim_v01/AvoNeg.png	160	2.1	11	9	stim_v01/3.png	NoGoAvo	4	stim_v01/AvoNeu.png	2	7	15	0	77	77	75	None	1		2017_Feb_14_1055	60.0024451162	cfc_SPP1665_Learning	3	4
13	0.5	5	6	3	stim_v01/AvoNeg.png	96	1.1	10	9	stim_v01/1.png	GoAvo	2	stim_v01/AvoNeu.png	1	9	11	0	78	78	37	None	0		2017_Feb_14_1055	60.0024451162	cfc_SPP1665_Learning	3	4
12	1	5	6	3	stim_v01/AvoNeu.png	160	1.1	11	10	stim_v01/1.png	GoAvo	2	stim_v01/AvoNeg.png	1	9	10	0	79	79	30	None	0		2017_Feb_14_1055	60.0024451162	cfc_SPP1665_Learning	3	4
