# Supplementary material for: θ-γ Cross-Frequency Transcranial Alternating Current Stimulation over the Trough Impairs Cognitive Control
Source: eNeuro. 2020 Sep 4;7(5):ENEURO.0126-20.2020. doi: 10.1523/ENEURO.0126-20.2020 (PMC7540931; doi:10.1523/ENEURO.0126-20.2020)
Supplement: Extended Data 1 — contains all materials, pseudonymized raw data and analysis scripts used in this study that are freely available at our repository. Download Extended Data 1, ZIP file. [file enu-eN-NWR-0126-20-s02.zip › 2020_cfc_tacs-master/data/raw/1_learning/s_amp/P_5_S_5_cfc_SPP1665_Learning_2017_Jun_15_1104.csv]

icFbackMarker	blineStop	circleMarker	cRespMarker	cResponse	cFback	trigStimulator	preCueStop	portStop	preCueStart	cue	cType	cueMarker	icFback	prepRespStop	icRespMarker	cFbackMarker	trials.thisRepN	trials.thisTrialN	trials.thisN	trials.thisIndex	buttonBox_Response.keys	buttonBox_Response.corr	buttonBox_Response.rt	date	frameRate	expName	session	participant
																								2017_Jun_15_1104	60.0137129732	cfc_SPP1665_Learning	5	5
12	0.5	5	6	3	stim_v01/AvoNeu.png	160	2.1	11	9	stim_v06/1.png	GoAvo	2	stim_v01/AvoNeg.png	2	9	10	0	0	0	21	3	1	0.383255824343	2017_Jun_15_1104	60.0137129732	cfc_SPP1665_Learning	5	5
16	0.5	5	8	None	stim_v01/AvoNeu.png	96	1.1	10	9	stim_v06/4.png	NoGoAvo	4	stim_v01/AvoNeg.png	1	7	14	0	1	1	65	3	0	0.633249410118	2017_Jun_15_1104	60.0137129732	cfc_SPP1665_Learning	5	5
16	0.5	5	8	None	stim_v01/AvoNeu.png	96	2.1	10	8	stim_v06/4.png	NoGoAvo	4	stim_v01/AvoNeg.png	1	7	14	0	2	2	68	None	1		2017_Jun_15_1104	60.0137129732	cfc_SPP1665_Learning	5	5
13	1	5	6	3	stim_v01/WinNeu.png	96	1.1	10	9	stim_v06/2.png	GoWin	1	stim_v01/WinPos.png	1	9	11	0	3	3	18	None	0		2017_Jun_15_1104	60.0137129732	cfc_SPP1665_Learning	5	5
16	1	5	8	None	stim_v01/WinPos.png	96	2.1	10	8	stim_v06/3.png	NoGoWin	3	stim_v01/WinNeu.png	2	7	14	0	4	4	49	3	0	0.516582356082	2017_Jun_15_1104	60.0137129732	cfc_SPP1665_Learning	5	5
12	1	5	6	3	stim_v01/AvoNeu.png	160	1.1	11	10	stim_v06/1.png	GoAvo	2	stim_v01/AvoNeg.png	1	9	10	0	5	5	22	3	1	0.233261363214	2017_Jun_15_1104	60.0137129732	cfc_SPP1665_Learning	5	5
16	0.5	5	8	None	stim_v01/WinPos.png	160	2.1	11	9	stim_v06/3.png	NoGoWin	3	stim_v01/WinNeu.png	2	7	14	0	6	6	52	None	1		2017_Jun_15_1104	60.0137129732	cfc_SPP1665_Learning	5	5
16	0.5	5	8	None	stim_v01/WinPos.png	160	1.1	11	10	stim_v06/3.png	NoGoWin	3	stim_v01/WinNeu.png	2	7	14	0	7	7	43	None	1		2017_Jun_15_1104	60.0137129732	cfc_SPP1665_Learning	5	5
12	0.5	5	6	3	stim_v01/WinPos.png	160	2.1	11	9	stim_v06/2.png	GoWin	1	stim_v01/WinNeu.png	2	9	10	0	8	8	4	None	0		2017_Jun_15_1104	60.0137129732	cfc_SPP1665_Learning	5	5
13	0.5	5	6	3	stim_v01/WinNeu.png	96	1.1	10	9	stim_v06/2.png	GoWin	1	stim_v01/WinPos.png	2	9	11	0	9	9	16	3	1	0.233273738895	2017_Jun_15_1104	60.0137129732	cfc_SPP1665_Learning	5	5
12	1	5	6	3	stim_v01/WinPos.png	160	1.1	11	10	stim_v06/2.png	GoWin	1	stim_v01/WinNeu.png	2	9	10	0	10	10	3	None	0		2017_Jun_15_1104	60.0137129732	cfc_SPP1665_Learning	5	5
17	0.5	5	8	None	stim_v01/WinNeu.png	160	2.1	11	9	stim_v06/3.png	NoGoWin	3	stim_v01/WinPos.png	1	7	15	0	11	11	56	None	1		2017_Jun_15_1104	60.0137129732	cfc_SPP1665_Learning	5	5
12	0.5	5	6	3	stim_v01/WinPos.png	160	2.1	11	9	stim_v06/2.png	GoWin	1	stim_v01/WinNeu.png	1	9	10	0	12	12	9	None	0		2017_Jun_15_1104	60.0137129732	cfc_SPP1665_Learning	5	5
17	0.5	5	8	None	stim_v01/AvoNeg.png	160	2.1	11	9	stim_v06/4.png	NoGoAvo	4	stim_v01/AvoNeu.png	2	7	15	0	13	13	73	None	1		2017_Jun_15_1104	60.0137129732	cfc_SPP1665_Learning	5	5
16	0.5	5	8	None	stim_v01/WinPos.png	96	1.1	10	9	stim_v06/3.png	NoGoWin	3	stim_v01/WinNeu.png	2	7	14	0	14	14	40	None	1		2017_Jun_15_1104	60.0137129732	cfc_SPP1665_Learning	5	5
17	0.5	5	8	None	stim_v01/WinNeu.png	96	2.1	10	8	stim_v06/3.png	NoGoWin	3	stim_v01/WinPos.png	2	7	15	0	15	15	59	None	1		2017_Jun_15_1104	60.0137129732	cfc_SPP1665_Learning	5	5
12	1	5	6	3	stim_v01/WinPos.png	96	2.1	10	8	stim_v06/2.png	GoWin	1	stim_v01/WinNeu.png	2	9	10	0	16	16	0	3	1	0.249967928876	2017_Jun_15_1104	60.0137129732	cfc_SPP1665_Learning	5	5
16	1	5	8	None	stim_v01/WinPos.png	160	1.1	11	10	stim_v06/3.png	NoGoWin	3	stim_v01/WinNeu.png	2	7	14	0	17	17	48	None	1		2017_Jun_15_1104	60.0137129732	cfc_SPP1665_Learning	5	5
13	1	5	6	3	stim_v01/WinNeu.png	96	2.1	10	8	stim_v06/2.png	GoWin	1	stim_v01/WinPos.png	1	9	11	0	18	18	19	3	1	0.299936401074	2017_Jun_15_1104	60.0137129732	cfc_SPP1665_Learning	5	5
16	0.5	5	8	None	stim_v01/AvoNeu.png	160	1.1	11	10	stim_v06/4.png	NoGoAvo	4	stim_v01/AvoNeg.png	2	7	14	0	19	19	67	None	1		2017_Jun_15_1104	60.0137129732	cfc_SPP1665_Learning	5	5
17	0.5	5	8	None	stim_v01/WinNeu.png	160	2.1	11	9	stim_v06/3.png	NoGoWin	3	stim_v01/WinPos.png	2	7	15	0	20	20	58	None	1		2017_Jun_15_1104	60.0137129732	cfc_SPP1665_Learning	5	5
12	1	5	6	3	stim_v01/AvoNeu.png	96	1.1	10	9	stim_v06/1.png	GoAvo	2	stim_v01/AvoNeg.png	1	9	10	0	21	21	27	3	1	0.283260321846	2017_Jun_15_1104	60.0137129732	cfc_SPP1665_Learning	5	5
12	1	5	6	3	stim_v01/AvoNeu.png	160	1.1	11	10	stim_v06/1.png	GoAvo	2	stim_v01/AvoNeg.png	1	9	10	0	22	22	32	3	1	0.299924327239	2017_Jun_15_1104	60.0137129732	cfc_SPP1665_Learning	5	5
12	1	5	6	3	stim_v01/AvoNeu.png	96	2.1	10	8	stim_v06/1.png	GoAvo	2	stim_v01/AvoNeg.png	1	9	10	0	23	23	29	3	1	0.566596407008	2017_Jun_15_1104	60.0137129732	cfc_SPP1665_Learning	5	5
16	1	5	8	None	stim_v01/WinPos.png	160	1.1	11	10	stim_v06/3.png	NoGoWin	3	stim_v01/WinNeu.png	1	7	14	0	24	24	42	None	1		2017_Jun_15_1104	60.0137129732	cfc_SPP1665_Learning	5	5
16	1	5	8	None	stim_v01/WinPos.png	96	1.1	10	9	stim_v06/3.png	NoGoWin	3	stim_v01/WinNeu.png	1	7	14	0	25	25	47	None	1		2017_Jun_15_1104	60.0137129732	cfc_SPP1665_Learning	5	5
17	0.5	5	8	None	stim_v01/AvoNeg.png	96	2.1	10	8	stim_v06/4.png	NoGoAvo	4	stim_v01/AvoNeu.png	1	7	15	0	26	26	77	None	1		2017_Jun_15_1104	60.0137129732	cfc_SPP1665_Learning	5	5
17	0.5	5	8	None	stim_v01/AvoNeg.png	96	1.1	10	9	stim_v06/4.png	NoGoAvo	4	stim_v01/AvoNeu.png	1	7	15	0	27	27	78	None	1		2017_Jun_15_1104	60.0137129732	cfc_SPP1665_Learning	5	5
17	0.5	5	8	None	stim_v01/WinNeu.png	160	2.1	11	9	stim_v06/3.png	NoGoWin	3	stim_v01/WinPos.png	2	7	15	0	28	28	57	None	1		2017_Jun_15_1104	60.0137129732	cfc_SPP1665_Learning	5	5
13	1	5	6	3	stim_v01/AvoNeg.png	160	1.1	11	10	stim_v06/1.png	GoAvo	2	stim_v01/AvoNeu.png	2	9	11	0	29	29	34	3	1	0.316639344584	2017_Jun_15_1104	60.0137129732	cfc_SPP1665_Learning	5	5
13	0.5	5	6	3	stim_v01/WinNeu.png	160	1.1	11	10	stim_v06/2.png	GoWin	1	stim_v01/WinPos.png	2	9	11	0	30	30	13	3	1	0.266598127529	2017_Jun_15_1104	60.0137129732	cfc_SPP1665_Learning	5	5
12	1	5	6	3	stim_v01/WinPos.png	96	2.1	10	8	stim_v06/2.png	GoWin	1	stim_v01/WinNeu.png	1	9	10	0	31	31	5	3	1	0.333271354312	2017_Jun_15_1104	60.0137129732	cfc_SPP1665_Learning	5	5
17	0.5	5	8	None	stim_v01/AvoNeg.png	160	1.1	11	10	stim_v06/4.png	NoGoAvo	4	stim_v01/AvoNeu.png	1	7	15	0	32	32	76	None	1		2017_Jun_15_1104	60.0137129732	cfc_SPP1665_Learning	5	5
13	1	5	6	3	stim_v01/WinNeu.png	160	2.1	11	9	stim_v06/2.png	GoWin	1	stim_v01/WinPos.png	1	9	11	0	33	33	14	3	1	0.383279368321	2017_Jun_15_1104	60.0137129732	cfc_SPP1665_Learning	5	5
12	1	5	6	3	stim_v01/AvoNeu.png	160	1.1	11	10	stim_v06/1.png	GoAvo	2	stim_v01/AvoNeg.png	1	9	10	0	34	34	24	3	1	0.883232129441	2017_Jun_15_1104	60.0137129732	cfc_SPP1665_Learning	5	5
16	1	5	8	None	stim_v01/AvoNeu.png	96	2.1	10	8	stim_v06/4.png	NoGoAvo	4	stim_v01/AvoNeg.png	2	7	14	0	35	35	61	3	0	0.316573542182	2017_Jun_15_1104	60.0137129732	cfc_SPP1665_Learning	5	5
12	1	5	6	3	stim_v01/WinPos.png	96	1.1	10	9	stim_v06/2.png	GoWin	1	stim_v01/WinNeu.png	2	9	10	0	36	36	1	3	1	0.449913053295	2017_Jun_15_1104	60.0137129732	cfc_SPP1665_Learning	5	5
16	1	5	8	None	stim_v01/WinPos.png	160	1.1	11	10	stim_v06/3.png	NoGoWin	3	stim_v01/WinNeu.png	2	7	14	0	37	37	51	None	1		2017_Jun_15_1104	60.0137129732	cfc_SPP1665_Learning	5	5
13	0.5	5	6	3	stim_v01/AvoNeg.png	96	1.1	10	9	stim_v06/1.png	GoAvo	2	stim_v01/AvoNeu.png	1	9	11	0	38	38	35	3	1	0.266600844143	2017_Jun_15_1104	60.0137129732	cfc_SPP1665_Learning	5	5
16	1	5	8	None	stim_v01/WinPos.png	160	2.1	11	9	stim_v06/3.png	NoGoWin	3	stim_v01/WinNeu.png	1	7	14	0	39	39	46	None	1		2017_Jun_15_1104	60.0137129732	cfc_SPP1665_Learning	5	5
13	1	5	6	3	stim_v01/AvoNeg.png	160	2.1	11	9	stim_v06/1.png	GoAvo	2	stim_v01/AvoNeu.png	1	9	11	0	40	40	39	3	1	0.283295335968	2017_Jun_15_1104	60.0137129732	cfc_SPP1665_Learning	5	5
16	1	5	8	None	stim_v01/AvoNeu.png	160	1.1	11	10	stim_v06/4.png	NoGoAvo	4	stim_v01/AvoNeg.png	1	7	14	0	41	41	70	None	1		2017_Jun_15_1104	60.0137129732	cfc_SPP1665_Learning	5	5
12	0.5	5	6	3	stim_v01/AvoNeu.png	96	2.1	10	8	stim_v06/1.png	GoAvo	2	stim_v01/AvoNeg.png	1	9	10	0	42	42	28	3	1	0.266606277368	2017_Jun_15_1104	60.0137129732	cfc_SPP1665_Learning	5	5
16	0.5	5	8	None	stim_v01/AvoNeu.png	96	2.1	10	8	stim_v06/4.png	NoGoAvo	4	stim_v01/AvoNeg.png	1	7	14	0	43	43	72	None	1		2017_Jun_15_1104	60.0137129732	cfc_SPP1665_Learning	5	5
16	1	5	8	None	stim_v01/WinPos.png	96	2.1	10	8	stim_v06/3.png	NoGoWin	3	stim_v01/WinNeu.png	2	7	14	0	44	44	44	None	1		2017_Jun_15_1104	60.0137129732	cfc_SPP1665_Learning	5	5
17	1	5	8	None	stim_v01/WinNeu.png	96	1.1	10	9	stim_v06/3.png	NoGoWin	3	stim_v01/WinPos.png	2	7	15	0	45	45	55	None	1		2017_Jun_15_1104	60.0137129732	cfc_SPP1665_Learning	5	5
12	1	5	6	3	stim_v01/WinPos.png	96	1.1	10	9	stim_v06/2.png	GoWin	1	stim_v01/WinNeu.png	2	9	10	0	46	46	12	3	1	0.616582386267	2017_Jun_15_1104	60.0137129732	cfc_SPP1665_Learning	5	5
16	1	5	8	None	stim_v01/AvoNeu.png	96	2.1	10	8	stim_v06/4.png	NoGoAvo	4	stim_v01/AvoNeg.png	2	7	14	0	47	47	71	None	1		2017_Jun_15_1104	60.0137129732	cfc_SPP1665_Learning	5	5
16	0.5	5	8	None	stim_v01/WinPos.png	160	2.1	11	9	stim_v06/3.png	NoGoWin	3	stim_v01/WinNeu.png	1	7	14	0	48	48	50	None	1		2017_Jun_15_1104	60.0137129732	cfc_SPP1665_Learning	5	5
13	0.5	5	6	3	stim_v01/WinNeu.png	160	1.1	11	10	stim_v06/2.png	GoWin	1	stim_v01/WinPos.png	1	9	11	0	49	49	15	3	1	0.41659017389	2017_Jun_15_1104	60.0137129732	cfc_SPP1665_Learning	5	5
12	1	5	6	3	stim_v01/WinPos.png	96	1.1	10	9	stim_v06/2.png	GoWin	1	stim_v01/WinNeu.png	1	9	10	0	50	50	8	3	1	0.316616404297	2017_Jun_15_1104	60.0137129732	cfc_SPP1665_Learning	5	5
12	0.5	5	6	3	stim_v01/AvoNeu.png	160	2.1	11	9	stim_v06/1.png	GoAvo	2	stim_v01/AvoNeg.png	1	9	10	0	51	51	23	3	1	0.316595878778	2017_Jun_15_1104	60.0137129732	cfc_SPP1665_Learning	5	5
13	1	5	6	3	stim_v01/AvoNeg.png	96	2.1	10	8	stim_v06/1.png	GoAvo	2	stim_v01/AvoNeu.png	1	9	11	0	52	52	37	3	1	0.233263476136	2017_Jun_15_1104	60.0137129732	cfc_SPP1665_Learning	5	5
17	0.5	5	8	None	stim_v01/WinNeu.png	96	2.1	10	8	stim_v06/3.png	NoGoWin	3	stim_v01/WinPos.png	2	7	15	0	53	53	53	None	1		2017_Jun_15_1104	60.0137129732	cfc_SPP1665_Learning	5	5
17	0.5	5	8	None	stim_v01/AvoNeg.png	96	1.1	10	9	stim_v06/4.png	NoGoAvo	4	stim_v01/AvoNeu.png	1	7	15	0	54	54	75	None	1		2017_Jun_15_1104	60.0137129732	cfc_SPP1665_Learning	5	5
13	1	5	6	3	stim_v01/WinNeu.png	96	1.1	10	9	stim_v06/2.png	GoWin	1	stim_v01/WinPos.png	2	9	11	0	55	55	17	3	1	0.399926168498	2017_Jun_15_1104	60.0137129732	cfc_SPP1665_Learning	5	5
12	1	5	6	3	stim_v01/AvoNeu.png	160	2.1	11	9	stim_v06/1.png	GoAvo	2	stim_v01/AvoNeg.png	2	9	10	0	56	56	25	3	1	0.333254450944	2017_Jun_15_1104	60.0137129732	cfc_SPP1665_Learning	5	5
12	0.5	5	6	3	stim_v01/AvoNeu.png	160	1.1	11	10	stim_v06/1.png	GoAvo	2	stim_v01/AvoNeg.png	2	9	10	0	57	57	26	3	1	0.21660852612	2017_Jun_15_1104	60.0137129732	cfc_SPP1665_Learning	5	5
12	0.5	5	6	3	stim_v01/WinPos.png	160	1.1	11	10	stim_v06/2.png	GoWin	1	stim_v01/WinNeu.png	2	9	10	0	58	58	6	3	1	0.233267701979	2017_Jun_15_1104	60.0137129732	cfc_SPP1665_Learning	5	5
12	1	5	6	3	stim_v01/WinPos.png	160	1.1	11	10	stim_v06/2.png	GoWin	1	stim_v01/WinNeu.png	2	9	10	0	59	59	7	3	1	0.216594641209	2017_Jun_15_1104	60.0137129732	cfc_SPP1665_Learning	5	5
17	1	5	8	None	stim_v01/AvoNeg.png	160	2.1	11	9	stim_v06/4.png	NoGoAvo	4	stim_v01/AvoNeu.png	2	7	15	0	60	60	79	None	1		2017_Jun_15_1104	60.0137129732	cfc_SPP1665_Learning	5	5
12	0.5	5	6	3	stim_v01/WinPos.png	160	2.1	11	9	stim_v06/2.png	GoWin	1	stim_v01/WinNeu.png	1	9	10	0	61	61	10	3	1	0.516592618842	2017_Jun_15_1104	60.0137129732	cfc_SPP1665_Learning	5	5
12	0.5	5	6	3	stim_v01/AvoNeu.png	96	1.1	10	9	stim_v06/1.png	GoAvo	2	stim_v01/AvoNeg.png	1	9	10	0	62	62	31	3	1	0.316604632309	2017_Jun_15_1104	60.0137129732	cfc_SPP1665_Learning	5	5
16	0.5	5	8	None	stim_v01/AvoNeu.png	96	1.1	10	9	stim_v06/4.png	NoGoAvo	4	stim_v01/AvoNeg.png	2	7	14	0	63	63	62	None	1		2017_Jun_15_1104	60.0137129732	cfc_SPP1665_Learning	5	5
12	1	5	6	3	stim_v01/WinPos.png	160	2.1	11	9	stim_v06/2.png	GoWin	1	stim_v01/WinNeu.png	1	9	10	0	64	64	2	3	1	0.333248715872	2017_Jun_15_1104	60.0137129732	cfc_SPP1665_Learning	5	5
16	0.5	5	8	None	stim_v01/WinPos.png	96	2.1	10	8	stim_v06/3.png	NoGoWin	3	stim_v01/WinNeu.png	1	7	14	0	65	65	45	None	1		2017_Jun_15_1104	60.0137129732	cfc_SPP1665_Learning	5	5
12	1	5	6	3	stim_v01/AvoNeu.png	96	2.1	10	8	stim_v06/1.png	GoAvo	2	stim_v01/AvoNeg.png	2	9	10	0	66	66	30	3	1	0.216614864883	2017_Jun_15_1104	60.0137129732	cfc_SPP1665_Learning	5	5
12	0.5	5	6	3	stim_v01/WinPos.png	160	2.1	11	9	stim_v06/2.png	GoWin	1	stim_v01/WinNeu.png	2	9	10	0	67	67	11	3	1	0.283257907079	2017_Jun_15_1104	60.0137129732	cfc_SPP1665_Learning	5	5
16	1	5	8	None	stim_v01/AvoNeu.png	160	1.1	11	10	stim_v06/4.png	NoGoAvo	4	stim_v01/AvoNeg.png	1	7	14	0	68	68	63	None	1		2017_Jun_15_1104	60.0137129732	cfc_SPP1665_Learning	5	5
16	0.5	5	8	None	stim_v01/AvoNeu.png	160	1.1	11	10	stim_v06/4.png	NoGoAvo	4	stim_v01/AvoNeg.png	2	7	14	0	69	69	60	None	1		2017_Jun_15_1104	60.0137129732	cfc_SPP1665_Learning	5	5
16	1	5	8	None	stim_v01/AvoNeu.png	160	2.1	11	9	stim_v06/4.png	NoGoAvo	4	stim_v01/AvoNeg.png	1	7	14	0	70	70	69	None	1		2017_Jun_15_1104	60.0137129732	cfc_SPP1665_Learning	5	5
13	0.5	5	6	3	stim_v01/AvoNeg.png	160	2.1	11	9	stim_v06/1.png	GoAvo	2	stim_v01/AvoNeu.png	1	9	11	0	71	71	38	3	1	0.566608782688	2017_Jun_15_1104	60.0137129732	cfc_SPP1665_Learning	5	5
16	0.5	5	8	None	stim_v01/AvoNeu.png	160	1.1	11	10	stim_v06/4.png	NoGoAvo	4	stim_v01/AvoNeg.png	2	7	14	0	72	72	66	None	1		2017_Jun_15_1104	60.0137129732	cfc_SPP1665_Learning	5	5
17	1	5	8	None	stim_v01/AvoNeg.png	96	1.1	10	9	stim_v06/4.png	NoGoAvo	4	stim_v01/AvoNeu.png	2	7	15	0	73	73	74	None	1		2017_Jun_15_1104	60.0137129732	cfc_SPP1665_Learning	5	5
13	1	5	6	3	stim_v01/AvoNeg.png	96	2.1	10	8	stim_v06/1.png	GoAvo	2	stim_v01/AvoNeu.png	2	9	11	0	74	74	33	3	1	0.266608993981	2017_Jun_15_1104	60.0137129732	cfc_SPP1665_Learning	5	5
16	1	5	8	None	stim_v01/AvoNeu.png	96	2.1	10	8	stim_v06/4.png	NoGoAvo	4	stim_v01/AvoNeg.png	1	7	14	0	75	75	64	None	1		2017_Jun_15_1104	60.0137129732	cfc_SPP1665_Learning	5	5
12	0.5	5	6	3	stim_v01/AvoNeu.png	96	1.1	10	9	stim_v06/1.png	GoAvo	2	stim_v01/AvoNeg.png	2	9	10	0	76	76	20	3	1	0.249971551026	2017_Jun_15_1104	60.0137129732	cfc_SPP1665_Learning	5	5
17	0.5	5	8	None	stim_v01/WinNeu.png	96	1.1	10	9	stim_v06/3.png	NoGoWin	3	stim_v01/WinPos.png	1	7	15	0	77	77	54	None	1		2017_Jun_15_1104	60.0137129732	cfc_SPP1665_Learning	5	5
16	1	5	8	None	stim_v01/WinPos.png	96	1.1	10	9	stim_v06/3.png	NoGoWin	3	stim_v01/WinNeu.png	2	7	14	0	78	78	41	None	1		2017_Jun_15_1104	60.0137129732	cfc_SPP1665_Learning	5	5
13	0.5	5	6	3	stim_v01/AvoNeg.png	96	2.1	10	8	stim_v06/1.png	GoAvo	2	stim_v01/AvoNeu.png	1	9	11	0	79	79	36	3	1	0.26664129149	2017_Jun_15_1104	60.0137129732	cfc_SPP1665_Learning	5	5
