# Supplementary material for: θ-γ Cross-Frequency Transcranial Alternating Current Stimulation over the Trough Impairs Cognitive Control
Source: eNeuro. 2020 Sep 4;7(5):ENEURO.0126-20.2020. doi: 10.1523/ENEURO.0126-20.2020 (PMC7540931; doi:10.1523/ENEURO.0126-20.2020)
Supplement: Extended Data 1 — contains all materials, pseudonymized raw data and analysis scripts used in this study that are freely available at our repository. Download Extended Data 1, ZIP file. [file enu-eN-NWR-0126-20-s02.zip › 2020_cfc_tacs-master/data/raw/1_learning/s_amp/P_6_S_4_cfc_SPP1665_Learning_2017_Apr_09_1207.csv]

icFbackMarker	blineStop	circleMarker	cRespMarker	cResponse	cFback	trigStimulator	preCueStop	portStop	preCueStart	cue	cType	cueMarker	icFback	prepRespStop	icRespMarker	cFbackMarker	trials.thisRepN	trials.thisTrialN	trials.thisN	trials.thisIndex	buttonBox_Response.keys	buttonBox_Response.corr	buttonBox_Response.rt	date	frameRate	expName	session	participant
																								2017_Apr_09_1207	60.002916059	cfc_SPP1665_Learning	4	6
13	1	5	6	3	stim_v01/AvoNeg.png	160	1.1	11	10	stim_v04/4.png	GoAvo	2	stim_v01/AvoNeu.png	2	9	11	0	0	0	38	None	0		2017_Apr_09_1207	60.002916059	cfc_SPP1665_Learning	4	6
16	0.5	5	8	None	stim_v01/WinPos.png	160	1.1	11	10	stim_v04/2.png	NoGoWin	3	stim_v01/WinNeu.png	2	7	14	0	1	1	50	3	0	0.483266527834	2017_Apr_09_1207	60.002916059	cfc_SPP1665_Learning	4	6
12	0.5	5	6	3	stim_v01/AvoNeu.png	160	2.1	11	9	stim_v04/4.png	GoAvo	2	stim_v01/AvoNeg.png	1	9	10	0	2	2	32	3	1	0.533179427629	2017_Apr_09_1207	60.002916059	cfc_SPP1665_Learning	4	6
12	1	5	6	3	stim_v01/AvoNeu.png	96	2.1	10	8	stim_v04/4.png	GoAvo	2	stim_v01/AvoNeg.png	2	9	10	0	3	3	27	3	1	0.366588174355	2017_Apr_09_1207	60.002916059	cfc_SPP1665_Learning	4	6
17	1	5	8	None	stim_v01/WinNeu.png	96	1.1	10	9	stim_v04/2.png	NoGoWin	3	stim_v01/WinPos.png	1	7	15	0	4	4	57	3	0	0.499936157708	2017_Apr_09_1207	60.002916059	cfc_SPP1665_Learning	4	6
16	0.5	5	8	None	stim_v01/AvoNeu.png	160	1.1	11	10	stim_v04/3.png	NoGoAvo	4	stim_v01/AvoNeg.png	1	7	14	0	5	5	68	3	0	0.433258543774	2017_Apr_09_1207	60.002916059	cfc_SPP1665_Learning	4	6
13	0.5	5	6	3	stim_v01/WinNeu.png	96	1.1	10	9	stim_v04/1.png	GoWin	1	stim_v01/WinPos.png	2	9	11	0	6	6	14	3	1	0.299933199531	2017_Apr_09_1207	60.002916059	cfc_SPP1665_Learning	4	6
17	0.5	5	8	None	stim_v01/WinNeu.png	160	2.1	11	9	stim_v04/2.png	NoGoWin	3	stim_v01/WinPos.png	1	7	15	0	7	7	55	3	0	0.38322641133	2017_Apr_09_1207	60.002916059	cfc_SPP1665_Learning	4	6
17	1	5	8	None	stim_v01/AvoNeg.png	160	2.1	11	9	stim_v04/3.png	NoGoAvo	4	stim_v01/AvoNeu.png	1	7	15	0	8	8	76	3	0	0.466598407234	2017_Apr_09_1207	60.002916059	cfc_SPP1665_Learning	4	6
16	1	5	8	None	stim_v01/WinPos.png	160	1.1	11	10	stim_v04/2.png	NoGoWin	3	stim_v01/WinNeu.png	2	7	14	0	9	9	45	3	0	0.34994299472	2017_Apr_09_1207	60.002916059	cfc_SPP1665_Learning	4	6
13	0.5	5	6	3	stim_v01/AvoNeg.png	96	2.1	10	8	stim_v04/4.png	GoAvo	2	stim_v01/AvoNeu.png	1	9	11	0	10	10	37	3	1	0.566559739632	2017_Apr_09_1207	60.002916059	cfc_SPP1665_Learning	4	6
16	1	5	8	None	stim_v01/WinPos.png	160	2.1	11	9	stim_v04/2.png	NoGoWin	3	stim_v01/WinNeu.png	1	7	14	0	11	11	47	3	0	0.416599176963	2017_Apr_09_1207	60.002916059	cfc_SPP1665_Learning	4	6
12	0.5	5	6	3	stim_v01/WinPos.png	96	1.1	10	9	stim_v04/1.png	GoWin	1	stim_v01/WinNeu.png	2	9	10	0	12	12	5	3	1	0.316634524161	2017_Apr_09_1207	60.002916059	cfc_SPP1665_Learning	4	6
12	1	5	6	3	stim_v01/AvoNeu.png	160	2.1	11	9	stim_v04/4.png	GoAvo	2	stim_v01/AvoNeg.png	1	9	10	0	13	13	29	3	1	0.516601863471	2017_Apr_09_1207	60.002916059	cfc_SPP1665_Learning	4	6
13	1	5	6	3	stim_v01/WinNeu.png	160	1.1	11	10	stim_v04/1.png	GoWin	1	stim_v01/WinPos.png	2	9	11	0	14	14	15	3	1	0.333244990494	2017_Apr_09_1207	60.002916059	cfc_SPP1665_Learning	4	6
12	0.5	5	6	3	stim_v01/AvoNeu.png	96	2.1	10	8	stim_v04/4.png	GoAvo	2	stim_v01/AvoNeg.png	1	9	10	0	15	15	28	3	1	0.433237715793	2017_Apr_09_1207	60.002916059	cfc_SPP1665_Learning	4	6
16	1	5	8	None	stim_v01/AvoNeu.png	96	1.1	10	9	stim_v04/3.png	NoGoAvo	4	stim_v01/AvoNeg.png	1	7	14	0	16	16	66	3	0	0.51661061726	2017_Apr_09_1207	60.002916059	cfc_SPP1665_Learning	4	6
16	0.5	5	8	None	stim_v01/WinPos.png	96	1.1	10	9	stim_v04/2.png	NoGoWin	3	stim_v01/WinNeu.png	2	7	14	0	17	17	40	3	0	0.44993390889	2017_Apr_09_1207	60.002916059	cfc_SPP1665_Learning	4	6
16	1	5	8	None	stim_v01/WinPos.png	96	1.1	10	9	stim_v04/2.png	NoGoWin	3	stim_v01/WinNeu.png	1	7	14	0	18	18	49	None	1		2017_Apr_09_1207	60.002916059	cfc_SPP1665_Learning	4	6
16	1	5	8	None	stim_v01/AvoNeu.png	96	2.1	10	8	stim_v04/3.png	NoGoAvo	4	stim_v01/AvoNeg.png	2	7	14	0	19	19	65	3	0	0.533263946975	2017_Apr_09_1207	60.002916059	cfc_SPP1665_Learning	4	6
13	1	5	6	3	stim_v01/WinNeu.png	96	2.1	10	8	stim_v04/1.png	GoWin	1	stim_v01/WinPos.png	2	9	11	0	20	20	13	3	1	0.649925094729	2017_Apr_09_1207	60.002916059	cfc_SPP1665_Learning	4	6
12	1	5	6	3	stim_v01/AvoNeu.png	160	2.1	11	9	stim_v04/4.png	GoAvo	2	stim_v01/AvoNeg.png	2	9	10	0	21	21	26	3	1	0.516600354196	2017_Apr_09_1207	60.002916059	cfc_SPP1665_Learning	4	6
12	1	5	6	3	stim_v01/WinPos.png	160	2.1	11	9	stim_v04/1.png	GoWin	1	stim_v01/WinNeu.png	1	9	10	0	22	22	10	3	1	0.583272836599	2017_Apr_09_1207	60.002916059	cfc_SPP1665_Learning	4	6
16	0.5	5	8	None	stim_v01/AvoNeu.png	96	1.1	10	9	stim_v04/3.png	NoGoAvo	4	stim_v01/AvoNeg.png	2	7	14	0	23	23	61	3	0	0.516597637503	2017_Apr_09_1207	60.002916059	cfc_SPP1665_Learning	4	6
16	1	5	8	None	stim_v01/AvoNeu.png	160	2.1	11	9	stim_v04/3.png	NoGoAvo	4	stim_v01/AvoNeg.png	1	7	14	0	24	24	62	3	0	0.416600082527	2017_Apr_09_1207	60.002916059	cfc_SPP1665_Learning	4	6
16	1	5	8	None	stim_v01/AvoNeu.png	160	1.1	11	10	stim_v04/3.png	NoGoAvo	4	stim_v01/AvoNeg.png	2	7	14	0	25	25	70	None	1		2017_Apr_09_1207	60.002916059	cfc_SPP1665_Learning	4	6
13	0.5	5	6	3	stim_v01/WinNeu.png	96	1.1	10	9	stim_v04/1.png	GoWin	1	stim_v01/WinPos.png	1	9	11	0	26	26	17	3	1	0.533243722703	2017_Apr_09_1207	60.002916059	cfc_SPP1665_Learning	4	6
12	1	5	6	3	stim_v01/AvoNeu.png	160	1.1	11	10	stim_v04/4.png	GoAvo	2	stim_v01/AvoNeg.png	1	9	10	0	27	27	30	3	1	0.833250574807	2017_Apr_09_1207	60.002916059	cfc_SPP1665_Learning	4	6
16	1	5	8	None	stim_v01/AvoNeu.png	96	2.1	10	8	stim_v04/3.png	NoGoAvo	4	stim_v01/AvoNeg.png	1	7	14	0	28	28	63	None	1		2017_Apr_09_1207	60.002916059	cfc_SPP1665_Learning	4	6
17	1	5	8	None	stim_v01/AvoNeg.png	160	2.1	11	9	stim_v04/3.png	NoGoAvo	4	stim_v01/AvoNeu.png	1	7	15	0	29	29	79	None	1		2017_Apr_09_1207	60.002916059	cfc_SPP1665_Learning	4	6
16	0.5	5	8	None	stim_v01/WinPos.png	160	1.1	11	10	stim_v04/2.png	NoGoWin	3	stim_v01/WinNeu.png	1	7	14	0	30	30	46	3	0	0.366609907902	2017_Apr_09_1207	60.002916059	cfc_SPP1665_Learning	4	6
17	0.5	5	8	None	stim_v01/AvoNeg.png	96	1.1	10	9	stim_v04/3.png	NoGoAvo	4	stim_v01/AvoNeu.png	2	7	15	0	31	31	78	None	1		2017_Apr_09_1207	60.002916059	cfc_SPP1665_Learning	4	6
16	0.5	5	8	None	stim_v01/AvoNeu.png	160	2.1	11	9	stim_v04/3.png	NoGoAvo	4	stim_v01/AvoNeg.png	1	7	14	0	32	32	60	None	1		2017_Apr_09_1207	60.002916059	cfc_SPP1665_Learning	4	6
13	0.5	5	6	3	stim_v01/AvoNeg.png	160	1.1	11	10	stim_v04/4.png	GoAvo	2	stim_v01/AvoNeu.png	1	9	11	0	33	33	33	3	1	0.39994162128	2017_Apr_09_1207	60.002916059	cfc_SPP1665_Learning	4	6
12	0.5	5	6	3	stim_v01/WinPos.png	96	1.1	10	9	stim_v04/1.png	GoWin	1	stim_v01/WinNeu.png	1	9	10	0	34	34	12	3	1	0.566592943661	2017_Apr_09_1207	60.002916059	cfc_SPP1665_Learning	4	6
12	0.5	5	6	3	stim_v01/WinPos.png	96	2.1	10	8	stim_v04/1.png	GoWin	1	stim_v01/WinNeu.png	2	9	10	0	35	35	8	3	1	0.399937093458	2017_Apr_09_1207	60.002916059	cfc_SPP1665_Learning	4	6
16	0.5	5	8	None	stim_v01/WinPos.png	160	1.1	11	10	stim_v04/2.png	NoGoWin	3	stim_v01/WinNeu.png	1	7	14	0	36	36	52	3	0	0.583329283448	2017_Apr_09_1207	60.002916059	cfc_SPP1665_Learning	4	6
12	1	5	6	3	stim_v01/WinPos.png	160	1.1	11	10	stim_v04/1.png	GoWin	1	stim_v01/WinNeu.png	1	9	10	0	37	37	6	3	1	0.416572915595	2017_Apr_09_1207	60.002916059	cfc_SPP1665_Learning	4	6
12	1	5	6	3	stim_v01/AvoNeu.png	160	1.1	11	10	stim_v04/4.png	GoAvo	2	stim_v01/AvoNeg.png	2	9	10	0	38	38	20	3	1	0.366592400323	2017_Apr_09_1207	60.002916059	cfc_SPP1665_Learning	4	6
12	1	5	6	3	stim_v01/AvoNeu.png	160	2.1	11	9	stim_v04/4.png	GoAvo	2	stim_v01/AvoNeg.png	2	9	10	0	39	39	23	3	1	0.383248446731	2017_Apr_09_1207	60.002916059	cfc_SPP1665_Learning	4	6
17	0.5	5	8	None	stim_v01/AvoNeg.png	96	1.1	10	9	stim_v04/3.png	NoGoAvo	4	stim_v01/AvoNeu.png	2	7	15	0	40	40	74	None	1		2017_Apr_09_1207	60.002916059	cfc_SPP1665_Learning	4	6
17	0.5	5	8	None	stim_v01/AvoNeg.png	160	2.1	11	9	stim_v04/3.png	NoGoAvo	4	stim_v01/AvoNeu.png	1	7	15	0	41	41	75	3	0	0.416642644055	2017_Apr_09_1207	60.002916059	cfc_SPP1665_Learning	4	6
16	1	5	8	None	stim_v01/AvoNeu.png	96	2.1	10	8	stim_v04/3.png	NoGoAvo	4	stim_v01/AvoNeg.png	1	7	14	0	42	42	64	3	0	0.416602799221	2017_Apr_09_1207	60.002916059	cfc_SPP1665_Learning	4	6
17	0.5	5	8	None	stim_v01/AvoNeg.png	96	1.1	10	9	stim_v04/3.png	NoGoAvo	4	stim_v01/AvoNeu.png	1	7	15	0	43	43	73	3	0	0.36658032613	2017_Apr_09_1207	60.002916059	cfc_SPP1665_Learning	4	6
16	1	5	8	None	stim_v01/AvoNeu.png	96	1.1	10	9	stim_v04/3.png	NoGoAvo	4	stim_v01/AvoNeg.png	2	7	14	0	44	44	72	None	1		2017_Apr_09_1207	60.002916059	cfc_SPP1665_Learning	4	6
17	0.5	5	8	None	stim_v01/WinNeu.png	96	2.1	10	8	stim_v04/2.png	NoGoWin	3	stim_v01/WinPos.png	2	7	15	0	45	45	58	None	1		2017_Apr_09_1207	60.002916059	cfc_SPP1665_Learning	4	6
12	1	5	6	3	stim_v01/WinPos.png	96	2.1	10	8	stim_v04/1.png	GoWin	1	stim_v01/WinNeu.png	1	9	10	0	46	46	3	3	1	0.416601289947	2017_Apr_09_1207	60.002916059	cfc_SPP1665_Learning	4	6
16	1	5	8	None	stim_v01/WinPos.png	96	1.1	10	9	stim_v04/2.png	NoGoWin	3	stim_v01/WinNeu.png	2	7	14	0	47	47	51	None	1		2017_Apr_09_1207	60.002916059	cfc_SPP1665_Learning	4	6
13	0.5	5	6	3	stim_v01/WinNeu.png	160	2.1	11	9	stim_v04/1.png	GoWin	1	stim_v01/WinPos.png	2	9	11	0	48	48	18	3	1	0.366596324435	2017_Apr_09_1207	60.002916059	cfc_SPP1665_Learning	4	6
16	1	5	8	None	stim_v01/WinPos.png	96	1.1	10	9	stim_v04/2.png	NoGoWin	3	stim_v01/WinNeu.png	2	7	14	0	49	49	48	None	1		2017_Apr_09_1207	60.002916059	cfc_SPP1665_Learning	4	6
17	0.5	5	8	None	stim_v01/WinNeu.png	96	1.1	10	9	stim_v04/2.png	NoGoWin	3	stim_v01/WinPos.png	2	7	15	0	50	50	59	None	1		2017_Apr_09_1207	60.002916059	cfc_SPP1665_Learning	4	6
13	0.5	5	6	3	stim_v01/WinNeu.png	96	2.1	10	8	stim_v04/1.png	GoWin	1	stim_v01/WinPos.png	1	9	11	0	51	51	19	3	1	0.599931599701	2017_Apr_09_1207	60.002916059	cfc_SPP1665_Learning	4	6
16	1	5	8	None	stim_v01/WinPos.png	160	2.1	11	9	stim_v04/2.png	NoGoWin	3	stim_v01/WinNeu.png	1	7	14	0	52	52	42	None	1		2017_Apr_09_1207	60.002916059	cfc_SPP1665_Learning	4	6
16	1	5	8	None	stim_v01/AvoNeu.png	160	2.1	11	9	stim_v04/3.png	NoGoAvo	4	stim_v01/AvoNeg.png	2	7	14	0	53	53	69	3	0	0.399960939988	2017_Apr_09_1207	60.002916059	cfc_SPP1665_Learning	4	6
12	0.5	5	6	3	stim_v01/WinPos.png	96	2.1	10	8	stim_v04/1.png	GoWin	1	stim_v01/WinNeu.png	1	9	10	0	54	54	1	3	1	0.699928852822	2017_Apr_09_1207	60.002916059	cfc_SPP1665_Learning	4	6
12	0.5	5	6	3	stim_v01/WinPos.png	160	1.1	11	10	stim_v04/1.png	GoWin	1	stim_v01/WinNeu.png	1	9	10	0	55	55	4	3	1	0.516602165325	2017_Apr_09_1207	60.002916059	cfc_SPP1665_Learning	4	6
13	0.5	5	6	3	stim_v01/AvoNeg.png	160	1.1	11	10	stim_v04/4.png	GoAvo	2	stim_v01/AvoNeu.png	1	9	11	0	56	56	36	3	1	0.449936021873	2017_Apr_09_1207	60.002916059	cfc_SPP1665_Learning	4	6
12	1	5	6	3	stim_v01/WinPos.png	96	1.1	10	9	stim_v04/1.png	GoWin	1	stim_v01/WinNeu.png	2	9	10	0	57	57	7	3	1	0.516530022026	2017_Apr_09_1207	60.002916059	cfc_SPP1665_Learning	4	6
16	0.5	5	8	None	stim_v01/WinPos.png	96	2.1	10	8	stim_v04/2.png	NoGoWin	3	stim_v01/WinNeu.png	2	7	14	0	58	58	41	None	1		2017_Apr_09_1207	60.002916059	cfc_SPP1665_Learning	4	6
12	0.5	5	6	3	stim_v01/AvoNeu.png	96	1.1	10	9	stim_v04/4.png	GoAvo	2	stim_v01/AvoNeg.png	2	9	10	0	59	59	25	3	1	0.44994205897	2017_Apr_09_1207	60.002916059	cfc_SPP1665_Learning	4	6
13	0.5	5	6	3	stim_v01/AvoNeg.png	96	2.1	10	8	stim_v04/4.png	GoAvo	2	stim_v01/AvoNeu.png	2	9	11	0	60	60	39	3	1	0.533233761495	2017_Apr_09_1207	60.002916059	cfc_SPP1665_Learning	4	6
13	0.5	5	6	3	stim_v01/AvoNeg.png	96	2.1	10	8	stim_v04/4.png	GoAvo	2	stim_v01/AvoNeu.png	2	9	11	0	61	61	35	3	1	0.499887559085	2017_Apr_09_1207	60.002916059	cfc_SPP1665_Learning	4	6
12	0.5	5	6	3	stim_v01/WinPos.png	160	2.1	11	9	stim_v04/1.png	GoWin	1	stim_v01/WinNeu.png	1	9	10	0	62	62	9	3	1	0.466603840619	2017_Apr_09_1207	60.002916059	cfc_SPP1665_Learning	4	6
12	0.5	5	6	3	stim_v01/AvoNeu.png	160	1.1	11	10	stim_v04/4.png	GoAvo	2	stim_v01/AvoNeg.png	1	9	10	0	63	63	31	3	1	0.466597803523	2017_Apr_09_1207	60.002916059	cfc_SPP1665_Learning	4	6
12	0.5	5	6	3	stim_v01/AvoNeu.png	96	2.1	10	8	stim_v04/4.png	GoAvo	2	stim_v01/AvoNeg.png	2	9	10	0	64	64	21	3	1	0.499925592791	2017_Apr_09_1207	60.002916059	cfc_SPP1665_Learning	4	6
12	0.5	5	6	3	stim_v01/AvoNeu.png	96	2.1	10	8	stim_v04/4.png	GoAvo	2	stim_v01/AvoNeg.png	1	9	10	0	65	65	24	3	1	0.416601289946	2017_Apr_09_1207	60.002916059	cfc_SPP1665_Learning	4	6
17	1	5	8	None	stim_v01/WinNeu.png	160	1.1	11	10	stim_v04/2.png	NoGoWin	3	stim_v01/WinPos.png	2	7	15	0	66	66	54	None	1		2017_Apr_09_1207	60.002916059	cfc_SPP1665_Learning	4	6
12	0.5	5	6	3	stim_v01/WinPos.png	160	2.1	11	9	stim_v04/1.png	GoWin	1	stim_v01/WinNeu.png	2	9	10	0	67	67	2	3	1	0.416664075747	2017_Apr_09_1207	60.002916059	cfc_SPP1665_Learning	4	6
12	1	5	6	3	stim_v01/WinPos.png	96	1.1	10	9	stim_v04/1.png	GoWin	1	stim_v01/WinNeu.png	2	9	10	0	68	68	11	3	1	0.533261833991	2017_Apr_09_1207	60.002916059	cfc_SPP1665_Learning	4	6
17	0.5	5	8	None	stim_v01/WinNeu.png	160	1.1	11	10	stim_v04/2.png	NoGoWin	3	stim_v01/WinPos.png	2	7	15	0	69	69	56	None	1		2017_Apr_09_1207	60.002916059	cfc_SPP1665_Learning	4	6
13	1	5	6	3	stim_v01/WinNeu.png	160	1.1	11	10	stim_v04/1.png	GoWin	1	stim_v01/WinPos.png	2	9	11	0	70	70	16	3	1	0.333276685248	2017_Apr_09_1207	60.002916059	cfc_SPP1665_Learning	4	6
16	0.5	5	8	None	stim_v01/AvoNeu.png	160	2.1	11	9	stim_v04/3.png	NoGoAvo	4	stim_v01/AvoNeg.png	1	7	14	0	71	71	67	None	1		2017_Apr_09_1207	60.002916059	cfc_SPP1665_Learning	4	6
12	1	5	6	3	stim_v01/WinPos.png	96	2.1	10	8	stim_v04/1.png	GoWin	1	stim_v01/WinNeu.png	2	9	10	0	72	72	0	3	1	0.533276624877	2017_Apr_09_1207	60.002916059	cfc_SPP1665_Learning	4	6
17	1	5	8	None	stim_v01/WinNeu.png	96	2.1	10	8	stim_v04/2.png	NoGoWin	3	stim_v01/WinPos.png	1	7	15	0	73	73	53	None	1		2017_Apr_09_1207	60.002916059	cfc_SPP1665_Learning	4	6
17	0.5	5	8	None	stim_v01/AvoNeg.png	160	2.1	11	9	stim_v04/3.png	NoGoAvo	4	stim_v01/AvoNeu.png	1	7	15	0	74	74	77	None	1		2017_Apr_09_1207	60.002916059	cfc_SPP1665_Learning	4	6
12	1	5	6	3	stim_v01/AvoNeu.png	160	2.1	11	9	stim_v04/4.png	GoAvo	2	stim_v01/AvoNeg.png	2	9	10	0	75	75	22	3	1	0.416616080832	2017_Apr_09_1207	60.002916059	cfc_SPP1665_Learning	4	6
16	1	5	8	None	stim_v01/AvoNeu.png	160	1.1	11	10	stim_v04/3.png	NoGoAvo	4	stim_v01/AvoNeg.png	1	7	14	0	76	76	71	None	1		2017_Apr_09_1207	60.002916059	cfc_SPP1665_Learning	4	6
16	1	5	8	None	stim_v01/WinPos.png	96	1.1	10	9	stim_v04/2.png	NoGoWin	3	stim_v01/WinNeu.png	2	7	14	0	77	77	43	None	1		2017_Apr_09_1207	60.002916059	cfc_SPP1665_Learning	4	6
16	1	5	8	None	stim_v01/WinPos.png	96	2.1	10	8	stim_v04/2.png	NoGoWin	3	stim_v01/WinNeu.png	2	7	14	0	78	78	44	None	1		2017_Apr_09_1207	60.002916059	cfc_SPP1665_Learning	4	6
13	1	5	6	3	stim_v01/AvoNeg.png	160	1.1	11	10	stim_v04/4.png	GoAvo	2	stim_v01/AvoNeu.png	1	9	11	0	79	79	34	None	0		2017_Apr_09_1207	60.002916059	cfc_SPP1665_Learning	4	6
