# Supplementary material for: θ-γ Cross-Frequency Transcranial Alternating Current Stimulation over the Trough Impairs Cognitive Control
Source: eNeuro. 2020 Sep 4;7(5):ENEURO.0126-20.2020. doi: 10.1523/ENEURO.0126-20.2020 (PMC7540931; doi:10.1523/ENEURO.0126-20.2020)
Supplement: Extended Data 1 — contains all materials, pseudonymized raw data and analysis scripts used in this study that are freely available at our repository. Download Extended Data 1, ZIP file. [file enu-eN-NWR-0126-20-s02.zip › 2020_cfc_tacs-master/data/raw/1_learning/s_amp/P_7_S_4_cfc_SPP1665_Learning_2017_Mrz_30_1831.csv]

icFbackMarker	blineStop	circleMarker	cRespMarker	cResponse	cFback	trigStimulator	preCueStop	portStop	preCueStart	cue	cType	cueMarker	icFback	prepRespStop	icRespMarker	cFbackMarker	trials.thisRepN	trials.thisTrialN	trials.thisN	trials.thisIndex	buttonBox_Response.keys	buttonBox_Response.corr	buttonBox_Response.rt	date	frameRate	expName	session	participant
																								2017_Mrz_30_1831	60.0083140126	cfc_SPP1665_Learning	4	7
17	1	5	8	None	stim_v01/WinNeu.png	160	2.1	11	9	stim_v01/4.png	NoGoWin	3	stim_v01/WinPos.png	2	7	15	0	0	0	56	None	1		2017_Mrz_30_1831	60.0083140126	cfc_SPP1665_Learning	4	7
12	1	5	6	3	stim_v01/WinPos.png	160	2.1	11	9	stim_v01/3.png	GoWin	1	stim_v01/WinNeu.png	2	9	10	0	1	1	1	None	0		2017_Mrz_30_1831	60.0083140126	cfc_SPP1665_Learning	4	7
16	0.5	5	8	None	stim_v01/AvoNeu.png	96	2.1	10	8	stim_v01/2.png	NoGoAvo	4	stim_v01/AvoNeg.png	1	7	14	0	2	2	64	None	1		2017_Mrz_30_1831	60.0083140126	cfc_SPP1665_Learning	4	7
16	0.5	5	8	None	stim_v01/WinPos.png	96	1.1	10	9	stim_v01/4.png	NoGoWin	3	stim_v01/WinNeu.png	1	7	14	0	3	3	41	3	0	0.43330016037	2017_Mrz_30_1831	60.0083140126	cfc_SPP1665_Learning	4	7
13	1	5	6	3	stim_v01/WinNeu.png	160	2.1	11	9	stim_v01/3.png	GoWin	1	stim_v01/WinPos.png	1	9	11	0	4	4	13	3	1	0.48326002984	2017_Mrz_30_1831	60.0083140126	cfc_SPP1665_Learning	4	7
12	0.5	5	6	3	stim_v01/AvoNeu.png	96	1.1	10	9	stim_v01/1.png	GoAvo	2	stim_v01/AvoNeg.png	2	9	10	0	5	5	28	None	0		2017_Mrz_30_1831	60.0083140126	cfc_SPP1665_Learning	4	7
16	1	5	8	None	stim_v01/WinPos.png	96	1.1	10	9	stim_v01/4.png	NoGoWin	3	stim_v01/WinNeu.png	2	7	14	0	6	6	44	None	1		2017_Mrz_30_1831	60.0083140126	cfc_SPP1665_Learning	4	7
16	1	5	8	None	stim_v01/AvoNeu.png	160	2.1	11	9	stim_v01/2.png	NoGoAvo	4	stim_v01/AvoNeg.png	2	7	14	0	7	7	68	None	1		2017_Mrz_30_1831	60.0083140126	cfc_SPP1665_Learning	4	7
13	0.5	5	6	3	stim_v01/AvoNeg.png	96	2.1	10	8	stim_v01/1.png	GoAvo	2	stim_v01/AvoNeu.png	1	9	11	0	8	8	39	3	1	0.299929760251	2017_Mrz_30_1831	60.0083140126	cfc_SPP1665_Learning	4	7
16	0.5	5	8	None	stim_v01/AvoNeu.png	96	2.1	10	8	stim_v01/2.png	NoGoAvo	4	stim_v01/AvoNeg.png	1	7	14	0	9	9	60	None	1		2017_Mrz_30_1831	60.0083140126	cfc_SPP1665_Learning	4	7
16	0.5	5	8	None	stim_v01/AvoNeu.png	160	1.1	11	10	stim_v01/2.png	NoGoAvo	4	stim_v01/AvoNeg.png	2	7	14	0	10	10	71	None	1		2017_Mrz_30_1831	60.0083140126	cfc_SPP1665_Learning	4	7
12	1	5	6	3	stim_v01/WinPos.png	96	1.1	10	9	stim_v01/3.png	GoWin	1	stim_v01/WinNeu.png	2	9	10	0	11	11	7	3	1	0.516570935957	2017_Mrz_30_1831	60.0083140126	cfc_SPP1665_Learning	4	7
16	1	5	8	None	stim_v01/AvoNeu.png	160	2.1	11	9	stim_v01/2.png	NoGoAvo	4	stim_v01/AvoNeg.png	1	7	14	0	12	12	70	None	1		2017_Mrz_30_1831	60.0083140126	cfc_SPP1665_Learning	4	7
13	0.5	5	6	3	stim_v01/WinNeu.png	160	1.1	11	10	stim_v01/3.png	GoWin	1	stim_v01/WinPos.png	2	9	11	0	13	13	16	3	1	0.58324768431	2017_Mrz_30_1831	60.0083140126	cfc_SPP1665_Learning	4	7
12	1	5	6	3	stim_v01/WinPos.png	96	1.1	10	9	stim_v01/3.png	GoWin	1	stim_v01/WinNeu.png	1	9	10	0	14	14	9	3	1	0.233312777564	2017_Mrz_30_1831	60.0083140126	cfc_SPP1665_Learning	4	7
12	1	5	6	3	stim_v01/AvoNeu.png	160	1.1	11	10	stim_v01/1.png	GoAvo	2	stim_v01/AvoNeg.png	1	9	10	0	15	15	31	3	1	0.966557488682	2017_Mrz_30_1831	60.0083140126	cfc_SPP1665_Learning	4	7
12	0.5	5	6	3	stim_v01/WinPos.png	96	2.1	10	8	stim_v01/3.png	GoWin	1	stim_v01/WinNeu.png	2	9	10	0	16	16	12	3	1	0.299928251017	2017_Mrz_30_1831	60.0083140126	cfc_SPP1665_Learning	4	7
16	1	5	8	None	stim_v01/AvoNeu.png	160	1.1	11	10	stim_v01/2.png	NoGoAvo	4	stim_v01/AvoNeg.png	1	7	14	0	17	17	69	None	1		2017_Mrz_30_1831	60.0083140126	cfc_SPP1665_Learning	4	7
13	1	5	6	3	stim_v01/WinNeu.png	160	2.1	11	9	stim_v01/3.png	GoWin	1	stim_v01/WinPos.png	1	9	11	0	18	18	14	3	1	0.666577621862	2017_Mrz_30_1831	60.0083140126	cfc_SPP1665_Learning	4	7
17	0.5	5	8	None	stim_v01/WinNeu.png	96	2.1	10	8	stim_v01/4.png	NoGoWin	3	stim_v01/WinPos.png	1	7	15	0	19	19	58	None	1		2017_Mrz_30_1831	60.0083140126	cfc_SPP1665_Learning	4	7
17	0.5	5	8	None	stim_v01/AvoNeg.png	96	2.1	10	8	stim_v01/2.png	NoGoAvo	4	stim_v01/AvoNeu.png	2	7	15	0	20	20	73	None	1		2017_Mrz_30_1831	60.0083140126	cfc_SPP1665_Learning	4	7
16	0.5	5	8	None	stim_v01/AvoNeu.png	160	1.1	11	10	stim_v01/2.png	NoGoAvo	4	stim_v01/AvoNeg.png	2	7	14	0	21	21	61	None	1		2017_Mrz_30_1831	60.0083140126	cfc_SPP1665_Learning	4	7
16	1	5	8	None	stim_v01/WinPos.png	96	2.1	10	8	stim_v01/4.png	NoGoWin	3	stim_v01/WinNeu.png	2	7	14	0	22	22	43	None	1		2017_Mrz_30_1831	60.0083140126	cfc_SPP1665_Learning	4	7
16	1	5	8	None	stim_v01/AvoNeu.png	96	2.1	10	8	stim_v01/2.png	NoGoAvo	4	stim_v01/AvoNeg.png	2	7	14	0	23	23	72	None	1		2017_Mrz_30_1831	60.0083140126	cfc_SPP1665_Learning	4	7
12	0.5	5	6	3	stim_v01/AvoNeu.png	160	2.1	11	9	stim_v01/1.png	GoAvo	2	stim_v01/AvoNeg.png	2	9	10	0	24	24	23	3	1	0.333266323349	2017_Mrz_30_1831	60.0083140126	cfc_SPP1665_Learning	4	7
17	0.5	5	8	None	stim_v01/AvoNeg.png	160	1.1	11	10	stim_v01/2.png	NoGoAvo	4	stim_v01/AvoNeu.png	1	7	15	0	25	25	75	None	1		2017_Mrz_30_1831	60.0083140126	cfc_SPP1665_Learning	4	7
12	1	5	6	3	stim_v01/AvoNeu.png	160	1.1	11	10	stim_v01/1.png	GoAvo	2	stim_v01/AvoNeg.png	2	9	10	0	26	26	27	3	1	0.499931631704	2017_Mrz_30_1831	60.0083140126	cfc_SPP1665_Learning	4	7
12	0.5	5	6	3	stim_v01/WinPos.png	160	2.1	11	9	stim_v01/3.png	GoWin	1	stim_v01/WinNeu.png	2	9	10	0	27	27	3	3	1	0.366543120774	2017_Mrz_30_1831	60.0083140126	cfc_SPP1665_Learning	4	7
12	1	5	6	3	stim_v01/WinPos.png	96	2.1	10	8	stim_v01/3.png	GoWin	1	stim_v01/WinNeu.png	2	9	10	0	28	28	11	3	1	0.333263304878	2017_Mrz_30_1831	60.0083140126	cfc_SPP1665_Learning	4	7
16	0.5	5	8	None	stim_v01/AvoNeu.png	96	1.1	10	9	stim_v01/2.png	NoGoAvo	4	stim_v01/AvoNeg.png	2	7	14	0	29	29	62	None	1		2017_Mrz_30_1831	60.0083140126	cfc_SPP1665_Learning	4	7
12	1	5	6	3	stim_v01/AvoNeu.png	160	2.1	11	9	stim_v01/1.png	GoAvo	2	stim_v01/AvoNeg.png	2	9	10	0	30	30	30	3	1	0.299944550745	2017_Mrz_30_1831	60.0083140126	cfc_SPP1665_Learning	4	7
13	0.5	5	6	3	stim_v01/AvoNeg.png	96	2.1	10	8	stim_v01/1.png	GoAvo	2	stim_v01/AvoNeu.png	2	9	11	0	31	31	36	3	1	0.333253042088	2017_Mrz_30_1831	60.0083140126	cfc_SPP1665_Learning	4	7
16	0.5	5	8	None	stim_v01/WinPos.png	96	1.1	10	9	stim_v01/4.png	NoGoWin	3	stim_v01/WinNeu.png	1	7	14	0	32	32	45	None	1		2017_Mrz_30_1831	60.0083140126	cfc_SPP1665_Learning	4	7
13	1	5	6	3	stim_v01/AvoNeg.png	160	1.1	11	10	stim_v01/1.png	GoAvo	2	stim_v01/AvoNeu.png	1	9	11	0	33	33	33	3	1	0.299950285833	2017_Mrz_30_1831	60.0083140126	cfc_SPP1665_Learning	4	7
16	0.5	5	8	None	stim_v01/WinPos.png	160	1.1	11	10	stim_v01/4.png	NoGoWin	3	stim_v01/WinNeu.png	1	7	14	0	34	34	48	None	1		2017_Mrz_30_1831	60.0083140126	cfc_SPP1665_Learning	4	7
12	1	5	6	3	stim_v01/AvoNeu.png	96	1.1	10	9	stim_v01/1.png	GoAvo	2	stim_v01/AvoNeg.png	1	9	10	0	35	35	24	None	0		2017_Mrz_30_1831	60.0083140126	cfc_SPP1665_Learning	4	7
12	1	5	6	3	stim_v01/WinPos.png	96	1.1	10	9	stim_v01/3.png	GoWin	1	stim_v01/WinNeu.png	2	9	10	0	36	36	0	3	1	0.333278095371	2017_Mrz_30_1831	60.0083140126	cfc_SPP1665_Learning	4	7
16	0.5	5	8	None	stim_v01/WinPos.png	160	2.1	11	9	stim_v01/4.png	NoGoWin	3	stim_v01/WinNeu.png	1	7	14	0	37	37	49	None	1		2017_Mrz_30_1831	60.0083140126	cfc_SPP1665_Learning	4	7
17	0.5	5	8	None	stim_v01/AvoNeg.png	160	1.1	11	10	stim_v01/2.png	NoGoAvo	4	stim_v01/AvoNeu.png	1	7	15	0	38	38	76	None	1		2017_Mrz_30_1831	60.0083140126	cfc_SPP1665_Learning	4	7
13	0.5	5	6	3	stim_v01/WinNeu.png	96	2.1	10	8	stim_v01/3.png	GoWin	1	stim_v01/WinPos.png	1	9	11	0	39	39	17	3	1	0.333280811992	2017_Mrz_30_1831	60.0083140126	cfc_SPP1665_Learning	4	7
16	0.5	5	8	None	stim_v01/WinPos.png	96	1.1	10	9	stim_v01/4.png	NoGoWin	3	stim_v01/WinNeu.png	2	7	14	0	40	40	40	None	1		2017_Mrz_30_1831	60.0083140126	cfc_SPP1665_Learning	4	7
16	1	5	8	None	stim_v01/AvoNeu.png	96	1.1	10	9	stim_v01/2.png	NoGoAvo	4	stim_v01/AvoNeg.png	2	7	14	0	41	41	63	None	1		2017_Mrz_30_1831	60.0083140126	cfc_SPP1665_Learning	4	7
16	0.5	5	8	None	stim_v01/WinPos.png	96	1.1	10	9	stim_v01/4.png	NoGoWin	3	stim_v01/WinNeu.png	1	7	14	0	42	42	50	None	1		2017_Mrz_30_1831	60.0083140126	cfc_SPP1665_Learning	4	7
12	0.5	5	6	3	stim_v01/WinPos.png	96	2.1	10	8	stim_v01/3.png	GoWin	1	stim_v01/WinNeu.png	1	9	10	0	43	43	4	3	1	0.266587763919	2017_Mrz_30_1831	60.0083140126	cfc_SPP1665_Learning	4	7
17	1	5	8	None	stim_v01/WinNeu.png	96	2.1	10	8	stim_v01/4.png	NoGoWin	3	stim_v01/WinPos.png	1	7	15	0	44	44	57	None	1		2017_Mrz_30_1831	60.0083140126	cfc_SPP1665_Learning	4	7
16	0.5	5	8	None	stim_v01/WinPos.png	160	1.1	11	10	stim_v01/4.png	NoGoWin	3	stim_v01/WinNeu.png	2	7	14	0	45	45	46	None	1		2017_Mrz_30_1831	60.0083140126	cfc_SPP1665_Learning	4	7
17	0.5	5	8	None	stim_v01/WinNeu.png	96	2.1	10	8	stim_v01/4.png	NoGoWin	3	stim_v01/WinPos.png	2	7	15	0	46	46	54	None	1		2017_Mrz_30_1831	60.0083140126	cfc_SPP1665_Learning	4	7
12	1	5	6	3	stim_v01/WinPos.png	160	2.1	11	9	stim_v01/3.png	GoWin	1	stim_v01/WinNeu.png	2	9	10	0	47	47	10	3	1	0.849887667719	2017_Mrz_30_1831	60.0083140126	cfc_SPP1665_Learning	4	7
12	0.5	5	6	3	stim_v01/AvoNeu.png	160	2.1	11	9	stim_v01/1.png	GoAvo	2	stim_v01/AvoNeg.png	1	9	10	0	48	48	26	3	1	0.716568279706	2017_Mrz_30_1831	60.0083140126	cfc_SPP1665_Learning	4	7
17	1	5	8	None	stim_v01/AvoNeg.png	96	1.1	10	9	stim_v01/2.png	NoGoAvo	4	stim_v01/AvoNeu.png	1	7	15	0	49	49	77	None	1		2017_Mrz_30_1831	60.0083140126	cfc_SPP1665_Learning	4	7
12	0.5	5	6	3	stim_v01/WinPos.png	160	2.1	11	9	stim_v01/3.png	GoWin	1	stim_v01/WinNeu.png	1	9	10	0	50	50	6	3	1	0.316601060269	2017_Mrz_30_1831	60.0083140126	cfc_SPP1665_Learning	4	7
12	1	5	6	3	stim_v01/AvoNeu.png	160	2.1	11	9	stim_v01/1.png	GoAvo	2	stim_v01/AvoNeg.png	2	9	10	0	51	51	22	3	1	0.399934921832	2017_Mrz_30_1831	60.0083140126	cfc_SPP1665_Learning	4	7
13	1	5	6	3	stim_v01/AvoNeg.png	96	2.1	10	8	stim_v01/1.png	GoAvo	2	stim_v01/AvoNeu.png	2	9	11	0	52	52	34	3	1	0.333258475326	2017_Mrz_30_1831	60.0083140126	cfc_SPP1665_Learning	4	7
13	0.5	5	6	3	stim_v01/WinNeu.png	160	1.1	11	10	stim_v01/3.png	GoWin	1	stim_v01/WinPos.png	1	9	11	0	53	53	18	3	1	0.383262716277	2017_Mrz_30_1831	60.0083140126	cfc_SPP1665_Learning	4	7
16	1	5	8	None	stim_v01/AvoNeu.png	160	2.1	11	9	stim_v01/2.png	NoGoAvo	4	stim_v01/AvoNeg.png	2	7	14	0	54	54	66	None	1		2017_Mrz_30_1831	60.0083140126	cfc_SPP1665_Learning	4	7
12	1	5	6	3	stim_v01/WinPos.png	96	1.1	10	9	stim_v01/3.png	GoWin	1	stim_v01/WinNeu.png	1	9	10	0	55	55	2	3	1	0.349934001199	2017_Mrz_30_1831	60.0083140126	cfc_SPP1665_Learning	4	7
12	1	5	6	3	stim_v01/AvoNeu.png	96	2.1	10	8	stim_v01/1.png	GoAvo	2	stim_v01/AvoNeg.png	2	9	10	0	56	56	20	3	1	0.299938211967	2017_Mrz_30_1831	60.0083140126	cfc_SPP1665_Learning	4	7
17	0.5	5	8	None	stim_v01/WinNeu.png	160	1.1	11	10	stim_v01/4.png	NoGoWin	3	stim_v01/WinPos.png	2	7	15	0	57	57	53	None	1		2017_Mrz_30_1831	60.0083140126	cfc_SPP1665_Learning	4	7
16	1	5	8	None	stim_v01/WinPos.png	96	2.1	10	8	stim_v01/4.png	NoGoWin	3	stim_v01/WinNeu.png	1	7	14	0	58	58	51	None	1		2017_Mrz_30_1831	60.0083140126	cfc_SPP1665_Learning	4	7
17	1	5	8	None	stim_v01/AvoNeg.png	96	1.1	10	9	stim_v01/2.png	NoGoAvo	4	stim_v01/AvoNeu.png	1	7	15	0	59	59	79	None	1		2017_Mrz_30_1831	60.0083140126	cfc_SPP1665_Learning	4	7
12	1	5	6	3	stim_v01/AvoNeu.png	160	2.1	11	9	stim_v01/1.png	GoAvo	2	stim_v01/AvoNeg.png	2	9	10	0	60	60	21	3	1	0.383257584886	2017_Mrz_30_1831	60.0083140126	cfc_SPP1665_Learning	4	7
12	0.5	5	6	3	stim_v01/WinPos.png	160	1.1	11	10	stim_v01/3.png	GoWin	1	stim_v01/WinNeu.png	1	9	10	0	61	61	5	3	1	0.266607987651	2017_Mrz_30_1831	60.0083140126	cfc_SPP1665_Learning	4	7
13	1	5	6	3	stim_v01/AvoNeg.png	96	1.1	10	9	stim_v01/1.png	GoAvo	2	stim_v01/AvoNeu.png	2	9	11	0	62	62	37	3	1	0.299923119623	2017_Mrz_30_1831	60.0083140126	cfc_SPP1665_Learning	4	7
16	0.5	5	8	None	stim_v01/AvoNeu.png	160	1.1	11	10	stim_v01/2.png	NoGoAvo	4	stim_v01/AvoNeg.png	1	7	14	0	63	63	67	None	1		2017_Mrz_30_1831	60.0083140126	cfc_SPP1665_Learning	4	7
17	0.5	5	8	None	stim_v01/AvoNeg.png	160	2.1	11	9	stim_v01/2.png	NoGoAvo	4	stim_v01/AvoNeu.png	1	7	15	0	64	64	78	None	1		2017_Mrz_30_1831	60.0083140126	cfc_SPP1665_Learning	4	7
17	0.5	5	8	None	stim_v01/WinNeu.png	160	2.1	11	9	stim_v01/4.png	NoGoWin	3	stim_v01/WinPos.png	1	7	15	0	65	65	59	None	1		2017_Mrz_30_1831	60.0083140126	cfc_SPP1665_Learning	4	7
12	1	5	6	3	stim_v01/AvoNeu.png	96	2.1	10	8	stim_v01/1.png	GoAvo	2	stim_v01/AvoNeg.png	1	9	10	0	66	66	32	3	1	0.416609542161	2017_Mrz_30_1831	60.0083140126	cfc_SPP1665_Learning	4	7
17	0.5	5	8	None	stim_v01/WinNeu.png	96	1.1	10	9	stim_v01/4.png	NoGoWin	3	stim_v01/WinPos.png	2	7	15	0	67	67	55	None	1		2017_Mrz_30_1831	60.0083140126	cfc_SPP1665_Learning	4	7
16	0.5	5	8	None	stim_v01/AvoNeu.png	96	1.1	10	9	stim_v01/2.png	NoGoAvo	4	stim_v01/AvoNeg.png	1	7	14	0	68	68	65	None	1		2017_Mrz_30_1831	60.0083140126	cfc_SPP1665_Learning	4	7
16	0.5	5	8	None	stim_v01/WinPos.png	160	1.1	11	10	stim_v01/4.png	NoGoWin	3	stim_v01/WinNeu.png	1	7	14	0	69	69	52	None	1		2017_Mrz_30_1831	60.0083140126	cfc_SPP1665_Learning	4	7
13	1	5	6	3	stim_v01/WinNeu.png	160	1.1	11	10	stim_v01/3.png	GoWin	1	stim_v01/WinPos.png	2	9	11	0	70	70	15	3	1	0.333271454743	2017_Mrz_30_1831	60.0083140126	cfc_SPP1665_Learning	4	7
12	0.5	5	6	3	stim_v01/WinPos.png	96	1.1	10	9	stim_v01/3.png	GoWin	1	stim_v01/WinNeu.png	2	9	10	0	71	71	8	3	1	0.283257554693	2017_Mrz_30_1831	60.0083140126	cfc_SPP1665_Learning	4	7
16	1	5	8	None	stim_v01/WinPos.png	160	1.1	11	10	stim_v01/4.png	NoGoWin	3	stim_v01/WinNeu.png	2	7	14	0	72	72	47	None	1		2017_Mrz_30_1831	60.0083140126	cfc_SPP1665_Learning	4	7
12	1	5	6	3	stim_v01/AvoNeu.png	96	1.1	10	9	stim_v01/1.png	GoAvo	2	stim_v01/AvoNeg.png	1	9	10	0	73	73	29	3	1	0.283253932532	2017_Mrz_30_1831	60.0083140126	cfc_SPP1665_Learning	4	7
17	1	5	8	None	stim_v01/AvoNeg.png	160	1.1	11	10	stim_v01/2.png	NoGoAvo	4	stim_v01/AvoNeu.png	1	7	15	0	74	74	74	None	1		2017_Mrz_30_1831	60.0083140126	cfc_SPP1665_Learning	4	7
13	0.5	5	6	3	stim_v01/AvoNeg.png	160	1.1	11	10	stim_v01/1.png	GoAvo	2	stim_v01/AvoNeu.png	2	9	11	0	75	75	35	3	1	0.59991385293	2017_Mrz_30_1831	60.0083140126	cfc_SPP1665_Learning	4	7
12	1	5	6	3	stim_v01/AvoNeu.png	160	2.1	11	9	stim_v01/1.png	GoAvo	2	stim_v01/AvoNeg.png	2	9	10	0	76	76	25	3	1	0.466572731944	2017_Mrz_30_1831	60.0083140126	cfc_SPP1665_Learning	4	7
13	1	5	6	3	stim_v01/AvoNeg.png	160	2.1	11	9	stim_v01/1.png	GoAvo	2	stim_v01/AvoNeu.png	2	9	11	0	77	77	38	3	1	0.316594419637	2017_Mrz_30_1831	60.0083140126	cfc_SPP1665_Learning	4	7
16	0.5	5	8	None	stim_v01/WinPos.png	96	2.1	10	8	stim_v01/4.png	NoGoWin	3	stim_v01/WinNeu.png	1	7	14	0	78	78	42	None	1		2017_Mrz_30_1831	60.0083140126	cfc_SPP1665_Learning	4	7
13	1	5	6	3	stim_v01/WinNeu.png	96	2.1	10	8	stim_v01/3.png	GoWin	1	stim_v01/WinPos.png	1	9	11	0	79	79	19	3	1	0.416619201256	2017_Mrz_30_1831	60.0083140126	cfc_SPP1665_Learning	4	7
