# Supplementary material for: θ-γ Cross-Frequency Transcranial Alternating Current Stimulation over the Trough Impairs Cognitive Control
Source: eNeuro. 2020 Sep 4;7(5):ENEURO.0126-20.2020. doi: 10.1523/ENEURO.0126-20.2020 (PMC7540931; doi:10.1523/ENEURO.0126-20.2020)
Supplement: Extended Data 1 — contains all materials, pseudonymized raw data and analysis scripts used in this study that are freely available at our repository. Download Extended Data 1, ZIP file. [file enu-eN-NWR-0126-20-s02.zip › 2020_cfc_tacs-master/data/raw/1_learning/s_amp/P_8_S_5_cfc_SPP1665_Learning_2017_Apr_05_1053.csv]

icFbackMarker	blineStop	circleMarker	cRespMarker	cResponse	cFback	trigStimulator	preCueStop	portStop	preCueStart	cue	cType	cueMarker	icFback	prepRespStop	icRespMarker	cFbackMarker	trials.thisRepN	trials.thisTrialN	trials.thisN	trials.thisIndex	buttonBox_Response.keys	buttonBox_Response.corr	buttonBox_Response.rt	date	frameRate	expName	session	participant
																								2017_Apr_05_1053	60.0037491716	cfc_SPP1665_Learning	5	8
16	0.5	5	8	None	stim_v01/AvoNeu.png	96	2.1	10	8	stim_v06/4.png	NoGoAvo	4	stim_v01/AvoNeg.png	2	7	14	0	0	0	71	None	1		2017_Apr_05_1053	60.0037491716	cfc_SPP1665_Learning	5	8
12	1	5	6	3	stim_v01/WinPos.png	160	2.1	11	9	stim_v06/2.png	GoWin	1	stim_v01/WinNeu.png	2	9	10	0	1	1	6	None	0		2017_Apr_05_1053	60.0037491716	cfc_SPP1665_Learning	5	8
17	1	5	8	None	stim_v01/WinNeu.png	160	2.1	11	9	stim_v06/1.png	NoGoWin	3	stim_v01/WinPos.png	2	7	15	0	2	2	57	None	1		2017_Apr_05_1053	60.0037491716	cfc_SPP1665_Learning	5	8
12	0.5	5	6	3	stim_v01/WinPos.png	160	2.1	11	9	stim_v06/2.png	GoWin	1	stim_v01/WinNeu.png	1	9	10	0	3	3	11	None	0		2017_Apr_05_1053	60.0037491716	cfc_SPP1665_Learning	5	8
16	0.5	5	8	None	stim_v01/WinPos.png	96	1.1	10	9	stim_v06/1.png	NoGoWin	3	stim_v01/WinNeu.png	1	7	14	0	4	4	52	None	1		2017_Apr_05_1053	60.0037491716	cfc_SPP1665_Learning	5	8
12	1	5	6	3	stim_v01/AvoNeu.png	160	1.1	11	10	stim_v06/3.png	GoAvo	2	stim_v01/AvoNeg.png	2	9	10	0	5	5	22	None	0		2017_Apr_05_1053	60.0037491716	cfc_SPP1665_Learning	5	8
13	0.5	5	6	3	stim_v01/WinNeu.png	96	1.1	10	9	stim_v06/2.png	GoWin	1	stim_v01/WinPos.png	2	9	11	0	6	6	15	None	0		2017_Apr_05_1053	60.0037491716	cfc_SPP1665_Learning	5	8
16	0.5	5	8	None	stim_v01/WinPos.png	96	2.1	10	8	stim_v06/1.png	NoGoWin	3	stim_v01/WinNeu.png	2	7	14	0	7	7	45	None	1		2017_Apr_05_1053	60.0037491716	cfc_SPP1665_Learning	5	8
17	1	5	8	None	stim_v01/WinNeu.png	160	2.1	11	9	stim_v06/1.png	NoGoWin	3	stim_v01/WinPos.png	2	7	15	0	8	8	54	None	1		2017_Apr_05_1053	60.0037491716	cfc_SPP1665_Learning	5	8
16	1	5	8	None	stim_v01/WinPos.png	160	1.1	11	10	stim_v06/1.png	NoGoWin	3	stim_v01/WinNeu.png	1	7	14	0	9	9	51	None	1		2017_Apr_05_1053	60.0037491716	cfc_SPP1665_Learning	5	8
12	1	5	6	3	stim_v01/WinPos.png	160	2.1	11	9	stim_v06/2.png	GoWin	1	stim_v01/WinNeu.png	1	9	10	0	10	10	4	3	1	0.233307344326	2017_Apr_05_1053	60.0037491716	cfc_SPP1665_Learning	5	8
12	1	5	6	3	stim_v01/AvoNeu.png	96	1.1	10	9	stim_v06/3.png	GoAvo	2	stim_v01/AvoNeg.png	2	9	10	0	11	11	27	3	1	0.316585062388	2017_Apr_05_1053	60.0037491716	cfc_SPP1665_Learning	5	8
17	1	5	8	None	stim_v01/AvoNeg.png	160	2.1	11	9	stim_v06/4.png	NoGoAvo	4	stim_v01/AvoNeu.png	1	7	15	0	12	12	75	None	1		2017_Apr_05_1053	60.0037491716	cfc_SPP1665_Learning	5	8
12	1	5	6	3	stim_v01/WinPos.png	160	2.1	11	9	stim_v06/2.png	GoWin	1	stim_v01/WinNeu.png	2	9	10	0	13	13	12	3	1	0.399926771968	2017_Apr_05_1053	60.0037491716	cfc_SPP1665_Learning	5	8
12	1	5	6	3	stim_v01/AvoNeu.png	160	1.1	11	10	stim_v06/3.png	GoAvo	2	stim_v01/AvoNeg.png	2	9	10	0	14	14	29	3	1	0.416590223967	2017_Apr_05_1053	60.0037491716	cfc_SPP1665_Learning	5	8
13	1	5	6	3	stim_v01/AvoNeg.png	96	1.1	10	9	stim_v06/3.png	GoAvo	2	stim_v01/AvoNeu.png	1	9	11	0	15	15	34	3	1	0.316601362114	2017_Apr_05_1053	60.0037491716	cfc_SPP1665_Learning	5	8
12	0.5	5	6	3	stim_v01/WinPos.png	160	1.1	11	10	stim_v06/2.png	GoWin	1	stim_v01/WinNeu.png	2	9	10	0	16	16	2	3	1	0.333272963975	2017_Apr_05_1053	60.0037491716	cfc_SPP1665_Learning	5	8
13	0.5	5	6	3	stim_v01/WinNeu.png	96	1.1	10	9	stim_v06/2.png	GoWin	1	stim_v01/WinPos.png	1	9	11	0	17	17	19	3	1	0.299938211963	2017_Apr_05_1053	60.0037491716	cfc_SPP1665_Learning	5	8
17	1	5	8	None	stim_v01/AvoNeg.png	96	1.1	10	9	stim_v06/4.png	NoGoAvo	4	stim_v01/AvoNeu.png	2	7	15	0	18	18	76	None	1		2017_Apr_05_1053	60.0037491716	cfc_SPP1665_Learning	5	8
12	0.5	5	6	3	stim_v01/WinPos.png	160	1.1	11	10	stim_v06/2.png	GoWin	1	stim_v01/WinNeu.png	2	9	10	0	19	19	3	3	1	0.283268421181	2017_Apr_05_1053	60.0037491716	cfc_SPP1665_Learning	5	8
16	0.5	5	8	None	stim_v01/WinPos.png	160	1.1	11	10	stim_v06/1.png	NoGoWin	3	stim_v01/WinNeu.png	2	7	14	0	20	20	47	None	1		2017_Apr_05_1053	60.0037491716	cfc_SPP1665_Learning	5	8
16	0.5	5	8	None	stim_v01/AvoNeu.png	160	2.1	11	9	stim_v06/4.png	NoGoAvo	4	stim_v01/AvoNeg.png	2	7	14	0	21	21	63	None	1		2017_Apr_05_1053	60.0037491716	cfc_SPP1665_Learning	5	8
12	0.5	5	6	3	stim_v01/AvoNeu.png	160	2.1	11	9	stim_v06/3.png	GoAvo	2	stim_v01/AvoNeg.png	1	9	10	0	22	22	20	3	1	0.316601060267	2017_Apr_05_1053	60.0037491716	cfc_SPP1665_Learning	5	8
12	1	5	6	3	stim_v01/AvoNeu.png	160	2.1	11	9	stim_v06/3.png	GoAvo	2	stim_v01/AvoNeg.png	1	9	10	0	23	23	23	3	1	0.333264814113	2017_Apr_05_1053	60.0037491716	cfc_SPP1665_Learning	5	8
17	1	5	8	None	stim_v01/WinNeu.png	96	1.1	10	9	stim_v06/1.png	NoGoWin	3	stim_v01/WinPos.png	1	7	15	0	24	24	56	None	1		2017_Apr_05_1053	60.0037491716	cfc_SPP1665_Learning	5	8
17	0.5	5	8	None	stim_v01/AvoNeg.png	96	1.1	10	9	stim_v06/4.png	NoGoAvo	4	stim_v01/AvoNeu.png	2	7	15	0	25	25	78	None	1		2017_Apr_05_1053	60.0037491716	cfc_SPP1665_Learning	5	8
16	0.5	5	8	None	stim_v01/WinPos.png	96	2.1	10	8	stim_v06/1.png	NoGoWin	3	stim_v01/WinNeu.png	2	7	14	0	26	26	48	None	1		2017_Apr_05_1053	60.0037491716	cfc_SPP1665_Learning	5	8
17	1	5	8	None	stim_v01/AvoNeg.png	160	1.1	11	10	stim_v06/4.png	NoGoAvo	4	stim_v01/AvoNeu.png	2	7	15	0	27	27	74	None	1		2017_Apr_05_1053	60.0037491716	cfc_SPP1665_Learning	5	8
16	1	5	8	None	stim_v01/AvoNeu.png	160	1.1	11	10	stim_v06/4.png	NoGoAvo	4	stim_v01/AvoNeg.png	2	7	14	0	28	28	61	None	1		2017_Apr_05_1053	60.0037491716	cfc_SPP1665_Learning	5	8
17	0.5	5	8	None	stim_v01/WinNeu.png	96	2.1	10	8	stim_v06/1.png	NoGoWin	3	stim_v01/WinPos.png	2	7	15	0	29	29	53	None	1		2017_Apr_05_1053	60.0037491716	cfc_SPP1665_Learning	5	8
16	1	5	8	None	stim_v01/AvoNeu.png	160	1.1	11	10	stim_v06/4.png	NoGoAvo	4	stim_v01/AvoNeg.png	2	7	14	0	30	30	62	None	1		2017_Apr_05_1053	60.0037491716	cfc_SPP1665_Learning	5	8
16	1	5	8	None	stim_v01/AvoNeu.png	160	1.1	11	10	stim_v06/4.png	NoGoAvo	4	stim_v01/AvoNeg.png	1	7	14	0	31	31	68	None	1		2017_Apr_05_1053	60.0037491716	cfc_SPP1665_Learning	5	8
17	0.5	5	8	None	stim_v01/WinNeu.png	160	1.1	11	10	stim_v06/1.png	NoGoWin	3	stim_v01/WinPos.png	1	7	15	0	32	32	55	None	1		2017_Apr_05_1053	60.0037491716	cfc_SPP1665_Learning	5	8
13	0.5	5	6	3	stim_v01/AvoNeg.png	160	1.1	11	10	stim_v06/3.png	GoAvo	2	stim_v01/AvoNeu.png	1	9	11	0	33	33	35	3	1	0.233310966485	2017_Apr_05_1053	60.0037491716	cfc_SPP1665_Learning	5	8
12	1	5	6	3	stim_v01/AvoNeu.png	160	2.1	11	9	stim_v06/3.png	GoAvo	2	stim_v01/AvoNeg.png	1	9	10	0	34	34	21	3	1	0.249935480249	2017_Apr_05_1053	60.0037491716	cfc_SPP1665_Learning	5	8
12	0.5	5	6	3	stim_v01/WinPos.png	96	2.1	10	8	stim_v06/2.png	GoWin	1	stim_v01/WinNeu.png	2	9	10	0	35	35	0	3	1	0.333256060556	2017_Apr_05_1053	60.0037491716	cfc_SPP1665_Learning	5	8
16	1	5	8	None	stim_v01/WinPos.png	160	1.1	11	10	stim_v06/1.png	NoGoWin	3	stim_v01/WinNeu.png	1	7	14	0	36	36	50	None	1		2017_Apr_05_1053	60.0037491716	cfc_SPP1665_Learning	5	8
16	0.5	5	8	None	stim_v01/AvoNeu.png	96	2.1	10	8	stim_v06/4.png	NoGoAvo	4	stim_v01/AvoNeg.png	1	7	14	0	37	37	67	None	1		2017_Apr_05_1053	60.0037491716	cfc_SPP1665_Learning	5	8
12	0.5	5	6	3	stim_v01/WinPos.png	160	2.1	11	9	stim_v06/2.png	GoWin	1	stim_v01/WinNeu.png	1	9	10	0	38	38	10	3	1	0.266604667337	2017_Apr_05_1053	60.0037491716	cfc_SPP1665_Learning	5	8
13	1	5	6	3	stim_v01/AvoNeg.png	96	2.1	10	8	stim_v06/3.png	GoAvo	2	stim_v01/AvoNeu.png	2	9	11	0	39	39	38	3	1	0.266594706392	2017_Apr_05_1053	60.0037491716	cfc_SPP1665_Learning	5	8
16	1	5	8	None	stim_v01/WinPos.png	96	1.1	10	9	stim_v06/1.png	NoGoWin	3	stim_v01/WinNeu.png	2	7	14	0	40	40	46	None	1		2017_Apr_05_1053	60.0037491716	cfc_SPP1665_Learning	5	8
13	0.5	5	6	3	stim_v01/WinNeu.png	160	2.1	11	9	stim_v06/2.png	GoWin	1	stim_v01/WinPos.png	2	9	11	0	41	41	16	3	1	0.23327293379	2017_Apr_05_1053	60.0037491716	cfc_SPP1665_Learning	5	8
13	0.5	5	6	3	stim_v01/WinNeu.png	96	2.1	10	8	stim_v06/2.png	GoWin	1	stim_v01/WinPos.png	2	9	11	0	42	42	13	3	1	0.366596849504	2017_Apr_05_1053	60.0037491716	cfc_SPP1665_Learning	5	8
16	1	5	8	None	stim_v01/AvoNeu.png	160	1.1	11	10	stim_v06/4.png	NoGoAvo	4	stim_v01/AvoNeg.png	2	7	14	0	43	43	70	None	1		2017_Apr_05_1053	60.0037491716	cfc_SPP1665_Learning	5	8
17	1	5	8	None	stim_v01/WinNeu.png	160	1.1	11	10	stim_v06/1.png	NoGoWin	3	stim_v01/WinPos.png	1	7	15	0	44	44	58	None	1		2017_Apr_05_1053	60.0037491716	cfc_SPP1665_Learning	5	8
12	1	5	6	3	stim_v01/AvoNeu.png	96	1.1	10	9	stim_v06/3.png	GoAvo	2	stim_v01/AvoNeg.png	1	9	10	0	45	45	28	3	1	0.333266021498	2017_Apr_05_1053	60.0037491716	cfc_SPP1665_Learning	5	8
12	0.5	5	6	3	stim_v01/AvoNeu.png	160	2.1	11	9	stim_v06/3.png	GoAvo	2	stim_v01/AvoNeg.png	2	9	10	0	46	46	26	3	1	0.349926756877	2017_Apr_05_1053	60.0037491716	cfc_SPP1665_Learning	5	8
12	1	5	6	3	stim_v01/WinPos.png	96	2.1	10	8	stim_v06/2.png	GoWin	1	stim_v01/WinNeu.png	2	9	10	0	47	47	8	3	1	0.433250053804	2017_Apr_05_1053	60.0037491716	cfc_SPP1665_Learning	5	8
17	0.5	5	8	None	stim_v01/AvoNeg.png	96	2.1	10	8	stim_v06/4.png	NoGoAvo	4	stim_v01/AvoNeu.png	2	7	15	0	48	48	77	None	1		2017_Apr_05_1053	60.0037491716	cfc_SPP1665_Learning	5	8
16	1	5	8	None	stim_v01/AvoNeu.png	96	2.1	10	8	stim_v06/4.png	NoGoAvo	4	stim_v01/AvoNeg.png	1	7	14	0	49	49	60	None	1		2017_Apr_05_1053	60.0037491716	cfc_SPP1665_Learning	5	8
17	1	5	8	None	stim_v01/AvoNeg.png	160	2.1	11	9	stim_v06/4.png	NoGoAvo	4	stim_v01/AvoNeu.png	1	7	15	0	50	50	79	None	1		2017_Apr_05_1053	60.0037491716	cfc_SPP1665_Learning	5	8
16	0.5	5	8	None	stim_v01/WinPos.png	96	1.1	10	9	stim_v06/1.png	NoGoWin	3	stim_v01/WinNeu.png	1	7	14	0	51	51	42	None	1		2017_Apr_05_1053	60.0037491716	cfc_SPP1665_Learning	5	8
12	1	5	6	3	stim_v01/WinPos.png	96	1.1	10	9	stim_v06/2.png	GoWin	1	stim_v01/WinNeu.png	1	9	10	0	52	52	1	3	1	0.249941215337	2017_Apr_05_1053	60.0037491716	cfc_SPP1665_Learning	5	8
12	1	5	6	3	stim_v01/WinPos.png	96	2.1	10	8	stim_v06/2.png	GoWin	1	stim_v01/WinNeu.png	1	9	10	0	53	53	5	3	1	0.29993277872	2017_Apr_05_1053	60.0037491716	cfc_SPP1665_Learning	5	8
16	1	5	8	None	stim_v01/WinPos.png	160	1.1	11	10	stim_v06/1.png	NoGoWin	3	stim_v01/WinNeu.png	1	7	14	0	54	54	40	None	1		2017_Apr_05_1053	60.0037491716	cfc_SPP1665_Learning	5	8
13	0.5	5	6	3	stim_v01/AvoNeg.png	160	2.1	11	9	stim_v06/3.png	GoAvo	2	stim_v01/AvoNeu.png	1	9	11	0	55	55	39	3	1	0.266584745448	2017_Apr_05_1053	60.0037491716	cfc_SPP1665_Learning	5	8
13	0.5	5	6	3	stim_v01/AvoNeg.png	96	1.1	10	9	stim_v06/3.png	GoAvo	2	stim_v01/AvoNeu.png	1	9	11	0	56	56	33	3	1	0.266603459948	2017_Apr_05_1053	60.0037491716	cfc_SPP1665_Learning	5	8
17	0.5	5	8	None	stim_v01/AvoNeg.png	96	2.1	10	8	stim_v06/4.png	NoGoAvo	4	stim_v01/AvoNeu.png	1	7	15	0	57	57	73	None	1		2017_Apr_05_1053	60.0037491716	cfc_SPP1665_Learning	5	8
12	1	5	6	3	stim_v01/AvoNeu.png	160	2.1	11	9	stim_v06/3.png	GoAvo	2	stim_v01/AvoNeg.png	1	9	10	0	58	58	24	3	1	0.299945456285	2017_Apr_05_1053	60.0037491716	cfc_SPP1665_Learning	5	8
16	0.5	5	8	None	stim_v01/AvoNeu.png	96	2.1	10	8	stim_v06/4.png	NoGoAvo	4	stim_v01/AvoNeg.png	2	7	14	0	59	59	69	None	1		2017_Apr_05_1053	60.0037491716	cfc_SPP1665_Learning	5	8
13	0.5	5	6	3	stim_v01/AvoNeg.png	96	2.1	10	8	stim_v06/3.png	GoAvo	2	stim_v01/AvoNeu.png	2	9	11	0	60	60	36	3	1	0.266603761795	2017_Apr_05_1053	60.0037491716	cfc_SPP1665_Learning	5	8
12	0.5	5	6	3	stim_v01/AvoNeu.png	96	1.1	10	9	stim_v06/3.png	GoAvo	2	stim_v01/AvoNeg.png	2	9	10	0	61	61	32	3	1	0.266595913779	2017_Apr_05_1053	60.0037491716	cfc_SPP1665_Learning	5	8
16	1	5	8	None	stim_v01/WinPos.png	160	1.1	11	10	stim_v06/1.png	NoGoWin	3	stim_v01/WinNeu.png	1	7	14	0	62	62	41	None	1		2017_Apr_05_1053	60.0037491716	cfc_SPP1665_Learning	5	8
12	0.5	5	6	3	stim_v01/AvoNeu.png	96	1.1	10	9	stim_v06/3.png	GoAvo	2	stim_v01/AvoNeg.png	1	9	10	0	63	63	25	3	1	0.249938498717	2017_Apr_05_1053	60.0037491716	cfc_SPP1665_Learning	5	8
13	0.5	5	6	3	stim_v01/AvoNeg.png	96	2.1	10	8	stim_v06/3.png	GoAvo	2	stim_v01/AvoNeu.png	2	9	11	0	64	64	37	3	1	0.283282306134	2017_Apr_05_1053	60.0037491716	cfc_SPP1665_Learning	5	8
12	1	5	6	3	stim_v01/WinPos.png	160	1.1	11	10	stim_v06/2.png	GoWin	1	stim_v01/WinNeu.png	2	9	10	0	65	65	9	3	1	0.266574482657	2017_Apr_05_1053	60.0037491716	cfc_SPP1665_Learning	5	8
12	1	5	6	3	stim_v01/WinPos.png	96	1.1	10	9	stim_v06/2.png	GoWin	1	stim_v01/WinNeu.png	1	9	10	0	66	66	7	3	1	0.299934891647	2017_Apr_05_1053	60.0037491716	cfc_SPP1665_Learning	5	8
16	0.5	5	8	None	stim_v01/AvoNeu.png	96	2.1	10	8	stim_v06/4.png	NoGoAvo	4	stim_v01/AvoNeg.png	2	7	14	0	67	67	72	None	1		2017_Apr_05_1053	60.0037491716	cfc_SPP1665_Learning	5	8
16	1	5	8	None	stim_v01/WinPos.png	160	1.1	11	10	stim_v06/1.png	NoGoWin	3	stim_v01/WinNeu.png	1	7	14	0	68	68	43	None	1		2017_Apr_05_1053	60.0037491716	cfc_SPP1665_Learning	5	8
13	0.5	5	6	3	stim_v01/WinNeu.png	160	2.1	11	9	stim_v06/2.png	GoWin	1	stim_v01/WinPos.png	1	9	11	0	69	69	18	3	1	0.516553126996	2017_Apr_05_1053	60.0037491716	cfc_SPP1665_Learning	5	8
16	1	5	8	None	stim_v01/AvoNeu.png	96	2.1	10	8	stim_v06/4.png	NoGoAvo	4	stim_v01/AvoNeg.png	2	7	14	0	70	70	66	None	1		2017_Apr_05_1053	60.0037491716	cfc_SPP1665_Learning	5	8
16	0.5	5	8	None	stim_v01/AvoNeu.png	160	2.1	11	9	stim_v06/4.png	NoGoAvo	4	stim_v01/AvoNeg.png	1	7	14	0	71	71	65	None	1		2017_Apr_05_1053	60.0037491716	cfc_SPP1665_Learning	5	8
16	0.5	5	8	None	stim_v01/AvoNeu.png	96	1.1	10	9	stim_v06/4.png	NoGoAvo	4	stim_v01/AvoNeg.png	1	7	14	0	72	72	64	None	1		2017_Apr_05_1053	60.0037491716	cfc_SPP1665_Learning	5	8
13	1	5	6	3	stim_v01/WinNeu.png	96	1.1	10	9	stim_v06/2.png	GoWin	1	stim_v01/WinPos.png	2	9	11	0	73	73	14	3	1	0.283262987938	2017_Apr_05_1053	60.0037491716	cfc_SPP1665_Learning	5	8
12	1	5	6	3	stim_v01/AvoNeu.png	160	1.1	11	10	stim_v06/3.png	GoAvo	2	stim_v01/AvoNeg.png	2	9	10	0	74	74	31	3	1	0.283242462358	2017_Apr_05_1053	60.0037491716	cfc_SPP1665_Learning	5	8
16	0.5	5	8	None	stim_v01/WinPos.png	96	1.1	10	9	stim_v06/1.png	NoGoWin	3	stim_v01/WinNeu.png	1	7	14	0	75	75	49	None	1		2017_Apr_05_1053	60.0037491716	cfc_SPP1665_Learning	5	8
17	0.5	5	8	None	stim_v01/WinNeu.png	96	2.1	10	8	stim_v06/1.png	NoGoWin	3	stim_v01/WinPos.png	1	7	15	0	76	76	59	None	1		2017_Apr_05_1053	60.0037491716	cfc_SPP1665_Learning	5	8
12	0.5	5	6	3	stim_v01/AvoNeu.png	160	2.1	11	9	stim_v06/3.png	GoAvo	2	stim_v01/AvoNeg.png	1	9	10	0	77	77	30	3	1	0.233289233518	2017_Apr_05_1053	60.0037491716	cfc_SPP1665_Learning	5	8
13	1	5	6	3	stim_v01/WinNeu.png	96	1.1	10	9	stim_v06/2.png	GoWin	1	stim_v01/WinPos.png	2	9	11	0	78	78	17	3	1	0.28330524649	2017_Apr_05_1053	60.0037491716	cfc_SPP1665_Learning	5	8
16	0.5	5	8	None	stim_v01/WinPos.png	96	2.1	10	8	stim_v06/1.png	NoGoWin	3	stim_v01/WinNeu.png	1	7	14	0	79	79	44	None	1		2017_Apr_05_1053	60.0037491716	cfc_SPP1665_Learning	5	8
