# Supplementary material for: θ-γ Cross-Frequency Transcranial Alternating Current Stimulation over the Trough Impairs Cognitive Control
Source: eNeuro. 2020 Sep 4;7(5):ENEURO.0126-20.2020. doi: 10.1523/ENEURO.0126-20.2020 (PMC7540931; doi:10.1523/ENEURO.0126-20.2020)
Supplement: Extended Data 1 — contains all materials, pseudonymized raw data and analysis scripts used in this study that are freely available at our repository. Download Extended Data 1, ZIP file. [file enu-eN-NWR-0126-20-s02.zip › 2020_cfc_tacs-master/data/raw/1_learning/s_amp/P_9_S_3_cfc_SPP1665_Learning_2017_Jun_29_1108.csv]

icFbackMarker	blineStop	circleMarker	cRespMarker	cResponse	cFback	trigStimulator	preCueStop	portStop	preCueStart	cue	cType	cueMarker	icFback	prepRespStop	icRespMarker	cFbackMarker	trials.thisRepN	trials.thisTrialN	trials.thisN	trials.thisIndex	buttonBox_Response.keys	buttonBox_Response.corr	buttonBox_Response.rt	date	frameRate	expName	session	participant
																								2017_Jun_29_1108	60.0027529449	cfc_SPP1665_Learning	3	9
16	1	5	8	None	stim_v01/AvoNeu.png	160	2.1	11	9	stim_v01/3.png	NoGoAvo	4	stim_v01/AvoNeg.png	1	7	14	0	0	0	67	3	0	0.583287251794	2017_Jun_29_1108	60.0027529449	cfc_SPP1665_Learning	3	9
12	1	5	6	3	stim_v01/AvoNeu.png	96	1.1	10	9	stim_v01/1.png	GoAvo	2	stim_v01/AvoNeg.png	2	9	10	0	1	1	24	3	1	0.31658772436	2017_Jun_29_1108	60.0027529449	cfc_SPP1665_Learning	3	9
17	1	5	8	None	stim_v01/WinNeu.png	96	1.1	10	9	stim_v01/2.png	NoGoWin	3	stim_v01/WinPos.png	2	7	15	0	2	2	53	None	1		2017_Jun_29_1108	60.0027529449	cfc_SPP1665_Learning	3	9
17	1	5	8	None	stim_v01/AvoNeg.png	160	2.1	11	9	stim_v01/3.png	NoGoAvo	4	stim_v01/AvoNeu.png	2	7	15	0	3	3	79	3	0	0.549921701628	2017_Jun_29_1108	60.0027529449	cfc_SPP1665_Learning	3	9
12	1	5	6	3	stim_v01/WinPos.png	160	2.1	11	9	stim_v01/4.png	GoWin	1	stim_v01/WinNeu.png	1	9	10	0	4	4	7	3	1	0.866553193391	2017_Jun_29_1108	60.0027529449	cfc_SPP1665_Learning	3	9
17	1	5	8	None	stim_v01/AvoNeg.png	160	1.1	11	10	stim_v01/3.png	NoGoAvo	4	stim_v01/AvoNeu.png	1	7	15	0	5	5	77	3	0	0.849902564709	2017_Jun_29_1108	60.0027529449	cfc_SPP1665_Learning	3	9
13	1	5	6	3	stim_v01/AvoNeg.png	160	2.1	11	9	stim_v01/1.png	GoAvo	2	stim_v01/AvoNeu.png	1	9	11	0	6	6	36	None	0		2017_Jun_29_1108	60.0027529449	cfc_SPP1665_Learning	3	9
12	0.5	5	6	3	stim_v01/AvoNeu.png	160	1.1	11	10	stim_v01/1.png	GoAvo	2	stim_v01/AvoNeg.png	1	9	10	0	7	7	22	3	1	0.349950859773	2017_Jun_29_1108	60.0027529449	cfc_SPP1665_Learning	3	9
12	0.5	5	6	3	stim_v01/AvoNeu.png	160	2.1	11	9	stim_v01/1.png	GoAvo	2	stim_v01/AvoNeg.png	2	9	10	0	8	8	21	3	1	0.749858435095	2017_Jun_29_1108	60.0027529449	cfc_SPP1665_Learning	3	9
16	1	5	8	None	stim_v01/WinPos.png	160	1.1	11	10	stim_v01/2.png	NoGoWin	3	stim_v01/WinNeu.png	2	7	14	0	9	9	51	None	1		2017_Jun_29_1108	60.0027529449	cfc_SPP1665_Learning	3	9
16	0.5	5	8	None	stim_v01/AvoNeu.png	96	1.1	10	9	stim_v01/3.png	NoGoAvo	4	stim_v01/AvoNeg.png	1	7	14	0	10	10	62	3	0	0.416591105015	2017_Jun_29_1108	60.0027529449	cfc_SPP1665_Learning	3	9
13	0.5	5	6	3	stim_v01/AvoNeg.png	160	1.1	11	10	stim_v01/1.png	GoAvo	2	stim_v01/AvoNeu.png	1	9	11	0	11	11	38	3	1	0.499911559665	2017_Jun_29_1108	60.0027529449	cfc_SPP1665_Learning	3	9
13	0.5	5	6	3	stim_v01/WinNeu.png	96	1.1	10	9	stim_v01/4.png	GoWin	1	stim_v01/WinPos.png	1	9	11	0	12	12	17	3	1	0.38325030607	2017_Jun_29_1108	60.0027529449	cfc_SPP1665_Learning	3	9
17	1	5	8	None	stim_v01/AvoNeg.png	96	2.1	10	8	stim_v01/3.png	NoGoAvo	4	stim_v01/AvoNeu.png	1	7	15	0	13	13	73	None	1		2017_Jun_29_1108	60.0027529449	cfc_SPP1665_Learning	3	9
17	0.5	5	8	None	stim_v01/AvoNeg.png	96	2.1	10	8	stim_v01/3.png	NoGoAvo	4	stim_v01/AvoNeu.png	1	7	15	0	14	14	74	3	0	0.599942408136	2017_Jun_29_1108	60.0027529449	cfc_SPP1665_Learning	3	9
12	1	5	6	3	stim_v01/AvoNeu.png	96	1.1	10	9	stim_v01/1.png	GoAvo	2	stim_v01/AvoNeg.png	2	9	10	0	15	15	26	None	0		2017_Jun_29_1108	60.0027529449	cfc_SPP1665_Learning	3	9
12	0.5	5	6	3	stim_v01/WinPos.png	96	1.1	10	9	stim_v01/4.png	GoWin	1	stim_v01/WinNeu.png	2	9	10	0	16	16	11	3	1	0.783229116611	2017_Jun_29_1108	60.0027529449	cfc_SPP1665_Learning	3	9
12	0.5	5	6	3	stim_v01/AvoNeu.png	96	2.1	10	8	stim_v01/1.png	GoAvo	2	stim_v01/AvoNeg.png	1	9	10	0	17	17	31	3	1	0.499907032003	2017_Jun_29_1108	60.0027529449	cfc_SPP1665_Learning	3	9
16	1	5	8	None	stim_v01/AvoNeu.png	160	1.1	11	10	stim_v01/3.png	NoGoAvo	4	stim_v01/AvoNeg.png	1	7	14	0	18	18	63	None	1		2017_Jun_29_1108	60.0027529449	cfc_SPP1665_Learning	3	9
17	1	5	8	None	stim_v01/WinNeu.png	96	1.1	10	9	stim_v01/2.png	NoGoWin	3	stim_v01/WinPos.png	2	7	15	0	19	19	54	3	0	0.566575952439	2017_Jun_29_1108	60.0027529449	cfc_SPP1665_Learning	3	9
12	0.5	5	6	3	stim_v01/AvoNeu.png	96	2.1	10	8	stim_v01/1.png	GoAvo	2	stim_v01/AvoNeg.png	1	9	10	0	20	20	32	3	1	0.483252479348	2017_Jun_29_1108	60.0027529449	cfc_SPP1665_Learning	3	9
16	1	5	8	None	stim_v01/WinPos.png	160	1.1	11	10	stim_v01/2.png	NoGoWin	3	stim_v01/WinNeu.png	2	7	14	0	21	21	45	None	1		2017_Jun_29_1108	60.0027529449	cfc_SPP1665_Learning	3	9
16	1	5	8	None	stim_v01/AvoNeu.png	160	2.1	11	9	stim_v01/3.png	NoGoAvo	4	stim_v01/AvoNeg.png	2	7	14	0	22	22	72	None	1		2017_Jun_29_1108	60.0027529449	cfc_SPP1665_Learning	3	9
12	1	5	6	3	stim_v01/WinPos.png	96	1.1	10	9	stim_v01/4.png	GoWin	1	stim_v01/WinNeu.png	1	9	10	0	23	23	0	3	1	0.399914517738	2017_Jun_29_1108	60.0027529449	cfc_SPP1665_Learning	3	9
13	1	5	6	3	stim_v01/WinNeu.png	160	2.1	11	9	stim_v01/4.png	GoWin	1	stim_v01/WinPos.png	2	9	11	0	24	24	18	3	1	0.499924538963	2017_Jun_29_1108	60.0027529449	cfc_SPP1665_Learning	3	9
13	1	5	6	3	stim_v01/WinNeu.png	96	1.1	10	9	stim_v01/4.png	GoWin	1	stim_v01/WinPos.png	1	9	11	0	25	25	16	3	1	0.416594727145	2017_Jun_29_1108	60.0027529449	cfc_SPP1665_Learning	3	9
12	0.5	5	6	3	stim_v01/WinPos.png	160	1.1	11	10	stim_v01/4.png	GoWin	1	stim_v01/WinNeu.png	1	9	10	0	26	26	8	3	1	0.499854812965	2017_Jun_29_1108	60.0027529449	cfc_SPP1665_Learning	3	9
17	0.5	5	8	None	stim_v01/AvoNeg.png	160	2.1	11	9	stim_v01/3.png	NoGoAvo	4	stim_v01/AvoNeu.png	2	7	15	0	27	27	76	3	0	0.716580721577	2017_Jun_29_1108	60.0027529449	cfc_SPP1665_Learning	3	9
17	1	5	8	None	stim_v01/WinNeu.png	160	1.1	11	10	stim_v01/2.png	NoGoWin	3	stim_v01/WinPos.png	2	7	15	0	28	28	57	None	1		2017_Jun_29_1108	60.0027529449	cfc_SPP1665_Learning	3	9
16	1	5	8	None	stim_v01/WinPos.png	160	2.1	11	9	stim_v01/2.png	NoGoWin	3	stim_v01/WinNeu.png	2	7	14	0	29	29	50	3	0	0.383211066331	2017_Jun_29_1108	60.0027529449	cfc_SPP1665_Learning	3	9
16	1	5	8	None	stim_v01/WinPos.png	96	1.1	10	9	stim_v01/2.png	NoGoWin	3	stim_v01/WinNeu.png	2	7	14	0	30	30	40	None	1		2017_Jun_29_1108	60.0027529449	cfc_SPP1665_Learning	3	9
13	0.5	5	6	3	stim_v01/WinNeu.png	96	2.1	10	8	stim_v01/4.png	GoWin	1	stim_v01/WinPos.png	1	9	11	0	31	31	14	3	1	0.699902926922	2017_Jun_29_1108	60.0027529449	cfc_SPP1665_Learning	3	9
12	1	5	6	3	stim_v01/AvoNeu.png	96	1.1	10	9	stim_v01/1.png	GoAvo	2	stim_v01/AvoNeg.png	2	9	10	0	32	32	29	3	1	0.849918864293	2017_Jun_29_1108	60.0027529449	cfc_SPP1665_Learning	3	9
12	1	5	6	3	stim_v01/AvoNeu.png	160	2.1	11	9	stim_v01/1.png	GoAvo	2	stim_v01/AvoNeg.png	2	9	10	0	33	33	25	None	0		2017_Jun_29_1108	60.0027529449	cfc_SPP1665_Learning	3	9
12	1	5	6	3	stim_v01/AvoNeu.png	160	2.1	11	9	stim_v01/1.png	GoAvo	2	stim_v01/AvoNeg.png	1	9	10	0	34	34	23	None	0		2017_Jun_29_1108	60.0027529449	cfc_SPP1665_Learning	3	9
17	1	5	8	None	stim_v01/AvoNeg.png	96	2.1	10	8	stim_v01/3.png	NoGoAvo	4	stim_v01/AvoNeu.png	1	7	15	0	35	35	75	None	1		2017_Jun_29_1108	60.0027529449	cfc_SPP1665_Learning	3	9
16	0.5	5	8	None	stim_v01/AvoNeu.png	96	1.1	10	9	stim_v01/3.png	NoGoAvo	4	stim_v01/AvoNeg.png	1	7	14	0	36	36	68	3	0	0.4332595425	2017_Jun_29_1108	60.0027529449	cfc_SPP1665_Learning	3	9
12	0.5	5	6	3	stim_v01/WinPos.png	96	2.1	10	8	stim_v01/4.png	GoWin	1	stim_v01/WinNeu.png	2	9	10	0	37	37	2	3	1	0.633236119395	2017_Jun_29_1108	60.0027529449	cfc_SPP1665_Learning	3	9
12	0.5	5	6	3	stim_v01/WinPos.png	96	2.1	10	8	stim_v01/4.png	GoWin	1	stim_v01/WinNeu.png	2	9	10	0	38	38	1	None	0		2017_Jun_29_1108	60.0027529449	cfc_SPP1665_Learning	3	9
16	1	5	8	None	stim_v01/AvoNeu.png	96	1.1	10	9	stim_v01/3.png	NoGoAvo	4	stim_v01/AvoNeg.png	2	7	14	0	39	39	60	3	0	0.26654649245	2017_Jun_29_1108	60.0027529449	cfc_SPP1665_Learning	3	9
12	0.5	5	6	3	stim_v01/WinPos.png	160	1.1	11	10	stim_v01/4.png	GoWin	1	stim_v01/WinNeu.png	2	9	10	0	40	40	10	3	1	0.933197664451	2017_Jun_29_1108	60.0027529449	cfc_SPP1665_Learning	3	9
16	1	5	8	None	stim_v01/WinPos.png	96	2.1	10	8	stim_v01/2.png	NoGoWin	3	stim_v01/WinNeu.png	2	7	14	0	41	41	43	3	0	0.666574503588	2017_Jun_29_1108	60.0027529449	cfc_SPP1665_Learning	3	9
16	0.5	5	8	None	stim_v01/AvoNeu.png	96	1.1	10	9	stim_v01/3.png	NoGoAvo	4	stim_v01/AvoNeg.png	1	7	14	0	42	42	65	3	0	0.983209315636	2017_Jun_29_1108	60.0027529449	cfc_SPP1665_Learning	3	9
16	0.5	5	8	None	stim_v01/WinPos.png	160	2.1	11	9	stim_v01/2.png	NoGoWin	3	stim_v01/WinNeu.png	1	7	14	0	43	43	41	None	1		2017_Jun_29_1108	60.0027529449	cfc_SPP1665_Learning	3	9
16	0.5	5	8	None	stim_v01/WinPos.png	160	1.1	11	10	stim_v01/2.png	NoGoWin	3	stim_v01/WinNeu.png	2	7	14	0	44	44	48	3	0	0.649905160569	2017_Jun_29_1108	60.0027529449	cfc_SPP1665_Learning	3	9
13	1	5	6	3	stim_v01/WinNeu.png	96	2.1	10	8	stim_v01/4.png	GoWin	1	stim_v01/WinPos.png	2	9	11	0	45	45	19	3	1	0.433274332863	2017_Jun_29_1108	60.0027529449	cfc_SPP1665_Learning	3	9
17	0.5	5	8	None	stim_v01/WinNeu.png	160	2.1	11	9	stim_v01/2.png	NoGoWin	3	stim_v01/WinPos.png	1	7	15	0	46	46	56	3	0	0.449927074455	2017_Jun_29_1108	60.0027529449	cfc_SPP1665_Learning	3	9
13	0.5	5	6	3	stim_v01/WinNeu.png	160	1.1	11	10	stim_v01/4.png	GoWin	1	stim_v01/WinPos.png	1	9	11	0	47	47	13	None	0		2017_Jun_29_1108	60.0027529449	cfc_SPP1665_Learning	3	9
12	0.5	5	6	3	stim_v01/WinPos.png	96	1.1	10	9	stim_v01/4.png	GoWin	1	stim_v01/WinNeu.png	1	9	10	0	48	48	9	3	1	0.699908963806	2017_Jun_29_1108	60.0027529449	cfc_SPP1665_Learning	3	9
13	0.5	5	6	3	stim_v01/AvoNeg.png	160	1.1	11	10	stim_v01/1.png	GoAvo	2	stim_v01/AvoNeu.png	1	9	11	0	49	49	39	None	0		2017_Jun_29_1108	60.0027529449	cfc_SPP1665_Learning	3	9
12	1	5	6	3	stim_v01/AvoNeu.png	160	2.1	11	9	stim_v01/1.png	GoAvo	2	stim_v01/AvoNeg.png	2	9	10	0	50	50	30	3	1	0.416588992106	2017_Jun_29_1108	60.0027529449	cfc_SPP1665_Learning	3	9
16	0.5	5	8	None	stim_v01/AvoNeu.png	160	1.1	11	10	stim_v01/3.png	NoGoAvo	4	stim_v01/AvoNeg.png	1	7	14	0	51	51	66	3	0	0.699933413181	2017_Jun_29_1108	60.0027529449	cfc_SPP1665_Learning	3	9
16	1	5	8	None	stim_v01/AvoNeu.png	160	1.1	11	10	stim_v01/3.png	NoGoAvo	4	stim_v01/AvoNeg.png	2	7	14	0	52	52	69	None	1		2017_Jun_29_1108	60.0027529449	cfc_SPP1665_Learning	3	9
16	0.5	5	8	None	stim_v01/AvoNeu.png	96	2.1	10	8	stim_v01/3.png	NoGoAvo	4	stim_v01/AvoNeg.png	1	7	14	0	53	53	61	3	0	0.416625817093	2017_Jun_29_1108	60.0027529449	cfc_SPP1665_Learning	3	9
13	0.5	5	6	3	stim_v01/AvoNeg.png	96	2.1	10	8	stim_v01/1.png	GoAvo	2	stim_v01/AvoNeu.png	1	9	11	0	54	54	37	3	1	0.699893871598	2017_Jun_29_1108	60.0027529449	cfc_SPP1665_Learning	3	9
16	0.5	5	8	None	stim_v01/WinPos.png	160	2.1	11	9	stim_v01/2.png	NoGoWin	3	stim_v01/WinNeu.png	2	7	14	0	55	55	49	3	0	0.366587603623	2017_Jun_29_1108	60.0027529449	cfc_SPP1665_Learning	3	9
13	1	5	6	3	stim_v01/AvoNeg.png	160	2.1	11	9	stim_v01/1.png	GoAvo	2	stim_v01/AvoNeu.png	1	9	11	0	56	56	35	None	0		2017_Jun_29_1108	60.0027529449	cfc_SPP1665_Learning	3	9
16	0.5	5	8	None	stim_v01/WinPos.png	160	1.1	11	10	stim_v01/2.png	NoGoWin	3	stim_v01/WinNeu.png	2	7	14	0	57	57	42	3	0	0.466589776901	2017_Jun_29_1108	60.0027529449	cfc_SPP1665_Learning	3	9
16	0.5	5	8	None	stim_v01/WinPos.png	160	1.1	11	10	stim_v01/2.png	NoGoWin	3	stim_v01/WinNeu.png	1	7	14	0	58	58	47	3	0	0.649875277998	2017_Jun_29_1108	60.0027529449	cfc_SPP1665_Learning	3	9
12	1	5	6	3	stim_v01/WinPos.png	160	2.1	11	9	stim_v01/4.png	GoWin	1	stim_v01/WinNeu.png	2	9	10	0	59	59	5	3	1	0.699896588195	2017_Jun_29_1108	60.0027529449	cfc_SPP1665_Learning	3	9
13	0.5	5	6	3	stim_v01/AvoNeg.png	160	1.1	11	10	stim_v01/1.png	GoAvo	2	stim_v01/AvoNeu.png	1	9	11	0	60	60	33	3	1	0.899872259557	2017_Jun_29_1108	60.0027529449	cfc_SPP1665_Learning	3	9
12	1	5	6	3	stim_v01/AvoNeu.png	96	1.1	10	9	stim_v01/1.png	GoAvo	2	stim_v01/AvoNeg.png	2	9	10	0	61	61	20	None	0		2017_Jun_29_1108	60.0027529449	cfc_SPP1665_Learning	3	9
13	1	5	6	3	stim_v01/AvoNeg.png	96	1.1	10	9	stim_v01/1.png	GoAvo	2	stim_v01/AvoNeu.png	2	9	11	0	62	62	34	3	1	0.349880530087	2017_Jun_29_1108	60.0027529449	cfc_SPP1665_Learning	3	9
16	1	5	8	None	stim_v01/WinPos.png	96	1.1	10	9	stim_v01/2.png	NoGoWin	3	stim_v01/WinNeu.png	1	7	14	0	63	63	46	None	1		2017_Jun_29_1108	60.0027529449	cfc_SPP1665_Learning	3	9
12	1	5	6	3	stim_v01/WinPos.png	96	2.1	10	8	stim_v01/4.png	GoWin	1	stim_v01/WinNeu.png	1	9	10	0	64	64	4	None	0		2017_Jun_29_1108	60.0027529449	cfc_SPP1665_Learning	3	9
12	1	5	6	3	stim_v01/AvoNeu.png	160	1.1	11	10	stim_v01/1.png	GoAvo	2	stim_v01/AvoNeg.png	2	9	10	0	65	65	28	None	0		2017_Jun_29_1108	60.0027529449	cfc_SPP1665_Learning	3	9
16	0.5	5	8	None	stim_v01/AvoNeu.png	96	1.1	10	9	stim_v01/3.png	NoGoAvo	4	stim_v01/AvoNeg.png	2	7	14	0	66	66	70	3	0	0.316642056308	2017_Jun_29_1108	60.0027529449	cfc_SPP1665_Learning	3	9
16	1	5	8	None	stim_v01/WinPos.png	160	1.1	11	10	stim_v01/2.png	NoGoWin	3	stim_v01/WinNeu.png	1	7	14	0	67	67	44	3	0	0.516579091619	2017_Jun_29_1108	60.0027529449	cfc_SPP1665_Learning	3	9
17	0.5	5	8	None	stim_v01/WinNeu.png	160	2.1	11	9	stim_v01/2.png	NoGoWin	3	stim_v01/WinPos.png	1	7	15	0	68	68	55	3	0	0.633169109995	2017_Jun_29_1108	60.0027529449	cfc_SPP1665_Learning	3	9
16	1	5	8	None	stim_v01/AvoNeu.png	96	2.1	10	8	stim_v01/3.png	NoGoAvo	4	stim_v01/AvoNeg.png	2	7	14	0	69	69	71	3	0	0.683234791281	2017_Jun_29_1108	60.0027529449	cfc_SPP1665_Learning	3	9
12	1	5	6	3	stim_v01/WinPos.png	160	1.1	11	10	stim_v01/4.png	GoWin	1	stim_v01/WinNeu.png	1	9	10	0	70	70	3	3	1	0.749892543484	2017_Jun_29_1108	60.0027529449	cfc_SPP1665_Learning	3	9
12	0.5	5	6	3	stim_v01/AvoNeu.png	96	2.1	10	8	stim_v01/1.png	GoAvo	2	stim_v01/AvoNeg.png	1	9	10	0	71	71	27	3	1	0.399920856465	2017_Jun_29_1108	60.0027529449	cfc_SPP1665_Learning	3	9
13	0.5	5	6	3	stim_v01/WinNeu.png	96	1.1	10	9	stim_v01/4.png	GoWin	1	stim_v01/WinPos.png	2	9	11	0	72	72	15	None	0		2017_Jun_29_1108	60.0027529449	cfc_SPP1665_Learning	3	9
17	0.5	5	8	None	stim_v01/WinNeu.png	96	2.1	10	8	stim_v01/2.png	NoGoWin	3	stim_v01/WinPos.png	2	7	15	0	73	73	58	3	0	0.483286587736	2017_Jun_29_1108	60.0027529449	cfc_SPP1665_Learning	3	9
16	0.5	5	8	None	stim_v01/AvoNeu.png	96	2.1	10	8	stim_v01/3.png	NoGoAvo	4	stim_v01/AvoNeg.png	1	7	14	0	74	74	64	None	1		2017_Jun_29_1108	60.0027529449	cfc_SPP1665_Learning	3	9
16	0.5	5	8	None	stim_v01/WinPos.png	96	2.1	10	8	stim_v01/2.png	NoGoWin	3	stim_v01/WinNeu.png	1	7	14	0	75	75	52	3	0	0.366594847883	2017_Jun_29_1108	60.0027529449	cfc_SPP1665_Learning	3	9
12	1	5	6	3	stim_v01/WinPos.png	160	2.1	11	9	stim_v01/4.png	GoWin	1	stim_v01/WinNeu.png	2	9	10	0	76	76	12	None	0		2017_Jun_29_1108	60.0027529449	cfc_SPP1665_Learning	3	9
17	0.5	5	8	None	stim_v01/AvoNeg.png	96	2.1	10	8	stim_v01/3.png	NoGoAvo	4	stim_v01/AvoNeu.png	2	7	15	0	77	77	78	None	1		2017_Jun_29_1108	60.0027529449	cfc_SPP1665_Learning	3	9
12	0.5	5	6	3	stim_v01/WinPos.png	96	2.1	10	8	stim_v01/4.png	GoWin	1	stim_v01/WinNeu.png	2	9	10	0	78	78	6	3	1	0.366603299519	2017_Jun_29_1108	60.0027529449	cfc_SPP1665_Learning	3	9
17	0.5	5	8	None	stim_v01/WinNeu.png	160	2.1	11	9	stim_v01/2.png	NoGoWin	3	stim_v01/WinPos.png	2	7	15	0	79	79	59	3	0	0.399904255037	2017_Jun_29_1108	60.0027529449	cfc_SPP1665_Learning	3	9
