# Supplementary material for: θ-γ Cross-Frequency Transcranial Alternating Current Stimulation over the Trough Impairs Cognitive Control
Source: eNeuro. 2020 Sep 4;7(5):ENEURO.0126-20.2020. doi: 10.1523/ENEURO.0126-20.2020 (PMC7540931; doi:10.1523/ENEURO.0126-20.2020)
Supplement: Extended Data 1 — contains all materials, pseudonymized raw data and analysis scripts used in this study that are freely available at our repository. Download Extended Data 1, ZIP file. [file enu-eN-NWR-0126-20-s02.zip › 2020_cfc_tacs-master/data/raw/1_learning/s_cntrl/P_1_S_5_cfc_SPP1665_Learning_2017_Mrz_23_0905.csv]

icFbackMarker	blineStop	circleMarker	cRespMarker	cResponse	cFback	trigStimulator	preCueStop	portStop	preCueStart	cue	cType	cueMarker	icFback	prepRespStop	icRespMarker	cFbackMarker	trials.thisRepN	trials.thisTrialN	trials.thisN	trials.thisIndex	buttonBox_Response.keys	buttonBox_Response.corr	buttonBox_Response.rt	date	frameRate	expName	session	participant
																								2017_Mrz_23_0905	60.0033507754	cfc_SPP1665_Learning	5	1
16	0.5	5	8	None	stim_v01/WinPos.png	96	2.1	10	8	stim_v05/4.png	NoGoWin	3	stim_v01/WinNeu.png	2	7	14	0	0	0	43	3	0	0.333342187741	2017_Mrz_23_0905	60.0033507754	cfc_SPP1665_Learning	5	1
13	1	5	6	3	stim_v01/AvoNeg.png	160	1.1	11	10	stim_v05/3.png	GoAvo	2	stim_v01/AvoNeu.png	2	9	11	0	1	1	34	3	1	0.283268399333	2017_Mrz_23_0905	60.0033507754	cfc_SPP1665_Learning	5	1
13	1	5	6	3	stim_v01/WinNeu.png	96	2.1	10	8	stim_v05/1.png	GoWin	1	stim_v01/WinPos.png	2	9	11	0	2	2	17	3	1	0.366612624594	2017_Mrz_23_0905	60.0033507754	cfc_SPP1665_Learning	5	1
13	1	5	6	3	stim_v01/AvoNeg.png	96	2.1	10	8	stim_v05/3.png	GoAvo	2	stim_v01/AvoNeu.png	2	9	11	0	3	3	33	None	0		2017_Mrz_23_0905	60.0033507754	cfc_SPP1665_Learning	5	1
17	1	5	8	None	stim_v01/AvoNeg.png	160	2.1	11	9	stim_v05/2.png	NoGoAvo	4	stim_v01/AvoNeu.png	2	7	15	0	4	4	73	3	0	0.299939840337	2017_Mrz_23_0905	60.0033507754	cfc_SPP1665_Learning	5	1
13	1	5	6	3	stim_v01/WinNeu.png	96	2.1	10	8	stim_v05/1.png	GoWin	1	stim_v01/WinPos.png	1	9	11	0	5	5	13	None	0		2017_Mrz_23_0905	60.0033507754	cfc_SPP1665_Learning	5	1
16	1	5	8	None	stim_v01/WinPos.png	160	1.1	11	10	stim_v05/4.png	NoGoWin	3	stim_v01/WinNeu.png	1	7	14	0	6	6	52	None	1		2017_Mrz_23_0905	60.0033507754	cfc_SPP1665_Learning	5	1
17	1	5	8	None	stim_v01/WinNeu.png	96	2.1	10	8	stim_v05/4.png	NoGoWin	3	stim_v01/WinPos.png	1	7	15	0	7	7	54	None	1		2017_Mrz_23_0905	60.0033507754	cfc_SPP1665_Learning	5	1
17	1	5	8	None	stim_v01/AvoNeg.png	96	1.1	10	9	stim_v05/2.png	NoGoAvo	4	stim_v01/AvoNeu.png	1	7	15	0	8	8	74	3	0	0.399968788213	2017_Mrz_23_0905	60.0033507754	cfc_SPP1665_Learning	5	1
17	1	5	8	None	stim_v01/AvoNeg.png	160	2.1	11	9	stim_v05/2.png	NoGoAvo	4	stim_v01/AvoNeu.png	2	7	15	0	9	9	76	3	0	0.333265214766	2017_Mrz_23_0905	60.0033507754	cfc_SPP1665_Learning	5	1
12	0.5	5	6	3	stim_v01/AvoNeu.png	160	1.1	11	10	stim_v05/3.png	GoAvo	2	stim_v01/AvoNeg.png	1	9	10	0	10	10	23	None	0		2017_Mrz_23_0905	60.0033507754	cfc_SPP1665_Learning	5	1
13	0.5	5	6	3	stim_v01/WinNeu.png	160	1.1	11	10	stim_v05/1.png	GoWin	1	stim_v01/WinPos.png	2	9	11	0	11	11	19	3	1	0.516621182178	2017_Mrz_23_0905	60.0033507754	cfc_SPP1665_Learning	5	1
13	1	5	6	3	stim_v01/AvoNeg.png	96	1.1	10	9	stim_v05/3.png	GoAvo	2	stim_v01/AvoNeu.png	2	9	11	0	12	12	38	None	0		2017_Mrz_23_0905	60.0033507754	cfc_SPP1665_Learning	5	1
12	0.5	5	6	3	stim_v01/AvoNeu.png	160	2.1	11	9	stim_v05/3.png	GoAvo	2	stim_v01/AvoNeg.png	1	9	10	0	13	13	28	3	1	0.866584099315	2017_Mrz_23_0905	60.0033507754	cfc_SPP1665_Learning	5	1
16	1	5	8	None	stim_v01/AvoNeu.png	96	2.1	10	8	stim_v05/2.png	NoGoAvo	4	stim_v01/AvoNeg.png	1	7	14	0	14	14	64	3	0	0.383268067293	2017_Mrz_23_0905	60.0033507754	cfc_SPP1665_Learning	5	1
12	1	5	6	3	stim_v01/AvoNeu.png	96	1.1	10	9	stim_v05/3.png	GoAvo	2	stim_v01/AvoNeg.png	1	9	10	0	15	15	22	None	0		2017_Mrz_23_0905	60.0033507754	cfc_SPP1665_Learning	5	1
16	1	5	8	None	stim_v01/AvoNeu.png	96	1.1	10	9	stim_v05/2.png	NoGoAvo	4	stim_v01/AvoNeg.png	1	7	14	0	16	16	67	3	0	0.283292849573	2017_Mrz_23_0905	60.0033507754	cfc_SPP1665_Learning	5	1
12	1	5	6	3	stim_v01/AvoNeu.png	160	2.1	11	9	stim_v05/3.png	GoAvo	2	stim_v01/AvoNeg.png	2	9	10	0	17	17	30	None	0		2017_Mrz_23_0905	60.0033507754	cfc_SPP1665_Learning	5	1
13	0.5	5	6	3	stim_v01/AvoNeg.png	160	2.1	11	9	stim_v05/3.png	GoAvo	2	stim_v01/AvoNeu.png	2	9	11	0	18	18	39	None	0		2017_Mrz_23_0905	60.0033507754	cfc_SPP1665_Learning	5	1
12	0.5	5	6	3	stim_v01/AvoNeu.png	160	2.1	11	9	stim_v05/3.png	GoAvo	2	stim_v01/AvoNeg.png	1	9	10	0	19	19	29	None	0		2017_Mrz_23_0905	60.0033507754	cfc_SPP1665_Learning	5	1
12	1	5	6	3	stim_v01/WinPos.png	96	1.1	10	9	stim_v05/1.png	GoWin	1	stim_v01/WinNeu.png	2	9	10	0	20	20	0	None	0		2017_Mrz_23_0905	60.0033507754	cfc_SPP1665_Learning	5	1
13	1	5	6	3	stim_v01/WinNeu.png	160	2.1	11	9	stim_v05/1.png	GoWin	1	stim_v01/WinPos.png	2	9	11	0	21	21	18	None	0		2017_Mrz_23_0905	60.0033507754	cfc_SPP1665_Learning	5	1
17	1	5	8	None	stim_v01/WinNeu.png	96	2.1	10	8	stim_v05/4.png	NoGoWin	3	stim_v01/WinPos.png	2	7	15	0	22	22	53	3	0	0.316649315046	2017_Mrz_23_0905	60.0033507754	cfc_SPP1665_Learning	5	1
16	1	5	8	None	stim_v01/AvoNeu.png	96	1.1	10	9	stim_v05/2.png	NoGoAvo	4	stim_v01/AvoNeg.png	1	7	14	0	23	23	68	3	0	0.383254785682	2017_Mrz_23_0905	60.0033507754	cfc_SPP1665_Learning	5	1
16	0.5	5	8	None	stim_v01/WinPos.png	96	1.1	10	9	stim_v05/4.png	NoGoWin	3	stim_v01/WinNeu.png	1	7	14	0	24	24	51	3	0	0.333276987103	2017_Mrz_23_0905	60.0033507754	cfc_SPP1665_Learning	5	1
17	0.5	5	8	None	stim_v01/WinNeu.png	160	2.1	11	9	stim_v05/4.png	NoGoWin	3	stim_v01/WinPos.png	2	7	15	0	25	25	58	3	0	0.38326414318	2017_Mrz_23_0905	60.0033507754	cfc_SPP1665_Learning	5	1
12	0.5	5	6	3	stim_v01/AvoNeu.png	96	2.1	10	8	stim_v05/3.png	GoAvo	2	stim_v01/AvoNeg.png	2	9	10	0	26	26	25	None	0		2017_Mrz_23_0905	60.0033507754	cfc_SPP1665_Learning	5	1
12	0.5	5	6	3	stim_v01/WinPos.png	160	2.1	11	9	stim_v05/1.png	GoWin	1	stim_v01/WinNeu.png	1	9	10	0	27	27	10	None	0		2017_Mrz_23_0905	60.0033507754	cfc_SPP1665_Learning	5	1
12	0.5	5	6	3	stim_v01/WinPos.png	160	1.1	11	10	stim_v05/1.png	GoWin	1	stim_v01/WinNeu.png	1	9	10	0	28	28	11	None	0		2017_Mrz_23_0905	60.0033507754	cfc_SPP1665_Learning	5	1
13	1	5	6	3	stim_v01/AvoNeg.png	160	2.1	11	9	stim_v05/3.png	GoAvo	2	stim_v01/AvoNeu.png	2	9	11	0	29	29	36	None	0		2017_Mrz_23_0905	60.0033507754	cfc_SPP1665_Learning	5	1
12	1	5	6	3	stim_v01/WinPos.png	160	1.1	11	10	stim_v05/1.png	GoWin	1	stim_v01/WinNeu.png	1	9	10	0	30	30	3	None	0		2017_Mrz_23_0905	60.0033507754	cfc_SPP1665_Learning	5	1
12	0.5	5	6	3	stim_v01/WinPos.png	160	2.1	11	9	stim_v05/1.png	GoWin	1	stim_v01/WinNeu.png	1	9	10	0	31	31	4	None	0		2017_Mrz_23_0905	60.0033507754	cfc_SPP1665_Learning	5	1
16	0.5	5	8	None	stim_v01/WinPos.png	96	1.1	10	9	stim_v05/4.png	NoGoWin	3	stim_v01/WinNeu.png	2	7	14	0	32	32	48	3	0	0.299966705415	2017_Mrz_23_0905	60.0033507754	cfc_SPP1665_Learning	5	1
16	0.5	5	8	None	stim_v01/AvoNeu.png	96	2.1	10	8	stim_v05/2.png	NoGoAvo	4	stim_v01/AvoNeg.png	2	7	14	0	33	33	63	3	0	0.283256023286	2017_Mrz_23_0905	60.0033507754	cfc_SPP1665_Learning	5	1
17	1	5	8	None	stim_v01/WinNeu.png	160	2.1	11	9	stim_v05/4.png	NoGoWin	3	stim_v01/WinPos.png	2	7	15	0	34	34	57	None	1		2017_Mrz_23_0905	60.0033507754	cfc_SPP1665_Learning	5	1
16	1	5	8	None	stim_v01/WinPos.png	160	1.1	11	10	stim_v05/4.png	NoGoWin	3	stim_v01/WinNeu.png	2	7	14	0	35	35	45	None	1		2017_Mrz_23_0905	60.0033507754	cfc_SPP1665_Learning	5	1
12	1	5	6	3	stim_v01/AvoNeu.png	96	1.1	10	9	stim_v05/3.png	GoAvo	2	stim_v01/AvoNeg.png	2	9	10	0	36	36	27	3	1	0.299912673404	2017_Mrz_23_0905	60.0033507754	cfc_SPP1665_Learning	5	1
13	0.5	5	6	3	stim_v01/AvoNeg.png	160	2.1	11	9	stim_v05/3.png	GoAvo	2	stim_v01/AvoNeu.png	2	9	11	0	37	37	37	3	1	0.333269138878	2017_Mrz_23_0905	60.0033507754	cfc_SPP1665_Learning	5	1
17	0.5	5	8	None	stim_v01/AvoNeg.png	96	2.1	10	8	stim_v05/2.png	NoGoAvo	4	stim_v01/AvoNeu.png	1	7	15	0	38	38	75	None	1		2017_Mrz_23_0905	60.0033507754	cfc_SPP1665_Learning	5	1
17	0.5	5	8	None	stim_v01/AvoNeg.png	160	2.1	11	9	stim_v05/2.png	NoGoAvo	4	stim_v01/AvoNeu.png	2	7	15	0	39	39	77	3	0	0.299957951625	2017_Mrz_23_0905	60.0033507754	cfc_SPP1665_Learning	5	1
17	1	5	8	None	stim_v01/AvoNeg.png	96	2.1	10	8	stim_v05/2.png	NoGoAvo	4	stim_v01/AvoNeu.png	2	7	15	0	40	40	78	3	0	0.349929713108	2017_Mrz_23_0905	60.0033507754	cfc_SPP1665_Learning	5	1
12	1	5	6	3	stim_v01/AvoNeu.png	96	2.1	10	8	stim_v05/3.png	GoAvo	2	stim_v01/AvoNeg.png	1	9	10	0	41	41	31	None	0		2017_Mrz_23_0905	60.0033507754	cfc_SPP1665_Learning	5	1
12	0.5	5	6	3	stim_v01/AvoNeu.png	160	1.1	11	10	stim_v05/3.png	GoAvo	2	stim_v01/AvoNeg.png	1	9	10	0	42	42	32	None	0		2017_Mrz_23_0905	60.0033507754	cfc_SPP1665_Learning	5	1
17	0.5	5	8	None	stim_v01/WinNeu.png	160	1.1	11	10	stim_v05/4.png	NoGoWin	3	stim_v01/WinPos.png	1	7	15	0	43	43	55	None	1		2017_Mrz_23_0905	60.0033507754	cfc_SPP1665_Learning	5	1
12	0.5	5	6	3	stim_v01/AvoNeu.png	96	1.1	10	9	stim_v05/3.png	GoAvo	2	stim_v01/AvoNeg.png	1	9	10	0	44	44	21	None	0		2017_Mrz_23_0905	60.0033507754	cfc_SPP1665_Learning	5	1
12	0.5	5	6	3	stim_v01/WinPos.png	96	2.1	10	8	stim_v05/1.png	GoWin	1	stim_v01/WinNeu.png	1	9	10	0	45	45	5	3	1	0.49997268214	2017_Mrz_23_0905	60.0033507754	cfc_SPP1665_Learning	5	1
16	0.5	5	8	None	stim_v01/AvoNeu.png	160	1.1	11	10	stim_v05/2.png	NoGoAvo	4	stim_v01/AvoNeg.png	1	7	14	0	46	46	72	3	0	0.349932731656	2017_Mrz_23_0905	60.0033507754	cfc_SPP1665_Learning	5	1
12	1	5	6	3	stim_v01/WinPos.png	96	1.1	10	9	stim_v05/1.png	GoWin	1	stim_v01/WinNeu.png	1	9	10	0	47	47	12	3	1	0.633257275984	2017_Mrz_23_0905	60.0033507754	cfc_SPP1665_Learning	5	1
12	0.5	5	6	3	stim_v01/WinPos.png	160	2.1	11	9	stim_v05/1.png	GoWin	1	stim_v01/WinNeu.png	2	9	10	0	48	48	6	3	1	0.449897082603	2017_Mrz_23_0905	60.0033507754	cfc_SPP1665_Learning	5	1
16	1	5	8	None	stim_v01/WinPos.png	96	1.1	10	9	stim_v05/4.png	NoGoWin	3	stim_v01/WinNeu.png	2	7	14	0	49	49	42	None	1		2017_Mrz_23_0905	60.0033507754	cfc_SPP1665_Learning	5	1
13	1	5	6	3	stim_v01/WinNeu.png	160	2.1	11	9	stim_v05/1.png	GoWin	1	stim_v01/WinPos.png	2	9	11	0	50	50	15	3	1	0.383314552933	2017_Mrz_23_0905	60.0033507754	cfc_SPP1665_Learning	5	1
16	0.5	5	8	None	stim_v01/WinPos.png	160	2.1	11	9	stim_v05/4.png	NoGoWin	3	stim_v01/WinNeu.png	1	7	14	0	51	51	40	None	1		2017_Mrz_23_0905	60.0033507754	cfc_SPP1665_Learning	5	1
16	0.5	5	8	None	stim_v01/AvoNeu.png	160	1.1	11	10	stim_v05/2.png	NoGoAvo	4	stim_v01/AvoNeg.png	2	7	14	0	52	52	70	3	0	0.316602829406	2017_Mrz_23_0905	60.0033507754	cfc_SPP1665_Learning	5	1
16	0.5	5	8	None	stim_v01/AvoNeu.png	96	1.1	10	9	stim_v05/2.png	NoGoAvo	4	stim_v01/AvoNeg.png	1	7	14	0	53	53	60	None	1		2017_Mrz_23_0905	60.0033507754	cfc_SPP1665_Learning	5	1
12	1	5	6	3	stim_v01/WinPos.png	160	1.1	11	10	stim_v05/1.png	GoWin	1	stim_v01/WinNeu.png	2	9	10	0	54	54	8	3	1	0.366607493063	2017_Mrz_23_0905	60.0033507754	cfc_SPP1665_Learning	5	1
16	0.5	5	8	None	stim_v01/WinPos.png	160	2.1	11	9	stim_v05/4.png	NoGoWin	3	stim_v01/WinNeu.png	1	7	14	0	55	55	41	None	1		2017_Mrz_23_0905	60.0033507754	cfc_SPP1665_Learning	5	1
12	1	5	6	3	stim_v01/AvoNeu.png	96	2.1	10	8	stim_v05/3.png	GoAvo	2	stim_v01/AvoNeg.png	1	9	10	0	56	56	24	3	1	0.333314718954	2017_Mrz_23_0905	60.0033507754	cfc_SPP1665_Learning	5	1
12	1	5	6	3	stim_v01/AvoNeu.png	96	2.1	10	8	stim_v05/3.png	GoAvo	2	stim_v01/AvoNeg.png	2	9	10	0	57	57	20	3	1	0.266583073008	2017_Mrz_23_0905	60.0033507754	cfc_SPP1665_Learning	5	1
12	0.5	5	6	3	stim_v01/AvoNeu.png	160	1.1	11	10	stim_v05/3.png	GoAvo	2	stim_v01/AvoNeg.png	2	9	10	0	58	58	26	3	1	0.349935750204	2017_Mrz_23_0905	60.0033507754	cfc_SPP1665_Learning	5	1
16	0.5	5	8	None	stim_v01/AvoNeu.png	96	2.1	10	8	stim_v05/2.png	NoGoAvo	4	stim_v01/AvoNeg.png	1	7	14	0	59	59	66	None	1		2017_Mrz_23_0905	60.0033507754	cfc_SPP1665_Learning	5	1
12	0.5	5	6	3	stim_v01/WinPos.png	96	2.1	10	8	stim_v05/1.png	GoWin	1	stim_v01/WinNeu.png	1	9	10	0	60	60	7	3	1	0.333274572265	2017_Mrz_23_0905	60.0033507754	cfc_SPP1665_Learning	5	1
12	1	5	6	3	stim_v01/WinPos.png	96	2.1	10	8	stim_v05/1.png	GoWin	1	stim_v01/WinNeu.png	2	9	10	0	61	61	9	3	1	0.349897414643	2017_Mrz_23_0905	60.0033507754	cfc_SPP1665_Learning	5	1
12	1	5	6	3	stim_v01/WinPos.png	160	2.1	11	9	stim_v05/1.png	GoWin	1	stim_v01/WinNeu.png	2	9	10	0	62	62	2	3	1	0.333277590813	2017_Mrz_23_0905	60.0033507754	cfc_SPP1665_Learning	5	1
13	0.5	5	6	3	stim_v01/AvoNeg.png	96	1.1	10	9	stim_v05/3.png	GoAvo	2	stim_v01/AvoNeu.png	1	9	11	0	63	63	35	3	1	0.316630600048	2017_Mrz_23_0905	60.0033507754	cfc_SPP1665_Learning	5	1
16	1	5	8	None	stim_v01/WinPos.png	160	1.1	11	10	stim_v05/4.png	NoGoWin	3	stim_v01/WinNeu.png	2	7	14	0	64	64	50	None	1		2017_Mrz_23_0905	60.0033507754	cfc_SPP1665_Learning	5	1
16	0.5	5	8	None	stim_v01/WinPos.png	160	1.1	11	10	stim_v05/4.png	NoGoWin	3	stim_v01/WinNeu.png	1	7	14	0	65	65	44	None	1		2017_Mrz_23_0905	60.0033507754	cfc_SPP1665_Learning	5	1
16	0.5	5	8	None	stim_v01/AvoNeu.png	96	1.1	10	9	stim_v05/2.png	NoGoAvo	4	stim_v01/AvoNeg.png	1	7	14	0	66	66	62	None	1		2017_Mrz_23_0905	60.0033507754	cfc_SPP1665_Learning	5	1
16	0.5	5	8	None	stim_v01/AvoNeu.png	160	2.1	11	9	stim_v05/2.png	NoGoAvo	4	stim_v01/AvoNeg.png	1	7	14	0	67	67	69	None	1		2017_Mrz_23_0905	60.0033507754	cfc_SPP1665_Learning	5	1
16	1	5	8	None	stim_v01/WinPos.png	160	1.1	11	10	stim_v05/4.png	NoGoWin	3	stim_v01/WinNeu.png	2	7	14	0	68	68	47	None	1		2017_Mrz_23_0905	60.0033507754	cfc_SPP1665_Learning	5	1
12	1	5	6	3	stim_v01/WinPos.png	160	1.1	11	10	stim_v05/1.png	GoWin	1	stim_v01/WinNeu.png	2	9	10	0	69	69	1	3	1	0.516592505971	2017_Mrz_23_0905	60.0033507754	cfc_SPP1665_Learning	5	1
13	1	5	6	3	stim_v01/WinNeu.png	96	1.1	10	9	stim_v05/1.png	GoWin	1	stim_v01/WinPos.png	1	9	11	0	70	70	16	None	0		2017_Mrz_23_0905	60.0033507754	cfc_SPP1665_Learning	5	1
16	0.5	5	8	None	stim_v01/AvoNeu.png	96	1.1	10	9	stim_v05/2.png	NoGoAvo	4	stim_v01/AvoNeg.png	1	7	14	0	71	71	71	None	1		2017_Mrz_23_0905	60.0033507754	cfc_SPP1665_Learning	5	1
13	0.5	5	6	3	stim_v01/WinNeu.png	160	1.1	11	10	stim_v05/1.png	GoWin	1	stim_v01/WinPos.png	2	9	11	0	72	72	14	3	1	0.349932429801	2017_Mrz_23_0905	60.0033507754	cfc_SPP1665_Learning	5	1
16	0.5	5	8	None	stim_v01/AvoNeu.png	96	2.1	10	8	stim_v05/2.png	NoGoAvo	4	stim_v01/AvoNeg.png	2	7	14	0	73	73	61	None	1		2017_Mrz_23_0905	60.0033507754	cfc_SPP1665_Learning	5	1
17	1	5	8	None	stim_v01/WinNeu.png	160	1.1	11	10	stim_v05/4.png	NoGoWin	3	stim_v01/WinPos.png	1	7	15	0	74	74	56	None	1		2017_Mrz_23_0905	60.0033507754	cfc_SPP1665_Learning	5	1
16	0.5	5	8	None	stim_v01/WinPos.png	96	1.1	10	9	stim_v05/4.png	NoGoWin	3	stim_v01/WinNeu.png	2	7	14	0	75	75	49	None	1		2017_Mrz_23_0905	60.0033507754	cfc_SPP1665_Learning	5	1
17	1	5	8	None	stim_v01/WinNeu.png	96	2.1	10	8	stim_v05/4.png	NoGoWin	3	stim_v01/WinPos.png	1	7	15	0	76	76	59	None	1		2017_Mrz_23_0905	60.0033507754	cfc_SPP1665_Learning	5	1
16	0.5	5	8	None	stim_v01/WinPos.png	96	1.1	10	9	stim_v05/4.png	NoGoWin	3	stim_v01/WinNeu.png	1	7	14	0	77	77	46	None	1		2017_Mrz_23_0905	60.0033507754	cfc_SPP1665_Learning	5	1
17	0.5	5	8	None	stim_v01/AvoNeg.png	160	1.1	11	10	stim_v05/2.png	NoGoAvo	4	stim_v01/AvoNeu.png	2	7	15	0	78	78	79	None	1		2017_Mrz_23_0905	60.0033507754	cfc_SPP1665_Learning	5	1
16	1	5	8	None	stim_v01/AvoNeu.png	96	1.1	10	9	stim_v05/2.png	NoGoAvo	4	stim_v01/AvoNeg.png	1	7	14	0	79	79	65	None	1		2017_Mrz_23_0905	60.0033507754	cfc_SPP1665_Learning	5	1
