# Supplementary material for: θ-γ Cross-Frequency Transcranial Alternating Current Stimulation over the Trough Impairs Cognitive Control
Source: eNeuro. 2020 Sep 4;7(5):ENEURO.0126-20.2020. doi: 10.1523/ENEURO.0126-20.2020 (PMC7540931; doi:10.1523/ENEURO.0126-20.2020)
Supplement: Extended Data 1 — contains all materials, pseudonymized raw data and analysis scripts used in this study that are freely available at our repository. Download Extended Data 1, ZIP file. [file enu-eN-NWR-0126-20-s02.zip › 2020_cfc_tacs-master/data/raw/1_learning/s_cntrl/P_10_S_4_cfc_SPP1665_Learning_2017_Mrz_21_1554.csv]

icFbackMarker	blineStop	circleMarker	cRespMarker	cResponse	cFback	trigStimulator	preCueStop	portStop	preCueStart	cue	cType	cueMarker	icFback	prepRespStop	icRespMarker	cFbackMarker	trials.thisRepN	trials.thisTrialN	trials.thisN	trials.thisIndex	buttonBox_Response.keys	buttonBox_Response.corr	buttonBox_Response.rt	date	frameRate	expName	session	participant
																								2017_Mrz_21_1554	60.0088939617	cfc_SPP1665_Learning	4	10
12	0.5	5	6	3	stim_v01/WinPos.png	160	2.1	11	9	stim_v01/4.png	GoWin	1	stim_v01/WinNeu.png	2	9	10	0	0	0	3	3	1	0.266646764372	2017_Mrz_21_1554	60.0088939617	cfc_SPP1665_Learning	4	10
12	0.5	5	6	3	stim_v01/WinPos.png	96	1.1	10	9	stim_v01/4.png	GoWin	1	stim_v01/WinNeu.png	1	9	10	0	1	1	9	None	0		2017_Mrz_21_1554	60.0088939617	cfc_SPP1665_Learning	4	10
17	1	5	8	None	stim_v01/AvoNeg.png	96	2.1	10	8	stim_v01/1.png	NoGoAvo	4	stim_v01/AvoNeu.png	1	7	15	0	2	2	79	3	0	0.533260324715	2017_Mrz_21_1554	60.0088939617	cfc_SPP1665_Learning	4	10
12	1	5	6	3	stim_v01/AvoNeu.png	96	1.1	10	9	stim_v01/2.png	GoAvo	2	stim_v01/AvoNeg.png	2	9	10	0	3	3	20	3	1	0.349958993025	2017_Mrz_21_1554	60.0088939617	cfc_SPP1665_Learning	4	10
12	1	5	6	3	stim_v01/AvoNeu.png	96	1.1	10	9	stim_v01/2.png	GoAvo	2	stim_v01/AvoNeg.png	1	9	10	0	4	4	24	None	0		2017_Mrz_21_1554	60.0088939617	cfc_SPP1665_Learning	4	10
17	1	5	8	None	stim_v01/AvoNeg.png	96	2.1	10	8	stim_v01/1.png	NoGoAvo	4	stim_v01/AvoNeu.png	2	7	15	0	5	5	77	None	1		2017_Mrz_21_1554	60.0088939617	cfc_SPP1665_Learning	4	10
16	1	5	8	None	stim_v01/AvoNeu.png	160	1.1	11	10	stim_v01/1.png	NoGoAvo	4	stim_v01/AvoNeg.png	1	7	14	0	6	6	62	3	0	0.266610239942	2017_Mrz_21_1554	60.0088939617	cfc_SPP1665_Learning	4	10
13	0.5	5	6	3	stim_v01/AvoNeg.png	160	1.1	11	10	stim_v01/2.png	GoAvo	2	stim_v01/AvoNeu.png	1	9	11	0	7	7	36	3	1	0.333241066379	2017_Mrz_21_1554	60.0088939617	cfc_SPP1665_Learning	4	10
12	0.5	5	6	3	stim_v01/AvoNeu.png	96	1.1	10	9	stim_v01/2.png	GoAvo	2	stim_v01/AvoNeg.png	2	9	10	0	8	8	27	3	1	0.283269908607	2017_Mrz_21_1554	60.0088939617	cfc_SPP1665_Learning	4	10
13	0.5	5	6	3	stim_v01/WinNeu.png	160	1.1	11	10	stim_v01/4.png	GoWin	1	stim_v01/WinPos.png	2	9	11	0	9	9	14	3	1	0.266590921234	2017_Mrz_21_1554	60.0088939617	cfc_SPP1665_Learning	4	10
16	1	5	8	None	stim_v01/WinPos.png	96	1.1	10	9	stim_v01/3.png	NoGoWin	3	stim_v01/WinNeu.png	1	7	14	0	10	10	51	3	0	0.34995567262	2017_Mrz_21_1554	60.0088939617	cfc_SPP1665_Learning	4	10
12	1	5	6	3	stim_v01/AvoNeu.png	160	2.1	11	9	stim_v01/2.png	GoAvo	2	stim_v01/AvoNeg.png	1	9	10	0	11	11	28	3	1	0.366601757822	2017_Mrz_21_1554	60.0088939617	cfc_SPP1665_Learning	4	10
16	1	5	8	None	stim_v01/WinPos.png	160	2.1	11	9	stim_v01/3.png	NoGoWin	3	stim_v01/WinNeu.png	1	7	14	0	12	12	42	None	1		2017_Mrz_21_1554	60.0088939617	cfc_SPP1665_Learning	4	10
12	1	5	6	3	stim_v01/WinPos.png	96	2.1	10	8	stim_v01/4.png	GoWin	1	stim_v01/WinNeu.png	1	9	10	0	13	13	10	3	1	0.249977436353	2017_Mrz_21_1554	60.0088939617	cfc_SPP1665_Learning	4	10
13	1	5	6	3	stim_v01/WinNeu.png	160	1.1	11	10	stim_v01/4.png	GoWin	1	stim_v01/WinPos.png	2	9	11	0	14	14	16	None	0		2017_Mrz_21_1554	60.0088939617	cfc_SPP1665_Learning	4	10
16	0.5	5	8	None	stim_v01/WinPos.png	96	2.1	10	8	stim_v01/3.png	NoGoWin	3	stim_v01/WinNeu.png	2	7	14	0	15	15	47	3	0	0.316610979484	2017_Mrz_21_1554	60.0088939617	cfc_SPP1665_Learning	4	10
16	0.5	5	8	None	stim_v01/AvoNeu.png	160	1.1	11	10	stim_v01/1.png	NoGoAvo	4	stim_v01/AvoNeg.png	2	7	14	0	16	16	68	3	0	0.283285605059	2017_Mrz_21_1554	60.0088939617	cfc_SPP1665_Learning	4	10
12	0.5	5	6	3	stim_v01/AvoNeu.png	160	1.1	11	10	stim_v01/2.png	GoAvo	2	stim_v01/AvoNeg.png	2	9	10	0	17	17	32	3	1	0.266608126956	2017_Mrz_21_1554	60.0088939617	cfc_SPP1665_Learning	4	10
16	1	5	8	None	stim_v01/WinPos.png	160	2.1	11	9	stim_v01/3.png	NoGoWin	3	stim_v01/WinNeu.png	2	7	14	0	18	18	50	None	1		2017_Mrz_21_1554	60.0088939617	cfc_SPP1665_Learning	4	10
16	0.5	5	8	None	stim_v01/WinPos.png	96	2.1	10	8	stim_v01/3.png	NoGoWin	3	stim_v01/WinNeu.png	2	7	14	0	19	19	45	3	0	0.483303354118	2017_Mrz_21_1554	60.0088939617	cfc_SPP1665_Learning	4	10
16	0.5	5	8	None	stim_v01/WinPos.png	160	1.1	11	10	stim_v01/3.png	NoGoWin	3	stim_v01/WinNeu.png	2	7	14	0	20	20	46	None	1		2017_Mrz_21_1554	60.0088939617	cfc_SPP1665_Learning	4	10
12	0.5	5	6	3	stim_v01/WinPos.png	160	2.1	11	9	stim_v01/4.png	GoWin	1	stim_v01/WinNeu.png	2	9	10	0	21	21	8	3	1	0.316612186907	2017_Mrz_21_1554	60.0088939617	cfc_SPP1665_Learning	4	10
16	0.5	5	8	None	stim_v01/AvoNeu.png	160	1.1	11	10	stim_v01/1.png	NoGoAvo	4	stim_v01/AvoNeg.png	2	7	14	0	22	22	63	3	0	0.266641934693	2017_Mrz_21_1554	60.0088939617	cfc_SPP1665_Learning	4	10
12	1	5	6	3	stim_v01/AvoNeu.png	160	1.1	11	10	stim_v01/2.png	GoAvo	2	stim_v01/AvoNeg.png	1	9	10	0	23	23	31	3	1	0.316595283035	2017_Mrz_21_1554	60.0088939617	cfc_SPP1665_Learning	4	10
12	1	5	6	3	stim_v01/WinPos.png	96	1.1	10	9	stim_v01/4.png	GoWin	1	stim_v01/WinNeu.png	2	9	10	0	24	24	6	3	1	0.31660132013	2017_Mrz_21_1554	60.0088939617	cfc_SPP1665_Learning	4	10
17	0.5	5	8	None	stim_v01/AvoNeg.png	96	2.1	10	8	stim_v01/1.png	NoGoAvo	4	stim_v01/AvoNeu.png	1	7	15	0	25	25	76	3	0	0.349933637219	2017_Mrz_21_1554	60.0088939617	cfc_SPP1665_Learning	4	10
13	1	5	6	3	stim_v01/AvoNeg.png	160	2.1	11	9	stim_v01/2.png	GoAvo	2	stim_v01/AvoNeu.png	1	9	11	0	26	26	35	3	1	0.349951748511	2017_Mrz_21_1554	60.0088939617	cfc_SPP1665_Learning	4	10
13	1	5	6	3	stim_v01/AvoNeg.png	160	2.1	11	9	stim_v01/2.png	GoAvo	2	stim_v01/AvoNeu.png	2	9	11	0	27	27	39	None	0		2017_Mrz_21_1554	60.0088939617	cfc_SPP1665_Learning	4	10
16	1	5	8	None	stim_v01/AvoNeu.png	96	2.1	10	8	stim_v01/1.png	NoGoAvo	4	stim_v01/AvoNeg.png	2	7	14	0	28	28	64	None	1		2017_Mrz_21_1554	60.0088939617	cfc_SPP1665_Learning	4	10
17	0.5	5	8	None	stim_v01/AvoNeg.png	160	1.1	11	10	stim_v01/1.png	NoGoAvo	4	stim_v01/AvoNeu.png	1	7	15	0	29	29	73	3	0	0.333276081536	2017_Mrz_21_1554	60.0088939617	cfc_SPP1665_Learning	4	10
12	0.5	5	6	3	stim_v01/AvoNeu.png	160	2.1	11	9	stim_v01/2.png	GoAvo	2	stim_v01/AvoNeg.png	1	9	10	0	30	30	22	3	1	0.449930588486	2017_Mrz_21_1554	60.0088939617	cfc_SPP1665_Learning	4	10
16	0.5	5	8	None	stim_v01/WinPos.png	96	2.1	10	8	stim_v01/3.png	NoGoWin	3	stim_v01/WinNeu.png	1	7	14	0	31	31	41	3	0	0.316609772068	2017_Mrz_21_1554	60.0088939617	cfc_SPP1665_Learning	4	10
12	0.5	5	6	3	stim_v01/WinPos.png	96	1.1	10	9	stim_v01/4.png	GoWin	1	stim_v01/WinNeu.png	1	9	10	0	32	32	4	3	1	0.366607794916	2017_Mrz_21_1554	60.0088939617	cfc_SPP1665_Learning	4	10
16	1	5	8	None	stim_v01/AvoNeu.png	96	2.1	10	8	stim_v01/1.png	NoGoAvo	4	stim_v01/AvoNeg.png	1	7	14	0	33	33	60	None	1		2017_Mrz_21_1554	60.0088939617	cfc_SPP1665_Learning	4	10
16	0.5	5	8	None	stim_v01/AvoNeu.png	160	1.1	11	10	stim_v01/1.png	NoGoAvo	4	stim_v01/AvoNeg.png	2	7	14	0	34	34	66	3	0	0.316595283035	2017_Mrz_21_1554	60.0088939617	cfc_SPP1665_Learning	4	10
13	0.5	5	6	3	stim_v01/WinNeu.png	96	1.1	10	9	stim_v01/4.png	GoWin	1	stim_v01/WinPos.png	2	9	11	0	35	35	19	3	1	0.416597969543	2017_Mrz_21_1554	60.0088939617	cfc_SPP1665_Learning	4	10
12	0.5	5	6	3	stim_v01/WinPos.png	160	2.1	11	9	stim_v01/4.png	GoWin	1	stim_v01/WinNeu.png	1	9	10	0	36	36	0	None	0		2017_Mrz_21_1554	60.0088939617	cfc_SPP1665_Learning	4	10
13	0.5	5	6	3	stim_v01/WinNeu.png	160	1.1	11	10	stim_v01/4.png	GoWin	1	stim_v01/WinPos.png	1	9	11	0	37	37	13	3	1	0.46659146457	2017_Mrz_21_1554	60.0088939617	cfc_SPP1665_Learning	4	10
17	1	5	8	None	stim_v01/WinNeu.png	96	2.1	10	8	stim_v01/3.png	NoGoWin	3	stim_v01/WinPos.png	2	7	15	0	38	38	56	3	0	0.583254423454	2017_Mrz_21_1554	60.0088939617	cfc_SPP1665_Learning	4	10
12	1	5	6	3	stim_v01/AvoNeu.png	160	2.1	11	9	stim_v01/2.png	GoAvo	2	stim_v01/AvoNeg.png	2	9	10	0	39	39	26	3	1	0.366568855647	2017_Mrz_21_1554	60.0088939617	cfc_SPP1665_Learning	4	10
13	1	5	6	3	stim_v01/WinNeu.png	96	1.1	10	9	stim_v01/4.png	GoWin	1	stim_v01/WinPos.png	1	9	11	0	40	40	15	None	0		2017_Mrz_21_1554	60.0088939617	cfc_SPP1665_Learning	4	10
16	1	5	8	None	stim_v01/WinPos.png	160	1.1	11	10	stim_v01/3.png	NoGoWin	3	stim_v01/WinNeu.png	2	7	14	0	41	41	40	3	0	0.299941047757	2017_Mrz_21_1554	60.0088939617	cfc_SPP1665_Learning	4	10
16	0.5	5	8	None	stim_v01/WinPos.png	160	2.1	11	9	stim_v01/3.png	NoGoWin	3	stim_v01/WinNeu.png	1	7	14	0	42	42	52	None	1		2017_Mrz_21_1554	60.0088939617	cfc_SPP1665_Learning	4	10
16	1	5	8	None	stim_v01/AvoNeu.png	96	2.1	10	8	stim_v01/1.png	NoGoAvo	4	stim_v01/AvoNeg.png	2	7	14	0	43	43	71	3	0	0.299950707107	2017_Mrz_21_1554	60.0088939617	cfc_SPP1665_Learning	4	10
12	1	5	6	3	stim_v01/AvoNeu.png	160	1.1	11	10	stim_v01/2.png	GoAvo	2	stim_v01/AvoNeg.png	1	9	10	0	44	44	29	None	0		2017_Mrz_21_1554	60.0088939617	cfc_SPP1665_Learning	4	10
17	0.5	5	8	None	stim_v01/WinNeu.png	160	1.1	11	10	stim_v01/3.png	NoGoWin	3	stim_v01/WinPos.png	2	7	15	0	45	45	53	3	0	0.283313979409	2017_Mrz_21_1554	60.0088939617	cfc_SPP1665_Learning	4	10
16	1	5	8	None	stim_v01/AvoNeu.png	160	1.1	11	10	stim_v01/1.png	NoGoAvo	4	stim_v01/AvoNeg.png	1	7	14	0	46	46	67	3	0	0.599925562605	2017_Mrz_21_1554	60.0088939617	cfc_SPP1665_Learning	4	10
16	1	5	8	None	stim_v01/AvoNeu.png	96	2.1	10	8	stim_v01/1.png	NoGoAvo	4	stim_v01/AvoNeg.png	1	7	14	0	47	47	70	3	0	0.249938798937	2017_Mrz_21_1554	60.0088939617	cfc_SPP1665_Learning	4	10
17	1	5	8	None	stim_v01/WinNeu.png	160	2.1	11	9	stim_v01/3.png	NoGoWin	3	stim_v01/WinPos.png	2	7	15	0	48	48	58	None	1		2017_Mrz_21_1554	60.0088939617	cfc_SPP1665_Learning	4	10
12	0.5	5	6	3	stim_v01/WinPos.png	160	1.1	11	10	stim_v01/4.png	GoWin	1	stim_v01/WinNeu.png	2	9	10	0	49	49	2	None	0		2017_Mrz_21_1554	60.0088939617	cfc_SPP1665_Learning	4	10
12	0.5	5	6	3	stim_v01/WinPos.png	96	1.1	10	9	stim_v01/4.png	GoWin	1	stim_v01/WinNeu.png	2	9	10	0	50	50	7	3	1	0.283251797318	2017_Mrz_21_1554	60.0088939617	cfc_SPP1665_Learning	4	10
16	0.5	5	8	None	stim_v01/AvoNeu.png	96	1.1	10	9	stim_v01/1.png	NoGoAvo	4	stim_v01/AvoNeg.png	1	7	14	0	51	51	65	3	0	0.316603131261	2017_Mrz_21_1554	60.0088939617	cfc_SPP1665_Learning	4	10
13	1	5	6	3	stim_v01/AvoNeg.png	160	2.1	11	9	stim_v01/2.png	GoAvo	2	stim_v01/AvoNeu.png	2	9	11	0	52	52	34	None	0		2017_Mrz_21_1554	60.0088939617	cfc_SPP1665_Learning	4	10
17	1	5	8	None	stim_v01/WinNeu.png	96	1.1	10	9	stim_v01/3.png	NoGoWin	3	stim_v01/WinPos.png	2	7	15	0	53	53	59	None	1		2017_Mrz_21_1554	60.0088939617	cfc_SPP1665_Learning	4	10
17	0.5	5	8	None	stim_v01/AvoNeg.png	160	2.1	11	9	stim_v01/1.png	NoGoAvo	4	stim_v01/AvoNeu.png	1	7	15	0	54	54	74	3	0	0.333266120328	2017_Mrz_21_1554	60.0088939617	cfc_SPP1665_Learning	4	10
16	0.5	5	8	None	stim_v01/WinPos.png	160	1.1	11	10	stim_v01/3.png	NoGoWin	3	stim_v01/WinNeu.png	1	7	14	0	55	55	49	None	1		2017_Mrz_21_1554	60.0088939617	cfc_SPP1665_Learning	4	10
16	1	5	8	None	stim_v01/WinPos.png	160	2.1	11	9	stim_v01/3.png	NoGoWin	3	stim_v01/WinNeu.png	1	7	14	0	56	56	48	3	0	0.433270316113	2017_Mrz_21_1554	60.0088939617	cfc_SPP1665_Learning	4	10
16	1	5	8	None	stim_v01/WinPos.png	96	2.1	10	8	stim_v01/3.png	NoGoWin	3	stim_v01/WinNeu.png	2	7	14	0	57	57	44	3	0	0.233266452371	2017_Mrz_21_1554	60.0088939617	cfc_SPP1665_Learning	4	10
12	1	5	6	3	stim_v01/AvoNeu.png	96	2.1	10	8	stim_v01/2.png	GoAvo	2	stim_v01/AvoNeg.png	2	9	10	0	58	58	25	3	1	0.23327973398	2017_Mrz_21_1554	60.0088939617	cfc_SPP1665_Learning	4	10
13	1	5	6	3	stim_v01/WinNeu.png	96	2.1	10	8	stim_v01/4.png	GoWin	1	stim_v01/WinPos.png	2	9	11	0	59	59	18	None	0		2017_Mrz_21_1554	60.0088939617	cfc_SPP1665_Learning	4	10
16	0.5	5	8	None	stim_v01/AvoNeu.png	96	1.1	10	9	stim_v01/1.png	NoGoAvo	4	stim_v01/AvoNeg.png	1	7	14	0	60	60	72	None	1		2017_Mrz_21_1554	60.0088939617	cfc_SPP1665_Learning	4	10
13	0.5	5	6	3	stim_v01/AvoNeg.png	96	2.1	10	8	stim_v01/2.png	GoAvo	2	stim_v01/AvoNeu.png	1	9	11	0	61	61	33	3	1	0.233278828415	2017_Mrz_21_1554	60.0088939617	cfc_SPP1665_Learning	4	10
17	1	5	8	None	stim_v01/AvoNeg.png	96	1.1	10	9	stim_v01/1.png	NoGoAvo	4	stim_v01/AvoNeu.png	2	7	15	0	62	62	78	3	0	0.333315624521	2017_Mrz_21_1554	60.0088939617	cfc_SPP1665_Learning	4	10
12	0.5	5	6	3	stim_v01/WinPos.png	96	1.1	10	9	stim_v01/4.png	GoWin	1	stim_v01/WinNeu.png	1	9	10	0	63	63	5	None	0		2017_Mrz_21_1554	60.0088939617	cfc_SPP1665_Learning	4	10
13	1	5	6	3	stim_v01/WinNeu.png	96	2.1	10	8	stim_v01/4.png	GoWin	1	stim_v01/WinPos.png	2	9	11	0	64	64	17	None	0		2017_Mrz_21_1554	60.0088939617	cfc_SPP1665_Learning	4	10
16	1	5	8	None	stim_v01/AvoNeu.png	96	2.1	10	8	stim_v01/1.png	NoGoAvo	4	stim_v01/AvoNeg.png	1	7	14	0	65	65	61	3	0	0.316611281338	2017_Mrz_21_1554	60.0088939617	cfc_SPP1665_Learning	4	10
13	1	5	6	3	stim_v01/AvoNeg.png	160	1.1	11	10	stim_v01/2.png	GoAvo	2	stim_v01/AvoNeu.png	2	9	11	0	66	66	37	3	1	0.366602059676	2017_Mrz_21_1554	60.0088939617	cfc_SPP1665_Learning	4	10
12	0.5	5	6	3	stim_v01/AvoNeu.png	96	2.1	10	8	stim_v01/2.png	GoAvo	2	stim_v01/AvoNeg.png	2	9	10	0	67	67	30	3	1	0.183305255807	2017_Mrz_21_1554	60.0088939617	cfc_SPP1665_Learning	4	10
16	1	5	8	None	stim_v01/AvoNeu.png	96	1.1	10	9	stim_v01/1.png	NoGoAvo	4	stim_v01/AvoNeg.png	1	7	14	0	68	68	69	None	1		2017_Mrz_21_1554	60.0088939617	cfc_SPP1665_Learning	4	10
17	0.5	5	8	None	stim_v01/WinNeu.png	160	2.1	11	9	stim_v01/3.png	NoGoWin	3	stim_v01/WinPos.png	2	7	15	0	69	69	57	3	0	0.283276549413	2017_Mrz_21_1554	60.0088939617	cfc_SPP1665_Learning	4	10
17	0.5	5	8	None	stim_v01/AvoNeg.png	160	2.1	11	9	stim_v01/1.png	NoGoAvo	4	stim_v01/AvoNeu.png	1	7	15	0	70	70	75	None	1		2017_Mrz_21_1554	60.0088939617	cfc_SPP1665_Learning	4	10
12	0.5	5	6	3	stim_v01/AvoNeu.png	160	2.1	11	9	stim_v01/2.png	GoAvo	2	stim_v01/AvoNeg.png	2	9	10	0	71	71	21	3	1	0.283299188526	2017_Mrz_21_1554	60.0088939617	cfc_SPP1665_Learning	4	10
12	0.5	5	6	3	stim_v01/WinPos.png	96	1.1	10	9	stim_v01/4.png	GoWin	1	stim_v01/WinNeu.png	2	9	10	0	72	72	12	3	1	0.766585035064	2017_Mrz_21_1554	60.0088939617	cfc_SPP1665_Learning	4	10
12	0.5	5	6	3	stim_v01/WinPos.png	96	1.1	10	9	stim_v01/4.png	GoWin	1	stim_v01/WinNeu.png	1	9	10	0	73	73	1	None	0		2017_Mrz_21_1554	60.0088939617	cfc_SPP1665_Learning	4	10
12	0.5	5	6	3	stim_v01/AvoNeu.png	160	2.1	11	9	stim_v01/2.png	GoAvo	2	stim_v01/AvoNeg.png	1	9	10	0	74	74	23	3	1	0.199945907618	2017_Mrz_21_1554	60.0088939617	cfc_SPP1665_Learning	4	10
17	1	5	8	None	stim_v01/WinNeu.png	96	1.1	10	9	stim_v01/3.png	NoGoWin	3	stim_v01/WinPos.png	1	7	15	0	75	75	54	None	1		2017_Mrz_21_1554	60.0088939617	cfc_SPP1665_Learning	4	10
13	0.5	5	6	3	stim_v01/AvoNeg.png	160	1.1	11	10	stim_v01/2.png	GoAvo	2	stim_v01/AvoNeu.png	1	9	11	0	76	76	38	None	0		2017_Mrz_21_1554	60.0088939617	cfc_SPP1665_Learning	4	10
17	1	5	8	None	stim_v01/WinNeu.png	96	1.1	10	9	stim_v01/3.png	NoGoWin	3	stim_v01/WinPos.png	2	7	15	0	77	77	55	3	0	0.216614933783	2017_Mrz_21_1554	60.0088939617	cfc_SPP1665_Learning	4	10
12	0.5	5	6	3	stim_v01/WinPos.png	160	2.1	11	9	stim_v01/4.png	GoWin	1	stim_v01/WinNeu.png	1	9	10	0	78	78	11	3	1	0.366604776369	2017_Mrz_21_1554	60.0088939617	cfc_SPP1665_Learning	4	10
16	1	5	8	None	stim_v01/WinPos.png	96	2.1	10	8	stim_v01/3.png	NoGoWin	3	stim_v01/WinNeu.png	1	7	14	0	79	79	43	None	1		2017_Mrz_21_1554	60.0088939617	cfc_SPP1665_Learning	4	10
