# Supplementary material for: θ-γ Cross-Frequency Transcranial Alternating Current Stimulation over the Trough Impairs Cognitive Control
Source: eNeuro. 2020 Sep 4;7(5):ENEURO.0126-20.2020. doi: 10.1523/ENEURO.0126-20.2020 (PMC7540931; doi:10.1523/ENEURO.0126-20.2020)
Supplement: Extended Data 1 — contains all materials, pseudonymized raw data and analysis scripts used in this study that are freely available at our repository. Download Extended Data 1, ZIP file. [file enu-eN-NWR-0126-20-s02.zip › 2020_cfc_tacs-master/data/raw/1_learning/s_cntrl/P_11_S_3_cfc_SPP1665_Learning_2017_Mrz_01_1251_1.csv]

icFbackMarker	blineStop	circleMarker	cRespMarker	cResponse	cFback	trigStimulator	preCueStop	portStop	preCueStart	cue	cType	cueMarker	icFback	prepRespStop	icRespMarker	cFbackMarker	trials.thisRepN	trials.thisTrialN	trials.thisN	trials.thisIndex	buttonBox_Response.keys	buttonBox_Response.corr	buttonBox_Response.rt	date	frameRate	expName	session	participant
																								2017_Mrz_01_1251	60.0119735965	cfc_SPP1665_Learning	3	11
12	0.5	5	6	3	stim_v01/WinPos.png	96	2.1	10	8	stim_v05/3.png	GoWin	1	stim_v01/WinNeu.png	1	9	10	0	0	0	11	3	1	0.266622577045	2017_Mrz_01_1251	60.0119735965	cfc_SPP1665_Learning	3	11
13	0.5	5	6	3	stim_v01/AvoNeg.png	96	1.1	10	9	stim_v05/2.png	GoAvo	2	stim_v01/AvoNeu.png	1	9	11	0	1	1	33	3	1	0.26658484631	2017_Mrz_01_1251	60.0119735965	cfc_SPP1665_Learning	3	11
17	0.5	5	8	None	stim_v01/AvoNeg.png	160	2.1	11	9	stim_v05/1.png	NoGoAvo	4	stim_v01/AvoNeu.png	2	7	15	0	2	2	77	3	0	0.199939389347	2017_Mrz_01_1251	60.0119735965	cfc_SPP1665_Learning	3	11
13	1	5	6	3	stim_v01/WinNeu.png	160	1.1	11	10	stim_v05/3.png	GoWin	1	stim_v01/WinPos.png	1	9	11	0	3	3	18	3	1	0.233248081996	2017_Mrz_01_1251	60.0119735965	cfc_SPP1665_Learning	3	11
16	0.5	5	8	None	stim_v01/WinPos.png	96	1.1	10	9	stim_v05/4.png	NoGoWin	3	stim_v01/WinNeu.png	1	7	14	0	4	4	41	None	1		2017_Mrz_01_1251	60.0119735965	cfc_SPP1665_Learning	3	11
16	1	5	8	None	stim_v01/AvoNeu.png	160	2.1	11	9	stim_v05/1.png	NoGoAvo	4	stim_v01/AvoNeg.png	2	7	14	0	5	5	68	3	0	0.216591320905	2017_Mrz_01_1251	60.0119735965	cfc_SPP1665_Learning	3	11
16	1	5	8	None	stim_v01/WinPos.png	96	2.1	10	8	stim_v05/4.png	NoGoWin	3	stim_v01/WinNeu.png	2	7	14	0	6	6	51	None	1		2017_Mrz_01_1251	60.0119735965	cfc_SPP1665_Learning	3	11
16	0.5	5	8	None	stim_v01/WinPos.png	96	2.1	10	8	stim_v05/4.png	NoGoWin	3	stim_v01/WinNeu.png	2	7	14	0	7	7	45	None	1		2017_Mrz_01_1251	60.0119735965	cfc_SPP1665_Learning	3	11
12	1	5	6	3	stim_v01/AvoNeu.png	160	1.1	11	10	stim_v05/2.png	GoAvo	2	stim_v01/AvoNeg.png	2	9	10	0	8	8	29	None	0		2017_Mrz_01_1251	60.0119735965	cfc_SPP1665_Learning	3	11
16	0.5	5	8	None	stim_v01/AvoNeu.png	160	2.1	11	9	stim_v05/1.png	NoGoAvo	4	stim_v01/AvoNeg.png	1	7	14	0	9	9	62	3	0	0.24997788979	2017_Mrz_01_1251	60.0119735965	cfc_SPP1665_Learning	3	11
13	1	5	6	3	stim_v01/WinNeu.png	160	1.1	11	10	stim_v05/3.png	GoWin	1	stim_v01/WinPos.png	2	9	11	0	10	10	14	3	1	0.249890052639	2017_Mrz_01_1251	60.0119735965	cfc_SPP1665_Learning	3	11
17	1	5	8	None	stim_v01/AvoNeg.png	96	2.1	10	8	stim_v05/1.png	NoGoAvo	4	stim_v01/AvoNeu.png	2	7	15	0	11	11	78	None	1		2017_Mrz_01_1251	60.0119735965	cfc_SPP1665_Learning	3	11
16	0.5	5	8	None	stim_v01/WinPos.png	160	1.1	11	10	stim_v05/4.png	NoGoWin	3	stim_v01/WinNeu.png	1	7	14	0	12	12	48	None	1		2017_Mrz_01_1251	60.0119735965	cfc_SPP1665_Learning	3	11
17	0.5	5	8	None	stim_v01/AvoNeg.png	96	2.1	10	8	stim_v05/1.png	NoGoAvo	4	stim_v01/AvoNeu.png	1	7	15	0	13	13	75	3	0	0.28327028276	2017_Mrz_01_1251	60.0119735965	cfc_SPP1665_Learning	3	11
12	1	5	6	3	stim_v01/AvoNeu.png	96	2.1	10	8	stim_v05/2.png	GoAvo	2	stim_v01/AvoNeg.png	1	9	10	0	14	14	32	None	0		2017_Mrz_01_1251	60.0119735965	cfc_SPP1665_Learning	3	11
12	0.5	5	6	3	stim_v01/WinPos.png	96	2.1	10	8	stim_v05/3.png	GoWin	1	stim_v01/WinNeu.png	1	9	10	0	15	15	0	3	1	0.216607620582	2017_Mrz_01_1251	60.0119735965	cfc_SPP1665_Learning	3	11
16	0.5	5	8	None	stim_v01/WinPos.png	160	1.1	11	10	stim_v05/4.png	NoGoWin	3	stim_v01/WinNeu.png	2	7	14	0	16	16	47	None	1		2017_Mrz_01_1251	60.0119735965	cfc_SPP1665_Learning	3	11
13	0.5	5	6	3	stim_v01/WinNeu.png	96	1.1	10	9	stim_v05/3.png	GoWin	1	stim_v01/WinPos.png	2	9	11	0	17	17	13	3	1	0.233256533681	2017_Mrz_01_1251	60.0119735965	cfc_SPP1665_Learning	3	11
12	0.5	5	6	3	stim_v01/AvoNeu.png	96	2.1	10	8	stim_v05/2.png	GoAvo	2	stim_v01/AvoNeg.png	2	9	10	0	18	18	30	None	0		2017_Mrz_01_1251	60.0119735965	cfc_SPP1665_Learning	3	11
13	1	5	6	3	stim_v01/WinNeu.png	96	1.1	10	9	stim_v05/3.png	GoWin	1	stim_v01/WinPos.png	1	9	11	0	19	19	15	3	1	0.233281888734	2017_Mrz_01_1251	60.0119735965	cfc_SPP1665_Learning	3	11
12	0.5	5	6	3	stim_v01/WinPos.png	160	2.1	11	9	stim_v05/3.png	GoWin	1	stim_v01/WinNeu.png	2	9	10	0	20	20	3	3	1	0.216615166729	2017_Mrz_01_1251	60.0119735965	cfc_SPP1665_Learning	3	11
17	1	5	8	None	stim_v01/WinNeu.png	160	2.1	11	9	stim_v05/4.png	NoGoWin	3	stim_v01/WinPos.png	2	7	15	0	21	21	57	None	1		2017_Mrz_01_1251	60.0119735965	cfc_SPP1665_Learning	3	11
12	1	5	6	3	stim_v01/WinPos.png	96	2.1	10	8	stim_v05/3.png	GoWin	1	stim_v01/WinNeu.png	2	9	10	0	22	22	12	3	1	0.249938046134	2017_Mrz_01_1251	60.0119735965	cfc_SPP1665_Learning	3	11
12	0.5	5	6	3	stim_v01/WinPos.png	96	1.1	10	9	stim_v05/3.png	GoWin	1	stim_v01/WinNeu.png	1	9	10	0	23	23	8	3	1	0.283275112294	2017_Mrz_01_1251	60.0119735965	cfc_SPP1665_Learning	3	11
16	0.5	5	8	None	stim_v01/AvoNeu.png	160	2.1	11	9	stim_v05/1.png	NoGoAvo	4	stim_v01/AvoNeg.png	1	7	14	0	24	24	69	None	1		2017_Mrz_01_1251	60.0119735965	cfc_SPP1665_Learning	3	11
17	1	5	8	None	stim_v01/AvoNeg.png	96	2.1	10	8	stim_v05/1.png	NoGoAvo	4	stim_v01/AvoNeu.png	1	7	15	0	25	25	76	None	1		2017_Mrz_01_1251	60.0119735965	cfc_SPP1665_Learning	3	11
16	0.5	5	8	None	stim_v01/AvoNeu.png	96	2.1	10	8	stim_v05/1.png	NoGoAvo	4	stim_v01/AvoNeg.png	2	7	14	0	26	26	65	None	1		2017_Mrz_01_1251	60.0119735965	cfc_SPP1665_Learning	3	11
17	1	5	8	None	stim_v01/WinNeu.png	160	1.1	11	10	stim_v05/4.png	NoGoWin	3	stim_v01/WinPos.png	2	7	15	0	27	27	53	None	1		2017_Mrz_01_1251	60.0119735965	cfc_SPP1665_Learning	3	11
12	1	5	6	3	stim_v01/AvoNeu.png	160	2.1	11	9	stim_v05/2.png	GoAvo	2	stim_v01/AvoNeg.png	1	9	10	0	28	28	28	3	1	0.249933216599	2017_Mrz_01_1251	60.0119735965	cfc_SPP1665_Learning	3	11
13	0.5	5	6	3	stim_v01/AvoNeg.png	160	1.1	11	10	stim_v05/2.png	GoAvo	2	stim_v01/AvoNeu.png	1	9	11	0	29	29	38	3	1	0.216604300278	2017_Mrz_01_1251	60.0119735965	cfc_SPP1665_Learning	3	11
17	1	5	8	None	stim_v01/WinNeu.png	160	1.1	11	10	stim_v05/4.png	NoGoWin	3	stim_v01/WinPos.png	2	7	15	0	30	30	59	None	1		2017_Mrz_01_1251	60.0119735965	cfc_SPP1665_Learning	3	11
12	0.5	5	6	3	stim_v01/WinPos.png	96	2.1	10	8	stim_v05/3.png	GoWin	1	stim_v01/WinNeu.png	2	9	10	0	31	31	2	3	1	0.266601447834	2017_Mrz_01_1251	60.0119735965	cfc_SPP1665_Learning	3	11
17	0.5	5	8	None	stim_v01/WinNeu.png	160	1.1	11	10	stim_v05/4.png	NoGoWin	3	stim_v01/WinPos.png	2	7	15	0	32	32	58	None	1		2017_Mrz_01_1251	60.0119735965	cfc_SPP1665_Learning	3	11
12	1	5	6	3	stim_v01/WinPos.png	160	2.1	11	9	stim_v05/3.png	GoWin	1	stim_v01/WinNeu.png	2	9	10	0	33	33	6	3	1	0.233306941942	2017_Mrz_01_1251	60.0119735965	cfc_SPP1665_Learning	3	11
13	1	5	6	3	stim_v01/AvoNeg.png	160	1.1	11	10	stim_v05/2.png	GoAvo	2	stim_v01/AvoNeu.png	1	9	11	0	34	34	34	3	1	0.333272863542	2017_Mrz_01_1251	60.0119735965	cfc_SPP1665_Learning	3	11
13	1	5	6	3	stim_v01/WinNeu.png	96	2.1	10	8	stim_v05/3.png	GoWin	1	stim_v01/WinPos.png	1	9	11	0	35	35	17	3	1	0.233282794272	2017_Mrz_01_1251	60.0119735965	cfc_SPP1665_Learning	3	11
16	0.5	5	8	None	stim_v01/WinPos.png	96	1.1	10	9	stim_v05/4.png	NoGoWin	3	stim_v01/WinNeu.png	2	7	14	0	36	36	43	None	1		2017_Mrz_01_1251	60.0119735965	cfc_SPP1665_Learning	3	11
17	1	5	8	None	stim_v01/AvoNeg.png	160	2.1	11	9	stim_v05/1.png	NoGoAvo	4	stim_v01/AvoNeu.png	2	7	15	0	37	37	74	None	1		2017_Mrz_01_1251	60.0119735965	cfc_SPP1665_Learning	3	11
13	1	5	6	3	stim_v01/AvoNeg.png	160	2.1	11	9	stim_v05/2.png	GoAvo	2	stim_v01/AvoNeu.png	1	9	11	0	38	38	35	3	1	0.383257635418	2017_Mrz_01_1251	60.0119735965	cfc_SPP1665_Learning	3	11
17	1	5	8	None	stim_v01/WinNeu.png	96	1.1	10	9	stim_v05/4.png	NoGoWin	3	stim_v01/WinPos.png	2	7	15	0	39	39	56	None	1		2017_Mrz_01_1251	60.0119735965	cfc_SPP1665_Learning	3	11
12	0.5	5	6	3	stim_v01/AvoNeu.png	96	1.1	10	9	stim_v05/2.png	GoAvo	2	stim_v01/AvoNeg.png	1	9	10	0	40	40	31	3	1	0.26660537183	2017_Mrz_01_1251	60.0119735965	cfc_SPP1665_Learning	3	11
12	0.5	5	6	3	stim_v01/AvoNeu.png	160	2.1	11	9	stim_v05/2.png	GoAvo	2	stim_v01/AvoNeg.png	2	9	10	0	41	41	24	3	1	0.333238453112	2017_Mrz_01_1251	60.0119735965	cfc_SPP1665_Learning	3	11
16	0.5	5	8	None	stim_v01/AvoNeu.png	160	1.1	11	10	stim_v05/1.png	NoGoAvo	4	stim_v01/AvoNeg.png	2	7	14	0	42	42	66	None	1		2017_Mrz_01_1251	60.0119735965	cfc_SPP1665_Learning	3	11
16	0.5	5	8	None	stim_v01/WinPos.png	96	2.1	10	8	stim_v05/4.png	NoGoWin	3	stim_v01/WinNeu.png	2	7	14	0	43	43	44	None	1		2017_Mrz_01_1251	60.0119735965	cfc_SPP1665_Learning	3	11
16	1	5	8	None	stim_v01/AvoNeu.png	160	2.1	11	9	stim_v05/1.png	NoGoAvo	4	stim_v01/AvoNeg.png	2	7	14	0	44	44	70	None	1		2017_Mrz_01_1251	60.0119735965	cfc_SPP1665_Learning	3	11
12	0.5	5	6	3	stim_v01/AvoNeu.png	160	2.1	11	9	stim_v05/2.png	GoAvo	2	stim_v01/AvoNeg.png	1	9	10	0	45	45	25	3	1	0.283285073208	2017_Mrz_01_1251	60.0119735965	cfc_SPP1665_Learning	3	11
12	0.5	5	6	3	stim_v01/WinPos.png	160	1.1	11	10	stim_v05/3.png	GoWin	1	stim_v01/WinNeu.png	1	9	10	0	46	46	10	3	1	0.266607182906	2017_Mrz_01_1251	60.0119735965	cfc_SPP1665_Learning	3	11
16	0.5	5	8	None	stim_v01/AvoNeu.png	160	2.1	11	9	stim_v05/1.png	NoGoAvo	4	stim_v01/AvoNeg.png	1	7	14	0	47	47	64	None	1		2017_Mrz_01_1251	60.0119735965	cfc_SPP1665_Learning	3	11
12	0.5	5	6	3	stim_v01/WinPos.png	96	2.1	10	8	stim_v05/3.png	GoWin	1	stim_v01/WinNeu.png	2	9	10	0	48	48	5	3	1	0.216583472912	2017_Mrz_01_1251	60.0119735965	cfc_SPP1665_Learning	3	11
16	0.5	5	8	None	stim_v01/AvoNeu.png	96	1.1	10	9	stim_v05/1.png	NoGoAvo	4	stim_v01/AvoNeg.png	1	7	14	0	49	49	71	None	1		2017_Mrz_01_1251	60.0119735965	cfc_SPP1665_Learning	3	11
16	0.5	5	8	None	stim_v01/WinPos.png	96	1.1	10	9	stim_v05/4.png	NoGoWin	3	stim_v01/WinNeu.png	2	7	14	0	50	50	49	None	1		2017_Mrz_01_1251	60.0119735965	cfc_SPP1665_Learning	3	11
17	1	5	8	None	stim_v01/AvoNeg.png	96	1.1	10	9	stim_v05/1.png	NoGoAvo	4	stim_v01/AvoNeu.png	1	7	15	0	51	51	79	None	1		2017_Mrz_01_1251	60.0119735965	cfc_SPP1665_Learning	3	11
12	0.5	5	6	3	stim_v01/WinPos.png	96	1.1	10	9	stim_v05/3.png	GoWin	1	stim_v01/WinNeu.png	2	9	10	0	52	52	4	3	1	0.249943479359	2017_Mrz_01_1251	60.0119735965	cfc_SPP1665_Learning	3	11
17	1	5	8	None	stim_v01/AvoNeg.png	96	1.1	10	9	stim_v05/1.png	NoGoAvo	4	stim_v01/AvoNeu.png	2	7	15	0	53	53	73	None	1		2017_Mrz_01_1251	60.0119735965	cfc_SPP1665_Learning	3	11
13	1	5	6	3	stim_v01/AvoNeg.png	96	2.1	10	8	stim_v05/2.png	GoAvo	2	stim_v01/AvoNeu.png	2	9	11	0	54	54	36	3	1	0.249918426151	2017_Mrz_01_1251	60.0119735965	cfc_SPP1665_Learning	3	11
12	1	5	6	3	stim_v01/AvoNeu.png	160	1.1	11	10	stim_v05/2.png	GoAvo	2	stim_v01/AvoNeg.png	2	9	10	0	55	55	27	3	1	0.249931405524	2017_Mrz_01_1251	60.0119735965	cfc_SPP1665_Learning	3	11
16	1	5	8	None	stim_v01/AvoNeu.png	160	2.1	11	9	stim_v05/1.png	NoGoAvo	4	stim_v01/AvoNeg.png	2	7	14	0	56	56	60	None	1		2017_Mrz_01_1251	60.0119735965	cfc_SPP1665_Learning	3	11
12	1	5	6	3	stim_v01/AvoNeu.png	160	1.1	11	10	stim_v05/2.png	GoAvo	2	stim_v01/AvoNeg.png	1	9	10	0	57	57	26	3	1	0.249940762747	2017_Mrz_01_1251	60.0119735965	cfc_SPP1665_Learning	3	11
16	1	5	8	None	stim_v01/WinPos.png	160	1.1	11	10	stim_v05/4.png	NoGoWin	3	stim_v01/WinNeu.png	2	7	14	0	58	58	42	None	1		2017_Mrz_01_1251	60.0119735965	cfc_SPP1665_Learning	3	11
12	0.5	5	6	3	stim_v01/AvoNeu.png	160	1.1	11	10	stim_v05/2.png	GoAvo	2	stim_v01/AvoNeg.png	2	9	10	0	59	59	22	3	1	0.266593297995	2017_Mrz_01_1251	60.0119735965	cfc_SPP1665_Learning	3	11
12	1	5	6	3	stim_v01/WinPos.png	96	1.1	10	9	stim_v05/3.png	GoWin	1	stim_v01/WinNeu.png	1	9	10	0	60	60	9	3	1	0.233264381674	2017_Mrz_01_1251	60.0119735965	cfc_SPP1665_Learning	3	11
16	1	5	8	None	stim_v01/WinPos.png	96	1.1	10	9	stim_v05/4.png	NoGoWin	3	stim_v01/WinNeu.png	1	7	14	0	61	61	52	None	1		2017_Mrz_01_1251	60.0119735965	cfc_SPP1665_Learning	3	11
12	1	5	6	3	stim_v01/WinPos.png	96	1.1	10	9	stim_v05/3.png	GoWin	1	stim_v01/WinNeu.png	2	9	10	0	62	62	1	3	1	0.24994347936	2017_Mrz_01_1251	60.0119735965	cfc_SPP1665_Learning	3	11
13	1	5	6	3	stim_v01/AvoNeg.png	96	1.1	10	9	stim_v05/2.png	GoAvo	2	stim_v01/AvoNeu.png	2	9	11	0	63	63	37	3	1	0.266591185075	2017_Mrz_01_1251	60.0119735965	cfc_SPP1665_Learning	3	11
13	0.5	5	6	3	stim_v01/WinNeu.png	96	2.1	10	8	stim_v05/3.png	GoWin	1	stim_v01/WinPos.png	1	9	11	0	64	64	16	3	1	0.283271490143	2017_Mrz_01_1251	60.0119735965	cfc_SPP1665_Learning	3	11
17	1	5	8	None	stim_v01/WinNeu.png	96	1.1	10	9	stim_v05/4.png	NoGoWin	3	stim_v01/WinPos.png	1	7	15	0	65	65	54	None	1		2017_Mrz_01_1251	60.0119735965	cfc_SPP1665_Learning	3	11
17	0.5	5	8	None	stim_v01/WinNeu.png	160	1.1	11	10	stim_v05/4.png	NoGoWin	3	stim_v01/WinPos.png	1	7	15	0	66	66	55	None	1		2017_Mrz_01_1251	60.0119735965	cfc_SPP1665_Learning	3	11
16	1	5	8	None	stim_v01/WinPos.png	160	1.1	11	10	stim_v05/4.png	NoGoWin	3	stim_v01/WinNeu.png	2	7	14	0	67	67	46	None	1		2017_Mrz_01_1251	60.0119735965	cfc_SPP1665_Learning	3	11
12	0.5	5	6	3	stim_v01/WinPos.png	160	2.1	11	9	stim_v05/3.png	GoWin	1	stim_v01/WinNeu.png	1	9	10	0	68	68	7	3	1	0.266606579214	2017_Mrz_01_1251	60.0119735965	cfc_SPP1665_Learning	3	11
16	1	5	8	None	stim_v01/AvoNeu.png	96	1.1	10	9	stim_v05/1.png	NoGoAvo	4	stim_v01/AvoNeg.png	1	7	14	0	69	69	63	None	1		2017_Mrz_01_1251	60.0119735965	cfc_SPP1665_Learning	3	11
16	0.5	5	8	None	stim_v01/AvoNeu.png	160	2.1	11	9	stim_v05/1.png	NoGoAvo	4	stim_v01/AvoNeg.png	1	7	14	0	70	70	72	None	1		2017_Mrz_01_1251	60.0119735965	cfc_SPP1665_Learning	3	11
12	0.5	5	6	3	stim_v01/AvoNeu.png	160	1.1	11	10	stim_v05/2.png	GoAvo	2	stim_v01/AvoNeg.png	1	9	10	0	71	71	21	3	1	0.366634681065	2017_Mrz_01_1251	60.0119735965	cfc_SPP1665_Learning	3	11
16	1	5	8	None	stim_v01/AvoNeu.png	160	2.1	11	9	stim_v05/1.png	NoGoAvo	4	stim_v01/AvoNeg.png	1	7	14	0	72	72	61	None	1		2017_Mrz_01_1251	60.0119735965	cfc_SPP1665_Learning	3	11
16	0.5	5	8	None	stim_v01/WinPos.png	160	1.1	11	10	stim_v05/4.png	NoGoWin	3	stim_v01/WinNeu.png	1	7	14	0	73	73	50	None	1		2017_Mrz_01_1251	60.0119735965	cfc_SPP1665_Learning	3	11
16	1	5	8	None	stim_v01/WinPos.png	160	2.1	11	9	stim_v05/4.png	NoGoWin	3	stim_v01/WinNeu.png	1	7	14	0	74	74	40	None	1		2017_Mrz_01_1251	60.0119735965	cfc_SPP1665_Learning	3	11
12	0.5	5	6	3	stim_v01/AvoNeu.png	96	2.1	10	8	stim_v05/2.png	GoAvo	2	stim_v01/AvoNeg.png	1	9	10	0	75	75	20	3	1	0.299919195858	2017_Mrz_01_1251	60.0119735965	cfc_SPP1665_Learning	3	11
13	1	5	6	3	stim_v01/AvoNeg.png	96	1.1	10	9	stim_v05/2.png	GoAvo	2	stim_v01/AvoNeu.png	1	9	11	0	76	76	39	3	1	0.299942739836	2017_Mrz_01_1251	60.0119735965	cfc_SPP1665_Learning	3	11
16	1	5	8	None	stim_v01/AvoNeu.png	96	2.1	10	8	stim_v05/1.png	NoGoAvo	4	stim_v01/AvoNeg.png	1	7	14	0	77	77	67	None	1		2017_Mrz_01_1251	60.0119735965	cfc_SPP1665_Learning	3	11
13	1	5	6	3	stim_v01/WinNeu.png	96	2.1	10	8	stim_v05/3.png	GoWin	1	stim_v01/WinPos.png	2	9	11	0	78	78	19	3	1	0.233272531512	2017_Mrz_01_1251	60.0119735965	cfc_SPP1665_Learning	3	11
12	0.5	5	6	3	stim_v01/AvoNeu.png	160	2.1	11	9	stim_v05/2.png	GoAvo	2	stim_v01/AvoNeg.png	2	9	10	0	79	79	23	3	1	0.24993683875	2017_Mrz_01_1251	60.0119735965	cfc_SPP1665_Learning	3	11
