# Supplementary material for: θ-γ Cross-Frequency Transcranial Alternating Current Stimulation over the Trough Impairs Cognitive Control
Source: eNeuro. 2020 Sep 4;7(5):ENEURO.0126-20.2020. doi: 10.1523/ENEURO.0126-20.2020 (PMC7540931; doi:10.1523/ENEURO.0126-20.2020)
Supplement: Extended Data 1 — contains all materials, pseudonymized raw data and analysis scripts used in this study that are freely available at our repository. Download Extended Data 1, ZIP file. [file enu-eN-NWR-0126-20-s02.zip › 2020_cfc_tacs-master/data/raw/1_learning/s_cntrl/P_12_S_3_cfc_SPP1665_Learning_2017_Mai_08_1241.csv]

icFbackMarker	blineStop	circleMarker	cRespMarker	cResponse	cFback	trigStimulator	preCueStop	portStop	preCueStart	cue	cType	cueMarker	icFback	prepRespStop	icRespMarker	cFbackMarker	trials.thisRepN	trials.thisTrialN	trials.thisN	trials.thisIndex	buttonBox_Response.keys	buttonBox_Response.corr	buttonBox_Response.rt	date	frameRate	expName	session	participant
																								2017_Mai_08_1241	60.0049084155	cfc_SPP1665_Learning	3	12
12	0.5	5	6	3	stim_v01/AvoNeu.png	96	2.1	10	8	stim_v05/2.png	GoAvo	2	stim_v01/AvoNeg.png	2	9	10	0	0	0	32	None	0		2017_Mai_08_1241	60.0049084155	cfc_SPP1665_Learning	3	12
13	1	5	6	3	stim_v01/WinNeu.png	96	2.1	10	8	stim_v05/3.png	GoWin	1	stim_v01/WinPos.png	2	9	11	0	1	1	18	3	1	0.266638273031	2017_Mai_08_1241	60.0049084155	cfc_SPP1665_Learning	3	12
12	0.5	5	6	3	stim_v01/WinPos.png	160	2.1	11	9	stim_v05/3.png	GoWin	1	stim_v01/WinNeu.png	1	9	10	0	2	2	12	None	0		2017_Mai_08_1241	60.0049084155	cfc_SPP1665_Learning	3	12
17	1	5	8	None	stim_v01/WinNeu.png	96	2.1	10	8	stim_v05/4.png	NoGoWin	3	stim_v01/WinPos.png	2	7	15	0	3	3	57	3	0	0.316629987362	2017_Mai_08_1241	60.0049084155	cfc_SPP1665_Learning	3	12
12	0.5	5	6	3	stim_v01/AvoNeu.png	96	1.1	10	9	stim_v05/2.png	GoAvo	2	stim_v01/AvoNeg.png	1	9	10	0	4	4	24	3	1	0.283262434767	2017_Mai_08_1241	60.0049084155	cfc_SPP1665_Learning	3	12
16	1	5	8	None	stim_v01/AvoNeu.png	96	2.1	10	8	stim_v05/1.png	NoGoAvo	4	stim_v01/AvoNeg.png	2	7	14	0	5	5	69	3	0	0.399952429089	2017_Mai_08_1241	60.0049084155	cfc_SPP1665_Learning	3	12
12	1	5	6	3	stim_v01/WinPos.png	160	2.1	11	9	stim_v05/3.png	GoWin	1	stim_v01/WinNeu.png	1	9	10	0	6	6	1	3	1	0.399940657101	2017_Mai_08_1241	60.0049084155	cfc_SPP1665_Learning	3	12
16	1	5	8	None	stim_v01/WinPos.png	160	2.1	11	9	stim_v05/4.png	NoGoWin	3	stim_v01/WinNeu.png	1	7	14	0	7	7	49	3	0	0.266622878891	2017_Mai_08_1241	60.0049084155	cfc_SPP1665_Learning	3	12
12	1	5	6	3	stim_v01/AvoNeu.png	160	1.1	11	10	stim_v05/2.png	GoAvo	2	stim_v01/AvoNeg.png	2	9	10	0	8	8	25	None	0		2017_Mai_08_1241	60.0049084155	cfc_SPP1665_Learning	3	12
16	0.5	5	8	None	stim_v01/AvoNeu.png	96	1.1	10	9	stim_v05/1.png	NoGoAvo	4	stim_v01/AvoNeg.png	2	7	14	0	9	9	67	None	1		2017_Mai_08_1241	60.0049084155	cfc_SPP1665_Learning	3	12
16	0.5	5	8	None	stim_v01/WinPos.png	160	2.1	11	9	stim_v05/4.png	NoGoWin	3	stim_v01/WinNeu.png	2	7	14	0	10	10	50	3	0	0.249942573821	2017_Mai_08_1241	60.0049084155	cfc_SPP1665_Learning	3	12
12	1	5	6	3	stim_v01/AvoNeu.png	160	2.1	11	9	stim_v05/2.png	GoAvo	2	stim_v01/AvoNeg.png	1	9	10	0	11	11	29	3	1	0.416594097887	2017_Mai_08_1241	60.0049084155	cfc_SPP1665_Learning	3	12
12	0.5	5	6	3	stim_v01/WinPos.png	160	1.1	11	10	stim_v05/3.png	GoWin	1	stim_v01/WinNeu.png	2	9	10	0	12	12	7	3	1	0.283241607402	2017_Mai_08_1241	60.0049084155	cfc_SPP1665_Learning	3	12
12	1	5	6	3	stim_v01/WinPos.png	96	2.1	10	8	stim_v05/3.png	GoWin	1	stim_v01/WinNeu.png	1	9	10	0	13	13	2	3	1	0.266602051526	2017_Mai_08_1241	60.0049084155	cfc_SPP1665_Learning	3	12
12	0.5	5	6	3	stim_v01/AvoNeu.png	160	1.1	11	10	stim_v05/2.png	GoAvo	2	stim_v01/AvoNeg.png	2	9	10	0	14	14	31	3	1	0.283288393513	2017_Mai_08_1241	60.0049084155	cfc_SPP1665_Learning	3	12
17	1	5	8	None	stim_v01/AvoNeg.png	160	1.1	11	10	stim_v05/1.png	NoGoAvo	4	stim_v01/AvoNeu.png	1	7	15	0	15	15	76	None	1		2017_Mai_08_1241	60.0049084155	cfc_SPP1665_Learning	3	12
12	0.5	5	6	3	stim_v01/WinPos.png	96	2.1	10	8	stim_v05/3.png	GoWin	1	stim_v01/WinNeu.png	2	9	10	0	16	16	10	3	1	0.283243418477	2017_Mai_08_1241	60.0049084155	cfc_SPP1665_Learning	3	12
12	0.5	5	6	3	stim_v01/AvoNeu.png	160	2.1	11	9	stim_v05/2.png	GoAvo	2	stim_v01/AvoNeg.png	1	9	10	0	17	17	22	3	1	0.416587759123	2017_Mai_08_1241	60.0049084155	cfc_SPP1665_Learning	3	12
17	0.5	5	8	None	stim_v01/AvoNeg.png	160	1.1	11	10	stim_v05/1.png	NoGoAvo	4	stim_v01/AvoNeu.png	1	7	15	0	18	18	73	None	1		2017_Mai_08_1241	60.0049084155	cfc_SPP1665_Learning	3	12
12	1	5	6	3	stim_v01/WinPos.png	96	1.1	10	9	stim_v05/3.png	GoWin	1	stim_v01/WinNeu.png	2	9	10	0	19	19	3	3	1	0.266605673676	2017_Mai_08_1241	60.0049084155	cfc_SPP1665_Learning	3	12
16	1	5	8	None	stim_v01/AvoNeu.png	96	2.1	10	8	stim_v05/1.png	NoGoAvo	4	stim_v01/AvoNeg.png	1	7	14	0	20	20	71	None	1		2017_Mai_08_1241	60.0049084155	cfc_SPP1665_Learning	3	12
16	0.5	5	8	None	stim_v01/AvoNeu.png	96	2.1	10	8	stim_v05/1.png	NoGoAvo	4	stim_v01/AvoNeg.png	1	7	14	0	21	21	60	None	1		2017_Mai_08_1241	60.0049084155	cfc_SPP1665_Learning	3	12
17	1	5	8	None	stim_v01/WinNeu.png	160	2.1	11	9	stim_v05/4.png	NoGoWin	3	stim_v01/WinPos.png	1	7	15	0	22	22	58	None	1		2017_Mai_08_1241	60.0049084155	cfc_SPP1665_Learning	3	12
13	0.5	5	6	3	stim_v01/AvoNeg.png	96	2.1	10	8	stim_v05/2.png	GoAvo	2	stim_v01/AvoNeu.png	1	9	11	0	23	23	33	3	1	0.333268034009	2017_Mai_08_1241	60.0049084155	cfc_SPP1665_Learning	3	12
17	1	5	8	None	stim_v01/WinNeu.png	96	2.1	10	8	stim_v05/4.png	NoGoWin	3	stim_v01/WinPos.png	2	7	15	0	24	24	56	None	1		2017_Mai_08_1241	60.0049084155	cfc_SPP1665_Learning	3	12
13	0.5	5	6	3	stim_v01/WinNeu.png	160	1.1	11	10	stim_v05/3.png	GoWin	1	stim_v01/WinPos.png	2	9	11	0	25	25	15	3	1	0.349932643092	2017_Mai_08_1241	60.0049084155	cfc_SPP1665_Learning	3	12
16	1	5	8	None	stim_v01/AvoNeu.png	96	2.1	10	8	stim_v05/1.png	NoGoAvo	4	stim_v01/AvoNeg.png	2	7	14	0	26	26	62	None	1		2017_Mai_08_1241	60.0049084155	cfc_SPP1665_Learning	3	12
12	1	5	6	3	stim_v01/AvoNeu.png	160	1.1	11	10	stim_v05/2.png	GoAvo	2	stim_v01/AvoNeg.png	2	9	10	0	27	27	20	3	1	0.316600708312	2017_Mai_08_1241	60.0049084155	cfc_SPP1665_Learning	3	12
12	0.5	5	6	3	stim_v01/AvoNeu.png	160	2.1	11	9	stim_v05/2.png	GoAvo	2	stim_v01/AvoNeg.png	2	9	10	0	28	28	30	3	1	0.266599636759	2017_Mai_08_1241	60.0049084155	cfc_SPP1665_Learning	3	12
16	0.5	5	8	None	stim_v01/AvoNeu.png	96	2.1	10	8	stim_v05/1.png	NoGoAvo	4	stim_v01/AvoNeg.png	1	7	14	0	29	29	66	None	1		2017_Mai_08_1241	60.0049084155	cfc_SPP1665_Learning	3	12
13	0.5	5	6	3	stim_v01/WinNeu.png	96	1.1	10	9	stim_v05/3.png	GoWin	1	stim_v01/WinPos.png	2	9	11	0	30	30	13	3	1	0.283265453226	2017_Mai_08_1241	60.0049084155	cfc_SPP1665_Learning	3	12
12	1	5	6	3	stim_v01/AvoNeu.png	160	1.1	11	10	stim_v05/2.png	GoAvo	2	stim_v01/AvoNeg.png	1	9	10	0	31	31	23	3	1	0.249935027675	2017_Mai_08_1241	60.0049084155	cfc_SPP1665_Learning	3	12
16	0.5	5	8	None	stim_v01/AvoNeu.png	160	1.1	11	10	stim_v05/1.png	NoGoAvo	4	stim_v01/AvoNeg.png	1	7	14	0	32	32	68	None	1		2017_Mai_08_1241	60.0049084155	cfc_SPP1665_Learning	3	12
16	0.5	5	8	None	stim_v01/WinPos.png	96	1.1	10	9	stim_v05/4.png	NoGoWin	3	stim_v01/WinNeu.png	1	7	14	0	33	33	45	None	1		2017_Mai_08_1241	60.0049084155	cfc_SPP1665_Learning	3	12
12	1	5	6	3	stim_v01/WinPos.png	96	2.1	10	8	stim_v05/3.png	GoWin	1	stim_v01/WinNeu.png	2	9	10	0	34	34	11	3	1	0.283270886452	2017_Mai_08_1241	60.0049084155	cfc_SPP1665_Learning	3	12
16	1	5	8	None	stim_v01/AvoNeu.png	96	1.1	10	9	stim_v05/1.png	NoGoAvo	4	stim_v01/AvoNeg.png	1	7	14	0	35	35	61	None	1		2017_Mai_08_1241	60.0049084155	cfc_SPP1665_Learning	3	12
12	0.5	5	6	3	stim_v01/AvoNeu.png	96	1.1	10	9	stim_v05/2.png	GoAvo	2	stim_v01/AvoNeg.png	2	9	10	0	36	36	27	3	1	0.366589404183	2017_Mai_08_1241	60.0049084155	cfc_SPP1665_Learning	3	12
13	1	5	6	3	stim_v01/AvoNeg.png	96	1.1	10	9	stim_v05/2.png	GoAvo	2	stim_v01/AvoNeu.png	1	9	11	0	37	37	37	3	1	0.316598897236	2017_Mai_08_1241	60.0049084155	cfc_SPP1665_Learning	3	12
12	0.5	5	6	3	stim_v01/AvoNeu.png	96	1.1	10	9	stim_v05/2.png	GoAvo	2	stim_v01/AvoNeg.png	2	9	10	0	38	38	21	3	1	0.283263038459	2017_Mai_08_1241	60.0049084155	cfc_SPP1665_Learning	3	12
16	0.5	5	8	None	stim_v01/WinPos.png	96	1.1	10	9	stim_v05/4.png	NoGoWin	3	stim_v01/WinNeu.png	2	7	14	0	39	39	47	None	1		2017_Mai_08_1241	60.0049084155	cfc_SPP1665_Learning	3	12
12	1	5	6	3	stim_v01/WinPos.png	96	2.1	10	8	stim_v05/3.png	GoWin	1	stim_v01/WinNeu.png	2	9	10	0	40	40	4	3	1	0.299937004765	2017_Mai_08_1241	60.0049084155	cfc_SPP1665_Learning	3	12
12	0.5	5	6	3	stim_v01/AvoNeu.png	96	2.1	10	8	stim_v05/2.png	GoAvo	2	stim_v01/AvoNeg.png	1	9	10	0	41	41	28	3	1	0.599876122452	2017_Mai_08_1241	60.0049084155	cfc_SPP1665_Learning	3	12
16	1	5	8	None	stim_v01/AvoNeu.png	160	1.1	11	10	stim_v05/1.png	NoGoAvo	4	stim_v01/AvoNeg.png	2	7	14	0	42	42	64	None	1		2017_Mai_08_1241	60.0049084155	cfc_SPP1665_Learning	3	12
12	0.5	5	6	3	stim_v01/WinPos.png	160	2.1	11	9	stim_v05/3.png	GoWin	1	stim_v01/WinNeu.png	1	9	10	0	43	43	8	3	1	0.333263204474	2017_Mai_08_1241	60.0049084155	cfc_SPP1665_Learning	3	12
17	0.5	5	8	None	stim_v01/AvoNeg.png	160	1.1	11	10	stim_v05/1.png	NoGoAvo	4	stim_v01/AvoNeu.png	1	7	15	0	44	44	75	3	0	0.983221293174	2017_Mai_08_1241	60.0049084155	cfc_SPP1665_Learning	3	12
17	0.5	5	8	None	stim_v01/WinNeu.png	96	1.1	10	9	stim_v05/4.png	NoGoWin	3	stim_v01/WinPos.png	1	7	15	0	45	45	53	3	0	0.433240898064	2017_Mai_08_1241	60.0049084155	cfc_SPP1665_Learning	3	12
13	0.5	5	6	3	stim_v01/AvoNeg.png	96	2.1	10	8	stim_v05/2.png	GoAvo	2	stim_v01/AvoNeu.png	1	9	11	0	46	46	38	3	1	0.2665966183	2017_Mai_08_1241	60.0049084155	cfc_SPP1665_Learning	3	12
12	0.5	5	6	3	stim_v01/WinPos.png	160	1.1	11	10	stim_v05/3.png	GoWin	1	stim_v01/WinNeu.png	1	9	10	0	47	47	0	3	1	0.299920403242	2017_Mai_08_1241	60.0049084155	cfc_SPP1665_Learning	3	12
16	0.5	5	8	None	stim_v01/WinPos.png	96	1.1	10	9	stim_v05/4.png	NoGoWin	3	stim_v01/WinNeu.png	2	7	14	0	48	48	43	None	1		2017_Mai_08_1241	60.0049084155	cfc_SPP1665_Learning	3	12
16	1	5	8	None	stim_v01/AvoNeu.png	160	1.1	11	10	stim_v05/1.png	NoGoAvo	4	stim_v01/AvoNeg.png	2	7	14	0	49	49	70	None	1		2017_Mai_08_1241	60.0049084155	cfc_SPP1665_Learning	3	12
16	1	5	8	None	stim_v01/WinPos.png	160	1.1	11	10	stim_v05/4.png	NoGoWin	3	stim_v01/WinNeu.png	1	7	14	0	50	50	40	None	1		2017_Mai_08_1241	60.0049084155	cfc_SPP1665_Learning	3	12
17	1	5	8	None	stim_v01/AvoNeg.png	96	2.1	10	8	stim_v05/1.png	NoGoAvo	4	stim_v01/AvoNeu.png	2	7	15	0	51	51	78	3	0	0.283327633477	2017_Mai_08_1241	60.0049084155	cfc_SPP1665_Learning	3	12
13	1	5	6	3	stim_v01/WinNeu.png	160	2.1	11	9	stim_v05/3.png	GoWin	1	stim_v01/WinPos.png	2	9	11	0	52	52	19	None	0		2017_Mai_08_1241	60.0049084155	cfc_SPP1665_Learning	3	12
13	1	5	6	3	stim_v01/AvoNeg.png	160	1.1	11	10	stim_v05/2.png	GoAvo	2	stim_v01/AvoNeu.png	2	9	11	0	53	53	36	3	1	0.299969302274	2017_Mai_08_1241	60.0049084155	cfc_SPP1665_Learning	3	12
16	1	5	8	None	stim_v01/WinPos.png	96	1.1	10	9	stim_v05/4.png	NoGoWin	3	stim_v01/WinNeu.png	1	7	14	0	54	54	44	None	1		2017_Mai_08_1241	60.0049084155	cfc_SPP1665_Learning	3	12
16	1	5	8	None	stim_v01/AvoNeu.png	96	1.1	10	9	stim_v05/1.png	NoGoAvo	4	stim_v01/AvoNeg.png	2	7	14	0	55	55	63	3	0	0.366578537732	2017_Mai_08_1241	60.0049084155	cfc_SPP1665_Learning	3	12
13	1	5	6	3	stim_v01/WinNeu.png	160	1.1	11	10	stim_v05/3.png	GoWin	1	stim_v01/WinPos.png	2	9	11	0	56	56	17	None	0		2017_Mai_08_1241	60.0049084155	cfc_SPP1665_Learning	3	12
16	0.5	5	8	None	stim_v01/WinPos.png	96	1.1	10	9	stim_v05/4.png	NoGoWin	3	stim_v01/WinNeu.png	2	7	14	0	57	57	48	None	1		2017_Mai_08_1241	60.0049084155	cfc_SPP1665_Learning	3	12
17	0.5	5	8	None	stim_v01/WinNeu.png	160	2.1	11	9	stim_v05/4.png	NoGoWin	3	stim_v01/WinPos.png	1	7	15	0	58	58	55	None	1		2017_Mai_08_1241	60.0049084155	cfc_SPP1665_Learning	3	12
17	0.5	5	8	None	stim_v01/WinNeu.png	96	1.1	10	9	stim_v05/4.png	NoGoWin	3	stim_v01/WinPos.png	2	7	15	0	59	59	59	None	1		2017_Mai_08_1241	60.0049084155	cfc_SPP1665_Learning	3	12
13	1	5	6	3	stim_v01/AvoNeg.png	160	2.1	11	9	stim_v05/2.png	GoAvo	2	stim_v01/AvoNeu.png	1	9	11	0	60	60	35	3	1	0.366598761405	2017_Mai_08_1241	60.0049084155	cfc_SPP1665_Learning	3	12
12	0.5	5	6	3	stim_v01/WinPos.png	160	2.1	11	9	stim_v05/3.png	GoWin	1	stim_v01/WinNeu.png	2	9	10	0	61	61	6	3	1	0.249927783374	2017_Mai_08_1241	60.0049084155	cfc_SPP1665_Learning	3	12
17	1	5	8	None	stim_v01/AvoNeg.png	160	2.1	11	9	stim_v05/1.png	NoGoAvo	4	stim_v01/AvoNeu.png	2	7	15	0	62	62	74	None	1		2017_Mai_08_1241	60.0049084155	cfc_SPP1665_Learning	3	12
16	0.5	5	8	None	stim_v01/AvoNeu.png	96	1.1	10	9	stim_v05/1.png	NoGoAvo	4	stim_v01/AvoNeg.png	1	7	14	0	63	63	72	None	1		2017_Mai_08_1241	60.0049084155	cfc_SPP1665_Learning	3	12
16	0.5	5	8	None	stim_v01/WinPos.png	160	2.1	11	9	stim_v05/4.png	NoGoWin	3	stim_v01/WinNeu.png	1	7	14	0	64	64	51	None	1		2017_Mai_08_1241	60.0049084155	cfc_SPP1665_Learning	3	12
16	0.5	5	8	None	stim_v01/WinPos.png	96	1.1	10	9	stim_v05/4.png	NoGoWin	3	stim_v01/WinNeu.png	1	7	14	0	65	65	42	None	1		2017_Mai_08_1241	60.0049084155	cfc_SPP1665_Learning	3	12
12	0.5	5	6	3	stim_v01/WinPos.png	160	2.1	11	9	stim_v05/3.png	GoWin	1	stim_v01/WinNeu.png	1	9	10	0	66	66	9	3	1	0.266637669339	2017_Mai_08_1241	60.0049084155	cfc_SPP1665_Learning	3	12
13	1	5	6	3	stim_v01/WinNeu.png	96	2.1	10	8	stim_v05/3.png	GoWin	1	stim_v01/WinPos.png	2	9	11	0	67	67	16	3	1	0.283262132921	2017_Mai_08_1241	60.0049084155	cfc_SPP1665_Learning	3	12
16	1	5	8	None	stim_v01/WinPos.png	160	1.1	11	10	stim_v05/4.png	NoGoWin	3	stim_v01/WinNeu.png	1	7	14	0	68	68	41	None	1		2017_Mai_08_1241	60.0049084155	cfc_SPP1665_Learning	3	12
13	0.5	5	6	3	stim_v01/AvoNeg.png	96	1.1	10	9	stim_v05/2.png	GoAvo	2	stim_v01/AvoNeu.png	1	9	11	0	69	69	39	3	1	0.299937004765	2017_Mai_08_1241	60.0049084155	cfc_SPP1665_Learning	3	12
16	1	5	8	None	stim_v01/AvoNeu.png	96	2.1	10	8	stim_v05/1.png	NoGoAvo	4	stim_v01/AvoNeg.png	1	7	14	0	70	70	65	None	1		2017_Mai_08_1241	60.0049084155	cfc_SPP1665_Learning	3	12
16	0.5	5	8	None	stim_v01/WinPos.png	160	2.1	11	9	stim_v05/4.png	NoGoWin	3	stim_v01/WinNeu.png	1	7	14	0	71	71	52	None	1		2017_Mai_08_1241	60.0049084155	cfc_SPP1665_Learning	3	12
16	1	5	8	None	stim_v01/WinPos.png	160	2.1	11	9	stim_v05/4.png	NoGoWin	3	stim_v01/WinNeu.png	2	7	14	0	72	72	46	None	1		2017_Mai_08_1241	60.0049084155	cfc_SPP1665_Learning	3	12
17	1	5	8	None	stim_v01/AvoNeg.png	160	1.1	11	10	stim_v05/1.png	NoGoAvo	4	stim_v01/AvoNeu.png	2	7	15	0	73	73	79	None	1		2017_Mai_08_1241	60.0049084155	cfc_SPP1665_Learning	3	12
17	1	5	8	None	stim_v01/AvoNeg.png	96	2.1	10	8	stim_v05/1.png	NoGoAvo	4	stim_v01/AvoNeu.png	2	7	15	0	74	74	77	None	1		2017_Mai_08_1241	60.0049084155	cfc_SPP1665_Learning	3	12
17	1	5	8	None	stim_v01/WinNeu.png	160	2.1	11	9	stim_v05/4.png	NoGoWin	3	stim_v01/WinPos.png	1	7	15	0	75	75	54	None	1		2017_Mai_08_1241	60.0049084155	cfc_SPP1665_Learning	3	12
13	1	5	6	3	stim_v01/WinNeu.png	160	1.1	11	10	stim_v05/3.png	GoWin	1	stim_v01/WinPos.png	1	9	11	0	76	76	14	3	1	0.283263038459	2017_Mai_08_1241	60.0049084155	cfc_SPP1665_Learning	3	12
12	0.5	5	6	3	stim_v01/AvoNeu.png	160	2.1	11	9	stim_v05/2.png	GoAvo	2	stim_v01/AvoNeg.png	2	9	10	0	77	77	26	3	1	0.299931873385	2017_Mai_08_1241	60.0049084155	cfc_SPP1665_Learning	3	12
12	0.5	5	6	3	stim_v01/WinPos.png	96	1.1	10	9	stim_v05/3.png	GoWin	1	stim_v01/WinNeu.png	1	9	10	0	78	78	5	3	1	0.266594807225	2017_Mai_08_1241	60.0049084155	cfc_SPP1665_Learning	3	12
13	1	5	6	3	stim_v01/AvoNeg.png	160	1.1	11	10	stim_v05/2.png	GoAvo	2	stim_v01/AvoNeu.png	2	9	11	0	79	79	34	3	1	0.283268169839	2017_Mai_08_1241	60.0049084155	cfc_SPP1665_Learning	3	12
