# Supplementary material for: θ-γ Cross-Frequency Transcranial Alternating Current Stimulation over the Trough Impairs Cognitive Control
Source: eNeuro. 2020 Sep 4;7(5):ENEURO.0126-20.2020. doi: 10.1523/ENEURO.0126-20.2020 (PMC7540931; doi:10.1523/ENEURO.0126-20.2020)
Supplement: Extended Data 1 — contains all materials, pseudonymized raw data and analysis scripts used in this study that are freely available at our repository. Download Extended Data 1, ZIP file. [file enu-eN-NWR-0126-20-s02.zip › 2020_cfc_tacs-master/data/raw/1_learning/s_cntrl/P_13_S_5_cfc_SPP1665_Learning_2017_Jun_15_1436.csv]

icFbackMarker	blineStop	circleMarker	cRespMarker	cResponse	cFback	trigStimulator	preCueStop	portStop	preCueStart	cue	cType	cueMarker	icFback	prepRespStop	icRespMarker	cFbackMarker	trials.thisRepN	trials.thisTrialN	trials.thisN	trials.thisIndex	buttonBox_Response.keys	buttonBox_Response.corr	buttonBox_Response.rt	date	frameRate	expName	session	participant
																								2017_Jun_15_1436	60.0036042889	cfc_SPP1665_Learning	5	13
16	0.5	5	8	None	stim_v01/WinPos.png	160	1.1	11	10	stim_v06/1.png	NoGoWin	3	stim_v01/WinNeu.png	1	7	14	0	0	0	43	None	1		2017_Jun_15_1436	60.0036042889	cfc_SPP1665_Learning	5	13
12	1	5	6	3	stim_v01/WinPos.png	96	1.1	10	9	stim_v06/2.png	GoWin	1	stim_v01/WinNeu.png	2	9	10	0	1	1	5	3	1	0.283344084175	2017_Jun_15_1436	60.0036042889	cfc_SPP1665_Learning	5	13
12	0.5	5	6	3	stim_v01/WinPos.png	96	2.1	10	8	stim_v06/2.png	GoWin	1	stim_v01/WinNeu.png	1	9	10	0	2	2	4	3	1	0.216602639545	2017_Jun_15_1436	60.0036042889	cfc_SPP1665_Learning	5	13
17	1	5	8	None	stim_v01/AvoNeg.png	160	1.1	11	10	stim_v06/3.png	NoGoAvo	4	stim_v01/AvoNeu.png	2	7	15	0	3	3	79	3	0	0.249938196497	2017_Jun_15_1436	60.0036042889	cfc_SPP1665_Learning	5	13
16	0.5	5	8	None	stim_v01/AvoNeu.png	160	2.1	11	9	stim_v06/3.png	NoGoAvo	4	stim_v01/AvoNeg.png	2	7	14	0	4	4	63	3	0	0.249936083556	2017_Jun_15_1436	60.0036042889	cfc_SPP1665_Learning	5	13
12	0.5	5	6	3	stim_v01/AvoNeu.png	96	2.1	10	8	stim_v06/4.png	GoAvo	2	stim_v01/AvoNeg.png	1	9	10	0	5	5	21	None	0		2017_Jun_15_1436	60.0036042889	cfc_SPP1665_Learning	5	13
17	1	5	8	None	stim_v01/WinNeu.png	96	2.1	10	8	stim_v06/1.png	NoGoWin	3	stim_v01/WinPos.png	1	7	15	0	6	6	58	3	0	0.183282778722	2017_Jun_15_1436	60.0036042889	cfc_SPP1665_Learning	5	13
16	1	5	8	None	stim_v01/WinPos.png	160	1.1	11	10	stim_v06/1.png	NoGoWin	3	stim_v01/WinNeu.png	2	7	14	0	7	7	44	None	1		2017_Jun_15_1436	60.0036042889	cfc_SPP1665_Learning	5	13
13	0.5	5	6	3	stim_v01/WinNeu.png	160	2.1	11	9	stim_v06/2.png	GoWin	1	stim_v01/WinPos.png	2	9	11	0	8	8	17	3	1	0.266603560184	2017_Jun_15_1436	60.0036042889	cfc_SPP1665_Learning	5	13
12	0.5	5	6	3	stim_v01/AvoNeu.png	160	1.1	11	10	stim_v06/4.png	GoAvo	2	stim_v01/AvoNeg.png	1	9	10	0	9	9	20	3	1	0.28326469799	2017_Jun_15_1436	60.0036042889	cfc_SPP1665_Learning	5	13
12	0.5	5	6	3	stim_v01/AvoNeu.png	160	2.1	11	9	stim_v06/4.png	GoAvo	2	stim_v01/AvoNeg.png	2	9	10	0	10	10	31	3	1	0.249930348433	2017_Jun_15_1436	60.0036042889	cfc_SPP1665_Learning	5	13
16	1	5	8	None	stim_v01/AvoNeu.png	96	1.1	10	9	stim_v06/3.png	NoGoAvo	4	stim_v01/AvoNeg.png	2	7	14	0	11	11	64	None	1		2017_Jun_15_1436	60.0036042889	cfc_SPP1665_Learning	5	13
12	0.5	5	6	3	stim_v01/AvoNeu.png	160	2.1	11	9	stim_v06/4.png	GoAvo	2	stim_v01/AvoNeg.png	1	9	10	0	12	12	30	3	1	0.23327494575	2017_Jun_15_1436	60.0036042889	cfc_SPP1665_Learning	5	13
12	0.5	5	6	3	stim_v01/WinPos.png	96	2.1	10	8	stim_v06/2.png	GoWin	1	stim_v01/WinNeu.png	1	9	10	0	13	13	11	3	1	0.31660266973	2017_Jun_15_1436	60.0036042889	cfc_SPP1665_Learning	5	13
16	0.5	5	8	None	stim_v01/AvoNeu.png	160	2.1	11	9	stim_v06/3.png	NoGoAvo	4	stim_v01/AvoNeg.png	1	7	14	0	14	14	60	None	1		2017_Jun_15_1436	60.0036042889	cfc_SPP1665_Learning	5	13
17	1	5	8	None	stim_v01/WinNeu.png	160	2.1	11	9	stim_v06/1.png	NoGoWin	3	stim_v01/WinPos.png	2	7	15	0	15	15	56	3	0	0.266638574622	2017_Jun_15_1436	60.0036042889	cfc_SPP1665_Learning	5	13
16	0.5	5	8	None	stim_v01/AvoNeu.png	96	1.1	10	9	stim_v06/3.png	NoGoAvo	4	stim_v01/AvoNeg.png	1	7	14	0	16	16	69	None	1		2017_Jun_15_1436	60.0036042889	cfc_SPP1665_Learning	5	13
17	1	5	8	None	stim_v01/AvoNeg.png	96	2.1	10	8	stim_v06/3.png	NoGoAvo	4	stim_v01/AvoNeu.png	1	7	15	0	17	17	76	None	1		2017_Jun_15_1436	60.0036042889	cfc_SPP1665_Learning	5	13
12	1	5	6	3	stim_v01/WinPos.png	96	1.1	10	9	stim_v06/2.png	GoWin	1	stim_v01/WinNeu.png	2	9	10	0	18	18	6	None	0		2017_Jun_15_1436	60.0036042889	cfc_SPP1665_Learning	5	13
16	1	5	8	None	stim_v01/WinPos.png	96	1.1	10	9	stim_v06/1.png	NoGoWin	3	stim_v01/WinNeu.png	2	7	14	0	19	19	46	3	0	0.233255023742	2017_Jun_15_1436	60.0036042889	cfc_SPP1665_Learning	5	13
16	1	5	8	None	stim_v01/WinPos.png	96	1.1	10	9	stim_v06/1.png	NoGoWin	3	stim_v01/WinNeu.png	1	7	14	0	20	20	52	None	1		2017_Jun_15_1436	60.0036042889	cfc_SPP1665_Learning	5	13
17	1	5	8	None	stim_v01/WinNeu.png	96	1.1	10	9	stim_v06/1.png	NoGoWin	3	stim_v01/WinPos.png	2	7	15	0	21	21	57	None	1		2017_Jun_15_1436	60.0036042889	cfc_SPP1665_Learning	5	13
13	1	5	6	3	stim_v01/AvoNeg.png	96	1.1	10	9	stim_v06/4.png	GoAvo	2	stim_v01/AvoNeu.png	1	9	11	0	22	22	38	3	1	0.249916765245	2017_Jun_15_1436	60.0036042889	cfc_SPP1665_Learning	5	13
17	0.5	5	8	None	stim_v01/AvoNeg.png	96	1.1	10	9	stim_v06/3.png	NoGoAvo	4	stim_v01/AvoNeu.png	1	7	15	0	23	23	78	None	1		2017_Jun_15_1436	60.0036042889	cfc_SPP1665_Learning	5	13
16	0.5	5	8	None	stim_v01/AvoNeu.png	96	2.1	10	8	stim_v06/3.png	NoGoAvo	4	stim_v01/AvoNeg.png	1	7	14	0	24	24	68	None	1		2017_Jun_15_1436	60.0036042889	cfc_SPP1665_Learning	5	13
16	1	5	8	None	stim_v01/WinPos.png	96	2.1	10	8	stim_v06/1.png	NoGoWin	3	stim_v01/WinNeu.png	1	7	14	0	25	25	40	3	0	0.249941516832	2017_Jun_15_1436	60.0036042889	cfc_SPP1665_Learning	5	13
16	1	5	8	None	stim_v01/AvoNeu.png	96	1.1	10	9	stim_v06/3.png	NoGoAvo	4	stim_v01/AvoNeg.png	2	7	14	0	26	26	72	None	1		2017_Jun_15_1436	60.0036042889	cfc_SPP1665_Learning	5	13
16	0.5	5	8	None	stim_v01/AvoNeu.png	96	1.1	10	9	stim_v06/3.png	NoGoAvo	4	stim_v01/AvoNeg.png	2	7	14	0	27	27	70	None	1		2017_Jun_15_1436	60.0036042889	cfc_SPP1665_Learning	5	13
13	1	5	6	3	stim_v01/AvoNeg.png	160	1.1	11	10	stim_v06/4.png	GoAvo	2	stim_v01/AvoNeu.png	1	9	11	0	28	28	33	3	1	0.249974116482	2017_Jun_15_1436	60.0036042889	cfc_SPP1665_Learning	5	13
12	0.5	5	6	3	stim_v01/AvoNeu.png	96	2.1	10	8	stim_v06/4.png	GoAvo	2	stim_v01/AvoNeg.png	2	9	10	0	29	29	29	3	1	0.233272530962	2017_Jun_15_1436	60.0036042889	cfc_SPP1665_Learning	5	13
12	0.5	5	6	3	stim_v01/WinPos.png	96	2.1	10	8	stim_v06/2.png	GoWin	1	stim_v01/WinNeu.png	2	9	10	0	30	30	0	3	1	0.249949666744	2017_Jun_15_1436	60.0036042889	cfc_SPP1665_Learning	5	13
16	1	5	8	None	stim_v01/WinPos.png	96	2.1	10	8	stim_v06/1.png	NoGoWin	3	stim_v01/WinNeu.png	2	7	14	0	31	31	45	None	1		2017_Jun_15_1436	60.0036042889	cfc_SPP1665_Learning	5	13
16	1	5	8	None	stim_v01/AvoNeu.png	160	1.1	11	10	stim_v06/3.png	NoGoAvo	4	stim_v01/AvoNeg.png	1	7	14	0	32	32	61	None	1		2017_Jun_15_1436	60.0036042889	cfc_SPP1665_Learning	5	13
12	1	5	6	3	stim_v01/WinPos.png	160	2.1	11	9	stim_v06/2.png	GoWin	1	stim_v01/WinNeu.png	1	9	10	0	33	33	10	3	1	0.266611408248	2017_Jun_15_1436	60.0036042889	cfc_SPP1665_Learning	5	13
12	0.5	5	6	3	stim_v01/AvoNeu.png	160	2.1	11	9	stim_v06/4.png	GoAvo	2	stim_v01/AvoNeg.png	2	9	10	0	34	34	24	3	1	0.249933668767	2017_Jun_15_1436	60.0036042889	cfc_SPP1665_Learning	5	13
17	0.5	5	8	None	stim_v01/WinNeu.png	160	1.1	11	10	stim_v06/1.png	NoGoWin	3	stim_v01/WinPos.png	2	7	15	0	35	35	59	None	1		2017_Jun_15_1436	60.0036042889	cfc_SPP1665_Learning	5	13
13	1	5	6	3	stim_v01/AvoNeg.png	160	2.1	11	9	stim_v06/4.png	GoAvo	2	stim_v01/AvoNeu.png	2	9	11	0	36	36	39	3	1	0.299937607892	2017_Jun_15_1436	60.0036042889	cfc_SPP1665_Learning	5	13
12	0.5	5	6	3	stim_v01/WinPos.png	160	2.1	11	9	stim_v06/2.png	GoWin	1	stim_v01/WinNeu.png	1	9	10	0	37	37	1	3	1	0.266602654638	2017_Jun_15_1436	60.0036042889	cfc_SPP1665_Learning	5	13
13	0.5	5	6	3	stim_v01/WinNeu.png	96	2.1	10	8	stim_v06/2.png	GoWin	1	stim_v01/WinPos.png	2	9	11	0	38	38	13	3	1	0.249956911111	2017_Jun_15_1436	60.0036042889	cfc_SPP1665_Learning	5	13
12	0.5	5	6	3	stim_v01/AvoNeu.png	160	1.1	11	10	stim_v06/4.png	GoAvo	2	stim_v01/AvoNeg.png	1	9	10	0	39	39	27	3	1	0.29993790974	2017_Jun_15_1436	60.0036042889	cfc_SPP1665_Learning	5	13
16	1	5	8	None	stim_v01/WinPos.png	160	1.1	11	10	stim_v06/1.png	NoGoWin	3	stim_v01/WinNeu.png	2	7	14	0	40	40	47	None	1		2017_Jun_15_1436	60.0036042889	cfc_SPP1665_Learning	5	13
17	0.5	5	8	None	stim_v01/WinNeu.png	96	1.1	10	9	stim_v06/1.png	NoGoWin	3	stim_v01/WinPos.png	2	7	15	0	41	41	54	None	1		2017_Jun_15_1436	60.0036042889	cfc_SPP1665_Learning	5	13
13	1	5	6	3	stim_v01/WinNeu.png	96	2.1	10	8	stim_v06/2.png	GoWin	1	stim_v01/WinPos.png	1	9	11	0	42	42	14	3	1	0.233275549447	2017_Jun_15_1436	60.0036042889	cfc_SPP1665_Learning	5	13
12	1	5	6	3	stim_v01/WinPos.png	96	2.1	10	8	stim_v06/2.png	GoWin	1	stim_v01/WinNeu.png	1	9	10	0	43	43	2	3	1	0.266601447243	2017_Jun_15_1436	60.0036042889	cfc_SPP1665_Learning	5	13
16	0.5	5	8	None	stim_v01/WinPos.png	160	2.1	11	9	stim_v06/1.png	NoGoWin	3	stim_v01/WinNeu.png	2	7	14	0	44	44	41	None	1		2017_Jun_15_1436	60.0036042889	cfc_SPP1665_Learning	5	13
16	0.5	5	8	None	stim_v01/WinPos.png	160	2.1	11	9	stim_v06/1.png	NoGoWin	3	stim_v01/WinNeu.png	2	7	14	0	45	45	48	None	1		2017_Jun_15_1436	60.0036042889	cfc_SPP1665_Learning	5	13
12	1	5	6	3	stim_v01/AvoNeu.png	96	1.1	10	9	stim_v06/4.png	GoAvo	2	stim_v01/AvoNeg.png	1	9	10	0	46	46	26	3	1	0.283274357145	2017_Jun_15_1436	60.0036042889	cfc_SPP1665_Learning	5	13
13	1	5	6	3	stim_v01/AvoNeg.png	96	1.1	10	9	stim_v06/4.png	GoAvo	2	stim_v01/AvoNeu.png	1	9	11	0	47	47	34	3	1	0.249939403891	2017_Jun_15_1436	60.0036042889	cfc_SPP1665_Learning	5	13
12	0.5	5	6	3	stim_v01/AvoNeu.png	160	2.1	11	9	stim_v06/4.png	GoAvo	2	stim_v01/AvoNeg.png	1	9	10	0	48	48	22	3	1	0.266575488263	2017_Jun_15_1436	60.0036042889	cfc_SPP1665_Learning	5	13
13	0.5	5	6	3	stim_v01/WinNeu.png	96	1.1	10	9	stim_v06/2.png	GoWin	1	stim_v01/WinPos.png	1	9	11	0	49	49	15	3	1	0.266615030431	2017_Jun_15_1436	60.0036042889	cfc_SPP1665_Learning	5	13
16	0.5	5	8	None	stim_v01/WinPos.png	160	1.1	11	10	stim_v06/1.png	NoGoWin	3	stim_v01/WinNeu.png	1	7	14	0	50	50	51	None	1		2017_Jun_15_1436	60.0036042889	cfc_SPP1665_Learning	5	13
17	0.5	5	8	None	stim_v01/WinNeu.png	96	2.1	10	8	stim_v06/1.png	NoGoWin	3	stim_v01/WinPos.png	2	7	15	0	51	51	53	None	1		2017_Jun_15_1436	60.0036042889	cfc_SPP1665_Learning	5	13
16	0.5	5	8	None	stim_v01/AvoNeu.png	96	2.1	10	8	stim_v06/3.png	NoGoAvo	4	stim_v01/AvoNeg.png	1	7	14	0	52	52	66	None	1		2017_Jun_15_1436	60.0036042889	cfc_SPP1665_Learning	5	13
13	1	5	6	3	stim_v01/AvoNeg.png	160	1.1	11	10	stim_v06/4.png	GoAvo	2	stim_v01/AvoNeu.png	1	9	11	0	53	53	37	3	1	0.266647630081	2017_Jun_15_1436	60.0036042889	cfc_SPP1665_Learning	5	13
13	0.5	5	6	3	stim_v01/WinNeu.png	160	2.1	11	9	stim_v06/2.png	GoWin	1	stim_v01/WinPos.png	2	9	11	0	54	54	19	3	1	0.333267127871	2017_Jun_15_1436	60.0036042889	cfc_SPP1665_Learning	5	13
12	1	5	6	3	stim_v01/WinPos.png	96	1.1	10	9	stim_v06/2.png	GoWin	1	stim_v01/WinNeu.png	1	9	10	0	55	55	9	3	1	0.249938196497	2017_Jun_15_1436	60.0036042889	cfc_SPP1665_Learning	5	13
16	1	5	8	None	stim_v01/AvoNeu.png	96	2.1	10	8	stim_v06/3.png	NoGoAvo	4	stim_v01/AvoNeg.png	1	7	14	0	56	56	62	None	1		2017_Jun_15_1436	60.0036042889	cfc_SPP1665_Learning	5	13
12	0.5	5	6	3	stim_v01/WinPos.png	160	2.1	11	9	stim_v06/2.png	GoWin	1	stim_v01/WinNeu.png	1	9	10	0	57	57	3	3	1	0.249950874138	2017_Jun_15_1436	60.0036042889	cfc_SPP1665_Learning	5	13
12	1	5	6	3	stim_v01/AvoNeu.png	160	1.1	11	10	stim_v06/4.png	GoAvo	2	stim_v01/AvoNeg.png	1	9	10	0	58	58	32	3	1	0.199946935014	2017_Jun_15_1436	60.0036042889	cfc_SPP1665_Learning	5	13
16	1	5	8	None	stim_v01/AvoNeu.png	160	1.1	11	10	stim_v06/3.png	NoGoAvo	4	stim_v01/AvoNeg.png	2	7	14	0	59	59	65	None	1		2017_Jun_15_1436	60.0036042889	cfc_SPP1665_Learning	5	13
16	0.5	5	8	None	stim_v01/AvoNeu.png	160	2.1	11	9	stim_v06/3.png	NoGoAvo	4	stim_v01/AvoNeg.png	1	7	14	0	60	60	67	None	1		2017_Jun_15_1436	60.0036042889	cfc_SPP1665_Learning	5	13
13	1	5	6	3	stim_v01/WinNeu.png	96	1.1	10	9	stim_v06/2.png	GoWin	1	stim_v01/WinPos.png	2	9	11	0	61	61	16	3	1	0.283249001862	2017_Jun_15_1436	60.0036042889	cfc_SPP1665_Learning	5	13
12	0.5	5	6	3	stim_v01/WinPos.png	96	1.1	10	9	stim_v06/2.png	GoWin	1	stim_v01/WinNeu.png	2	9	10	0	62	62	12	3	1	0.183269497383	2017_Jun_15_1436	60.0036042889	cfc_SPP1665_Learning	5	13
17	1	5	8	None	stim_v01/AvoNeg.png	160	1.1	11	10	stim_v06/3.png	NoGoAvo	4	stim_v01/AvoNeu.png	1	7	15	0	63	63	74	None	1		2017_Jun_15_1436	60.0036042889	cfc_SPP1665_Learning	5	13
12	1	5	6	3	stim_v01/AvoNeu.png	160	1.1	11	10	stim_v06/4.png	GoAvo	2	stim_v01/AvoNeg.png	2	9	10	0	64	64	25	3	1	0.316601462336	2017_Jun_15_1436	60.0036042889	cfc_SPP1665_Learning	5	13
17	1	5	8	None	stim_v01/AvoNeg.png	160	1.1	11	10	stim_v06/3.png	NoGoAvo	4	stim_v01/AvoNeu.png	2	7	15	0	65	65	77	None	1		2017_Jun_15_1436	60.0036042889	cfc_SPP1665_Learning	5	13
17	1	5	8	None	stim_v01/AvoNeg.png	160	2.1	11	9	stim_v06/3.png	NoGoAvo	4	stim_v01/AvoNeu.png	2	7	15	0	66	66	73	None	1		2017_Jun_15_1436	60.0036042889	cfc_SPP1665_Learning	5	13
13	1	5	6	3	stim_v01/WinNeu.png	160	2.1	11	9	stim_v06/2.png	GoWin	1	stim_v01/WinPos.png	2	9	11	0	67	67	18	3	1	0.299930061677	2017_Jun_15_1436	60.0036042889	cfc_SPP1665_Learning	5	13
12	1	5	6	3	stim_v01/AvoNeu.png	160	1.1	11	10	stim_v06/4.png	GoAvo	2	stim_v01/AvoNeg.png	1	9	10	0	68	68	23	3	1	0.316554675801	2017_Jun_15_1436	60.0036042889	cfc_SPP1665_Learning	5	13
13	0.5	5	6	3	stim_v01/AvoNeg.png	96	2.1	10	8	stim_v06/4.png	GoAvo	2	stim_v01/AvoNeu.png	1	9	11	0	69	69	36	3	1	0.283270131265	2017_Jun_15_1436	60.0036042889	cfc_SPP1665_Learning	5	13
17	1	5	8	None	stim_v01/WinNeu.png	160	1.1	11	10	stim_v06/1.png	NoGoWin	3	stim_v01/WinPos.png	2	7	15	0	70	70	55	None	1		2017_Jun_15_1436	60.0036042889	cfc_SPP1665_Learning	5	13
16	0.5	5	8	None	stim_v01/AvoNeu.png	96	1.1	10	9	stim_v06/3.png	NoGoAvo	4	stim_v01/AvoNeg.png	2	7	14	0	71	71	71	None	1		2017_Jun_15_1436	60.0036042889	cfc_SPP1665_Learning	5	13
12	0.5	5	6	3	stim_v01/AvoNeu.png	96	1.1	10	9	stim_v06/4.png	GoAvo	2	stim_v01/AvoNeg.png	2	9	10	0	72	72	28	3	1	0.249917067094	2017_Jun_15_1436	60.0036042889	cfc_SPP1665_Learning	5	13
16	1	5	8	None	stim_v01/WinPos.png	160	2.1	11	9	stim_v06/1.png	NoGoWin	3	stim_v01/WinNeu.png	1	7	14	0	73	73	49	None	1		2017_Jun_15_1436	60.0036042889	cfc_SPP1665_Learning	5	13
13	0.5	5	6	3	stim_v01/AvoNeg.png	160	1.1	11	10	stim_v06/4.png	GoAvo	2	stim_v01/AvoNeu.png	2	9	11	0	74	74	35	3	1	0.283271640508	2017_Jun_15_1436	60.0036042889	cfc_SPP1665_Learning	5	13
12	0.5	5	6	3	stim_v01/WinPos.png	96	2.1	10	8	stim_v06/2.png	GoWin	1	stim_v01/WinNeu.png	2	9	10	0	75	75	8	3	1	0.299930665374	2017_Jun_15_1436	60.0036042889	cfc_SPP1665_Learning	5	13
17	0.5	5	8	None	stim_v01/AvoNeg.png	160	2.1	11	9	stim_v06/3.png	NoGoAvo	4	stim_v01/AvoNeu.png	2	7	15	0	76	76	75	None	1		2017_Jun_15_1436	60.0036042889	cfc_SPP1665_Learning	5	13
16	1	5	8	None	stim_v01/WinPos.png	160	1.1	11	10	stim_v06/1.png	NoGoWin	3	stim_v01/WinNeu.png	1	7	14	0	77	77	50	None	1		2017_Jun_15_1436	60.0036042889	cfc_SPP1665_Learning	5	13
16	1	5	8	None	stim_v01/WinPos.png	96	2.1	10	8	stim_v06/1.png	NoGoWin	3	stim_v01/WinNeu.png	1	7	14	0	78	78	42	None	1		2017_Jun_15_1436	60.0036042889	cfc_SPP1665_Learning	5	13
12	0.5	5	6	3	stim_v01/WinPos.png	96	2.1	10	8	stim_v06/2.png	GoWin	1	stim_v01/WinNeu.png	2	9	10	0	79	79	7	3	1	0.266621369252	2017_Jun_15_1436	60.0036042889	cfc_SPP1665_Learning	5	13
