# Supplementary material for: θ-γ Cross-Frequency Transcranial Alternating Current Stimulation over the Trough Impairs Cognitive Control
Source: eNeuro. 2020 Sep 4;7(5):ENEURO.0126-20.2020. doi: 10.1523/ENEURO.0126-20.2020 (PMC7540931; doi:10.1523/ENEURO.0126-20.2020)
Supplement: Extended Data 1 — contains all materials, pseudonymized raw data and analysis scripts used in this study that are freely available at our repository. Download Extended Data 1, ZIP file. [file enu-eN-NWR-0126-20-s02.zip › 2020_cfc_tacs-master/data/raw/1_learning/s_cntrl/P_14_S_4_cfc_SPP1665_Learning_2017_Feb_24_1112.csv]

icFbackMarker	blineStop	circleMarker	cRespMarker	cResponse	cFback	trigStimulator	preCueStop	portStop	preCueStart	cue	cType	cueMarker	icFback	prepRespStop	icRespMarker	cFbackMarker	trials.thisRepN	trials.thisTrialN	trials.thisN	trials.thisIndex	buttonBox_Response.keys	buttonBox_Response.corr	buttonBox_Response.rt	date	frameRate	expName	session	participant
																								2017_Feb_24_1112	60.0041657384	cfc_SPP1665_Learning	4	14
16	0.5	5	8	None	stim_v01/WinPos.png	96	2.1	10	8	stim_v06/2.png	NoGoWin	3	stim_v01/WinNeu.png	2	7	14	0	0	0	45	3	0	0.249982493039	2017_Feb_24_1112	60.0041657384	cfc_SPP1665_Learning	4	14
12	1	5	6	3	stim_v01/AvoNeu.png	160	1.1	11	10	stim_v06/1.png	GoAvo	2	stim_v01/AvoNeg.png	2	9	10	0	1	1	24	3	1	0.283256886272	2017_Feb_24_1112	60.0041657384	cfc_SPP1665_Learning	4	14
12	0.5	5	6	3	stim_v01/AvoNeu.png	96	2.1	10	8	stim_v06/1.png	GoAvo	2	stim_v01/AvoNeg.png	2	9	10	0	2	2	28	3	1	0.366603903207	2017_Feb_24_1112	60.0041657384	cfc_SPP1665_Learning	4	14
12	1	5	6	3	stim_v01/WinPos.png	96	1.1	10	9	stim_v06/4.png	GoWin	1	stim_v01/WinNeu.png	1	9	10	0	3	3	7	3	1	0.733228935504	2017_Feb_24_1112	60.0041657384	cfc_SPP1665_Learning	4	14
16	0.5	5	8	None	stim_v01/AvoNeu.png	160	2.1	11	9	stim_v06/3.png	NoGoAvo	4	stim_v01/AvoNeg.png	1	7	14	0	4	4	67	3	0	0.283320877231	2017_Feb_24_1112	60.0041657384	cfc_SPP1665_Learning	4	14
17	0.5	5	8	None	stim_v01/WinNeu.png	160	2.1	11	9	stim_v06/2.png	NoGoWin	3	stim_v01/WinPos.png	1	7	15	0	5	5	54	3	0	0.449899304792	2017_Feb_24_1112	60.0041657384	cfc_SPP1665_Learning	4	14
12	0.5	5	6	3	stim_v01/AvoNeu.png	160	1.1	11	10	stim_v06/1.png	GoAvo	2	stim_v01/AvoNeg.png	1	9	10	0	6	6	27	3	1	0.266602635461	2017_Feb_24_1112	60.0041657384	cfc_SPP1665_Learning	4	14
12	0.5	5	6	3	stim_v01/WinPos.png	160	1.1	11	10	stim_v06/4.png	GoWin	1	stim_v01/WinNeu.png	2	9	10	0	7	7	0	3	1	0.333253747093	2017_Feb_24_1112	60.0041657384	cfc_SPP1665_Learning	4	14
17	0.5	5	8	None	stim_v01/AvoNeg.png	160	2.1	11	9	stim_v06/3.png	NoGoAvo	4	stim_v01/AvoNeu.png	1	7	15	0	8	8	77	3	0	0.566576857972	2017_Feb_24_1112	60.0041657384	cfc_SPP1665_Learning	4	14
13	1	5	6	3	stim_v01/WinNeu.png	160	2.1	11	9	stim_v06/4.png	GoWin	1	stim_v01/WinPos.png	2	9	11	0	9	9	16	3	1	0.283258999181	2017_Feb_24_1112	60.0041657384	cfc_SPP1665_Learning	4	14
12	0.5	5	6	3	stim_v01/WinPos.png	96	1.1	10	9	stim_v06/4.png	GoWin	1	stim_v01/WinNeu.png	1	9	10	0	10	10	8	3	1	0.266597202267	2017_Feb_24_1112	60.0041657384	cfc_SPP1665_Learning	4	14
16	1	5	8	None	stim_v01/WinPos.png	160	1.1	11	10	stim_v06/2.png	NoGoWin	3	stim_v01/WinNeu.png	1	7	14	0	11	11	46	3	0	0.2999283422	2017_Feb_24_1112	60.0041657384	cfc_SPP1665_Learning	4	14
12	1	5	6	3	stim_v01/AvoNeu.png	96	1.1	10	9	stim_v06/1.png	GoAvo	2	stim_v01/AvoNeg.png	1	9	10	0	12	12	29	3	1	0.483242216647	2017_Feb_24_1112	60.0041657384	cfc_SPP1665_Learning	4	14
12	1	5	6	3	stim_v01/WinPos.png	96	2.1	10	8	stim_v06/4.png	GoWin	1	stim_v01/WinNeu.png	2	9	10	0	13	13	2	3	1	0.349917958761	2017_Feb_24_1112	60.0041657384	cfc_SPP1665_Learning	4	14
17	1	5	8	None	stim_v01/WinNeu.png	160	2.1	11	9	stim_v06/2.png	NoGoWin	3	stim_v01/WinPos.png	1	7	15	0	14	14	57	3	0	0.283261112091	2017_Feb_24_1112	60.0041657384	cfc_SPP1665_Learning	4	14
16	0.5	5	8	None	stim_v01/WinPos.png	160	2.1	11	9	stim_v06/2.png	NoGoWin	3	stim_v01/WinNeu.png	1	7	14	0	15	15	51	3	0	0.399917536179	2017_Feb_24_1112	60.0041657384	cfc_SPP1665_Learning	4	14
12	1	5	6	3	stim_v01/AvoNeu.png	96	1.1	10	9	stim_v06/1.png	GoAvo	2	stim_v01/AvoNeg.png	2	9	10	0	16	16	26	3	1	0.283255678896	2017_Feb_24_1112	60.0041657384	cfc_SPP1665_Learning	4	14
13	1	5	6	3	stim_v01/WinNeu.png	160	2.1	11	9	stim_v06/4.png	GoWin	1	stim_v01/WinPos.png	2	9	11	0	17	17	19	3	1	0.299924418226	2017_Feb_24_1112	60.0041657384	cfc_SPP1665_Learning	4	14
12	1	5	6	3	stim_v01/WinPos.png	160	1.1	11	10	stim_v06/4.png	GoWin	1	stim_v01/WinNeu.png	2	9	10	0	18	18	12	3	1	0.333193981952	2017_Feb_24_1112	60.0041657384	cfc_SPP1665_Learning	4	14
13	1	5	6	3	stim_v01/WinNeu.png	160	2.1	11	9	stim_v06/4.png	GoWin	1	stim_v01/WinPos.png	1	9	11	0	19	19	18	3	1	0.249907937535	2017_Feb_24_1112	60.0041657384	cfc_SPP1665_Learning	4	14
16	0.5	5	8	None	stim_v01/AvoNeu.png	160	1.1	11	10	stim_v06/3.png	NoGoAvo	4	stim_v01/AvoNeg.png	1	7	14	0	20	20	66	None	1		2017_Feb_24_1112	60.0041657384	cfc_SPP1665_Learning	4	14
17	1	5	8	None	stim_v01/AvoNeg.png	96	1.1	10	9	stim_v06/3.png	NoGoAvo	4	stim_v01/AvoNeu.png	2	7	15	0	21	21	74	3	0	0.249988529923	2017_Feb_24_1112	60.0041657384	cfc_SPP1665_Learning	4	14
16	1	5	8	None	stim_v01/AvoNeu.png	160	1.1	11	10	stim_v06/3.png	NoGoAvo	4	stim_v01/AvoNeg.png	2	7	14	0	22	22	71	None	1		2017_Feb_24_1112	60.0041657384	cfc_SPP1665_Learning	4	14
16	1	5	8	None	stim_v01/AvoNeu.png	160	1.1	11	10	stim_v06/3.png	NoGoAvo	4	stim_v01/AvoNeg.png	2	7	14	0	23	23	61	None	1		2017_Feb_24_1112	60.0041657384	cfc_SPP1665_Learning	4	14
13	1	5	6	3	stim_v01/AvoNeg.png	96	2.1	10	8	stim_v06/1.png	GoAvo	2	stim_v01/AvoNeu.png	1	9	11	0	24	24	39	3	1	0.333235636444	2017_Feb_24_1112	60.0041657384	cfc_SPP1665_Learning	4	14
12	1	5	6	3	stim_v01/AvoNeu.png	96	2.1	10	8	stim_v06/1.png	GoAvo	2	stim_v01/AvoNeg.png	1	9	10	0	25	25	23	3	1	0.183269201513	2017_Feb_24_1112	60.0041657384	cfc_SPP1665_Learning	4	14
17	0.5	5	8	None	stim_v01/WinNeu.png	160	1.1	11	10	stim_v06/2.png	NoGoWin	3	stim_v01/WinPos.png	2	7	15	0	26	26	59	3	0	0.466580721577	2017_Feb_24_1112	60.0041657384	cfc_SPP1665_Learning	4	14
17	1	5	8	None	stim_v01/AvoNeg.png	160	1.1	11	10	stim_v06/3.png	NoGoAvo	4	stim_v01/AvoNeu.png	2	7	15	0	27	27	76	None	1		2017_Feb_24_1112	60.0041657384	cfc_SPP1665_Learning	4	14
13	0.5	5	6	3	stim_v01/WinNeu.png	160	2.1	11	9	stim_v06/4.png	GoWin	1	stim_v01/WinPos.png	2	9	11	0	28	28	13	3	1	0.283267752661	2017_Feb_24_1112	60.0041657384	cfc_SPP1665_Learning	4	14
16	0.5	5	8	None	stim_v01/AvoNeu.png	160	2.1	11	9	stim_v06/3.png	NoGoAvo	4	stim_v01/AvoNeg.png	2	7	14	0	29	29	63	None	1		2017_Feb_24_1112	60.0041657384	cfc_SPP1665_Learning	4	14
16	0.5	5	8	None	stim_v01/AvoNeu.png	160	2.1	11	9	stim_v06/3.png	NoGoAvo	4	stim_v01/AvoNeg.png	1	7	14	0	30	30	60	None	1		2017_Feb_24_1112	60.0041657384	cfc_SPP1665_Learning	4	14
17	0.5	5	8	None	stim_v01/WinNeu.png	160	1.1	11	10	stim_v06/2.png	NoGoWin	3	stim_v01/WinPos.png	2	7	15	0	31	31	53	None	1		2017_Feb_24_1112	60.0041657384	cfc_SPP1665_Learning	4	14
13	1	5	6	3	stim_v01/AvoNeg.png	96	1.1	10	9	stim_v06/1.png	GoAvo	2	stim_v01/AvoNeu.png	2	9	11	0	32	32	35	3	1	0.449924357857	2017_Feb_24_1112	60.0041657384	cfc_SPP1665_Learning	4	14
12	0.5	5	6	3	stim_v01/AvoNeu.png	96	1.1	10	9	stim_v06/1.png	GoAvo	2	stim_v01/AvoNeg.png	1	9	10	0	33	33	32	3	1	0.216629318484	2017_Feb_24_1112	60.0041657384	cfc_SPP1665_Learning	4	14
13	1	5	6	3	stim_v01/AvoNeg.png	96	1.1	10	9	stim_v06/1.png	GoAvo	2	stim_v01/AvoNeu.png	2	9	11	0	34	34	33	3	1	0.0166204442667	2017_Feb_24_1112	60.0041657384	cfc_SPP1665_Learning	4	14
16	0.5	5	8	None	stim_v01/AvoNeu.png	96	2.1	10	8	stim_v06/3.png	NoGoAvo	4	stim_v01/AvoNeg.png	1	7	14	0	35	35	69	3	0	0.583210281537	2017_Feb_24_1112	60.0041657384	cfc_SPP1665_Learning	4	14
16	0.5	5	8	None	stim_v01/WinPos.png	96	2.1	10	8	stim_v06/2.png	NoGoWin	3	stim_v01/WinNeu.png	2	7	14	0	36	36	43	None	1		2017_Feb_24_1112	60.0041657384	cfc_SPP1665_Learning	4	14
16	0.5	5	8	None	stim_v01/AvoNeu.png	160	1.1	11	10	stim_v06/3.png	NoGoAvo	4	stim_v01/AvoNeg.png	1	7	14	0	37	37	68	None	1		2017_Feb_24_1112	60.0041657384	cfc_SPP1665_Learning	4	14
12	1	5	6	3	stim_v01/AvoNeu.png	160	1.1	11	10	stim_v06/1.png	GoAvo	2	stim_v01/AvoNeg.png	2	9	10	0	38	38	20	3	1	0.233304396542	2017_Feb_24_1112	60.0041657384	cfc_SPP1665_Learning	4	14
16	1	5	8	None	stim_v01/WinPos.png	96	2.1	10	8	stim_v06/2.png	NoGoWin	3	stim_v01/WinNeu.png	2	7	14	0	39	39	40	None	1		2017_Feb_24_1112	60.0041657384	cfc_SPP1665_Learning	4	14
17	0.5	5	8	None	stim_v01/AvoNeg.png	96	1.1	10	9	stim_v06/3.png	NoGoAvo	4	stim_v01/AvoNeu.png	2	7	15	0	40	40	75	None	1		2017_Feb_24_1112	60.0041657384	cfc_SPP1665_Learning	4	14
16	1	5	8	None	stim_v01/AvoNeu.png	96	2.1	10	8	stim_v06/3.png	NoGoAvo	4	stim_v01/AvoNeg.png	1	7	14	0	41	41	70	None	1		2017_Feb_24_1112	60.0041657384	cfc_SPP1665_Learning	4	14
16	0.5	5	8	None	stim_v01/WinPos.png	96	1.1	10	9	stim_v06/2.png	NoGoWin	3	stim_v01/WinNeu.png	1	7	14	0	42	42	41	None	1		2017_Feb_24_1112	60.0041657384	cfc_SPP1665_Learning	4	14
17	1	5	8	None	stim_v01/AvoNeg.png	160	2.1	11	9	stim_v06/3.png	NoGoAvo	4	stim_v01/AvoNeu.png	1	7	15	0	43	43	79	None	1		2017_Feb_24_1112	60.0041657384	cfc_SPP1665_Learning	4	14
16	0.5	5	8	None	stim_v01/WinPos.png	160	1.1	11	10	stim_v06/2.png	NoGoWin	3	stim_v01/WinNeu.png	1	7	14	0	44	44	48	None	1		2017_Feb_24_1112	60.0041657384	cfc_SPP1665_Learning	4	14
16	0.5	5	8	None	stim_v01/WinPos.png	96	2.1	10	8	stim_v06/2.png	NoGoWin	3	stim_v01/WinNeu.png	2	7	14	0	45	45	52	None	1		2017_Feb_24_1112	60.0041657384	cfc_SPP1665_Learning	4	14
16	0.5	5	8	None	stim_v01/WinPos.png	160	2.1	11	9	stim_v06/2.png	NoGoWin	3	stim_v01/WinNeu.png	2	7	14	0	46	46	49	None	1		2017_Feb_24_1112	60.0041657384	cfc_SPP1665_Learning	4	14
12	1	5	6	3	stim_v01/AvoNeu.png	96	1.1	10	9	stim_v06/1.png	GoAvo	2	stim_v01/AvoNeg.png	1	9	10	0	47	47	25	3	1	0.266594485669	2017_Feb_24_1112	60.0041657384	cfc_SPP1665_Learning	4	14
17	1	5	8	None	stim_v01/WinNeu.png	160	2.1	11	9	stim_v06/2.png	NoGoWin	3	stim_v01/WinPos.png	2	7	15	0	48	48	55	None	1		2017_Feb_24_1112	60.0041657384	cfc_SPP1665_Learning	4	14
12	1	5	6	3	stim_v01/WinPos.png	96	2.1	10	8	stim_v06/4.png	GoWin	1	stim_v01/WinNeu.png	2	9	10	0	49	49	3	3	1	0.266592674605	2017_Feb_24_1112	60.0041657384	cfc_SPP1665_Learning	4	14
16	1	5	8	None	stim_v01/AvoNeu.png	96	2.1	10	8	stim_v06/3.png	NoGoAvo	4	stim_v01/AvoNeg.png	1	7	14	0	50	50	65	None	1		2017_Feb_24_1112	60.0041657384	cfc_SPP1665_Learning	4	14
16	1	5	8	None	stim_v01/AvoNeu.png	160	1.1	11	10	stim_v06/3.png	NoGoAvo	4	stim_v01/AvoNeg.png	2	7	14	0	51	51	64	None	1		2017_Feb_24_1112	60.0041657384	cfc_SPP1665_Learning	4	14
13	0.5	5	6	3	stim_v01/AvoNeg.png	160	1.1	11	10	stim_v06/1.png	GoAvo	2	stim_v01/AvoNeu.png	1	9	11	0	52	52	37	3	1	0.266628594059	2017_Feb_24_1112	60.0041657384	cfc_SPP1665_Learning	4	14
16	1	5	8	None	stim_v01/AvoNeu.png	160	1.1	11	10	stim_v06/3.png	NoGoAvo	4	stim_v01/AvoNeg.png	2	7	14	0	53	53	72	None	1		2017_Feb_24_1112	60.0041657384	cfc_SPP1665_Learning	4	14
12	0.5	5	6	3	stim_v01/WinPos.png	96	2.1	10	8	stim_v06/4.png	GoWin	1	stim_v01/WinNeu.png	1	9	10	0	54	54	6	3	1	0.283225192637	2017_Feb_24_1112	60.0041657384	cfc_SPP1665_Learning	4	14
12	0.5	5	6	3	stim_v01/AvoNeu.png	96	1.1	10	9	stim_v06/1.png	GoAvo	2	stim_v01/AvoNeg.png	1	9	10	0	55	55	30	3	1	0.233275721347	2017_Feb_24_1112	60.0041657384	cfc_SPP1665_Learning	4	14
12	0.5	5	6	3	stim_v01/WinPos.png	160	1.1	11	10	stim_v06/4.png	GoWin	1	stim_v01/WinNeu.png	1	9	10	0	56	56	9	3	1	0.299945547315	2017_Feb_24_1112	60.0041657384	cfc_SPP1665_Learning	4	14
12	1	5	6	3	stim_v01/WinPos.png	160	2.1	11	9	stim_v06/4.png	GoWin	1	stim_v01/WinNeu.png	2	9	10	0	57	57	4	3	1	0.466580419733	2017_Feb_24_1112	60.0041657384	cfc_SPP1665_Learning	4	14
16	0.5	5	8	None	stim_v01/WinPos.png	96	1.1	10	9	stim_v06/2.png	NoGoWin	3	stim_v01/WinNeu.png	2	7	14	0	58	58	44	None	1		2017_Feb_24_1112	60.0041657384	cfc_SPP1665_Learning	4	14
13	0.5	5	6	3	stim_v01/AvoNeg.png	96	1.1	10	9	stim_v06/1.png	GoAvo	2	stim_v01/AvoNeu.png	1	9	11	0	59	59	34	3	1	0.283299748141	2017_Feb_24_1112	60.0041657384	cfc_SPP1665_Learning	4	14
16	0.5	5	8	None	stim_v01/WinPos.png	96	2.1	10	8	stim_v06/2.png	NoGoWin	3	stim_v01/WinNeu.png	2	7	14	0	60	60	47	3	0	0.299942830718	2017_Feb_24_1112	60.0041657384	cfc_SPP1665_Learning	4	14
13	0.5	5	6	3	stim_v01/AvoNeg.png	96	1.1	10	9	stim_v06/1.png	GoAvo	2	stim_v01/AvoNeu.png	2	9	11	0	61	61	36	None	0		2017_Feb_24_1112	60.0041657384	cfc_SPP1665_Learning	4	14
13	0.5	5	6	3	stim_v01/WinNeu.png	96	2.1	10	8	stim_v06/4.png	GoWin	1	stim_v01/WinPos.png	1	9	11	0	62	62	17	3	1	0.24993963117	2017_Feb_24_1112	60.0041657384	cfc_SPP1665_Learning	4	14
17	1	5	8	None	stim_v01/AvoNeg.png	96	2.1	10	8	stim_v06/3.png	NoGoAvo	4	stim_v01/AvoNeu.png	1	7	15	0	63	63	73	3	0	0.249931783223	2017_Feb_24_1112	60.0041657384	cfc_SPP1665_Learning	4	14
17	0.5	5	8	None	stim_v01/WinNeu.png	160	1.1	11	10	stim_v06/2.png	NoGoWin	3	stim_v01/WinPos.png	1	7	15	0	64	64	56	None	1		2017_Feb_24_1112	60.0041657384	cfc_SPP1665_Learning	4	14
17	0.5	5	8	None	stim_v01/WinNeu.png	96	1.1	10	9	stim_v06/2.png	NoGoWin	3	stim_v01/WinPos.png	2	7	15	0	65	65	58	None	1		2017_Feb_24_1112	60.0041657384	cfc_SPP1665_Learning	4	14
13	1	5	6	3	stim_v01/AvoNeg.png	96	1.1	10	9	stim_v06/1.png	GoAvo	2	stim_v01/AvoNeu.png	1	9	11	0	66	66	38	3	1	0.933195249698	2017_Feb_24_1112	60.0041657384	cfc_SPP1665_Learning	4	14
16	1	5	8	None	stim_v01/AvoNeu.png	96	1.1	10	9	stim_v06/3.png	NoGoAvo	4	stim_v01/AvoNeg.png	1	7	14	0	67	67	62	3	0	0.833216318419	2017_Feb_24_1112	60.0041657384	cfc_SPP1665_Learning	4	14
12	1	5	6	3	stim_v01/WinPos.png	160	1.1	11	10	stim_v06/4.png	GoWin	1	stim_v01/WinNeu.png	1	9	10	0	68	68	1	None	0		2017_Feb_24_1112	60.0041657384	cfc_SPP1665_Learning	4	14
12	0.5	5	6	3	stim_v01/WinPos.png	160	2.1	11	9	stim_v06/4.png	GoWin	1	stim_v01/WinNeu.png	2	9	10	0	69	69	10	3	1	0.266589958007	2017_Feb_24_1112	60.0041657384	cfc_SPP1665_Learning	4	14
13	0.5	5	6	3	stim_v01/WinNeu.png	96	2.1	10	8	stim_v06/4.png	GoWin	1	stim_v01/WinPos.png	2	9	11	0	70	70	14	3	1	0.28321523178	2017_Feb_24_1112	60.0041657384	cfc_SPP1665_Learning	4	14
12	0.5	5	6	3	stim_v01/AvoNeu.png	160	2.1	11	9	stim_v06/1.png	GoAvo	2	stim_v01/AvoNeg.png	2	9	10	0	71	71	31	3	1	0.466580117888	2017_Feb_24_1112	60.0041657384	cfc_SPP1665_Learning	4	14
12	1	5	6	3	stim_v01/WinPos.png	160	2.1	11	9	stim_v06/4.png	GoWin	1	stim_v01/WinNeu.png	1	9	10	0	72	72	5	3	1	0.266596296735	2017_Feb_24_1112	60.0041657384	cfc_SPP1665_Learning	4	14
16	1	5	8	None	stim_v01/WinPos.png	160	2.1	11	9	stim_v06/2.png	NoGoWin	3	stim_v01/WinNeu.png	2	7	14	0	73	73	50	None	1		2017_Feb_24_1112	60.0041657384	cfc_SPP1665_Learning	4	14
12	0.5	5	6	3	stim_v01/AvoNeu.png	96	1.1	10	9	stim_v06/1.png	GoAvo	2	stim_v01/AvoNeg.png	1	9	10	0	74	74	21	3	1	0.249950497559	2017_Feb_24_1112	60.0041657384	cfc_SPP1665_Learning	4	14
16	1	5	8	None	stim_v01/WinPos.png	160	2.1	11	9	stim_v06/2.png	NoGoWin	3	stim_v01/WinNeu.png	2	7	14	0	75	75	42	None	1		2017_Feb_24_1112	60.0041657384	cfc_SPP1665_Learning	4	14
13	1	5	6	3	stim_v01/WinNeu.png	96	2.1	10	8	stim_v06/4.png	GoWin	1	stim_v01/WinPos.png	2	9	11	0	76	76	15	3	1	0.316613984802	2017_Feb_24_1112	60.0041657384	cfc_SPP1665_Learning	4	14
17	1	5	8	None	stim_v01/AvoNeg.png	96	2.1	10	8	stim_v06/3.png	NoGoAvo	4	stim_v01/AvoNeu.png	1	7	15	0	77	77	78	None	1		2017_Feb_24_1112	60.0041657384	cfc_SPP1665_Learning	4	14
12	0.5	5	6	3	stim_v01/WinPos.png	96	2.1	10	8	stim_v06/4.png	GoWin	1	stim_v01/WinNeu.png	1	9	10	0	78	78	11	3	1	0.29993347355	2017_Feb_24_1112	60.0041657384	cfc_SPP1665_Learning	4	14
12	1	5	6	3	stim_v01/AvoNeu.png	96	1.1	10	9	stim_v06/1.png	GoAvo	2	stim_v01/AvoNeg.png	1	9	10	0	79	79	22	None	0		2017_Feb_24_1112	60.0041657384	cfc_SPP1665_Learning	4	14
