# Supplementary material for: θ-γ Cross-Frequency Transcranial Alternating Current Stimulation over the Trough Impairs Cognitive Control
Source: eNeuro. 2020 Sep 4;7(5):ENEURO.0126-20.2020. doi: 10.1523/ENEURO.0126-20.2020 (PMC7540931; doi:10.1523/ENEURO.0126-20.2020)
Supplement: Extended Data 1 — contains all materials, pseudonymized raw data and analysis scripts used in this study that are freely available at our repository. Download Extended Data 1, ZIP file. [file enu-eN-NWR-0126-20-s02.zip › 2020_cfc_tacs-master/data/raw/1_learning/s_cntrl/P_15_S_5_cfc_SPP1665_Learning_2017_Jun_19_1138.csv]

icFbackMarker	blineStop	circleMarker	cRespMarker	cResponse	cFback	trigStimulator	preCueStop	portStop	preCueStart	cue	cType	cueMarker	icFback	prepRespStop	icRespMarker	cFbackMarker	trials.thisRepN	trials.thisTrialN	trials.thisN	trials.thisIndex	buttonBox_Response.keys	buttonBox_Response.corr	buttonBox_Response.rt	date	frameRate	expName	session	participant
																								2017_Jun_19_1138	59.998478677	cfc_SPP1665_Learning	5	15
13	0.5	5	6	3	stim_v01/WinNeu.png	96	1.1	10	9	stim_v02/4.png	GoWin	1	stim_v01/WinPos.png	2	9	11	0	0	0	19	3	1	0.29998502787	2017_Jun_19_1138	59.998478677	cfc_SPP1665_Learning	5	15
17	1	5	8	None	stim_v01/AvoNeg.png	160	1.1	11	10	stim_v02/3.png	NoGoAvo	4	stim_v01/AvoNeu.png	2	7	15	0	1	1	78	None	1		2017_Jun_19_1138	59.998478677	cfc_SPP1665_Learning	5	15
13	1	5	6	3	stim_v01/AvoNeg.png	160	2.1	11	9	stim_v02/1.png	GoAvo	2	stim_v01/AvoNeu.png	2	9	11	0	2	2	36	3	1	0.349945454358	2017_Jun_19_1138	59.998478677	cfc_SPP1665_Learning	5	15
16	1	5	8	None	stim_v01/WinPos.png	160	2.1	11	9	stim_v02/2.png	NoGoWin	3	stim_v01/WinNeu.png	2	7	14	0	3	3	42	None	1		2017_Jun_19_1138	59.998478677	cfc_SPP1665_Learning	5	15
12	1	5	6	3	stim_v01/AvoNeu.png	96	2.1	10	8	stim_v02/1.png	GoAvo	2	stim_v01/AvoNeg.png	1	9	10	0	4	4	30	None	0		2017_Jun_19_1138	59.998478677	cfc_SPP1665_Learning	5	15
12	1	5	6	3	stim_v01/WinPos.png	160	2.1	11	9	stim_v02/4.png	GoWin	1	stim_v01/WinNeu.png	2	9	10	0	5	5	10	3	1	0.29996148299	2017_Jun_19_1138	59.998478677	cfc_SPP1665_Learning	5	15
13	0.5	5	6	3	stim_v01/AvoNeg.png	96	1.1	10	9	stim_v02/1.png	GoAvo	2	stim_v01/AvoNeu.png	1	9	11	0	6	6	38	None	0		2017_Jun_19_1138	59.998478677	cfc_SPP1665_Learning	5	15
16	1	5	8	None	stim_v01/WinPos.png	160	1.1	11	10	stim_v02/2.png	NoGoWin	3	stim_v01/WinNeu.png	1	7	14	0	7	7	48	None	1		2017_Jun_19_1138	59.998478677	cfc_SPP1665_Learning	5	15
12	1	5	6	3	stim_v01/WinPos.png	160	1.1	11	10	stim_v02/4.png	GoWin	1	stim_v01/WinNeu.png	2	9	10	0	8	8	7	3	1	0.316611939911	2017_Jun_19_1138	59.998478677	cfc_SPP1665_Learning	5	15
16	1	5	8	None	stim_v01/AvoNeu.png	96	1.1	10	9	stim_v02/3.png	NoGoAvo	4	stim_v01/AvoNeg.png	2	7	14	0	9	9	68	3	0	0.299942164113	2017_Jun_19_1138	59.998478677	cfc_SPP1665_Learning	5	15
12	1	5	6	3	stim_v01/AvoNeu.png	96	2.1	10	8	stim_v02/1.png	GoAvo	2	stim_v01/AvoNeg.png	2	9	10	0	10	10	28	None	0		2017_Jun_19_1138	59.998478677	cfc_SPP1665_Learning	5	15
16	0.5	5	8	None	stim_v01/WinPos.png	160	2.1	11	9	stim_v02/2.png	NoGoWin	3	stim_v01/WinNeu.png	1	7	14	0	11	11	46	None	1		2017_Jun_19_1138	59.998478677	cfc_SPP1665_Learning	5	15
17	1	5	8	None	stim_v01/AvoNeg.png	96	2.1	10	8	stim_v02/3.png	NoGoAvo	4	stim_v01/AvoNeu.png	2	7	15	0	12	12	75	3	0	0.283283255182	2017_Jun_19_1138	59.998478677	cfc_SPP1665_Learning	5	15
12	0.5	5	6	3	stim_v01/WinPos.png	96	2.1	10	8	stim_v02/4.png	GoWin	1	stim_v01/WinNeu.png	1	9	10	0	13	13	5	3	1	0.316628240213	2017_Jun_19_1138	59.998478677	cfc_SPP1665_Learning	5	15
13	0.5	5	6	3	stim_v01/WinNeu.png	96	2.1	10	8	stim_v02/4.png	GoWin	1	stim_v01/WinPos.png	1	9	11	0	14	14	13	3	1	0.749928912571	2017_Jun_19_1138	59.998478677	cfc_SPP1665_Learning	5	15
17	1	5	8	None	stim_v01/AvoNeg.png	160	1.1	11	10	stim_v02/3.png	NoGoAvo	4	stim_v01/AvoNeu.png	2	7	15	0	15	15	74	3	0	0.283269973455	2017_Jun_19_1138	59.998478677	cfc_SPP1665_Learning	5	15
12	0.5	5	6	3	stim_v01/AvoNeu.png	160	2.1	11	9	stim_v02/1.png	GoAvo	2	stim_v01/AvoNeg.png	1	9	10	0	16	16	31	3	1	0.283337589523	2017_Jun_19_1138	59.998478677	cfc_SPP1665_Learning	5	15
13	1	5	6	3	stim_v01/WinNeu.png	160	2.1	11	9	stim_v02/4.png	GoWin	1	stim_v01/WinPos.png	2	9	11	0	17	17	15	3	1	0.349916476044	2017_Jun_19_1138	59.998478677	cfc_SPP1665_Learning	5	15
12	1	5	6	3	stim_v01/AvoNeu.png	96	1.1	10	9	stim_v02/1.png	GoAvo	2	stim_v01/AvoNeg.png	2	9	10	0	18	18	27	3	1	0.516603367159	2017_Jun_19_1138	59.998478677	cfc_SPP1665_Learning	5	15
16	1	5	8	None	stim_v01/WinPos.png	96	1.1	10	9	stim_v02/2.png	NoGoWin	3	stim_v01/WinNeu.png	1	7	14	0	19	19	50	3	0	0.249948533305	2017_Jun_19_1138	59.998478677	cfc_SPP1665_Learning	5	15
17	0.5	5	8	None	stim_v01/WinNeu.png	96	2.1	10	8	stim_v02/2.png	NoGoWin	3	stim_v01/WinPos.png	1	7	15	0	20	20	59	None	1		2017_Jun_19_1138	59.998478677	cfc_SPP1665_Learning	5	15
12	0.5	5	6	3	stim_v01/AvoNeu.png	96	2.1	10	8	stim_v02/1.png	GoAvo	2	stim_v01/AvoNeg.png	1	9	10	0	21	21	22	3	1	0.416609162823	2017_Jun_19_1138	59.998478677	cfc_SPP1665_Learning	5	15
12	1	5	6	3	stim_v01/AvoNeu.png	96	1.1	10	9	stim_v02/1.png	GoAvo	2	stim_v01/AvoNeg.png	1	9	10	0	22	22	32	None	0		2017_Jun_19_1138	59.998478677	cfc_SPP1665_Learning	5	15
17	1	5	8	None	stim_v01/AvoNeg.png	160	1.1	11	10	stim_v02/3.png	NoGoAvo	4	stim_v01/AvoNeu.png	2	7	15	0	23	23	73	None	1		2017_Jun_19_1138	59.998478677	cfc_SPP1665_Learning	5	15
16	1	5	8	None	stim_v01/AvoNeu.png	96	2.1	10	8	stim_v02/3.png	NoGoAvo	4	stim_v01/AvoNeg.png	1	7	14	0	24	24	62	3	0	0.266592349362	2017_Jun_19_1138	59.998478677	cfc_SPP1665_Learning	5	15
12	0.5	5	6	3	stim_v01/WinPos.png	160	2.1	11	9	stim_v02/4.png	GoWin	1	stim_v01/WinNeu.png	1	9	10	0	25	25	12	None	0		2017_Jun_19_1138	59.998478677	cfc_SPP1665_Learning	5	15
16	1	5	8	None	stim_v01/WinPos.png	96	1.1	10	9	stim_v02/2.png	NoGoWin	3	stim_v01/WinNeu.png	2	7	14	0	26	26	44	3	0	0.266616497958	2017_Jun_19_1138	59.998478677	cfc_SPP1665_Learning	5	15
13	1	5	6	3	stim_v01/AvoNeg.png	96	1.1	10	9	stim_v02/1.png	GoAvo	2	stim_v01/AvoNeu.png	1	9	11	0	27	27	39	3	1	0.249943099871	2017_Jun_19_1138	59.998478677	cfc_SPP1665_Learning	5	15
12	0.5	5	6	3	stim_v01/AvoNeu.png	160	1.1	11	10	stim_v02/1.png	GoAvo	2	stim_v01/AvoNeg.png	2	9	10	0	28	28	25	None	0		2017_Jun_19_1138	59.998478677	cfc_SPP1665_Learning	5	15
16	0.5	5	8	None	stim_v01/AvoNeu.png	160	2.1	11	9	stim_v02/3.png	NoGoAvo	4	stim_v01/AvoNeg.png	2	7	14	0	29	29	63	None	1		2017_Jun_19_1138	59.998478677	cfc_SPP1665_Learning	5	15
12	0.5	5	6	3	stim_v01/AvoNeu.png	96	2.1	10	8	stim_v02/1.png	GoAvo	2	stim_v01/AvoNeg.png	1	9	10	0	30	30	29	3	1	0.449939960554	2017_Jun_19_1138	59.998478677	cfc_SPP1665_Learning	5	15
16	0.5	5	8	None	stim_v01/WinPos.png	96	1.1	10	9	stim_v02/2.png	NoGoWin	3	stim_v01/WinNeu.png	1	7	14	0	31	31	40	3	0	0.233266683208	2017_Jun_19_1138	59.998478677	cfc_SPP1665_Learning	5	15
12	1	5	6	3	stim_v01/AvoNeu.png	96	2.1	10	8	stim_v02/1.png	GoAvo	2	stim_v01/AvoNeg.png	2	9	10	0	32	32	24	None	0		2017_Jun_19_1138	59.998478677	cfc_SPP1665_Learning	5	15
17	1	5	8	None	stim_v01/WinNeu.png	96	1.1	10	9	stim_v02/2.png	NoGoWin	3	stim_v01/WinPos.png	2	7	15	0	33	33	58	None	1		2017_Jun_19_1138	59.998478677	cfc_SPP1665_Learning	5	15
16	0.5	5	8	None	stim_v01/AvoNeu.png	96	2.1	10	8	stim_v02/3.png	NoGoAvo	4	stim_v01/AvoNeg.png	1	7	14	0	34	34	61	None	1		2017_Jun_19_1138	59.998478677	cfc_SPP1665_Learning	5	15
16	0.5	5	8	None	stim_v01/AvoNeu.png	160	1.1	11	10	stim_v02/3.png	NoGoAvo	4	stim_v01/AvoNeg.png	1	7	14	0	35	35	65	3	0	0.566605751833	2017_Jun_19_1138	59.998478677	cfc_SPP1665_Learning	5	15
16	1	5	8	None	stim_v01/AvoNeu.png	160	2.1	11	9	stim_v02/3.png	NoGoAvo	4	stim_v01/AvoNeg.png	2	7	14	0	36	36	71	3	0	0.299967821996	2017_Jun_19_1138	59.998478677	cfc_SPP1665_Learning	5	15
12	1	5	6	3	stim_v01/AvoNeu.png	96	1.1	10	9	stim_v02/1.png	GoAvo	2	stim_v01/AvoNeg.png	2	9	10	0	37	37	21	3	1	0.216618641146	2017_Jun_19_1138	59.998478677	cfc_SPP1665_Learning	5	15
12	1	5	6	3	stim_v01/WinPos.png	96	1.1	10	9	stim_v02/4.png	GoWin	1	stim_v01/WinNeu.png	1	9	10	0	38	38	2	3	1	0.283219865118	2017_Jun_19_1138	59.998478677	cfc_SPP1665_Learning	5	15
17	1	5	8	None	stim_v01/WinNeu.png	160	1.1	11	10	stim_v02/2.png	NoGoWin	3	stim_v01/WinPos.png	2	7	15	0	39	39	56	3	0	0.283274803173	2017_Jun_19_1138	59.998478677	cfc_SPP1665_Learning	5	15
16	1	5	8	None	stim_v01/AvoNeu.png	96	2.1	10	8	stim_v02/3.png	NoGoAvo	4	stim_v01/AvoNeg.png	2	7	14	0	40	40	69	None	1		2017_Jun_19_1138	59.998478677	cfc_SPP1665_Learning	5	15
13	0.5	5	6	3	stim_v01/WinNeu.png	96	2.1	10	8	stim_v02/4.png	GoWin	1	stim_v01/WinPos.png	1	9	11	0	41	41	18	3	1	0.299984122298	2017_Jun_19_1138	59.998478677	cfc_SPP1665_Learning	5	15
12	0.5	5	6	3	stim_v01/WinPos.png	160	1.1	11	10	stim_v02/4.png	GoWin	1	stim_v01/WinNeu.png	2	9	10	0	42	42	4	3	1	0.283309818637	2017_Jun_19_1138	59.998478677	cfc_SPP1665_Learning	5	15
13	1	5	6	3	stim_v01/AvoNeg.png	96	2.1	10	8	stim_v02/1.png	GoAvo	2	stim_v01/AvoNeu.png	1	9	11	0	43	43	34	3	1	0.333273263701	2017_Jun_19_1138	59.998478677	cfc_SPP1665_Learning	5	15
13	0.5	5	6	3	stim_v01/AvoNeg.png	96	2.1	10	8	stim_v02/1.png	GoAvo	2	stim_v01/AvoNeu.png	1	9	11	0	44	44	33	None	0		2017_Jun_19_1138	59.998478677	cfc_SPP1665_Learning	5	15
12	1	5	6	3	stim_v01/AvoNeu.png	160	2.1	11	9	stim_v02/1.png	GoAvo	2	stim_v01/AvoNeg.png	1	9	10	0	45	45	26	3	1	0.299946390118	2017_Jun_19_1138	59.998478677	cfc_SPP1665_Learning	5	15
12	0.5	5	6	3	stim_v01/WinPos.png	96	1.1	10	9	stim_v02/4.png	GoWin	1	stim_v01/WinNeu.png	1	9	10	0	46	46	8	3	1	0.333271150699	2017_Jun_19_1138	59.998478677	cfc_SPP1665_Learning	5	15
16	1	5	8	None	stim_v01/AvoNeu.png	160	1.1	11	10	stim_v02/3.png	NoGoAvo	4	stim_v01/AvoNeg.png	1	7	14	0	47	47	64	None	1		2017_Jun_19_1138	59.998478677	cfc_SPP1665_Learning	5	15
16	0.5	5	8	None	stim_v01/AvoNeu.png	96	1.1	10	9	stim_v02/3.png	NoGoAvo	4	stim_v01/AvoNeg.png	1	7	14	0	48	48	67	3	0	0.249952457452	2017_Jun_19_1138	59.998478677	cfc_SPP1665_Learning	5	15
16	0.5	5	8	None	stim_v01/WinPos.png	160	2.1	11	9	stim_v02/2.png	NoGoWin	3	stim_v01/WinNeu.png	2	7	14	0	49	49	43	None	1		2017_Jun_19_1138	59.998478677	cfc_SPP1665_Learning	5	15
12	0.5	5	6	3	stim_v01/AvoNeu.png	96	1.1	10	9	stim_v02/1.png	GoAvo	2	stim_v01/AvoNeg.png	1	9	10	0	50	50	23	3	1	0.41662002969	2017_Jun_19_1138	59.998478677	cfc_SPP1665_Learning	5	15
13	1	5	6	3	stim_v01/WinNeu.png	96	1.1	10	9	stim_v02/4.png	GoWin	1	stim_v01/WinPos.png	2	9	11	0	51	51	16	3	1	0.249919253132	2017_Jun_19_1138	59.998478677	cfc_SPP1665_Learning	5	15
16	1	5	8	None	stim_v01/AvoNeu.png	160	1.1	11	10	stim_v02/3.png	NoGoAvo	4	stim_v01/AvoNeg.png	2	7	14	0	52	52	60	None	1		2017_Jun_19_1138	59.998478677	cfc_SPP1665_Learning	5	15
16	0.5	5	8	None	stim_v01/WinPos.png	160	2.1	11	9	stim_v02/2.png	NoGoWin	3	stim_v01/WinNeu.png	2	7	14	0	53	53	45	None	1		2017_Jun_19_1138	59.998478677	cfc_SPP1665_Learning	5	15
13	1	5	6	3	stim_v01/AvoNeg.png	160	1.1	11	10	stim_v02/1.png	GoAvo	2	stim_v01/AvoNeu.png	1	9	11	0	54	54	37	None	0		2017_Jun_19_1138	59.998478677	cfc_SPP1665_Learning	5	15
13	0.5	5	6	3	stim_v01/WinNeu.png	160	2.1	11	9	stim_v02/4.png	GoWin	1	stim_v01/WinPos.png	2	9	11	0	55	55	17	3	1	0.299983820441	2017_Jun_19_1138	59.998478677	cfc_SPP1665_Learning	5	15
12	1	5	6	3	stim_v01/WinPos.png	160	1.1	11	10	stim_v02/4.png	GoWin	1	stim_v01/WinNeu.png	1	9	10	0	56	56	11	None	0		2017_Jun_19_1138	59.998478677	cfc_SPP1665_Learning	5	15
16	1	5	8	None	stim_v01/WinPos.png	160	2.1	11	9	stim_v02/2.png	NoGoWin	3	stim_v01/WinNeu.png	1	7	14	0	57	57	41	None	1		2017_Jun_19_1138	59.998478677	cfc_SPP1665_Learning	5	15
12	0.5	5	6	3	stim_v01/AvoNeu.png	96	2.1	10	8	stim_v02/1.png	GoAvo	2	stim_v01/AvoNeg.png	1	9	10	0	58	58	20	3	1	0.599988770902	2017_Jun_19_1138	59.998478677	cfc_SPP1665_Learning	5	15
17	0.5	5	8	None	stim_v01/AvoNeg.png	160	2.1	11	9	stim_v02/3.png	NoGoAvo	4	stim_v01/AvoNeu.png	2	7	15	0	59	59	79	None	1		2017_Jun_19_1138	59.998478677	cfc_SPP1665_Learning	5	15
16	1	5	8	None	stim_v01/WinPos.png	96	2.1	10	8	stim_v02/2.png	NoGoWin	3	stim_v01/WinNeu.png	2	7	14	0	60	60	52	None	1		2017_Jun_19_1138	59.998478677	cfc_SPP1665_Learning	5	15
17	0.5	5	8	None	stim_v01/WinNeu.png	160	1.1	11	10	stim_v02/2.png	NoGoWin	3	stim_v01/WinPos.png	1	7	15	0	61	61	55	3	0	0.616601495643	2017_Jun_19_1138	59.998478677	cfc_SPP1665_Learning	5	15
17	0.5	5	8	None	stim_v01/WinNeu.png	160	1.1	11	10	stim_v02/2.png	NoGoWin	3	stim_v01/WinPos.png	1	7	15	0	62	62	54	None	1		2017_Jun_19_1138	59.998478677	cfc_SPP1665_Learning	5	15
16	0.5	5	8	None	stim_v01/AvoNeu.png	160	1.1	11	10	stim_v02/3.png	NoGoAvo	4	stim_v01/AvoNeg.png	2	7	14	0	63	63	72	None	1		2017_Jun_19_1138	59.998478677	cfc_SPP1665_Learning	5	15
12	0.5	5	6	3	stim_v01/WinPos.png	96	2.1	10	8	stim_v02/4.png	GoWin	1	stim_v01/WinNeu.png	1	9	10	0	64	64	6	3	1	0.749924082851	2017_Jun_19_1138	59.998478677	cfc_SPP1665_Learning	5	15
12	0.5	5	6	3	stim_v01/WinPos.png	160	2.1	11	9	stim_v02/4.png	GoWin	1	stim_v01/WinNeu.png	2	9	10	0	65	65	3	None	0		2017_Jun_19_1138	59.998478677	cfc_SPP1665_Learning	5	15
16	0.5	5	8	None	stim_v01/WinPos.png	96	1.1	10	9	stim_v02/2.png	NoGoWin	3	stim_v01/WinNeu.png	2	7	14	0	66	66	51	None	1		2017_Jun_19_1138	59.998478677	cfc_SPP1665_Learning	5	15
17	0.5	5	8	None	stim_v01/WinNeu.png	96	1.1	10	9	stim_v02/2.png	NoGoWin	3	stim_v01/WinPos.png	1	7	15	0	67	67	57	3	0	0.649971232985	2017_Jun_19_1138	59.998478677	cfc_SPP1665_Learning	5	15
17	0.5	5	8	None	stim_v01/AvoNeg.png	160	2.1	11	9	stim_v02/3.png	NoGoAvo	4	stim_v01/AvoNeu.png	2	7	15	0	68	68	76	None	1		2017_Jun_19_1138	59.998478677	cfc_SPP1665_Learning	5	15
16	0.5	5	8	None	stim_v01/AvoNeu.png	160	1.1	11	10	stim_v02/3.png	NoGoAvo	4	stim_v01/AvoNeg.png	2	7	14	0	69	69	70	3	0	0.299943975258	2017_Jun_19_1138	59.998478677	cfc_SPP1665_Learning	5	15
17	1	5	8	None	stim_v01/AvoNeg.png	96	2.1	10	8	stim_v02/3.png	NoGoAvo	4	stim_v01/AvoNeu.png	1	7	15	0	70	70	77	None	1		2017_Jun_19_1138	59.998478677	cfc_SPP1665_Learning	5	15
13	0.5	5	6	3	stim_v01/WinNeu.png	160	2.1	11	9	stim_v02/4.png	GoWin	1	stim_v01/WinPos.png	2	9	11	0	71	71	14	3	1	0.28328234961	2017_Jun_19_1138	59.998478677	cfc_SPP1665_Learning	5	15
16	0.5	5	8	None	stim_v01/AvoNeu.png	160	1.1	11	10	stim_v02/3.png	NoGoAvo	4	stim_v01/AvoNeg.png	1	7	14	0	72	72	66	None	1		2017_Jun_19_1138	59.998478677	cfc_SPP1665_Learning	5	15
13	1	5	6	3	stim_v01/AvoNeg.png	160	2.1	11	9	stim_v02/1.png	GoAvo	2	stim_v01/AvoNeu.png	2	9	11	0	73	73	35	3	1	0.266576652775	2017_Jun_19_1138	59.998478677	cfc_SPP1665_Learning	5	15
12	1	5	6	3	stim_v01/WinPos.png	160	2.1	11	9	stim_v02/4.png	GoWin	1	stim_v01/WinNeu.png	1	9	10	0	74	74	9	3	1	0.266615592386	2017_Jun_19_1138	59.998478677	cfc_SPP1665_Learning	5	15
17	1	5	8	None	stim_v01/WinNeu.png	96	1.1	10	9	stim_v02/2.png	NoGoWin	3	stim_v01/WinPos.png	2	7	15	0	75	75	53	None	1		2017_Jun_19_1138	59.998478677	cfc_SPP1665_Learning	5	15
12	1	5	6	3	stim_v01/WinPos.png	160	1.1	11	10	stim_v02/4.png	GoWin	1	stim_v01/WinNeu.png	2	9	10	0	76	76	1	3	1	0.299943371542	2017_Jun_19_1138	59.998478677	cfc_SPP1665_Learning	5	15
16	0.5	5	8	None	stim_v01/WinPos.png	160	1.1	11	10	stim_v02/2.png	NoGoWin	3	stim_v01/WinNeu.png	2	7	14	0	77	77	49	None	1		2017_Jun_19_1138	59.998478677	cfc_SPP1665_Learning	5	15
12	0.5	5	6	3	stim_v01/WinPos.png	96	1.1	10	9	stim_v02/4.png	GoWin	1	stim_v01/WinNeu.png	1	9	10	0	78	78	0	None	0		2017_Jun_19_1138	59.998478677	cfc_SPP1665_Learning	5	15
16	0.5	5	8	None	stim_v01/WinPos.png	96	2.1	10	8	stim_v02/2.png	NoGoWin	3	stim_v01/WinNeu.png	1	7	14	0	79	79	47	None	1		2017_Jun_19_1138	59.998478677	cfc_SPP1665_Learning	5	15
