# Supplementary material for: θ-γ Cross-Frequency Transcranial Alternating Current Stimulation over the Trough Impairs Cognitive Control
Source: eNeuro. 2020 Sep 4;7(5):ENEURO.0126-20.2020. doi: 10.1523/ENEURO.0126-20.2020 (PMC7540931; doi:10.1523/ENEURO.0126-20.2020)
Supplement: Extended Data 1 — contains all materials, pseudonymized raw data and analysis scripts used in this study that are freely available at our repository. Download Extended Data 1, ZIP file. [file enu-eN-NWR-0126-20-s02.zip › 2020_cfc_tacs-master/data/raw/1_learning/s_cntrl/P_16_S_4_cfc_SPP1665_Learning_2017_Feb_10_0849.csv]

icFbackMarker	blineStop	circleMarker	cRespMarker	cResponse	cFback	trigStimulator	preCueStop	portStop	preCueStart	cue	cType	cueMarker	icFback	prepRespStop	icRespMarker	cFbackMarker	trials.thisRepN	trials.thisTrialN	trials.thisN	trials.thisIndex	buttonBox_Response.keys	buttonBox_Response.corr	buttonBox_Response.rt	date	frameRate	expName	session	participant
																								2017_Feb_10_0849	60.0061583606	cfc_SPP1665_Learning	4	16
12	1	5	6	3	stim_v01/AvoNeu.png	160	1.1	11	10	stim_v06/1.png	GoAvo	2	stim_v01/AvoNeg.png	2	9	10	0	0	0	27	3	1	0.383294143216	2017_Feb_10_0849	60.0061583606	cfc_SPP1665_Learning	4	16
17	0.5	5	8	None	stim_v01/AvoNeg.png	160	2.1	11	9	stim_v06/3.png	NoGoAvo	4	stim_v01/AvoNeu.png	2	7	15	0	1	1	75	3	0	0.433251129672	2017_Feb_10_0849	60.0061583606	cfc_SPP1665_Learning	4	16
13	1	5	6	3	stim_v01/WinNeu.png	96	1.1	10	9	stim_v06/4.png	GoWin	1	stim_v01/WinPos.png	1	9	11	0	2	2	18	3	1	0.233247809328	2017_Feb_10_0849	60.0061583606	cfc_SPP1665_Learning	4	16
16	0.5	5	8	None	stim_v01/AvoNeu.png	96	1.1	10	9	stim_v06/3.png	NoGoAvo	4	stim_v01/AvoNeg.png	2	7	14	0	3	3	61	3	0	0.383236791823	2017_Feb_10_0849	60.0061583606	cfc_SPP1665_Learning	4	16
16	1	5	8	None	stim_v01/WinPos.png	96	2.1	10	8	stim_v06/2.png	NoGoWin	3	stim_v01/WinNeu.png	1	7	14	0	4	4	47	3	0	0.31661288716	2017_Feb_10_0849	60.0061583606	cfc_SPP1665_Learning	4	16
16	1	5	8	None	stim_v01/AvoNeu.png	160	1.1	11	10	stim_v06/3.png	NoGoAvo	4	stim_v01/AvoNeg.png	2	7	14	0	5	5	63	None	1		2017_Feb_10_0849	60.0061583606	cfc_SPP1665_Learning	4	16
16	0.5	5	8	None	stim_v01/WinPos.png	160	1.1	11	10	stim_v06/2.png	NoGoWin	3	stim_v01/WinNeu.png	2	7	14	0	6	6	49	3	0	0.29993630977	2017_Feb_10_0849	60.0061583606	cfc_SPP1665_Learning	4	16
12	1	5	6	3	stim_v01/WinPos.png	160	2.1	11	9	stim_v06/4.png	GoWin	1	stim_v01/WinNeu.png	2	9	10	0	7	7	12	3	1	0.283264561971	2017_Feb_10_0849	60.0061583606	cfc_SPP1665_Learning	4	16
13	0.5	5	6	3	stim_v01/AvoNeg.png	160	1.1	11	10	stim_v06/1.png	GoAvo	2	stim_v01/AvoNeu.png	1	9	11	0	8	8	34	3	1	0.333258977756	2017_Feb_10_0849	60.0061583606	cfc_SPP1665_Learning	4	16
16	0.5	5	8	None	stim_v01/AvoNeu.png	96	1.1	10	9	stim_v06/3.png	NoGoAvo	4	stim_v01/AvoNeg.png	1	7	14	0	9	9	62	None	1		2017_Feb_10_0849	60.0061583606	cfc_SPP1665_Learning	4	16
13	0.5	5	6	3	stim_v01/WinNeu.png	96	1.1	10	9	stim_v06/4.png	GoWin	1	stim_v01/WinPos.png	1	9	11	0	10	10	19	3	1	0.299926952438	2017_Feb_10_0849	60.0061583606	cfc_SPP1665_Learning	4	16
12	0.5	5	6	3	stim_v01/AvoNeu.png	160	2.1	11	9	stim_v06/1.png	GoAvo	2	stim_v01/AvoNeg.png	2	9	10	0	11	11	28	3	1	0.283244338059	2017_Feb_10_0849	60.0061583606	cfc_SPP1665_Learning	4	16
17	1	5	8	None	stim_v01/AvoNeg.png	96	1.1	10	9	stim_v06/3.png	NoGoAvo	4	stim_v01/AvoNeu.png	1	7	15	0	12	12	74	None	1		2017_Feb_10_0849	60.0061583606	cfc_SPP1665_Learning	4	16
12	1	5	6	3	stim_v01/AvoNeu.png	160	2.1	11	9	stim_v06/1.png	GoAvo	2	stim_v01/AvoNeg.png	2	9	10	0	13	13	24	3	1	0.266615151031	2017_Feb_10_0849	60.0061583606	cfc_SPP1665_Learning	4	16
12	0.5	5	6	3	stim_v01/WinPos.png	96	1.1	10	9	stim_v06/4.png	GoWin	1	stim_v01/WinNeu.png	1	9	10	0	14	14	11	None	0		2017_Feb_10_0849	60.0061583606	cfc_SPP1665_Learning	4	16
12	1	5	6	3	stim_v01/AvoNeu.png	160	2.1	11	9	stim_v06/1.png	GoAvo	2	stim_v01/AvoNeg.png	1	9	10	0	15	15	29	3	1	0.299933593125	2017_Feb_10_0849	60.0061583606	cfc_SPP1665_Learning	4	16
16	1	5	8	None	stim_v01/AvoNeu.png	160	2.1	11	9	stim_v06/3.png	NoGoAvo	4	stim_v01/AvoNeg.png	1	7	14	0	16	16	71	3	0	0.549918953428	2017_Feb_10_0849	60.0061583606	cfc_SPP1665_Learning	4	16
12	0.5	5	6	3	stim_v01/AvoNeu.png	160	1.1	11	10	stim_v06/1.png	GoAvo	2	stim_v01/AvoNeg.png	1	9	10	0	17	17	32	3	1	0.249979927013	2017_Feb_10_0849	60.0061583606	cfc_SPP1665_Learning	4	16
13	1	5	6	3	stim_v01/AvoNeg.png	96	2.1	10	8	stim_v06/1.png	GoAvo	2	stim_v01/AvoNeu.png	1	9	11	0	18	18	39	3	1	0.266597643763	2017_Feb_10_0849	60.0061583606	cfc_SPP1665_Learning	4	16
16	0.5	5	8	None	stim_v01/WinPos.png	96	2.1	10	8	stim_v06/2.png	NoGoWin	3	stim_v01/WinNeu.png	2	7	14	0	19	19	42	3	0	0.266602473354	2017_Feb_10_0849	60.0061583606	cfc_SPP1665_Learning	4	16
12	0.5	5	6	3	stim_v01/WinPos.png	96	2.1	10	8	stim_v06/4.png	GoWin	1	stim_v01/WinNeu.png	1	9	10	0	20	20	3	None	0		2017_Feb_10_0849	60.0061583606	cfc_SPP1665_Learning	4	16
12	0.5	5	6	3	stim_v01/AvoNeu.png	160	1.1	11	10	stim_v06/1.png	GoAvo	2	stim_v01/AvoNeg.png	2	9	10	0	21	21	26	3	1	0.249939177339	2017_Feb_10_0849	60.0061583606	cfc_SPP1665_Learning	4	16
12	1	5	6	3	stim_v01/AvoNeu.png	96	2.1	10	8	stim_v06/1.png	GoAvo	2	stim_v01/AvoNeg.png	2	9	10	0	22	22	25	3	1	0.283257921284	2017_Feb_10_0849	60.0061583606	cfc_SPP1665_Learning	4	16
17	1	5	8	None	stim_v01/WinNeu.png	96	2.1	10	8	stim_v06/2.png	NoGoWin	3	stim_v01/WinPos.png	1	7	15	0	23	23	55	None	1		2017_Feb_10_0849	60.0061583606	cfc_SPP1665_Learning	4	16
16	0.5	5	8	None	stim_v01/AvoNeu.png	160	2.1	11	9	stim_v06/3.png	NoGoAvo	4	stim_v01/AvoNeg.png	1	7	14	0	24	24	64	3	0	0.283262449025	2017_Feb_10_0849	60.0061583606	cfc_SPP1665_Learning	4	16
12	0.5	5	6	3	stim_v01/AvoNeu.png	96	2.1	10	8	stim_v06/1.png	GoAvo	2	stim_v01/AvoNeg.png	2	9	10	0	25	25	23	3	1	0.233282522012	2017_Feb_10_0849	60.0061583606	cfc_SPP1665_Learning	4	16
16	0.5	5	8	None	stim_v01/WinPos.png	96	2.1	10	8	stim_v06/2.png	NoGoWin	3	stim_v01/WinNeu.png	2	7	14	0	26	26	52	3	0	0.233260788853	2017_Feb_10_0849	60.0061583606	cfc_SPP1665_Learning	4	16
13	0.5	5	6	3	stim_v01/WinNeu.png	96	2.1	10	8	stim_v06/4.png	GoWin	1	stim_v01/WinPos.png	2	9	11	0	27	27	17	None	0		2017_Feb_10_0849	60.0061583606	cfc_SPP1665_Learning	4	16
17	0.5	5	8	None	stim_v01/WinNeu.png	160	1.1	11	10	stim_v06/2.png	NoGoWin	3	stim_v01/WinPos.png	2	7	15	0	28	28	59	None	1		2017_Feb_10_0849	60.0061583606	cfc_SPP1665_Learning	4	16
16	0.5	5	8	None	stim_v01/AvoNeu.png	96	1.1	10	9	stim_v06/3.png	NoGoAvo	4	stim_v01/AvoNeg.png	2	7	14	0	29	29	65	None	1		2017_Feb_10_0849	60.0061583606	cfc_SPP1665_Learning	4	16
13	0.5	5	6	3	stim_v01/AvoNeg.png	160	2.1	11	9	stim_v06/1.png	GoAvo	2	stim_v01/AvoNeu.png	2	9	11	0	30	30	35	3	1	0.299933291276	2017_Feb_10_0849	60.0061583606	cfc_SPP1665_Learning	4	16
13	0.5	5	6	3	stim_v01/AvoNeg.png	96	2.1	10	8	stim_v06/1.png	GoAvo	2	stim_v01/AvoNeu.png	1	9	11	0	31	31	33	3	1	0.349927707061	2017_Feb_10_0849	60.0061583606	cfc_SPP1665_Learning	4	16
16	0.5	5	8	None	stim_v01/WinPos.png	160	2.1	11	9	stim_v06/2.png	NoGoWin	3	stim_v01/WinNeu.png	1	7	14	0	32	32	51	None	1		2017_Feb_10_0849	60.0061583606	cfc_SPP1665_Learning	4	16
12	1	5	6	3	stim_v01/AvoNeu.png	96	1.1	10	9	stim_v06/1.png	GoAvo	2	stim_v01/AvoNeg.png	2	9	10	0	33	33	22	3	1	0.29997343725	2017_Feb_10_0849	60.0061583606	cfc_SPP1665_Learning	4	16
16	0.5	5	8	None	stim_v01/AvoNeu.png	160	1.1	11	10	stim_v06/3.png	NoGoAvo	4	stim_v01/AvoNeg.png	2	7	14	0	34	34	70	None	1		2017_Feb_10_0849	60.0061583606	cfc_SPP1665_Learning	4	16
12	0.5	5	6	3	stim_v01/WinPos.png	96	2.1	10	8	stim_v06/4.png	GoWin	1	stim_v01/WinNeu.png	2	9	10	0	35	35	10	3	1	0.283269089713	2017_Feb_10_0849	60.0061583606	cfc_SPP1665_Learning	4	16
12	1	5	6	3	stim_v01/AvoNeu.png	96	2.1	10	8	stim_v06/1.png	GoAvo	2	stim_v01/AvoNeg.png	1	9	10	0	36	36	30	3	1	0.249928914459	2017_Feb_10_0849	60.0061583606	cfc_SPP1665_Learning	4	16
12	0.5	5	6	3	stim_v01/AvoNeu.png	96	2.1	10	8	stim_v06/1.png	GoAvo	2	stim_v01/AvoNeg.png	1	9	10	0	37	37	21	3	1	0.483263354573	2017_Feb_10_0849	60.0061583606	cfc_SPP1665_Learning	4	16
17	1	5	8	None	stim_v01/WinNeu.png	160	2.1	11	9	stim_v06/2.png	NoGoWin	3	stim_v01/WinPos.png	1	7	15	0	38	38	53	3	0	0.266661032144	2017_Feb_10_0849	60.0061583606	cfc_SPP1665_Learning	4	16
17	1	5	8	None	stim_v01/WinNeu.png	160	1.1	11	10	stim_v06/2.png	NoGoWin	3	stim_v01/WinPos.png	1	7	15	0	39	39	58	None	1		2017_Feb_10_0849	60.0061583606	cfc_SPP1665_Learning	4	16
16	1	5	8	None	stim_v01/WinPos.png	96	1.1	10	9	stim_v06/2.png	NoGoWin	3	stim_v01/WinNeu.png	1	7	14	0	40	40	43	3	0	0.23324116864	2017_Feb_10_0849	60.0061583606	cfc_SPP1665_Learning	4	16
17	1	5	8	None	stim_v01/AvoNeg.png	96	2.1	10	8	stim_v06/3.png	NoGoAvo	4	stim_v01/AvoNeu.png	2	7	15	0	41	41	78	None	1		2017_Feb_10_0849	60.0061583606	cfc_SPP1665_Learning	4	16
16	1	5	8	None	stim_v01/WinPos.png	160	1.1	11	10	stim_v06/2.png	NoGoWin	3	stim_v01/WinNeu.png	2	7	14	0	42	42	50	3	0	0.266601567806	2017_Feb_10_0849	60.0061583606	cfc_SPP1665_Learning	4	16
17	1	5	8	None	stim_v01/WinNeu.png	96	1.1	10	9	stim_v06/2.png	NoGoWin	3	stim_v01/WinPos.png	2	7	15	0	43	43	57	None	1		2017_Feb_10_0849	60.0061583606	cfc_SPP1665_Learning	4	16
16	0.5	5	8	None	stim_v01/AvoNeu.png	160	2.1	11	9	stim_v06/3.png	NoGoAvo	4	stim_v01/AvoNeg.png	1	7	14	0	44	44	66	None	1		2017_Feb_10_0849	60.0061583606	cfc_SPP1665_Learning	4	16
16	1	5	8	None	stim_v01/AvoNeu.png	96	1.1	10	9	stim_v06/3.png	NoGoAvo	4	stim_v01/AvoNeg.png	1	7	14	0	45	45	68	None	1		2017_Feb_10_0849	60.0061583606	cfc_SPP1665_Learning	4	16
13	1	5	6	3	stim_v01/AvoNeg.png	96	2.1	10	8	stim_v06/1.png	GoAvo	2	stim_v01/AvoNeu.png	2	9	11	0	46	46	38	3	1	0.266618169525	2017_Feb_10_0849	60.0061583606	cfc_SPP1665_Learning	4	16
12	0.5	5	6	3	stim_v01/WinPos.png	96	1.1	10	9	stim_v06/4.png	GoWin	1	stim_v01/WinNeu.png	1	9	10	0	47	47	4	3	1	0.233243281587	2017_Feb_10_0849	60.0061583606	cfc_SPP1665_Learning	4	16
12	0.5	5	6	3	stim_v01/WinPos.png	160	1.1	11	10	stim_v06/4.png	GoWin	1	stim_v01/WinNeu.png	1	9	10	0	48	48	9	3	1	0.199897974892	2017_Feb_10_0849	60.0061583606	cfc_SPP1665_Learning	4	16
16	0.5	5	8	None	stim_v01/AvoNeu.png	96	1.1	10	9	stim_v06/3.png	NoGoAvo	4	stim_v01/AvoNeg.png	2	7	14	0	49	49	60	None	1		2017_Feb_10_0849	60.0061583606	cfc_SPP1665_Learning	4	16
12	0.5	5	6	3	stim_v01/WinPos.png	160	1.1	11	10	stim_v06/4.png	GoWin	1	stim_v01/WinNeu.png	1	9	10	0	50	50	7	3	1	0.233273768379	2017_Feb_10_0849	60.0061583606	cfc_SPP1665_Learning	4	16
12	1	5	6	3	stim_v01/WinPos.png	96	1.1	10	9	stim_v06/4.png	GoWin	1	stim_v01/WinNeu.png	1	9	10	0	51	51	1	3	1	0.23326773139	2017_Feb_10_0849	60.0061583606	cfc_SPP1665_Learning	4	16
12	0.5	5	6	3	stim_v01/WinPos.png	160	2.1	11	9	stim_v06/4.png	GoWin	1	stim_v01/WinNeu.png	1	9	10	0	52	52	8	3	1	0.266612434385	2017_Feb_10_0849	60.0061583606	cfc_SPP1665_Learning	4	16
16	0.5	5	8	None	stim_v01/WinPos.png	160	2.1	11	9	stim_v06/2.png	NoGoWin	3	stim_v01/WinNeu.png	1	7	14	0	53	53	48	None	1		2017_Feb_10_0849	60.0061583606	cfc_SPP1665_Learning	4	16
17	0.5	5	8	None	stim_v01/WinNeu.png	96	1.1	10	9	stim_v06/2.png	NoGoWin	3	stim_v01/WinPos.png	1	7	15	0	54	54	56	None	1		2017_Feb_10_0849	60.0061583606	cfc_SPP1665_Learning	4	16
13	0.5	5	6	3	stim_v01/AvoNeg.png	160	2.1	11	9	stim_v06/1.png	GoAvo	2	stim_v01/AvoNeu.png	2	9	11	0	55	55	36	3	1	0.566582551292	2017_Feb_10_0849	60.0061583606	cfc_SPP1665_Learning	4	16
12	1	5	6	3	stim_v01/AvoNeu.png	96	1.1	10	9	stim_v06/1.png	GoAvo	2	stim_v01/AvoNeg.png	2	9	10	0	56	56	20	3	1	0.249909897945	2017_Feb_10_0849	60.0061583606	cfc_SPP1665_Learning	4	16
17	0.5	5	8	None	stim_v01/AvoNeg.png	160	2.1	11	9	stim_v06/3.png	NoGoAvo	4	stim_v01/AvoNeu.png	1	7	15	0	57	57	73	None	1		2017_Feb_10_0849	60.0061583606	cfc_SPP1665_Learning	4	16
16	1	5	8	None	stim_v01/WinPos.png	96	2.1	10	8	stim_v06/2.png	NoGoWin	3	stim_v01/WinNeu.png	1	7	14	0	58	58	46	None	1		2017_Feb_10_0849	60.0061583606	cfc_SPP1665_Learning	4	16
17	1	5	8	None	stim_v01/WinNeu.png	160	1.1	11	10	stim_v06/2.png	NoGoWin	3	stim_v01/WinPos.png	1	7	15	0	59	59	54	None	1		2017_Feb_10_0849	60.0061583606	cfc_SPP1665_Learning	4	16
16	0.5	5	8	None	stim_v01/WinPos.png	160	1.1	11	10	stim_v06/2.png	NoGoWin	3	stim_v01/WinNeu.png	1	7	14	0	60	60	40	None	1		2017_Feb_10_0849	60.0061583606	cfc_SPP1665_Learning	4	16
13	1	5	6	3	stim_v01/WinNeu.png	160	1.1	11	10	stim_v06/4.png	GoWin	1	stim_v01/WinPos.png	1	9	11	0	61	61	16	3	1	0.283295652463	2017_Feb_10_0849	60.0061583606	cfc_SPP1665_Learning	4	16
13	0.5	5	6	3	stim_v01/WinNeu.png	160	1.1	11	10	stim_v06/4.png	GoWin	1	stim_v01/WinPos.png	2	9	11	0	62	62	14	3	1	0.266597643764	2017_Feb_10_0849	60.0061583606	cfc_SPP1665_Learning	4	16
13	1	5	6	3	stim_v01/AvoNeg.png	160	1.1	11	10	stim_v06/1.png	GoAvo	2	stim_v01/AvoNeu.png	2	9	11	0	63	63	37	3	1	0.233266222142	2017_Feb_10_0849	60.0061583606	cfc_SPP1665_Learning	4	16
16	1	5	8	None	stim_v01/AvoNeu.png	96	1.1	10	9	stim_v06/3.png	NoGoAvo	4	stim_v01/AvoNeg.png	2	7	14	0	64	64	69	None	1		2017_Feb_10_0849	60.0061583606	cfc_SPP1665_Learning	4	16
12	0.5	5	6	3	stim_v01/WinPos.png	96	2.1	10	8	stim_v06/4.png	GoWin	1	stim_v01/WinNeu.png	2	9	10	0	65	65	0	3	1	0.26660488815	2017_Feb_10_0849	60.0061583606	cfc_SPP1665_Learning	4	16
16	0.5	5	8	None	stim_v01/WinPos.png	160	2.1	11	9	stim_v06/2.png	NoGoWin	3	stim_v01/WinNeu.png	2	7	14	0	66	66	41	None	1		2017_Feb_10_0849	60.0061583606	cfc_SPP1665_Learning	4	16
16	0.5	5	8	None	stim_v01/WinPos.png	160	2.1	11	9	stim_v06/2.png	NoGoWin	3	stim_v01/WinNeu.png	1	7	14	0	67	67	45	None	1		2017_Feb_10_0849	60.0061583606	cfc_SPP1665_Learning	4	16
12	1	5	6	3	stim_v01/WinPos.png	160	2.1	11	9	stim_v06/4.png	GoWin	1	stim_v01/WinNeu.png	2	9	10	0	68	68	5	None	0		2017_Feb_10_0849	60.0061583606	cfc_SPP1665_Learning	4	16
17	1	5	8	None	stim_v01/AvoNeg.png	160	2.1	11	9	stim_v06/3.png	NoGoAvo	4	stim_v01/AvoNeu.png	2	7	15	0	69	69	79	None	1		2017_Feb_10_0849	60.0061583606	cfc_SPP1665_Learning	4	16
16	1	5	8	None	stim_v01/AvoNeu.png	96	2.1	10	8	stim_v06/3.png	NoGoAvo	4	stim_v01/AvoNeg.png	1	7	14	0	70	70	67	None	1		2017_Feb_10_0849	60.0061583606	cfc_SPP1665_Learning	4	16
17	1	5	8	None	stim_v01/AvoNeg.png	160	1.1	11	10	stim_v06/3.png	NoGoAvo	4	stim_v01/AvoNeu.png	2	7	15	0	71	71	77	None	1		2017_Feb_10_0849	60.0061583606	cfc_SPP1665_Learning	4	16
16	1	5	8	None	stim_v01/AvoNeu.png	160	2.1	11	9	stim_v06/3.png	NoGoAvo	4	stim_v01/AvoNeg.png	1	7	14	0	72	72	72	None	1		2017_Feb_10_0849	60.0061583606	cfc_SPP1665_Learning	4	16
12	1	5	6	3	stim_v01/WinPos.png	96	1.1	10	9	stim_v06/4.png	GoWin	1	stim_v01/WinNeu.png	2	9	10	0	73	73	6	3	1	0.433303349623	2017_Feb_10_0849	60.0061583606	cfc_SPP1665_Learning	4	16
12	1	5	6	3	stim_v01/AvoNeu.png	96	1.1	10	9	stim_v06/1.png	GoAvo	2	stim_v01/AvoNeg.png	2	9	10	0	74	74	31	None	0		2017_Feb_10_0849	60.0061583606	cfc_SPP1665_Learning	4	16
13	1	5	6	3	stim_v01/WinNeu.png	96	2.1	10	8	stim_v06/4.png	GoWin	1	stim_v01/WinPos.png	1	9	11	0	75	75	13	3	1	0.299934196823	2017_Feb_10_0849	60.0061583606	cfc_SPP1665_Learning	4	16
17	0.5	5	8	None	stim_v01/AvoNeg.png	96	2.1	10	8	stim_v06/3.png	NoGoAvo	4	stim_v01/AvoNeu.png	2	7	15	0	76	76	76	None	1		2017_Feb_10_0849	60.0061583606	cfc_SPP1665_Learning	4	16
13	1	5	6	3	stim_v01/WinNeu.png	160	1.1	11	10	stim_v06/4.png	GoWin	1	stim_v01/WinPos.png	2	9	11	0	77	77	15	3	1	0.299935706071	2017_Feb_10_0849	60.0061583606	cfc_SPP1665_Learning	4	16
16	1	5	8	None	stim_v01/WinPos.png	96	1.1	10	9	stim_v06/2.png	NoGoWin	3	stim_v01/WinNeu.png	2	7	14	0	78	78	44	None	1		2017_Feb_10_0849	60.0061583606	cfc_SPP1665_Learning	4	16
12	1	5	6	3	stim_v01/WinPos.png	160	1.1	11	10	stim_v06/4.png	GoWin	1	stim_v01/WinNeu.png	1	9	10	0	79	79	2	3	1	0.24994400693	2017_Feb_10_0849	60.0061583606	cfc_SPP1665_Learning	4	16
