# Supplementary material for: θ-γ Cross-Frequency Transcranial Alternating Current Stimulation over the Trough Impairs Cognitive Control
Source: eNeuro. 2020 Sep 4;7(5):ENEURO.0126-20.2020. doi: 10.1523/ENEURO.0126-20.2020 (PMC7540931; doi:10.1523/ENEURO.0126-20.2020)
Supplement: Extended Data 1 — contains all materials, pseudonymized raw data and analysis scripts used in this study that are freely available at our repository. Download Extended Data 1, ZIP file. [file enu-eN-NWR-0126-20-s02.zip › 2020_cfc_tacs-master/data/raw/1_learning/s_cntrl/P_17_S_3_cfc_SPP1665_Learning_2017_Apr_03_1247.csv]

icFbackMarker	blineStop	circleMarker	cRespMarker	cResponse	cFback	trigStimulator	preCueStop	portStop	preCueStart	cue	cType	cueMarker	icFback	prepRespStop	icRespMarker	cFbackMarker	trials.thisRepN	trials.thisTrialN	trials.thisN	trials.thisIndex	buttonBox_Response.keys	buttonBox_Response.corr	buttonBox_Response.rt	date	frameRate	expName	session	participant
																								2017_Apr_03_1247	60.0138758823	cfc_SPP1665_Learning	3	17
16	1	5	8	None	stim_v01/WinPos.png	96	2.1	10	8	stim_v06/3.png	NoGoWin	3	stim_v01/WinNeu.png	2	7	14	0	0	0	48	3	0	0.483289103369	2017_Apr_03_1247	60.0138758823	cfc_SPP1665_Learning	3	17
12	1	5	6	3	stim_v01/WinPos.png	96	1.1	10	9	stim_v06/1.png	GoWin	1	stim_v01/WinNeu.png	1	9	10	0	1	1	8	3	1	0.449951524122	2017_Apr_03_1247	60.0138758823	cfc_SPP1665_Learning	3	17
13	1	5	6	3	stim_v01/AvoNeg.png	160	2.1	11	9	stim_v06/4.png	GoAvo	2	stim_v01/AvoNeu.png	1	9	11	0	2	2	37	3	1	0.466582432535	2017_Apr_03_1247	60.0138758823	cfc_SPP1665_Learning	3	17
16	0.5	5	8	None	stim_v01/AvoNeu.png	160	1.1	11	10	stim_v06/2.png	NoGoAvo	4	stim_v01/AvoNeg.png	1	7	14	0	3	3	65	3	0	0.683256926979	2017_Apr_03_1247	60.0138758823	cfc_SPP1665_Learning	3	17
16	1	5	8	None	stim_v01/AvoNeu.png	96	2.1	10	8	stim_v06/2.png	NoGoAvo	4	stim_v01/AvoNeg.png	2	7	14	0	4	4	61	3	0	0.449931300685	2017_Apr_03_1247	60.0138758823	cfc_SPP1665_Learning	3	17
16	1	5	8	None	stim_v01/AvoNeu.png	96	1.1	10	9	stim_v06/2.png	NoGoAvo	4	stim_v01/AvoNeg.png	2	7	14	0	5	5	60	None	1		2017_Apr_03_1247	60.0138758823	cfc_SPP1665_Learning	3	17
12	1	5	6	3	stim_v01/AvoNeu.png	96	1.1	10	9	stim_v06/4.png	GoAvo	2	stim_v01/AvoNeg.png	1	9	10	0	6	6	28	3	1	0.483245638079	2017_Apr_03_1247	60.0138758823	cfc_SPP1665_Learning	3	17
13	1	5	6	3	stim_v01/WinNeu.png	96	2.1	10	8	stim_v06/1.png	GoWin	1	stim_v01/WinPos.png	1	9	11	0	7	7	16	3	1	0.449914699358	2017_Apr_03_1247	60.0138758823	cfc_SPP1665_Learning	3	17
13	1	5	6	3	stim_v01/WinNeu.png	96	1.1	10	9	stim_v06/1.png	GoWin	1	stim_v01/WinPos.png	2	9	11	0	8	8	15	None	0		2017_Apr_03_1247	60.0138758823	cfc_SPP1665_Learning	3	17
16	0.5	5	8	None	stim_v01/WinPos.png	160	2.1	11	9	stim_v06/3.png	NoGoWin	3	stim_v01/WinNeu.png	2	7	14	0	9	9	49	3	0	0.449915604884	2017_Apr_03_1247	60.0138758823	cfc_SPP1665_Learning	3	17
12	1	5	6	3	stim_v01/WinPos.png	160	2.1	11	9	stim_v06/1.png	GoWin	1	stim_v01/WinNeu.png	2	9	10	0	10	10	12	None	0		2017_Apr_03_1247	60.0138758823	cfc_SPP1665_Learning	3	17
12	1	5	6	3	stim_v01/AvoNeu.png	160	2.1	11	9	stim_v06/4.png	GoAvo	2	stim_v01/AvoNeg.png	2	9	10	0	11	11	25	3	1	0.383257651403	2017_Apr_03_1247	60.0138758823	cfc_SPP1665_Learning	3	17
16	0.5	5	8	None	stim_v01/AvoNeu.png	160	2.1	11	9	stim_v06/2.png	NoGoAvo	4	stim_v01/AvoNeg.png	2	7	14	0	12	12	66	None	1		2017_Apr_03_1247	60.0138758823	cfc_SPP1665_Learning	3	17
12	0.5	5	6	3	stim_v01/AvoNeu.png	160	1.1	11	10	stim_v06/4.png	GoAvo	2	stim_v01/AvoNeg.png	1	9	10	0	13	13	24	3	1	0.56656770263	2017_Apr_03_1247	60.0138758823	cfc_SPP1665_Learning	3	17
13	0.5	5	6	3	stim_v01/WinNeu.png	160	1.1	11	10	stim_v06/1.png	GoWin	1	stim_v01/WinPos.png	2	9	11	0	14	14	19	3	1	0.499910050989	2017_Apr_03_1247	60.0138758823	cfc_SPP1665_Learning	3	17
12	0.5	5	6	3	stim_v01/AvoNeu.png	160	2.1	11	9	stim_v06/4.png	GoAvo	2	stim_v01/AvoNeg.png	1	9	10	0	15	15	21	3	1	0.549909024725	2017_Apr_03_1247	60.0138758823	cfc_SPP1665_Learning	3	17
12	1	5	6	3	stim_v01/WinPos.png	96	2.1	10	8	stim_v06/1.png	GoWin	1	stim_v01/WinNeu.png	1	9	10	0	16	16	11	3	1	0.566589435275	2017_Apr_03_1247	60.0138758823	cfc_SPP1665_Learning	3	17
12	1	5	6	3	stim_v01/WinPos.png	160	2.1	11	9	stim_v06/1.png	GoWin	1	stim_v01/WinNeu.png	1	9	10	0	17	17	6	3	1	0.433206217469	2017_Apr_03_1247	60.0138758823	cfc_SPP1665_Learning	3	17
17	1	5	8	None	stim_v01/AvoNeg.png	160	2.1	11	9	stim_v06/2.png	NoGoAvo	4	stim_v01/AvoNeu.png	2	7	15	0	18	18	73	None	1		2017_Apr_03_1247	60.0138758823	cfc_SPP1665_Learning	3	17
16	0.5	5	8	None	stim_v01/AvoNeu.png	160	2.1	11	9	stim_v06/2.png	NoGoAvo	4	stim_v01/AvoNeg.png	1	7	14	0	19	19	71	None	1		2017_Apr_03_1247	60.0138758823	cfc_SPP1665_Learning	3	17
12	1	5	6	3	stim_v01/WinPos.png	160	1.1	11	10	stim_v06/1.png	GoWin	1	stim_v01/WinNeu.png	2	9	10	0	20	20	4	3	1	0.48328517942	2017_Apr_03_1247	60.0138758823	cfc_SPP1665_Learning	3	17
12	1	5	6	3	stim_v01/AvoNeu.png	160	1.1	11	10	stim_v06/4.png	GoAvo	2	stim_v01/AvoNeg.png	2	9	10	0	21	21	29	3	1	0.449918925151	2017_Apr_03_1247	60.0138758823	cfc_SPP1665_Learning	3	17
12	1	5	6	3	stim_v01/WinPos.png	160	1.1	11	10	stim_v06/1.png	GoWin	1	stim_v01/WinNeu.png	1	9	10	0	22	22	10	3	1	0.383241955598	2017_Apr_03_1247	60.0138758823	cfc_SPP1665_Learning	3	17
16	0.5	5	8	None	stim_v01/WinPos.png	96	1.1	10	9	stim_v06/3.png	NoGoWin	3	stim_v01/WinNeu.png	2	7	14	0	23	23	47	None	1		2017_Apr_03_1247	60.0138758823	cfc_SPP1665_Learning	3	17
17	1	5	8	None	stim_v01/WinNeu.png	96	1.1	10	9	stim_v06/3.png	NoGoWin	3	stim_v01/WinPos.png	1	7	15	0	24	24	55	None	1		2017_Apr_03_1247	60.0138758823	cfc_SPP1665_Learning	3	17
16	1	5	8	None	stim_v01/AvoNeu.png	96	1.1	10	9	stim_v06/2.png	NoGoAvo	4	stim_v01/AvoNeg.png	1	7	14	0	25	25	68	None	1		2017_Apr_03_1247	60.0138758823	cfc_SPP1665_Learning	3	17
16	0.5	5	8	None	stim_v01/WinPos.png	96	2.1	10	8	stim_v06/3.png	NoGoWin	3	stim_v01/WinNeu.png	1	7	14	0	26	26	51	None	1		2017_Apr_03_1247	60.0138758823	cfc_SPP1665_Learning	3	17
13	0.5	5	6	3	stim_v01/AvoNeg.png	96	1.1	10	9	stim_v06/4.png	GoAvo	2	stim_v01/AvoNeu.png	2	9	11	0	27	27	34	3	1	0.466571566212	2017_Apr_03_1247	60.0138758823	cfc_SPP1665_Learning	3	17
13	1	5	6	3	stim_v01/WinNeu.png	96	2.1	10	8	stim_v06/1.png	GoWin	1	stim_v01/WinPos.png	2	9	11	0	28	28	18	3	1	0.433246966182	2017_Apr_03_1247	60.0138758823	cfc_SPP1665_Learning	3	17
16	0.5	5	8	None	stim_v01/WinPos.png	160	1.1	11	10	stim_v06/3.png	NoGoWin	3	stim_v01/WinNeu.png	2	7	14	0	29	29	43	None	1		2017_Apr_03_1247	60.0138758823	cfc_SPP1665_Learning	3	17
17	0.5	5	8	None	stim_v01/AvoNeg.png	96	2.1	10	8	stim_v06/2.png	NoGoAvo	4	stim_v01/AvoNeu.png	2	7	15	0	30	30	74	None	1		2017_Apr_03_1247	60.0138758823	cfc_SPP1665_Learning	3	17
16	1	5	8	None	stim_v01/WinPos.png	160	1.1	11	10	stim_v06/3.png	NoGoWin	3	stim_v01/WinNeu.png	1	7	14	0	31	31	40	None	1		2017_Apr_03_1247	60.0138758823	cfc_SPP1665_Learning	3	17
12	0.5	5	6	3	stim_v01/WinPos.png	160	2.1	11	9	stim_v06/1.png	GoWin	1	stim_v01/WinNeu.png	2	9	10	0	32	32	9	3	1	0.483276425995	2017_Apr_03_1247	60.0138758823	cfc_SPP1665_Learning	3	17
17	0.5	5	8	None	stim_v01/WinNeu.png	96	2.1	10	8	stim_v06/3.png	NoGoWin	3	stim_v01/WinPos.png	2	7	15	0	33	33	54	None	1		2017_Apr_03_1247	60.0138758823	cfc_SPP1665_Learning	3	17
12	0.5	5	6	3	stim_v01/AvoNeu.png	96	1.1	10	9	stim_v06/4.png	GoAvo	2	stim_v01/AvoNeg.png	1	9	10	0	34	34	23	3	1	0.483251674923	2017_Apr_03_1247	60.0138758823	cfc_SPP1665_Learning	3	17
12	1	5	6	3	stim_v01/WinPos.png	96	1.1	10	9	stim_v06/1.png	GoWin	1	stim_v01/WinNeu.png	1	9	10	0	35	35	3	3	1	0.516578689691	2017_Apr_03_1247	60.0138758823	cfc_SPP1665_Learning	3	17
12	0.5	5	6	3	stim_v01/WinPos.png	96	2.1	10	8	stim_v06/1.png	GoWin	1	stim_v01/WinNeu.png	1	9	10	0	36	36	5	3	1	0.383235315068	2017_Apr_03_1247	60.0138758823	cfc_SPP1665_Learning	3	17
16	0.5	5	8	None	stim_v01/WinPos.png	160	1.1	11	10	stim_v06/3.png	NoGoWin	3	stim_v01/WinNeu.png	2	7	14	0	37	37	45	None	1		2017_Apr_03_1247	60.0138758823	cfc_SPP1665_Learning	3	17
12	1	5	6	3	stim_v01/AvoNeu.png	160	1.1	11	10	stim_v06/4.png	GoAvo	2	stim_v01/AvoNeg.png	2	9	10	0	38	38	20	3	1	0.499908541777	2017_Apr_03_1247	60.0138758823	cfc_SPP1665_Learning	3	17
13	1	5	6	3	stim_v01/AvoNeg.png	96	1.1	10	9	stim_v06/4.png	GoAvo	2	stim_v01/AvoNeu.png	1	9	11	0	39	39	39	3	1	0.48324473255	2017_Apr_03_1247	60.0138758823	cfc_SPP1665_Learning	3	17
17	0.5	5	8	None	stim_v01/WinNeu.png	160	1.1	11	10	stim_v06/3.png	NoGoWin	3	stim_v01/WinPos.png	2	7	15	0	40	40	57	None	1		2017_Apr_03_1247	60.0138758823	cfc_SPP1665_Learning	3	17
12	1	5	6	3	stim_v01/WinPos.png	160	1.1	11	10	stim_v06/1.png	GoWin	1	stim_v01/WinNeu.png	1	9	10	0	41	41	7	3	1	0.549912948674	2017_Apr_03_1247	60.0138758823	cfc_SPP1665_Learning	3	17
17	0.5	5	8	None	stim_v01/AvoNeg.png	160	2.1	11	9	stim_v06/2.png	NoGoAvo	4	stim_v01/AvoNeu.png	1	7	15	0	42	42	75	None	1		2017_Apr_03_1247	60.0138758823	cfc_SPP1665_Learning	3	17
16	0.5	5	8	None	stim_v01/AvoNeu.png	96	1.1	10	9	stim_v06/2.png	NoGoAvo	4	stim_v01/AvoNeg.png	1	7	14	0	43	43	67	None	1		2017_Apr_03_1247	60.0138758823	cfc_SPP1665_Learning	3	17
16	1	5	8	None	stim_v01/AvoNeu.png	160	1.1	11	10	stim_v06/2.png	NoGoAvo	4	stim_v01/AvoNeg.png	1	7	14	0	44	44	72	None	1		2017_Apr_03_1247	60.0138758823	cfc_SPP1665_Learning	3	17
12	0.5	5	6	3	stim_v01/AvoNeu.png	160	2.1	11	9	stim_v06/4.png	GoAvo	2	stim_v01/AvoNeg.png	2	9	10	0	45	45	22	3	1	0.433258134348	2017_Apr_03_1247	60.0138758823	cfc_SPP1665_Learning	3	17
12	0.5	5	6	3	stim_v01/WinPos.png	96	1.1	10	9	stim_v06/1.png	GoWin	1	stim_v01/WinNeu.png	1	9	10	0	46	46	1	3	1	0.483229640431	2017_Apr_03_1247	60.0138758823	cfc_SPP1665_Learning	3	17
13	0.5	5	6	3	stim_v01/AvoNeg.png	96	1.1	10	9	stim_v06/4.png	GoAvo	2	stim_v01/AvoNeu.png	2	9	11	0	47	47	33	3	1	0.383290552218	2017_Apr_03_1247	60.0138758823	cfc_SPP1665_Learning	3	17
16	0.5	5	8	None	stim_v01/AvoNeu.png	96	2.1	10	8	stim_v06/2.png	NoGoAvo	4	stim_v01/AvoNeg.png	1	7	14	0	48	48	69	None	1		2017_Apr_03_1247	60.0138758823	cfc_SPP1665_Learning	3	17
13	1	5	6	3	stim_v01/AvoNeg.png	160	2.1	11	9	stim_v06/4.png	GoAvo	2	stim_v01/AvoNeu.png	1	9	11	0	49	49	35	3	1	0.433268698827	2017_Apr_03_1247	60.0138758823	cfc_SPP1665_Learning	3	17
13	0.5	5	6	3	stim_v01/WinNeu.png	160	2.1	11	9	stim_v06/1.png	GoWin	1	stim_v01/WinPos.png	2	9	11	0	50	50	13	3	1	0.466580621483	2017_Apr_03_1247	60.0138758823	cfc_SPP1665_Learning	3	17
12	1	5	6	3	stim_v01/AvoNeu.png	96	2.1	10	8	stim_v06/4.png	GoAvo	2	stim_v01/AvoNeg.png	2	9	10	0	51	51	30	3	1	0.383264895616	2017_Apr_03_1247	60.0138758823	cfc_SPP1665_Learning	3	17
12	0.5	5	6	3	stim_v01/AvoNeu.png	96	2.1	10	8	stim_v06/4.png	GoAvo	2	stim_v01/AvoNeg.png	2	9	10	0	52	52	26	3	1	0.399910292461	2017_Apr_03_1247	60.0138758823	cfc_SPP1665_Learning	3	17
17	0.5	5	8	None	stim_v01/WinNeu.png	96	1.1	10	9	stim_v06/3.png	NoGoWin	3	stim_v01/WinPos.png	1	7	15	0	53	53	59	None	1		2017_Apr_03_1247	60.0138758823	cfc_SPP1665_Learning	3	17
17	0.5	5	8	None	stim_v01/AvoNeg.png	96	1.1	10	9	stim_v06/2.png	NoGoAvo	4	stim_v01/AvoNeu.png	1	7	15	0	54	54	78	None	1		2017_Apr_03_1247	60.0138758823	cfc_SPP1665_Learning	3	17
17	1	5	8	None	stim_v01/AvoNeg.png	160	2.1	11	9	stim_v06/2.png	NoGoAvo	4	stim_v01/AvoNeu.png	1	7	15	0	55	55	76	None	1		2017_Apr_03_1247	60.0138758823	cfc_SPP1665_Learning	3	17
16	1	5	8	None	stim_v01/WinPos.png	160	1.1	11	10	stim_v06/3.png	NoGoWin	3	stim_v01/WinNeu.png	2	7	14	0	56	56	52	None	1		2017_Apr_03_1247	60.0138758823	cfc_SPP1665_Learning	3	17
13	0.5	5	6	3	stim_v01/WinNeu.png	160	1.1	11	10	stim_v06/1.png	GoWin	1	stim_v01/WinPos.png	2	9	11	0	57	57	14	3	1	0.38325734956	2017_Apr_03_1247	60.0138758823	cfc_SPP1665_Learning	3	17
13	0.5	5	6	3	stim_v01/AvoNeg.png	96	1.1	10	9	stim_v06/4.png	GoAvo	2	stim_v01/AvoNeu.png	2	9	11	0	58	58	36	3	1	0.349938484535	2017_Apr_03_1247	60.0138758823	cfc_SPP1665_Learning	3	17
17	1	5	8	None	stim_v01/AvoNeg.png	96	1.1	10	9	stim_v06/2.png	NoGoAvo	4	stim_v01/AvoNeu.png	1	7	15	0	59	59	77	3	0	0.366585692431	2017_Apr_03_1247	60.0138758823	cfc_SPP1665_Learning	3	17
17	0.5	5	8	None	stim_v01/WinNeu.png	96	2.1	10	8	stim_v06/3.png	NoGoWin	3	stim_v01/WinPos.png	1	7	15	0	60	60	58	None	1		2017_Apr_03_1247	60.0138758823	cfc_SPP1665_Learning	3	17
16	1	5	8	None	stim_v01/AvoNeu.png	160	2.1	11	9	stim_v06/2.png	NoGoAvo	4	stim_v01/AvoNeg.png	1	7	14	0	61	61	64	3	0	0.349923694263	2017_Apr_03_1247	60.0138758823	cfc_SPP1665_Learning	3	17
16	1	5	8	None	stim_v01/WinPos.png	96	2.1	10	8	stim_v06/3.png	NoGoWin	3	stim_v01/WinNeu.png	2	7	14	0	62	62	50	None	1		2017_Apr_03_1247	60.0138758823	cfc_SPP1665_Learning	3	17
16	1	5	8	None	stim_v01/WinPos.png	96	2.1	10	8	stim_v06/3.png	NoGoWin	3	stim_v01/WinNeu.png	1	7	14	0	63	63	41	None	1		2017_Apr_03_1247	60.0138758823	cfc_SPP1665_Learning	3	17
17	0.5	5	8	None	stim_v01/AvoNeg.png	96	2.1	10	8	stim_v06/2.png	NoGoAvo	4	stim_v01/AvoNeu.png	2	7	15	0	64	64	79	3	0	0.41658859012	2017_Apr_03_1247	60.0138758823	cfc_SPP1665_Learning	3	17
16	0.5	5	8	None	stim_v01/WinPos.png	160	1.1	11	10	stim_v06/3.png	NoGoWin	3	stim_v01/WinNeu.png	2	7	14	0	65	65	42	None	1		2017_Apr_03_1247	60.0138758823	cfc_SPP1665_Learning	3	17
16	1	5	8	None	stim_v01/AvoNeu.png	96	2.1	10	8	stim_v06/2.png	NoGoAvo	4	stim_v01/AvoNeg.png	1	7	14	0	66	66	70	3	0	0.416620585405	2017_Apr_03_1247	60.0138758823	cfc_SPP1665_Learning	3	17
16	1	5	8	None	stim_v01/WinPos.png	96	2.1	10	8	stim_v06/3.png	NoGoWin	3	stim_v01/WinNeu.png	2	7	14	0	67	67	44	None	1		2017_Apr_03_1247	60.0138758823	cfc_SPP1665_Learning	3	17
17	0.5	5	8	None	stim_v01/WinNeu.png	160	2.1	11	9	stim_v06/3.png	NoGoWin	3	stim_v01/WinPos.png	1	7	15	0	68	68	56	None	1		2017_Apr_03_1247	60.0138758823	cfc_SPP1665_Learning	3	17
12	1	5	6	3	stim_v01/WinPos.png	96	2.1	10	8	stim_v06/1.png	GoWin	1	stim_v01/WinNeu.png	2	9	10	0	69	69	2	3	1	0.483244128864	2017_Apr_03_1247	60.0138758823	cfc_SPP1665_Learning	3	17
12	1	5	6	3	stim_v01/WinPos.png	160	1.1	11	10	stim_v06/1.png	GoWin	1	stim_v01/WinNeu.png	1	9	10	0	70	70	0	3	1	0.416587986434	2017_Apr_03_1247	60.0138758823	cfc_SPP1665_Learning	3	17
12	1	5	6	3	stim_v01/AvoNeu.png	96	1.1	10	9	stim_v06/4.png	GoAvo	2	stim_v01/AvoNeg.png	2	9	10	0	71	71	31	3	1	0.499872018856	2017_Apr_03_1247	60.0138758823	cfc_SPP1665_Learning	3	17
13	0.5	5	6	3	stim_v01/WinNeu.png	160	1.1	11	10	stim_v06/1.png	GoWin	1	stim_v01/WinPos.png	2	9	11	0	72	72	17	3	1	0.483244430707	2017_Apr_03_1247	60.0138758823	cfc_SPP1665_Learning	3	17
12	0.5	5	6	3	stim_v01/AvoNeu.png	160	2.1	11	9	stim_v06/4.png	GoAvo	2	stim_v01/AvoNeg.png	2	9	10	0	73	73	32	3	1	0.56657072105	2017_Apr_03_1247	60.0138758823	cfc_SPP1665_Learning	3	17
16	0.5	5	8	None	stim_v01/AvoNeu.png	96	2.1	10	8	stim_v06/2.png	NoGoAvo	4	stim_v01/AvoNeg.png	2	7	14	0	74	74	63	None	1		2017_Apr_03_1247	60.0138758823	cfc_SPP1665_Learning	3	17
13	0.5	5	6	3	stim_v01/AvoNeg.png	160	1.1	11	10	stim_v06/4.png	GoAvo	2	stim_v01/AvoNeu.png	1	9	11	0	75	75	38	3	1	0.899879202701	2017_Apr_03_1247	60.0138758823	cfc_SPP1665_Learning	3	17
12	1	5	6	3	stim_v01/AvoNeu.png	160	2.1	11	9	stim_v06/4.png	GoAvo	2	stim_v01/AvoNeg.png	1	9	10	0	76	76	27	3	1	0.433245155131	2017_Apr_03_1247	60.0138758823	cfc_SPP1665_Learning	3	17
17	0.5	5	8	None	stim_v01/WinNeu.png	160	1.1	11	10	stim_v06/3.png	NoGoWin	3	stim_v01/WinPos.png	1	7	15	0	77	77	53	None	1		2017_Apr_03_1247	60.0138758823	cfc_SPP1665_Learning	3	17
16	0.5	5	8	None	stim_v01/AvoNeu.png	96	1.1	10	9	stim_v06/2.png	NoGoAvo	4	stim_v01/AvoNeg.png	2	7	14	0	78	78	62	None	1		2017_Apr_03_1247	60.0138758823	cfc_SPP1665_Learning	3	17
16	1	5	8	None	stim_v01/WinPos.png	160	2.1	11	9	stim_v06/3.png	NoGoWin	3	stim_v01/WinNeu.png	1	7	14	0	79	79	46	None	1		2017_Apr_03_1247	60.0138758823	cfc_SPP1665_Learning	3	17
