# Supplementary material for: θ-γ Cross-Frequency Transcranial Alternating Current Stimulation over the Trough Impairs Cognitive Control
Source: eNeuro. 2020 Sep 4;7(5):ENEURO.0126-20.2020. doi: 10.1523/ENEURO.0126-20.2020 (PMC7540931; doi:10.1523/ENEURO.0126-20.2020)
Supplement: Extended Data 1 — contains all materials, pseudonymized raw data and analysis scripts used in this study that are freely available at our repository. Download Extended Data 1, ZIP file. [file enu-eN-NWR-0126-20-s02.zip › 2020_cfc_tacs-master/data/raw/1_learning/s_cntrl/P_18_S_3_cfc_SPP1665_Learning_2017_Apr_26_1646.csv]

icFbackMarker	blineStop	circleMarker	cRespMarker	cResponse	cFback	trigStimulator	preCueStop	portStop	preCueStart	cue	cType	cueMarker	icFback	prepRespStop	icRespMarker	cFbackMarker	trials.thisRepN	trials.thisTrialN	trials.thisN	trials.thisIndex	buttonBox_Response.keys	buttonBox_Response.corr	buttonBox_Response.rt	date	frameRate	expName	session	participant
																								2017_Apr_26_1646	60.0137310134	cfc_SPP1665_Learning	3	18
16	1	5	8	None	stim_v01/WinPos.png	96	1.1	10	9	stim_v04/2.png	NoGoWin	3	stim_v01/WinNeu.png	1	7	14	0	0	0	47	3	0	0.616608732714	2017_Apr_26_1646	60.0137310134	cfc_SPP1665_Learning	3	18
16	1	5	8	None	stim_v01/AvoNeu.png	160	1.1	11	10	stim_v04/4.png	NoGoAvo	4	stim_v01/AvoNeg.png	2	7	14	0	1	1	69	3	0	0.549897252253	2017_Apr_26_1646	60.0137310134	cfc_SPP1665_Learning	3	18
12	0.5	5	6	3	stim_v01/AvoNeu.png	96	1.1	10	9	stim_v04/1.png	GoAvo	2	stim_v01/AvoNeg.png	1	9	10	0	2	2	20	3	1	0.433267692293	2017_Apr_26_1646	60.0137310134	cfc_SPP1665_Learning	3	18
17	0.5	5	8	None	stim_v01/AvoNeg.png	96	1.1	10	9	stim_v04/4.png	NoGoAvo	4	stim_v01/AvoNeu.png	1	7	15	0	3	3	76	3	0	0.44991801913	2017_Apr_26_1646	60.0137310134	cfc_SPP1665_Learning	3	18
17	0.5	5	8	None	stim_v01/AvoNeg.png	96	1.1	10	9	stim_v04/4.png	NoGoAvo	4	stim_v01/AvoNeu.png	1	7	15	0	4	4	75	3	0	0.483252479348	2017_Apr_26_1646	60.0137310134	cfc_SPP1665_Learning	3	18
13	1	5	6	3	stim_v01/AvoNeg.png	96	2.1	10	8	stim_v04/1.png	GoAvo	2	stim_v01/AvoNeu.png	1	9	11	0	5	5	38	3	1	0.533244510662	2017_Apr_26_1646	60.0137310134	cfc_SPP1665_Learning	3	18
12	0.5	5	6	3	stim_v01/WinPos.png	160	1.1	11	10	stim_v04/3.png	GoWin	1	stim_v01/WinNeu.png	2	9	10	0	6	6	6	3	1	0.549906005732	2017_Apr_26_1646	60.0137310134	cfc_SPP1665_Learning	3	18
17	1	5	8	None	stim_v01/WinNeu.png	96	1.1	10	9	stim_v04/2.png	NoGoWin	3	stim_v01/WinPos.png	1	7	15	0	7	7	58	3	0	0.366605412428	2017_Apr_26_1646	60.0137310134	cfc_SPP1665_Learning	3	18
12	1	5	6	3	stim_v01/AvoNeu.png	160	2.1	11	9	stim_v04/1.png	GoAvo	2	stim_v01/AvoNeg.png	1	9	10	0	8	8	26	3	1	0.499910955977	2017_Apr_26_1646	60.0137310134	cfc_SPP1665_Learning	3	18
13	0.5	5	6	3	stim_v01/AvoNeg.png	96	2.1	10	8	stim_v04/1.png	GoAvo	2	stim_v01/AvoNeu.png	2	9	11	0	9	9	39	3	1	0.466578608667	2017_Apr_26_1646	60.0137310134	cfc_SPP1665_Learning	3	18
16	0.5	5	8	None	stim_v01/WinPos.png	160	1.1	11	10	stim_v04/2.png	NoGoWin	3	stim_v01/WinNeu.png	1	7	14	0	10	10	43	3	0	0.649901840283	2017_Apr_26_1646	60.0137310134	cfc_SPP1665_Learning	3	18
16	1	5	8	None	stim_v01/AvoNeu.png	96	2.1	10	8	stim_v04/4.png	NoGoAvo	4	stim_v01/AvoNeg.png	2	7	14	0	11	11	64	3	0	0.349920373514	2017_Apr_26_1646	60.0137310134	cfc_SPP1665_Learning	3	18
16	0.5	5	8	None	stim_v01/WinPos.png	96	1.1	10	9	stim_v04/2.png	NoGoWin	3	stim_v01/WinNeu.png	1	7	14	0	12	12	46	3	0	0.566575046906	2017_Apr_26_1646	60.0137310134	cfc_SPP1665_Learning	3	18
17	1	5	8	None	stim_v01/AvoNeg.png	96	2.1	10	8	stim_v04/4.png	NoGoAvo	4	stim_v01/AvoNeu.png	1	7	15	0	13	13	74	3	0	0.333234127224	2017_Apr_26_1646	60.0137310134	cfc_SPP1665_Learning	3	18
17	1	5	8	None	stim_v01/WinNeu.png	96	1.1	10	9	stim_v04/2.png	NoGoWin	3	stim_v01/WinPos.png	1	7	15	0	14	14	53	3	0	0.683239017098	2017_Apr_26_1646	60.0137310134	cfc_SPP1665_Learning	3	18
16	0.5	5	8	None	stim_v01/AvoNeu.png	160	2.1	11	9	stim_v04/4.png	NoGoAvo	4	stim_v01/AvoNeg.png	2	7	14	0	15	15	72	3	0	0.349923391956	2017_Apr_26_1646	60.0137310134	cfc_SPP1665_Learning	3	18
16	0.5	5	8	None	stim_v01/AvoNeu.png	96	2.1	10	8	stim_v04/4.png	NoGoAvo	4	stim_v01/AvoNeg.png	2	7	14	0	16	16	68	3	0	0.48324614062	2017_Apr_26_1646	60.0137310134	cfc_SPP1665_Learning	3	18
17	1	5	8	None	stim_v01/WinNeu.png	160	2.1	11	9	stim_v04/2.png	NoGoWin	3	stim_v01/WinPos.png	2	7	15	0	17	17	59	3	0	0.316588629893	2017_Apr_26_1646	60.0137310134	cfc_SPP1665_Learning	3	18
12	1	5	6	3	stim_v01/WinPos.png	160	1.1	11	10	stim_v04/3.png	GoWin	1	stim_v01/WinNeu.png	2	9	10	0	18	18	7	3	1	0.499916691016	2017_Apr_26_1646	60.0137310134	cfc_SPP1665_Learning	3	18
16	1	5	8	None	stim_v01/WinPos.png	96	2.1	10	8	stim_v04/2.png	NoGoWin	3	stim_v01/WinNeu.png	1	7	14	0	19	19	41	3	0	0.49991699286	2017_Apr_26_1646	60.0137310134	cfc_SPP1665_Learning	3	18
16	1	5	8	None	stim_v01/AvoNeu.png	160	2.1	11	9	stim_v04/4.png	NoGoAvo	4	stim_v01/AvoNeg.png	1	7	14	0	20	20	70	3	0	0.333253143405	2017_Apr_26_1646	60.0137310134	cfc_SPP1665_Learning	3	18
16	1	5	8	None	stim_v01/WinPos.png	96	2.1	10	8	stim_v04/2.png	NoGoWin	3	stim_v01/WinNeu.png	2	7	14	0	21	21	42	None	1		2017_Apr_26_1646	60.0137310134	cfc_SPP1665_Learning	3	18
12	0.5	5	6	3	stim_v01/AvoNeu.png	96	1.1	10	9	stim_v04/1.png	GoAvo	2	stim_v01/AvoNeg.png	1	9	10	0	22	22	22	None	0		2017_Apr_26_1646	60.0137310134	cfc_SPP1665_Learning	3	18
13	1	5	6	3	stim_v01/WinNeu.png	96	2.1	10	8	stim_v04/3.png	GoWin	1	stim_v01/WinPos.png	1	9	11	0	23	23	15	3	1	0.35003507429	2017_Apr_26_1646	60.0137310134	cfc_SPP1665_Learning	3	18
16	0.5	5	8	None	stim_v01/AvoNeu.png	96	2.1	10	8	stim_v04/4.png	NoGoAvo	4	stim_v01/AvoNeg.png	1	7	14	0	24	24	67	3	0	0.383258455861	2017_Apr_26_1646	60.0137310134	cfc_SPP1665_Learning	3	18
12	1	5	6	3	stim_v01/WinPos.png	160	1.1	11	10	stim_v04/3.png	GoWin	1	stim_v01/WinNeu.png	1	9	10	0	25	25	2	3	1	0.466615735498	2017_Apr_26_1646	60.0137310134	cfc_SPP1665_Learning	3	18
12	0.5	5	6	3	stim_v01/AvoNeu.png	96	2.1	10	8	stim_v04/1.png	GoAvo	2	stim_v01/AvoNeg.png	2	9	10	0	26	26	27	3	1	0.433235093125	2017_Apr_26_1646	60.0137310134	cfc_SPP1665_Learning	3	18
12	0.5	5	6	3	stim_v01/WinPos.png	160	1.1	11	10	stim_v04/3.png	GoWin	1	stim_v01/WinNeu.png	1	9	10	0	27	27	8	3	1	0.316623643814	2017_Apr_26_1646	60.0137310134	cfc_SPP1665_Learning	3	18
12	0.5	5	6	3	stim_v01/WinPos.png	96	1.1	10	9	stim_v04/3.png	GoWin	1	stim_v01/WinNeu.png	1	9	10	0	28	28	9	3	1	0.28326111209	2017_Apr_26_1646	60.0137310134	cfc_SPP1665_Learning	3	18
12	0.5	5	6	3	stim_v01/AvoNeu.png	160	1.1	11	10	stim_v04/1.png	GoAvo	2	stim_v01/AvoNeg.png	1	9	10	0	29	29	24	3	1	0.599912223722	2017_Apr_26_1646	60.0137310134	cfc_SPP1665_Learning	3	18
16	0.5	5	8	None	stim_v01/AvoNeu.png	96	1.1	10	9	stim_v04/4.png	NoGoAvo	4	stim_v01/AvoNeg.png	2	7	14	0	30	30	62	None	1		2017_Apr_26_1646	60.0137310134	cfc_SPP1665_Learning	3	18
16	1	5	8	None	stim_v01/WinPos.png	160	2.1	11	9	stim_v04/2.png	NoGoWin	3	stim_v01/WinNeu.png	1	7	14	0	31	31	50	None	1		2017_Apr_26_1646	60.0137310134	cfc_SPP1665_Learning	3	18
12	0.5	5	6	3	stim_v01/AvoNeu.png	160	1.1	11	10	stim_v04/1.png	GoAvo	2	stim_v01/AvoNeg.png	2	9	10	0	32	32	30	3	1	0.466533030201	2017_Apr_26_1646	60.0137310134	cfc_SPP1665_Learning	3	18
16	1	5	8	None	stim_v01/AvoNeu.png	96	1.1	10	9	stim_v04/4.png	NoGoAvo	4	stim_v01/AvoNeg.png	1	7	14	0	33	33	61	None	1		2017_Apr_26_1646	60.0137310134	cfc_SPP1665_Learning	3	18
12	1	5	6	3	stim_v01/WinPos.png	160	2.1	11	9	stim_v04/3.png	GoWin	1	stim_v01/WinNeu.png	2	9	10	0	34	34	3	3	1	0.433253505618	2017_Apr_26_1646	60.0137310134	cfc_SPP1665_Learning	3	18
12	1	5	6	3	stim_v01/AvoNeu.png	160	2.1	11	9	stim_v04/1.png	GoAvo	2	stim_v01/AvoNeg.png	1	9	10	0	35	35	23	None	0		2017_Apr_26_1646	60.0137310134	cfc_SPP1665_Learning	3	18
16	1	5	8	None	stim_v01/WinPos.png	160	1.1	11	10	stim_v04/2.png	NoGoWin	3	stim_v01/WinNeu.png	1	7	14	0	36	36	51	None	1		2017_Apr_26_1646	60.0137310134	cfc_SPP1665_Learning	3	18
16	0.5	5	8	None	stim_v01/AvoNeu.png	96	1.1	10	9	stim_v04/4.png	NoGoAvo	4	stim_v01/AvoNeg.png	2	7	14	0	37	37	60	None	1		2017_Apr_26_1646	60.0137310134	cfc_SPP1665_Learning	3	18
12	0.5	5	6	3	stim_v01/AvoNeu.png	160	2.1	11	9	stim_v04/1.png	GoAvo	2	stim_v01/AvoNeg.png	2	9	10	0	38	38	32	3	1	0.316626058568	2017_Apr_26_1646	60.0137310134	cfc_SPP1665_Learning	3	18
12	0.5	5	6	3	stim_v01/AvoNeu.png	160	2.1	11	9	stim_v04/1.png	GoAvo	2	stim_v01/AvoNeg.png	2	9	10	0	39	39	25	3	1	0.349917053229	2017_Apr_26_1646	60.0137310134	cfc_SPP1665_Learning	3	18
16	1	5	8	None	stim_v01/WinPos.png	160	2.1	11	9	stim_v04/2.png	NoGoWin	3	stim_v01/WinNeu.png	1	7	14	0	40	40	48	None	1		2017_Apr_26_1646	60.0137310134	cfc_SPP1665_Learning	3	18
12	1	5	6	3	stim_v01/AvoNeu.png	160	2.1	11	9	stim_v04/1.png	GoAvo	2	stim_v01/AvoNeg.png	2	9	10	0	41	41	28	3	1	0.299970298535	2017_Apr_26_1646	60.0137310134	cfc_SPP1665_Learning	3	18
17	1	5	8	None	stim_v01/WinNeu.png	160	1.1	11	10	stim_v04/2.png	NoGoWin	3	stim_v01/WinPos.png	1	7	15	0	42	42	56	None	1		2017_Apr_26_1646	60.0137310134	cfc_SPP1665_Learning	3	18
13	1	5	6	3	stim_v01/AvoNeg.png	160	1.1	11	10	stim_v04/1.png	GoAvo	2	stim_v01/AvoNeu.png	1	9	11	0	43	43	34	3	1	0.33326008582	2017_Apr_26_1646	60.0137310134	cfc_SPP1665_Learning	3	18
12	1	5	6	3	stim_v01/WinPos.png	160	2.1	11	9	stim_v04/3.png	GoWin	1	stim_v01/WinNeu.png	2	9	10	0	44	44	5	3	1	0.26657999715	2017_Apr_26_1646	60.0137310134	cfc_SPP1665_Learning	3	18
13	0.5	5	6	3	stim_v01/AvoNeg.png	160	1.1	11	10	stim_v04/1.png	GoAvo	2	stim_v01/AvoNeu.png	2	9	11	0	45	45	37	3	1	0.383260870614	2017_Apr_26_1646	60.0137310134	cfc_SPP1665_Learning	3	18
12	0.5	5	6	3	stim_v01/WinPos.png	96	1.1	10	9	stim_v04/3.png	GoWin	1	stim_v01/WinNeu.png	1	9	10	0	46	46	12	3	1	0.333218129484	2017_Apr_26_1646	60.0137310134	cfc_SPP1665_Learning	3	18
16	0.5	5	8	None	stim_v01/WinPos.png	96	2.1	10	8	stim_v04/2.png	NoGoWin	3	stim_v01/WinNeu.png	1	7	14	0	47	47	40	None	1		2017_Apr_26_1646	60.0137310134	cfc_SPP1665_Learning	3	18
16	1	5	8	None	stim_v01/WinPos.png	96	2.1	10	8	stim_v04/2.png	NoGoWin	3	stim_v01/WinNeu.png	1	7	14	0	48	48	44	None	1		2017_Apr_26_1646	60.0137310134	cfc_SPP1665_Learning	3	18
13	0.5	5	6	3	stim_v01/AvoNeg.png	96	1.1	10	9	stim_v04/1.png	GoAvo	2	stim_v01/AvoNeu.png	1	9	11	0	49	49	36	3	1	0.383260266926	2017_Apr_26_1646	60.0137310134	cfc_SPP1665_Learning	3	18
13	1	5	6	3	stim_v01/WinNeu.png	160	1.1	11	10	stim_v04/3.png	GoWin	1	stim_v01/WinPos.png	2	9	11	0	50	50	19	None	0		2017_Apr_26_1646	60.0137310134	cfc_SPP1665_Learning	3	18
16	1	5	8	None	stim_v01/AvoNeu.png	160	1.1	11	10	stim_v04/4.png	NoGoAvo	4	stim_v01/AvoNeg.png	2	7	14	0	51	51	65	None	1		2017_Apr_26_1646	60.0137310134	cfc_SPP1665_Learning	3	18
16	1	5	8	None	stim_v01/AvoNeu.png	96	1.1	10	9	stim_v04/4.png	NoGoAvo	4	stim_v01/AvoNeg.png	2	7	14	0	52	52	63	None	1		2017_Apr_26_1646	60.0137310134	cfc_SPP1665_Learning	3	18
17	0.5	5	8	None	stim_v01/AvoNeg.png	96	2.1	10	8	stim_v04/4.png	NoGoAvo	4	stim_v01/AvoNeu.png	1	7	15	0	53	53	73	None	1		2017_Apr_26_1646	60.0137310134	cfc_SPP1665_Learning	3	18
16	0.5	5	8	None	stim_v01/AvoNeu.png	160	2.1	11	9	stim_v04/4.png	NoGoAvo	4	stim_v01/AvoNeg.png	2	7	14	0	54	54	66	None	1		2017_Apr_26_1646	60.0137310134	cfc_SPP1665_Learning	3	18
12	0.5	5	6	3	stim_v01/WinPos.png	160	2.1	11	9	stim_v04/3.png	GoWin	1	stim_v01/WinNeu.png	1	9	10	0	55	55	1	3	1	0.499919407614	2017_Apr_26_1646	60.0137310134	cfc_SPP1665_Learning	3	18
13	0.5	5	6	3	stim_v01/WinNeu.png	160	2.1	11	9	stim_v04/3.png	GoWin	1	stim_v01/WinPos.png	2	9	11	0	56	56	17	3	1	0.399940476334	2017_Apr_26_1646	60.0137310134	cfc_SPP1665_Learning	3	18
17	0.5	5	8	None	stim_v01/WinNeu.png	160	2.1	11	9	stim_v04/2.png	NoGoWin	3	stim_v01/WinPos.png	2	7	15	0	57	57	57	None	1		2017_Apr_26_1646	60.0137310134	cfc_SPP1665_Learning	3	18
13	0.5	5	6	3	stim_v01/AvoNeg.png	96	2.1	10	8	stim_v04/1.png	GoAvo	2	stim_v01/AvoNeu.png	1	9	11	0	58	58	35	3	1	0.533246623571	2017_Apr_26_1646	60.0137310134	cfc_SPP1665_Learning	3	18
12	0.5	5	6	3	stim_v01/WinPos.png	96	2.1	10	8	stim_v04/3.png	GoWin	1	stim_v01/WinNeu.png	1	9	10	0	59	59	11	3	1	0.683237507878	2017_Apr_26_1646	60.0137310134	cfc_SPP1665_Learning	3	18
17	1	5	8	None	stim_v01/AvoNeg.png	96	1.1	10	9	stim_v04/4.png	NoGoAvo	4	stim_v01/AvoNeu.png	2	7	15	0	60	60	77	None	1		2017_Apr_26_1646	60.0137310134	cfc_SPP1665_Learning	3	18
12	1	5	6	3	stim_v01/WinPos.png	96	2.1	10	8	stim_v04/3.png	GoWin	1	stim_v01/WinNeu.png	2	9	10	0	61	61	10	3	1	0.333261595041	2017_Apr_26_1646	60.0137310134	cfc_SPP1665_Learning	3	18
17	0.5	5	8	None	stim_v01/WinNeu.png	96	1.1	10	9	stim_v04/2.png	NoGoWin	3	stim_v01/WinPos.png	1	7	15	0	62	62	54	None	1		2017_Apr_26_1646	60.0137310134	cfc_SPP1665_Learning	3	18
12	1	5	6	3	stim_v01/WinPos.png	160	1.1	11	10	stim_v04/3.png	GoWin	1	stim_v01/WinNeu.png	2	9	10	0	63	63	4	3	1	0.66658054047	2017_Apr_26_1646	60.0137310134	cfc_SPP1665_Learning	3	18
16	1	5	8	None	stim_v01/WinPos.png	160	2.1	11	9	stim_v04/2.png	NoGoWin	3	stim_v01/WinNeu.png	2	7	14	0	64	64	49	None	1		2017_Apr_26_1646	60.0137310134	cfc_SPP1665_Learning	3	18
17	1	5	8	None	stim_v01/AvoNeg.png	160	2.1	11	9	stim_v04/4.png	NoGoAvo	4	stim_v01/AvoNeu.png	2	7	15	0	65	65	79	None	1		2017_Apr_26_1646	60.0137310134	cfc_SPP1665_Learning	3	18
16	0.5	5	8	None	stim_v01/WinPos.png	96	1.1	10	9	stim_v04/2.png	NoGoWin	3	stim_v01/WinNeu.png	2	7	14	0	66	66	45	None	1		2017_Apr_26_1646	60.0137310134	cfc_SPP1665_Learning	3	18
13	1	5	6	3	stim_v01/WinNeu.png	160	2.1	11	9	stim_v04/3.png	GoWin	1	stim_v01/WinPos.png	1	9	11	0	67	67	13	3	1	0.699930998428	2017_Apr_26_1646	60.0137310134	cfc_SPP1665_Learning	3	18
12	1	5	6	3	stim_v01/AvoNeu.png	160	1.1	11	10	stim_v04/1.png	GoAvo	2	stim_v01/AvoNeg.png	2	9	10	0	68	68	21	3	1	0.333271555898	2017_Apr_26_1646	60.0137310134	cfc_SPP1665_Learning	3	18
12	1	5	6	3	stim_v01/AvoNeu.png	96	1.1	10	9	stim_v04/1.png	GoAvo	2	stim_v01/AvoNeg.png	2	9	10	0	69	69	31	3	1	0.683236602345	2017_Apr_26_1646	60.0137310134	cfc_SPP1665_Learning	3	18
12	0.5	5	6	3	stim_v01/WinPos.png	160	2.1	11	9	stim_v04/3.png	GoWin	1	stim_v01/WinNeu.png	1	9	10	0	70	70	0	3	1	0.666564240886	2017_Apr_26_1646	60.0137310134	cfc_SPP1665_Learning	3	18
13	1	5	6	3	stim_v01/WinNeu.png	96	2.1	10	8	stim_v04/3.png	GoWin	1	stim_v01/WinPos.png	2	9	11	0	71	71	18	3	1	0.333302947689	2017_Apr_26_1646	60.0137310134	cfc_SPP1665_Learning	3	18
12	0.5	5	6	3	stim_v01/AvoNeu.png	160	1.1	11	10	stim_v04/1.png	GoAvo	2	stim_v01/AvoNeg.png	2	9	10	0	72	72	29	3	1	0.299885178487	2017_Apr_26_1646	60.0137310134	cfc_SPP1665_Learning	3	18
13	0.5	5	6	3	stim_v01/WinNeu.png	96	2.1	10	8	stim_v04/3.png	GoWin	1	stim_v01/WinPos.png	2	9	11	0	73	73	14	None	0		2017_Apr_26_1646	60.0137310134	cfc_SPP1665_Learning	3	18
16	1	5	8	None	stim_v01/AvoNeu.png	96	2.1	10	8	stim_v04/4.png	NoGoAvo	4	stim_v01/AvoNeg.png	2	7	14	0	74	74	71	None	1		2017_Apr_26_1646	60.0137310134	cfc_SPP1665_Learning	3	18
13	0.5	5	6	3	stim_v01/AvoNeg.png	160	1.1	11	10	stim_v04/1.png	GoAvo	2	stim_v01/AvoNeu.png	1	9	11	0	75	75	33	3	1	0.38325905955	2017_Apr_26_1646	60.0137310134	cfc_SPP1665_Learning	3	18
17	1	5	8	None	stim_v01/AvoNeg.png	96	2.1	10	8	stim_v04/4.png	NoGoAvo	4	stim_v01/AvoNeu.png	2	7	15	0	76	76	78	None	1		2017_Apr_26_1646	60.0137310134	cfc_SPP1665_Learning	3	18
13	0.5	5	6	3	stim_v01/WinNeu.png	160	1.1	11	10	stim_v04/3.png	GoWin	1	stim_v01/WinPos.png	1	9	11	0	77	77	16	3	1	0.433255920371	2017_Apr_26_1646	60.0137310134	cfc_SPP1665_Learning	3	18
16	0.5	5	8	None	stim_v01/WinPos.png	160	1.1	11	10	stim_v04/2.png	NoGoWin	3	stim_v01/WinNeu.png	2	7	14	0	78	78	52	None	1		2017_Apr_26_1646	60.0137310134	cfc_SPP1665_Learning	3	18
17	0.5	5	8	None	stim_v01/WinNeu.png	96	1.1	10	9	stim_v04/2.png	NoGoWin	3	stim_v01/WinPos.png	2	7	15	0	79	79	55	None	1		2017_Apr_26_1646	60.0137310134	cfc_SPP1665_Learning	3	18
