# Supplementary material for: θ-γ Cross-Frequency Transcranial Alternating Current Stimulation over the Trough Impairs Cognitive Control
Source: eNeuro. 2020 Sep 4;7(5):ENEURO.0126-20.2020. doi: 10.1523/ENEURO.0126-20.2020 (PMC7540931; doi:10.1523/ENEURO.0126-20.2020)
Supplement: Extended Data 1 — contains all materials, pseudonymized raw data and analysis scripts used in this study that are freely available at our repository. Download Extended Data 1, ZIP file. [file enu-eN-NWR-0126-20-s02.zip › 2020_cfc_tacs-master/data/raw/1_learning/s_cntrl/P_19_S_6_cfc_SPP1665_Learning_2017_Apr_30_1658.csv]

icFbackMarker	blineStop	circleMarker	cRespMarker	cResponse	cFback	trigStimulator	preCueStop	portStop	preCueStart	cue	cType	cueMarker	icFback	prepRespStop	icRespMarker	cFbackMarker	trials.thisRepN	trials.thisTrialN	trials.thisN	trials.thisIndex	buttonBox_Response.keys	buttonBox_Response.corr	buttonBox_Response.rt	date	frameRate	expName	session	participant
																								2017_Apr_30_1658	60.0048540613	cfc_SPP1665_Learning	6	19
12	0.5	5	6	3	stim_v01/WinPos.png	96	1.1	10	9	stim_v06/4.png	GoWin	1	stim_v01/WinNeu.png	2	9	10	0	0	0	10	3	1	0.499913672314	2017_Apr_30_1658	60.0048540613	cfc_SPP1665_Learning	6	19
16	1	5	8	None	stim_v01/WinPos.png	96	1.1	10	9	stim_v06/3.png	NoGoWin	3	stim_v01/WinNeu.png	2	7	14	0	1	1	51	3	0	0.249950346488	2017_Apr_30_1658	60.0048540613	cfc_SPP1665_Learning	6	19
12	1	5	6	3	stim_v01/AvoNeu.png	160	2.1	11	9	stim_v06/1.png	GoAvo	2	stim_v01/AvoNeg.png	1	9	10	0	2	2	24	3	1	0.299936793645	2017_Apr_30_1658	60.0048540613	cfc_SPP1665_Learning	6	19
17	1	5	8	None	stim_v01/AvoNeg.png	160	1.1	11	10	stim_v06/2.png	NoGoAvo	4	stim_v01/AvoNeu.png	1	7	15	0	3	3	76	3	0	0.249925595193	2017_Apr_30_1658	60.0048540613	cfc_SPP1665_Learning	6	19
16	1	5	8	None	stim_v01/AvoNeu.png	96	2.1	10	8	stim_v06/2.png	NoGoAvo	4	stim_v01/AvoNeg.png	1	7	14	0	4	4	62	3	0	0.299925625378	2017_Apr_30_1658	60.0048540613	cfc_SPP1665_Learning	6	19
16	0.5	5	8	None	stim_v01/WinPos.png	160	1.1	11	10	stim_v06/3.png	NoGoWin	3	stim_v01/WinNeu.png	1	7	14	0	5	5	41	3	0	0.249893297772	2017_Apr_30_1658	60.0048540613	cfc_SPP1665_Learning	6	19
13	0.5	5	6	3	stim_v01/WinNeu.png	96	2.1	10	8	stim_v06/4.png	GoWin	1	stim_v01/WinPos.png	2	9	11	0	6	6	14	3	1	0.266599516203	2017_Apr_30_1658	60.0048540613	cfc_SPP1665_Learning	6	19
16	0.5	5	8	None	stim_v01/AvoNeu.png	96	2.1	10	8	stim_v06/2.png	NoGoAvo	4	stim_v01/AvoNeg.png	2	7	14	0	7	7	69	None	1		2017_Apr_30_1658	60.0048540613	cfc_SPP1665_Learning	6	19
12	1	5	6	3	stim_v01/WinPos.png	160	2.1	11	9	stim_v06/4.png	GoWin	1	stim_v01/WinNeu.png	2	9	10	0	8	8	2	3	1	0.283255024664	2017_Apr_30_1658	60.0048540613	cfc_SPP1665_Learning	6	19
12	0.5	5	6	3	stim_v01/AvoNeu.png	160	1.1	11	10	stim_v06/1.png	GoAvo	2	stim_v01/AvoNeg.png	2	9	10	0	9	9	26	3	1	0.28326317448	2017_Apr_30_1658	60.0048540613	cfc_SPP1665_Learning	6	19
12	0.5	5	6	3	stim_v01/AvoNeu.png	160	2.1	11	9	stim_v06/1.png	GoAvo	2	stim_v01/AvoNeg.png	2	9	10	0	10	10	22	3	1	0.283263476325	2017_Apr_30_1658	60.0048540613	cfc_SPP1665_Learning	6	19
13	1	5	6	3	stim_v01/AvoNeg.png	160	2.1	11	9	stim_v06/1.png	GoAvo	2	stim_v01/AvoNeu.png	2	9	11	0	11	11	38	3	1	0.599906790247	2017_Apr_30_1658	60.0048540613	cfc_SPP1665_Learning	6	19
13	0.5	5	6	3	stim_v01/AvoNeg.png	160	2.1	11	9	stim_v06/1.png	GoAvo	2	stim_v01/AvoNeu.png	1	9	11	0	12	12	36	3	1	0.249950950179	2017_Apr_30_1658	60.0048540613	cfc_SPP1665_Learning	6	19
17	0.5	5	8	None	stim_v01/WinNeu.png	160	2.1	11	9	stim_v06/3.png	NoGoWin	3	stim_v01/WinPos.png	2	7	15	0	13	13	56	None	1		2017_Apr_30_1658	60.0048540613	cfc_SPP1665_Learning	6	19
17	1	5	8	None	stim_v01/AvoNeg.png	160	2.1	11	9	stim_v06/2.png	NoGoAvo	4	stim_v01/AvoNeu.png	2	7	15	0	14	14	78	3	0	0.249968759036	2017_Apr_30_1658	60.0048540613	cfc_SPP1665_Learning	6	19
12	0.5	5	6	3	stim_v01/AvoNeu.png	96	2.1	10	8	stim_v06/1.png	GoAvo	2	stim_v01/AvoNeg.png	2	9	10	0	15	15	23	None	0		2017_Apr_30_1658	60.0048540613	cfc_SPP1665_Learning	6	19
12	1	5	6	3	stim_v01/AvoNeu.png	160	2.1	11	9	stim_v06/1.png	GoAvo	2	stim_v01/AvoNeg.png	2	9	10	0	16	16	20	None	0		2017_Apr_30_1658	60.0048540613	cfc_SPP1665_Learning	6	19
16	0.5	5	8	None	stim_v01/AvoNeu.png	160	1.1	11	10	stim_v06/2.png	NoGoAvo	4	stim_v01/AvoNeg.png	1	7	14	0	17	17	60	None	1		2017_Apr_30_1658	60.0048540613	cfc_SPP1665_Learning	6	19
17	0.5	5	8	None	stim_v01/WinNeu.png	160	2.1	11	9	stim_v06/3.png	NoGoWin	3	stim_v01/WinPos.png	2	7	15	0	18	18	55	None	1		2017_Apr_30_1658	60.0048540613	cfc_SPP1665_Learning	6	19
12	1	5	6	3	stim_v01/AvoNeu.png	160	1.1	11	10	stim_v06/1.png	GoAvo	2	stim_v01/AvoNeg.png	1	9	10	0	19	19	29	3	1	0.616588257381	2017_Apr_30_1658	60.0048540613	cfc_SPP1665_Learning	6	19
16	1	5	8	None	stim_v01/WinPos.png	160	1.1	11	10	stim_v06/3.png	NoGoWin	3	stim_v01/WinNeu.png	1	7	14	0	20	20	50	None	1		2017_Apr_30_1658	60.0048540613	cfc_SPP1665_Learning	6	19
16	0.5	5	8	None	stim_v01/WinPos.png	160	2.1	11	9	stim_v06/3.png	NoGoWin	3	stim_v01/WinNeu.png	2	7	14	0	21	21	48	None	1		2017_Apr_30_1658	60.0048540613	cfc_SPP1665_Learning	6	19
17	1	5	8	None	stim_v01/WinNeu.png	96	2.1	10	8	stim_v06/3.png	NoGoWin	3	stim_v01/WinPos.png	2	7	15	0	22	22	59	None	1		2017_Apr_30_1658	60.0048540613	cfc_SPP1665_Learning	6	19
16	1	5	8	None	stim_v01/WinPos.png	160	1.1	11	10	stim_v06/3.png	NoGoWin	3	stim_v01/WinNeu.png	2	7	14	0	23	23	45	None	1		2017_Apr_30_1658	60.0048540613	cfc_SPP1665_Learning	6	19
12	1	5	6	3	stim_v01/AvoNeu.png	160	2.1	11	9	stim_v06/1.png	GoAvo	2	stim_v01/AvoNeg.png	1	9	10	0	24	24	31	3	1	0.266594082992	2017_Apr_30_1658	60.0048540613	cfc_SPP1665_Learning	6	19
13	1	5	6	3	stim_v01/WinNeu.png	160	2.1	11	9	stim_v06/4.png	GoWin	1	stim_v01/WinPos.png	2	9	11	0	25	25	15	3	1	0.26658683871	2017_Apr_30_1658	60.0048540613	cfc_SPP1665_Learning	6	19
12	0.5	5	6	3	stim_v01/AvoNeu.png	160	1.1	11	10	stim_v06/1.png	GoAvo	2	stim_v01/AvoNeg.png	2	9	10	0	26	26	27	3	1	0.233274614408	2017_Apr_30_1658	60.0048540613	cfc_SPP1665_Learning	6	19
12	0.5	5	6	3	stim_v01/AvoNeu.png	160	2.1	11	9	stim_v06/1.png	GoAvo	2	stim_v01/AvoNeg.png	1	9	10	0	27	27	25	3	1	0.249932235784	2017_Apr_30_1658	60.0048540613	cfc_SPP1665_Learning	6	19
17	1	5	8	None	stim_v01/WinNeu.png	96	2.1	10	8	stim_v06/3.png	NoGoWin	3	stim_v01/WinPos.png	2	7	15	0	28	28	58	None	1		2017_Apr_30_1658	60.0048540613	cfc_SPP1665_Learning	6	19
16	1	5	8	None	stim_v01/WinPos.png	160	2.1	11	9	stim_v06/3.png	NoGoWin	3	stim_v01/WinNeu.png	1	7	14	0	29	29	40	None	1		2017_Apr_30_1658	60.0048540613	cfc_SPP1665_Learning	6	19
12	1	5	6	3	stim_v01/WinPos.png	96	2.1	10	8	stim_v06/4.png	GoWin	1	stim_v01/WinNeu.png	1	9	10	0	30	30	3	3	1	0.233272199647	2017_Apr_30_1658	60.0048540613	cfc_SPP1665_Learning	6	19
13	0.5	5	6	3	stim_v01/WinNeu.png	160	1.1	11	10	stim_v06/4.png	GoWin	1	stim_v01/WinPos.png	1	9	11	0	31	31	17	3	1	0.216602202624	2017_Apr_30_1658	60.0048540613	cfc_SPP1665_Learning	6	19
13	1	5	6	3	stim_v01/AvoNeg.png	160	1.1	11	10	stim_v06/1.png	GoAvo	2	stim_v01/AvoNeu.png	2	9	11	0	32	32	34	3	1	0.233248353888	2017_Apr_30_1658	60.0048540613	cfc_SPP1665_Learning	6	19
16	0.5	5	8	None	stim_v01/WinPos.png	96	2.1	10	8	stim_v06/3.png	NoGoWin	3	stim_v01/WinNeu.png	2	7	14	0	33	33	43	None	1		2017_Apr_30_1658	60.0048540613	cfc_SPP1665_Learning	6	19
16	0.5	5	8	None	stim_v01/AvoNeu.png	96	1.1	10	9	stim_v06/2.png	NoGoAvo	4	stim_v01/AvoNeg.png	1	7	14	0	34	34	72	None	1		2017_Apr_30_1658	60.0048540613	cfc_SPP1665_Learning	6	19
12	1	5	6	3	stim_v01/AvoNeu.png	160	2.1	11	9	stim_v06/1.png	GoAvo	2	stim_v01/AvoNeg.png	2	9	10	0	35	35	32	3	1	0.249903258659	2017_Apr_30_1658	60.0048540613	cfc_SPP1665_Learning	6	19
12	1	5	6	3	stim_v01/WinPos.png	96	2.1	10	8	stim_v06/4.png	GoWin	1	stim_v01/WinNeu.png	1	9	10	0	36	36	9	3	1	0.233286990056	2017_Apr_30_1658	60.0048540613	cfc_SPP1665_Learning	6	19
12	1	5	6	3	stim_v01/WinPos.png	96	1.1	10	9	stim_v06/4.png	GoWin	1	stim_v01/WinNeu.png	1	9	10	0	37	37	1	3	1	0.233279142084	2017_Apr_30_1658	60.0048540613	cfc_SPP1665_Learning	6	19
12	1	5	6	3	stim_v01/WinPos.png	160	2.1	11	9	stim_v06/4.png	GoWin	1	stim_v01/WinNeu.png	2	9	10	0	38	38	11	3	1	0.233281254999	2017_Apr_30_1658	60.0048540613	cfc_SPP1665_Learning	6	19
13	1	5	6	3	stim_v01/AvoNeg.png	96	2.1	10	8	stim_v06/1.png	GoAvo	2	stim_v01/AvoNeu.png	1	9	11	0	39	39	39	3	1	0.233279745775	2017_Apr_30_1658	60.0048540613	cfc_SPP1665_Learning	6	19
17	0.5	5	8	None	stim_v01/AvoNeg.png	160	1.1	11	10	stim_v06/2.png	NoGoAvo	4	stim_v01/AvoNeu.png	1	7	15	0	40	40	73	None	1		2017_Apr_30_1658	60.0048540613	cfc_SPP1665_Learning	6	19
12	0.5	5	6	3	stim_v01/WinPos.png	96	1.1	10	9	stim_v06/4.png	GoWin	1	stim_v01/WinNeu.png	2	9	10	0	41	41	6	3	1	0.216599184173	2017_Apr_30_1658	60.0048540613	cfc_SPP1665_Learning	6	19
12	0.5	5	6	3	stim_v01/WinPos.png	160	1.1	11	10	stim_v06/4.png	GoWin	1	stim_v01/WinNeu.png	2	9	10	0	42	42	12	3	1	0.249924991504	2017_Apr_30_1658	60.0048540613	cfc_SPP1665_Learning	6	19
16	1	5	8	None	stim_v01/AvoNeu.png	160	1.1	11	10	stim_v06/2.png	NoGoAvo	4	stim_v01/AvoNeg.png	2	7	14	0	43	43	66	None	1		2017_Apr_30_1658	60.0048540613	cfc_SPP1665_Learning	6	19
12	0.5	5	6	3	stim_v01/WinPos.png	96	1.1	10	9	stim_v06/4.png	GoWin	1	stim_v01/WinNeu.png	1	9	10	0	44	44	4	3	1	0.249943102206	2017_Apr_30_1658	60.0048540613	cfc_SPP1665_Learning	6	19
16	0.5	5	8	None	stim_v01/WinPos.png	96	2.1	10	8	stim_v06/3.png	NoGoWin	3	stim_v01/WinNeu.png	1	7	14	0	45	45	42	None	1		2017_Apr_30_1658	60.0048540613	cfc_SPP1665_Learning	6	19
13	0.5	5	6	3	stim_v01/AvoNeg.png	96	2.1	10	8	stim_v06/1.png	GoAvo	2	stim_v01/AvoNeu.png	2	9	11	0	46	46	35	3	1	0.266601025428	2017_Apr_30_1658	60.0048540613	cfc_SPP1665_Learning	6	19
16	1	5	8	None	stim_v01/AvoNeu.png	96	2.1	10	8	stim_v06/2.png	NoGoAvo	4	stim_v01/AvoNeg.png	2	7	14	0	47	47	70	None	1		2017_Apr_30_1658	60.0048540613	cfc_SPP1665_Learning	6	19
16	1	5	8	None	stim_v01/AvoNeu.png	160	2.1	11	9	stim_v06/2.png	NoGoAvo	4	stim_v01/AvoNeg.png	1	7	14	0	48	48	65	None	1		2017_Apr_30_1658	60.0048540613	cfc_SPP1665_Learning	6	19
16	0.5	5	8	None	stim_v01/WinPos.png	96	1.1	10	9	stim_v06/3.png	NoGoWin	3	stim_v01/WinNeu.png	2	7	14	0	49	49	49	None	1		2017_Apr_30_1658	60.0048540613	cfc_SPP1665_Learning	6	19
12	0.5	5	6	3	stim_v01/AvoNeu.png	160	2.1	11	9	stim_v06/1.png	GoAvo	2	stim_v01/AvoNeg.png	1	9	10	0	50	50	28	3	1	0.233267370127	2017_Apr_30_1658	60.0048540613	cfc_SPP1665_Learning	6	19
13	0.5	5	6	3	stim_v01/WinNeu.png	96	1.1	10	9	stim_v06/4.png	GoWin	1	stim_v01/WinPos.png	2	9	11	0	51	51	16	3	1	0.249927104419	2017_Apr_30_1658	60.0048540613	cfc_SPP1665_Learning	6	19
12	1	5	6	3	stim_v01/WinPos.png	96	1.1	10	9	stim_v06/4.png	GoWin	1	stim_v01/WinNeu.png	2	9	10	0	52	52	7	3	1	0.249941894826	2017_Apr_30_1658	60.0048540613	cfc_SPP1665_Learning	6	19
13	0.5	5	6	3	stim_v01/WinNeu.png	96	1.1	10	9	stim_v06/4.png	GoWin	1	stim_v01/WinPos.png	1	9	11	0	53	53	19	3	1	0.266594082991	2017_Apr_30_1658	60.0048540613	cfc_SPP1665_Learning	6	19
16	0.5	5	8	None	stim_v01/AvoNeu.png	160	1.1	11	10	stim_v06/2.png	NoGoAvo	4	stim_v01/AvoNeg.png	2	7	14	0	54	54	71	None	1		2017_Apr_30_1658	60.0048540613	cfc_SPP1665_Learning	6	19
17	0.5	5	8	None	stim_v01/AvoNeg.png	96	1.1	10	9	stim_v06/2.png	NoGoAvo	4	stim_v01/AvoNeu.png	2	7	15	0	55	55	77	None	1		2017_Apr_30_1658	60.0048540613	cfc_SPP1665_Learning	6	19
17	0.5	5	8	None	stim_v01/WinNeu.png	160	1.1	11	10	stim_v06/3.png	NoGoWin	3	stim_v01/WinPos.png	2	7	15	0	56	56	54	None	1		2017_Apr_30_1658	60.0048540613	cfc_SPP1665_Learning	6	19
17	1	5	8	None	stim_v01/AvoNeg.png	160	2.1	11	9	stim_v06/2.png	NoGoAvo	4	stim_v01/AvoNeu.png	1	7	15	0	57	57	79	None	1		2017_Apr_30_1658	60.0048540613	cfc_SPP1665_Learning	6	19
17	1	5	8	None	stim_v01/AvoNeg.png	96	2.1	10	8	stim_v06/2.png	NoGoAvo	4	stim_v01/AvoNeu.png	1	7	15	0	58	58	75	None	1		2017_Apr_30_1658	60.0048540613	cfc_SPP1665_Learning	6	19
16	0.5	5	8	None	stim_v01/WinPos.png	160	1.1	11	10	stim_v06/3.png	NoGoWin	3	stim_v01/WinNeu.png	2	7	14	0	59	59	52	None	1		2017_Apr_30_1658	60.0048540613	cfc_SPP1665_Learning	6	19
16	1	5	8	None	stim_v01/AvoNeu.png	96	1.1	10	9	stim_v06/2.png	NoGoAvo	4	stim_v01/AvoNeg.png	1	7	14	0	60	60	67	None	1		2017_Apr_30_1658	60.0048540613	cfc_SPP1665_Learning	6	19
12	1	5	6	3	stim_v01/WinPos.png	96	1.1	10	9	stim_v06/4.png	GoWin	1	stim_v01/WinNeu.png	1	9	10	0	61	61	5	3	1	0.333268336031	2017_Apr_30_1658	60.0048540613	cfc_SPP1665_Learning	6	19
12	1	5	6	3	stim_v01/WinPos.png	96	2.1	10	8	stim_v06/4.png	GoWin	1	stim_v01/WinNeu.png	2	9	10	0	62	62	8	3	1	0.316584755979	2017_Apr_30_1658	60.0048540613	cfc_SPP1665_Learning	6	19
16	0.5	5	8	None	stim_v01/AvoNeu.png	96	1.1	10	9	stim_v06/2.png	NoGoAvo	4	stim_v01/AvoNeg.png	1	7	14	0	63	63	64	None	1		2017_Apr_30_1658	60.0048540613	cfc_SPP1665_Learning	6	19
13	0.5	5	6	3	stim_v01/AvoNeg.png	96	1.1	10	9	stim_v06/1.png	GoAvo	2	stim_v01/AvoNeu.png	1	9	11	0	64	64	33	3	1	0.299937095489	2017_Apr_30_1658	60.0048540613	cfc_SPP1665_Learning	6	19
16	1	5	8	None	stim_v01/WinPos.png	96	1.1	10	9	stim_v06/3.png	NoGoWin	3	stim_v01/WinNeu.png	1	7	14	0	65	65	47	None	1		2017_Apr_30_1658	60.0048540613	cfc_SPP1665_Learning	6	19
16	0.5	5	8	None	stim_v01/AvoNeu.png	96	1.1	10	9	stim_v06/2.png	NoGoAvo	4	stim_v01/AvoNeg.png	1	7	14	0	66	66	61	None	1		2017_Apr_30_1658	60.0048540613	cfc_SPP1665_Learning	6	19
16	0.5	5	8	None	stim_v01/AvoNeu.png	160	1.1	11	10	stim_v06/2.png	NoGoAvo	4	stim_v01/AvoNeg.png	1	7	14	0	67	67	63	None	1		2017_Apr_30_1658	60.0048540613	cfc_SPP1665_Learning	6	19
13	0.5	5	6	3	stim_v01/AvoNeg.png	96	2.1	10	8	stim_v06/1.png	GoAvo	2	stim_v01/AvoNeu.png	1	9	11	0	68	68	37	3	1	0.549940264863	2017_Apr_30_1658	60.0048540613	cfc_SPP1665_Learning	6	19
12	1	5	6	3	stim_v01/WinPos.png	96	1.1	10	9	stim_v06/4.png	GoWin	1	stim_v01/WinNeu.png	1	9	10	0	69	69	0	3	1	0.26661309923	2017_Apr_30_1658	60.0048540613	cfc_SPP1665_Learning	6	19
12	0.5	5	6	3	stim_v01/AvoNeu.png	160	2.1	11	9	stim_v06/1.png	GoAvo	2	stim_v01/AvoNeg.png	2	9	10	0	70	70	30	3	1	0.266606156794	2017_Apr_30_1658	60.0048540613	cfc_SPP1665_Learning	6	19
17	1	5	8	None	stim_v01/WinNeu.png	96	2.1	10	8	stim_v06/3.png	NoGoWin	3	stim_v01/WinPos.png	1	7	15	0	71	71	53	None	1		2017_Apr_30_1658	60.0048540613	cfc_SPP1665_Learning	6	19
13	0.5	5	6	3	stim_v01/WinNeu.png	160	1.1	11	10	stim_v06/4.png	GoWin	1	stim_v01/WinPos.png	1	9	11	0	72	72	18	3	1	0.283278870423	2017_Apr_30_1658	60.0048540613	cfc_SPP1665_Learning	6	19
17	1	5	8	None	stim_v01/AvoNeg.png	160	1.1	11	10	stim_v06/2.png	NoGoAvo	4	stim_v01/AvoNeu.png	2	7	15	0	73	73	74	None	1		2017_Apr_30_1658	60.0048540613	cfc_SPP1665_Learning	6	19
16	1	5	8	None	stim_v01/WinPos.png	96	2.1	10	8	stim_v06/3.png	NoGoWin	3	stim_v01/WinNeu.png	1	7	14	0	74	74	44	None	1		2017_Apr_30_1658	60.0048540613	cfc_SPP1665_Learning	6	19
13	1	5	6	3	stim_v01/WinNeu.png	160	1.1	11	10	stim_v06/4.png	GoWin	1	stim_v01/WinPos.png	1	9	11	0	75	75	13	3	1	0.266603440188	2017_Apr_30_1658	60.0048540613	cfc_SPP1665_Learning	6	19
16	0.5	5	8	None	stim_v01/WinPos.png	96	2.1	10	8	stim_v06/3.png	NoGoWin	3	stim_v01/WinNeu.png	2	7	14	0	76	76	46	None	1		2017_Apr_30_1658	60.0048540613	cfc_SPP1665_Learning	6	19
17	1	5	8	None	stim_v01/WinNeu.png	96	1.1	10	9	stim_v06/3.png	NoGoWin	3	stim_v01/WinPos.png	2	7	15	0	77	77	57	None	1		2017_Apr_30_1658	60.0048540613	cfc_SPP1665_Learning	6	19
12	1	5	6	3	stim_v01/AvoNeu.png	96	2.1	10	8	stim_v06/1.png	GoAvo	2	stim_v01/AvoNeg.png	1	9	10	0	78	78	21	3	1	0.266607364174	2017_Apr_30_1658	60.0048540613	cfc_SPP1665_Learning	6	19
16	0.5	5	8	None	stim_v01/AvoNeu.png	96	1.1	10	9	stim_v06/2.png	NoGoAvo	4	stim_v01/AvoNeg.png	1	7	14	0	79	79	68	None	1		2017_Apr_30_1658	60.0048540613	cfc_SPP1665_Learning	6	19
