# Supplementary material for: θ-γ Cross-Frequency Transcranial Alternating Current Stimulation over the Trough Impairs Cognitive Control
Source: eNeuro. 2020 Sep 4;7(5):ENEURO.0126-20.2020. doi: 10.1523/ENEURO.0126-20.2020 (PMC7540931; doi:10.1523/ENEURO.0126-20.2020)
Supplement: Extended Data 1 — contains all materials, pseudonymized raw data and analysis scripts used in this study that are freely available at our repository. Download Extended Data 1, ZIP file. [file enu-eN-NWR-0126-20-s02.zip › 2020_cfc_tacs-master/data/raw/1_learning/s_cntrl/P_2_S_4_cfc_SPP1665_Learning_2017_Mrz_29_1147.csv]

icFbackMarker	blineStop	circleMarker	cRespMarker	cResponse	cFback	trigStimulator	preCueStop	portStop	preCueStart	cue	cType	cueMarker	icFback	prepRespStop	icRespMarker	cFbackMarker	trials.thisRepN	trials.thisTrialN	trials.thisN	trials.thisIndex	buttonBox_Response.keys	buttonBox_Response.corr	buttonBox_Response.rt	date	frameRate	expName	session	participant
																								2017_Mrz_29_1147	59.9973016196	cfc_SPP1665_Learning	4	2
16	1	5	8	None	stim_v01/WinPos.png	96	2.1	10	8	stim_v03/2.png	NoGoWin	3	stim_v01/WinNeu.png	2	7	14	0	0	0	47	3	0	0.416630923084	2017_Mrz_29_1147	59.9973016196	cfc_SPP1665_Learning	4	2
12	1	5	6	3	stim_v01/AvoNeu.png	160	2.1	11	9	stim_v03/1.png	GoAvo	2	stim_v01/AvoNeg.png	1	9	10	0	1	1	20	3	1	0.499926802375	2017_Mrz_29_1147	59.9973016196	cfc_SPP1665_Learning	4	2
17	1	5	8	None	stim_v01/AvoNeg.png	160	2.1	11	9	stim_v03/3.png	NoGoAvo	4	stim_v01/AvoNeu.png	1	7	15	0	2	2	73	3	0	0.366571595277	2017_Mrz_29_1147	59.9973016196	cfc_SPP1665_Learning	4	2
13	1	5	6	3	stim_v01/AvoNeg.png	160	2.1	11	9	stim_v03/1.png	GoAvo	2	stim_v01/AvoNeu.png	1	9	11	0	3	3	35	None	0		2017_Mrz_29_1147	59.9973016196	cfc_SPP1665_Learning	4	2
16	0.5	5	8	None	stim_v01/AvoNeu.png	160	1.1	11	10	stim_v03/3.png	NoGoAvo	4	stim_v01/AvoNeg.png	1	7	14	0	4	4	66	3	0	0.266598429374	2017_Mrz_29_1147	59.9973016196	cfc_SPP1665_Learning	4	2
17	0.5	5	8	None	stim_v01/AvoNeg.png	96	1.1	10	9	stim_v03/3.png	NoGoAvo	4	stim_v01/AvoNeu.png	2	7	15	0	5	5	77	3	0	0.333255356481	2017_Mrz_29_1147	59.9973016196	cfc_SPP1665_Learning	4	2
13	1	5	6	3	stim_v01/WinNeu.png	160	1.1	11	10	stim_v03/4.png	GoWin	1	stim_v01/WinPos.png	1	9	11	0	6	6	15	3	1	0.299924025392	2017_Mrz_29_1147	59.9973016196	cfc_SPP1665_Learning	4	2
13	0.5	5	6	3	stim_v01/AvoNeg.png	96	1.1	10	9	stim_v03/1.png	GoAvo	2	stim_v01/AvoNeu.png	1	9	11	0	7	7	39	3	1	0.416597418192	2017_Mrz_29_1147	59.9973016196	cfc_SPP1665_Learning	4	2
16	0.5	5	8	None	stim_v01/WinPos.png	96	2.1	10	8	stim_v03/2.png	NoGoWin	3	stim_v01/WinNeu.png	1	7	14	0	8	8	40	3	0	0.566571957492	2017_Mrz_29_1147	59.9973016196	cfc_SPP1665_Learning	4	2
13	0.5	5	6	3	stim_v01/WinNeu.png	160	1.1	11	10	stim_v03/4.png	GoWin	1	stim_v01/WinPos.png	1	9	11	0	9	9	17	3	1	0.266575489088	2017_Mrz_29_1147	59.9973016196	cfc_SPP1665_Learning	4	2
12	1	5	6	3	stim_v01/WinPos.png	96	2.1	10	8	stim_v03/4.png	GoWin	1	stim_v01/WinNeu.png	1	9	10	0	10	10	6	3	1	0.316606141538	2017_Mrz_29_1147	59.9973016196	cfc_SPP1665_Learning	4	2
16	0.5	5	8	None	stim_v01/AvoNeu.png	160	1.1	11	10	stim_v03/3.png	NoGoAvo	4	stim_v01/AvoNeg.png	1	7	14	0	11	11	67	3	0	0.316580786484	2017_Mrz_29_1147	59.9973016196	cfc_SPP1665_Learning	4	2
12	0.5	5	6	3	stim_v01/AvoNeu.png	160	1.1	11	10	stim_v03/1.png	GoAvo	2	stim_v01/AvoNeg.png	2	9	10	0	12	12	21	3	1	0.299932477077	2017_Mrz_29_1147	59.9973016196	cfc_SPP1665_Learning	4	2
12	0.5	5	6	3	stim_v01/AvoNeu.png	160	1.1	11	10	stim_v03/1.png	GoAvo	2	stim_v01/AvoNeg.png	1	9	10	0	13	13	22	3	1	0.266596618299	2017_Mrz_29_1147	59.9973016196	cfc_SPP1665_Learning	4	2
12	1	5	6	3	stim_v01/WinPos.png	96	1.1	10	9	stim_v03/4.png	GoWin	1	stim_v01/WinNeu.png	2	9	10	0	14	14	1	3	1	0.266588166616	2017_Mrz_29_1147	59.9973016196	cfc_SPP1665_Learning	4	2
17	1	5	8	None	stim_v01/WinNeu.png	160	2.1	11	9	stim_v03/2.png	NoGoWin	3	stim_v01/WinPos.png	2	7	15	0	15	15	54	None	1		2017_Mrz_29_1147	59.9973016196	cfc_SPP1665_Learning	4	2
16	0.5	5	8	None	stim_v01/AvoNeu.png	160	2.1	11	9	stim_v03/3.png	NoGoAvo	4	stim_v01/AvoNeg.png	2	7	14	0	16	16	62	None	1		2017_Mrz_29_1147	59.9973016196	cfc_SPP1665_Learning	4	2
16	1	5	8	None	stim_v01/WinPos.png	160	2.1	11	9	stim_v03/2.png	NoGoWin	3	stim_v01/WinNeu.png	1	7	14	0	17	17	48	None	1		2017_Mrz_29_1147	59.9973016196	cfc_SPP1665_Learning	4	2
17	1	5	8	None	stim_v01/AvoNeg.png	160	1.1	11	10	stim_v03/3.png	NoGoAvo	4	stim_v01/AvoNeu.png	2	7	15	0	18	18	76	None	1		2017_Mrz_29_1147	59.9973016196	cfc_SPP1665_Learning	4	2
16	1	5	8	None	stim_v01/AvoNeu.png	160	2.1	11	9	stim_v03/3.png	NoGoAvo	4	stim_v01/AvoNeg.png	2	7	14	0	19	19	68	None	1		2017_Mrz_29_1147	59.9973016196	cfc_SPP1665_Learning	4	2
17	1	5	8	None	stim_v01/AvoNeg.png	96	2.1	10	8	stim_v03/3.png	NoGoAvo	4	stim_v01/AvoNeu.png	2	7	15	0	20	20	78	None	1		2017_Mrz_29_1147	59.9973016196	cfc_SPP1665_Learning	4	2
12	0.5	5	6	3	stim_v01/AvoNeu.png	160	1.1	11	10	stim_v03/1.png	GoAvo	2	stim_v01/AvoNeg.png	1	9	10	0	21	21	32	3	1	0.299927949389	2017_Mrz_29_1147	59.9973016196	cfc_SPP1665_Learning	4	2
12	0.5	5	6	3	stim_v01/AvoNeu.png	160	1.1	11	10	stim_v03/1.png	GoAvo	2	stim_v01/AvoNeg.png	1	9	10	0	22	22	23	3	1	0.26659812753	2017_Mrz_29_1147	59.9973016196	cfc_SPP1665_Learning	4	2
16	1	5	8	None	stim_v01/AvoNeu.png	96	2.1	10	8	stim_v03/3.png	NoGoAvo	4	stim_v01/AvoNeg.png	2	7	14	0	23	23	72	None	1		2017_Mrz_29_1147	59.9973016196	cfc_SPP1665_Learning	4	2
12	1	5	6	3	stim_v01/AvoNeu.png	160	1.1	11	10	stim_v03/1.png	GoAvo	2	stim_v01/AvoNeg.png	2	9	10	0	24	24	28	3	1	0.266596618299	2017_Mrz_29_1147	59.9973016196	cfc_SPP1665_Learning	4	2
13	1	5	6	3	stim_v01/WinNeu.png	96	2.1	10	8	stim_v03/4.png	GoWin	1	stim_v01/WinPos.png	2	9	11	0	25	25	13	3	1	0.216625429488	2017_Mrz_29_1147	59.9973016196	cfc_SPP1665_Learning	4	2
13	0.5	5	6	3	stim_v01/AvoNeg.png	160	2.1	11	9	stim_v03/1.png	GoAvo	2	stim_v01/AvoNeu.png	1	9	11	0	26	26	33	3	1	0.316584710479	2017_Mrz_29_1147	59.9973016196	cfc_SPP1665_Learning	4	2
16	0.5	5	8	None	stim_v01/AvoNeu.png	160	2.1	11	9	stim_v03/3.png	NoGoAvo	4	stim_v01/AvoNeg.png	2	7	14	0	27	27	71	None	1		2017_Mrz_29_1147	59.9973016196	cfc_SPP1665_Learning	4	2
12	0.5	5	6	3	stim_v01/WinPos.png	160	2.1	11	9	stim_v03/4.png	GoWin	1	stim_v01/WinNeu.png	1	9	10	0	28	28	10	3	1	0.783255039543	2017_Mrz_29_1147	59.9973016196	cfc_SPP1665_Learning	4	2
13	0.5	5	6	3	stim_v01/AvoNeg.png	96	1.1	10	9	stim_v03/1.png	GoAvo	2	stim_v01/AvoNeu.png	2	9	11	0	29	29	38	3	1	0.266612314286	2017_Mrz_29_1147	59.9973016196	cfc_SPP1665_Learning	4	2
16	0.5	5	8	None	stim_v01/WinPos.png	96	1.1	10	9	stim_v03/2.png	NoGoWin	3	stim_v01/WinNeu.png	2	7	14	0	30	30	44	None	1		2017_Mrz_29_1147	59.9973016196	cfc_SPP1665_Learning	4	2
17	1	5	8	None	stim_v01/WinNeu.png	160	1.1	11	10	stim_v03/2.png	NoGoWin	3	stim_v01/WinPos.png	2	7	15	0	31	31	53	None	1		2017_Mrz_29_1147	59.9973016196	cfc_SPP1665_Learning	4	2
16	1	5	8	None	stim_v01/WinPos.png	160	2.1	11	9	stim_v03/2.png	NoGoWin	3	stim_v01/WinNeu.png	1	7	14	0	32	32	42	None	1		2017_Mrz_29_1147	59.9973016196	cfc_SPP1665_Learning	4	2
12	1	5	6	3	stim_v01/WinPos.png	96	1.1	10	9	stim_v03/4.png	GoWin	1	stim_v01/WinNeu.png	1	9	10	0	33	33	8	3	1	0.316589540014	2017_Mrz_29_1147	59.9973016196	cfc_SPP1665_Learning	4	2
17	1	5	8	None	stim_v01/AvoNeg.png	96	1.1	10	9	stim_v03/3.png	NoGoAvo	4	stim_v01/AvoNeu.png	1	7	15	0	34	34	74	None	1		2017_Mrz_29_1147	59.9973016196	cfc_SPP1665_Learning	4	2
16	0.5	5	8	None	stim_v01/WinPos.png	160	1.1	11	10	stim_v03/2.png	NoGoWin	3	stim_v01/WinNeu.png	2	7	14	0	35	35	43	None	1		2017_Mrz_29_1147	59.9973016196	cfc_SPP1665_Learning	4	2
16	0.5	5	8	None	stim_v01/WinPos.png	96	1.1	10	9	stim_v03/2.png	NoGoWin	3	stim_v01/WinNeu.png	2	7	14	0	36	36	41	None	1		2017_Mrz_29_1147	59.9973016196	cfc_SPP1665_Learning	4	2
17	1	5	8	None	stim_v01/AvoNeg.png	160	2.1	11	9	stim_v03/3.png	NoGoAvo	4	stim_v01/AvoNeu.png	2	7	15	0	37	37	79	None	1		2017_Mrz_29_1147	59.9973016196	cfc_SPP1665_Learning	4	2
12	1	5	6	3	stim_v01/AvoNeu.png	160	1.1	11	10	stim_v03/1.png	GoAvo	2	stim_v01/AvoNeg.png	2	9	10	0	38	38	31	3	1	0.283209008048	2017_Mrz_29_1147	59.9973016196	cfc_SPP1665_Learning	4	2
13	1	5	6	3	stim_v01/AvoNeg.png	160	2.1	11	9	stim_v03/1.png	GoAvo	2	stim_v01/AvoNeu.png	1	9	11	0	39	39	37	3	1	0.316573542183	2017_Mrz_29_1147	59.9973016196	cfc_SPP1665_Learning	4	2
16	0.5	5	8	None	stim_v01/WinPos.png	96	2.1	10	8	stim_v03/2.png	NoGoWin	3	stim_v01/WinNeu.png	2	7	14	0	40	40	52	None	1		2017_Mrz_29_1147	59.9973016196	cfc_SPP1665_Learning	4	2
17	1	5	8	None	stim_v01/AvoNeg.png	96	1.1	10	9	stim_v03/3.png	NoGoAvo	4	stim_v01/AvoNeu.png	2	7	15	0	41	41	75	None	1		2017_Mrz_29_1147	59.9973016196	cfc_SPP1665_Learning	4	2
16	0.5	5	8	None	stim_v01/WinPos.png	96	1.1	10	9	stim_v03/2.png	NoGoWin	3	stim_v01/WinNeu.png	1	7	14	0	42	42	49	None	1		2017_Mrz_29_1147	59.9973016196	cfc_SPP1665_Learning	4	2
17	0.5	5	8	None	stim_v01/WinNeu.png	160	1.1	11	10	stim_v03/2.png	NoGoWin	3	stim_v01/WinPos.png	1	7	15	0	43	43	58	None	1		2017_Mrz_29_1147	59.9973016196	cfc_SPP1665_Learning	4	2
13	0.5	5	6	3	stim_v01/AvoNeg.png	160	2.1	11	9	stim_v03/1.png	GoAvo	2	stim_v01/AvoNeu.png	2	9	11	0	44	44	34	3	1	0.249960080884	2017_Mrz_29_1147	59.9973016196	cfc_SPP1665_Learning	4	2
12	1	5	6	3	stim_v01/WinPos.png	96	2.1	10	8	stim_v03/4.png	GoWin	1	stim_v01/WinNeu.png	1	9	10	0	45	45	9	3	1	0.499918954381	2017_Mrz_29_1147	59.9973016196	cfc_SPP1665_Learning	4	2
16	0.5	5	8	None	stim_v01/WinPos.png	96	1.1	10	9	stim_v03/2.png	NoGoWin	3	stim_v01/WinNeu.png	1	7	14	0	46	46	45	None	1		2017_Mrz_29_1147	59.9973016196	cfc_SPP1665_Learning	4	2
16	0.5	5	8	None	stim_v01/AvoNeu.png	96	1.1	10	9	stim_v03/3.png	NoGoAvo	4	stim_v01/AvoNeg.png	2	7	14	0	47	47	63	None	1		2017_Mrz_29_1147	59.9973016196	cfc_SPP1665_Learning	4	2
16	0.5	5	8	None	stim_v01/AvoNeu.png	96	1.1	10	9	stim_v03/3.png	NoGoAvo	4	stim_v01/AvoNeg.png	1	7	14	0	48	48	61	None	1		2017_Mrz_29_1147	59.9973016196	cfc_SPP1665_Learning	4	2
12	0.5	5	6	3	stim_v01/WinPos.png	160	2.1	11	9	stim_v03/4.png	GoWin	1	stim_v01/WinNeu.png	2	9	10	0	49	49	7	3	1	0.283263340305	2017_Mrz_29_1147	59.9973016196	cfc_SPP1665_Learning	4	2
12	1	5	6	3	stim_v01/WinPos.png	96	1.1	10	9	stim_v03/4.png	GoWin	1	stim_v01/WinNeu.png	2	9	10	0	50	50	4	3	1	0.233261061368	2017_Mrz_29_1147	59.9973016196	cfc_SPP1665_Learning	4	2
17	1	5	8	None	stim_v01/WinNeu.png	96	2.1	10	8	stim_v03/2.png	NoGoWin	3	stim_v01/WinPos.png	1	7	15	0	51	51	57	None	1		2017_Mrz_29_1147	59.9973016196	cfc_SPP1665_Learning	4	2
12	1	5	6	3	stim_v01/WinPos.png	160	2.1	11	9	stim_v03/4.png	GoWin	1	stim_v01/WinNeu.png	1	9	10	0	52	52	12	3	1	0.333262600783	2017_Mrz_29_1147	59.9973016196	cfc_SPP1665_Learning	4	2
13	1	5	6	3	stim_v01/AvoNeg.png	160	2.1	11	9	stim_v03/1.png	GoAvo	2	stim_v01/AvoNeu.png	1	9	11	0	53	53	36	3	1	0.349922078487	2017_Mrz_29_1147	59.9973016196	cfc_SPP1665_Learning	4	2
13	1	5	6	3	stim_v01/WinNeu.png	96	2.1	10	8	stim_v03/4.png	GoWin	1	stim_v01/WinPos.png	2	9	11	0	54	54	16	3	1	0.333258978633	2017_Mrz_29_1147	59.9973016196	cfc_SPP1665_Learning	4	2
12	1	5	6	3	stim_v01/AvoNeu.png	96	2.1	10	8	stim_v03/1.png	GoAvo	2	stim_v01/AvoNeg.png	2	9	10	0	55	55	30	3	1	0.299924930931	2017_Mrz_29_1147	59.9973016196	cfc_SPP1665_Learning	4	2
13	0.5	5	6	3	stim_v01/WinNeu.png	96	2.1	10	8	stim_v03/4.png	GoWin	1	stim_v01/WinPos.png	2	9	11	0	56	56	19	3	1	0.516599863142	2017_Mrz_29_1147	59.9973016196	cfc_SPP1665_Learning	4	2
16	1	5	8	None	stim_v01/WinPos.png	96	1.1	10	9	stim_v03/2.png	NoGoWin	3	stim_v01/WinNeu.png	1	7	14	0	57	57	46	None	1		2017_Mrz_29_1147	59.9973016196	cfc_SPP1665_Learning	4	2
17	0.5	5	8	None	stim_v01/WinNeu.png	160	1.1	11	10	stim_v03/2.png	NoGoWin	3	stim_v01/WinPos.png	1	7	15	0	58	58	59	None	1		2017_Mrz_29_1147	59.9973016196	cfc_SPP1665_Learning	4	2
16	0.5	5	8	None	stim_v01/AvoNeu.png	160	2.1	11	9	stim_v03/3.png	NoGoAvo	4	stim_v01/AvoNeg.png	2	7	14	0	59	59	60	None	1		2017_Mrz_29_1147	59.9973016196	cfc_SPP1665_Learning	4	2
12	1	5	6	3	stim_v01/WinPos.png	96	2.1	10	8	stim_v03/4.png	GoWin	1	stim_v01/WinNeu.png	2	9	10	0	60	60	3	3	1	0.316590445551	2017_Mrz_29_1147	59.9973016196	cfc_SPP1665_Learning	4	2
16	0.5	5	8	None	stim_v01/AvoNeu.png	96	1.1	10	9	stim_v03/3.png	NoGoAvo	4	stim_v01/AvoNeg.png	2	7	14	0	61	61	69	None	1		2017_Mrz_29_1147	59.9973016196	cfc_SPP1665_Learning	4	2
12	0.5	5	6	3	stim_v01/AvoNeu.png	96	2.1	10	8	stim_v03/1.png	GoAvo	2	stim_v01/AvoNeg.png	1	9	10	0	62	62	26	3	1	0.316597388006	2017_Mrz_29_1147	59.9973016196	cfc_SPP1665_Learning	4	2
12	1	5	6	3	stim_v01/WinPos.png	96	2.1	10	8	stim_v03/4.png	GoWin	1	stim_v01/WinNeu.png	2	9	10	0	63	63	5	3	1	0.299917988475	2017_Mrz_29_1147	59.9973016196	cfc_SPP1665_Learning	4	2
12	0.5	5	6	3	stim_v01/WinPos.png	160	2.1	11	9	stim_v03/4.png	GoWin	1	stim_v01/WinNeu.png	1	9	10	0	64	64	11	3	1	0.283298656273	2017_Mrz_29_1147	59.9973016196	cfc_SPP1665_Learning	4	2
13	1	5	6	3	stim_v01/WinNeu.png	96	1.1	10	9	stim_v03/4.png	GoWin	1	stim_v01/WinPos.png	1	9	11	0	65	65	14	3	1	0.599924115946	2017_Mrz_29_1147	59.9973016196	cfc_SPP1665_Learning	4	2
12	0.5	5	6	3	stim_v01/AvoNeu.png	160	1.1	11	10	stim_v03/1.png	GoAvo	2	stim_v01/AvoNeg.png	1	9	10	0	66	66	24	3	1	0.299930364155	2017_Mrz_29_1147	59.9973016196	cfc_SPP1665_Learning	4	2
16	0.5	5	8	None	stim_v01/AvoNeu.png	96	2.1	10	8	stim_v03/3.png	NoGoAvo	4	stim_v01/AvoNeg.png	2	7	14	0	67	67	64	None	1		2017_Mrz_29_1147	59.9973016196	cfc_SPP1665_Learning	4	2
13	0.5	5	6	3	stim_v01/WinNeu.png	96	2.1	10	8	stim_v03/4.png	GoWin	1	stim_v01/WinPos.png	1	9	11	0	68	68	18	3	1	0.283267867993	2017_Mrz_29_1147	59.9973016196	cfc_SPP1665_Learning	4	2
16	1	5	8	None	stim_v01/AvoNeu.png	96	2.1	10	8	stim_v03/3.png	NoGoAvo	4	stim_v01/AvoNeg.png	2	7	14	0	69	69	70	None	1		2017_Mrz_29_1147	59.9973016196	cfc_SPP1665_Learning	4	2
16	0.5	5	8	None	stim_v01/WinPos.png	160	1.1	11	10	stim_v03/2.png	NoGoWin	3	stim_v01/WinNeu.png	1	7	14	0	70	70	51	None	1		2017_Mrz_29_1147	59.9973016196	cfc_SPP1665_Learning	4	2
12	0.5	5	6	3	stim_v01/WinPos.png	160	1.1	11	10	stim_v03/4.png	GoWin	1	stim_v01/WinNeu.png	2	9	10	0	71	71	0	3	1	0.266602051524	2017_Mrz_29_1147	59.9973016196	cfc_SPP1665_Learning	4	2
12	1	5	6	3	stim_v01/AvoNeu.png	96	2.1	10	8	stim_v03/1.png	GoAvo	2	stim_v01/AvoNeg.png	2	9	10	0	72	72	29	3	1	0.266596618301	2017_Mrz_29_1147	59.9973016196	cfc_SPP1665_Learning	4	2
16	1	5	8	None	stim_v01/AvoNeu.png	96	2.1	10	8	stim_v03/3.png	NoGoAvo	4	stim_v01/AvoNeg.png	2	7	14	0	73	73	65	None	1		2017_Mrz_29_1147	59.9973016196	cfc_SPP1665_Learning	4	2
12	1	5	6	3	stim_v01/AvoNeu.png	96	1.1	10	9	stim_v03/1.png	GoAvo	2	stim_v01/AvoNeg.png	1	9	10	0	74	74	27	3	1	0.316559657273	2017_Mrz_29_1147	59.9973016196	cfc_SPP1665_Learning	4	2
17	1	5	8	None	stim_v01/WinNeu.png	160	2.1	11	9	stim_v03/2.png	NoGoWin	3	stim_v01/WinPos.png	1	7	15	0	75	75	56	None	1		2017_Mrz_29_1147	59.9973016196	cfc_SPP1665_Learning	4	2
12	0.5	5	6	3	stim_v01/AvoNeu.png	160	1.1	11	10	stim_v03/1.png	GoAvo	2	stim_v01/AvoNeg.png	2	9	10	0	76	76	25	3	1	0.266602655218	2017_Mrz_29_1147	59.9973016196	cfc_SPP1665_Learning	4	2
17	0.5	5	8	None	stim_v01/WinNeu.png	160	1.1	11	10	stim_v03/2.png	NoGoWin	3	stim_v01/WinPos.png	2	7	15	0	77	77	55	None	1		2017_Mrz_29_1147	59.9973016196	cfc_SPP1665_Learning	4	2
16	1	5	8	None	stim_v01/WinPos.png	96	1.1	10	9	stim_v03/2.png	NoGoWin	3	stim_v01/WinNeu.png	1	7	14	0	78	78	50	None	1		2017_Mrz_29_1147	59.9973016196	cfc_SPP1665_Learning	4	2
12	0.5	5	6	3	stim_v01/WinPos.png	96	1.1	10	9	stim_v03/4.png	GoWin	1	stim_v01/WinNeu.png	1	9	10	0	79	79	2	3	1	0.283313144873	2017_Mrz_29_1147	59.9973016196	cfc_SPP1665_Learning	4	2
