# Supplementary material for: θ-γ Cross-Frequency Transcranial Alternating Current Stimulation over the Trough Impairs Cognitive Control
Source: eNeuro. 2020 Sep 4;7(5):ENEURO.0126-20.2020. doi: 10.1523/ENEURO.0126-20.2020 (PMC7540931; doi:10.1523/ENEURO.0126-20.2020)
Supplement: Extended Data 1 — contains all materials, pseudonymized raw data and analysis scripts used in this study that are freely available at our repository. Download Extended Data 1, ZIP file. [file enu-eN-NWR-0126-20-s02.zip › 2020_cfc_tacs-master/data/raw/1_learning/s_cntrl/P_20_S_2_cfc_SPP1665_Learning_2017_Mrz_06_1257.csv]

icFbackMarker	blineStop	circleMarker	cRespMarker	cResponse	cFback	trigStimulator	preCueStop	portStop	preCueStart	cue	cType	cueMarker	icFback	prepRespStop	icRespMarker	cFbackMarker	trials.thisRepN	trials.thisTrialN	trials.thisN	trials.thisIndex	buttonBox_Response.keys	buttonBox_Response.corr	buttonBox_Response.rt	date	frameRate	expName	session	participant
																								2017_Mrz_06_1257	60.0008512424	cfc_SPP1665_Learning	2	20
16	1	5	8	None	stim_v01/AvoNeu.png	160	2.1	11	9	stim_v06/1.png	NoGoAvo	4	stim_v01/AvoNeg.png	1	7	14	0	0	0	65	3	0	0.333314115245	2017_Mrz_06_1257	60.0008512424	cfc_SPP1665_Learning	2	20
12	1	5	6	3	stim_v01/AvoNeu.png	160	1.1	11	10	stim_v06/3.png	GoAvo	2	stim_v01/AvoNeg.png	1	9	10	0	1	1	22	3	1	0.316592566343	2017_Mrz_06_1257	60.0008512424	cfc_SPP1665_Learning	2	20
12	1	5	6	3	stim_v01/WinPos.png	160	2.1	11	9	stim_v06/2.png	GoWin	1	stim_v01/WinNeu.png	1	9	10	0	2	2	0	3	1	0.349945711414	2017_Mrz_06_1257	60.0008512424	cfc_SPP1665_Learning	2	20
12	1	5	6	3	stim_v01/WinPos.png	160	1.1	11	10	stim_v06/2.png	GoWin	1	stim_v01/WinNeu.png	2	9	10	0	3	3	11	3	1	0.466596294249	2017_Mrz_06_1257	60.0008512424	cfc_SPP1665_Learning	2	20
13	0.5	5	6	3	stim_v01/WinNeu.png	160	2.1	11	9	stim_v06/2.png	GoWin	1	stim_v01/WinPos.png	2	9	11	0	4	4	13	3	1	0.483258377755	2017_Mrz_06_1257	60.0008512424	cfc_SPP1665_Learning	2	20
17	1	5	8	None	stim_v01/WinNeu.png	160	1.1	11	10	stim_v06/4.png	NoGoWin	3	stim_v01/WinPos.png	1	7	15	0	5	5	59	3	0	0.399968788213	2017_Mrz_06_1257	60.0008512424	cfc_SPP1665_Learning	2	20
12	1	5	6	3	stim_v01/WinPos.png	96	2.1	10	8	stim_v06/2.png	GoWin	1	stim_v01/WinNeu.png	2	9	10	0	6	6	5	3	1	0.416604610349	2017_Mrz_06_1257	60.0008512424	cfc_SPP1665_Learning	2	20
16	1	5	8	None	stim_v01/WinPos.png	96	2.1	10	8	stim_v06/4.png	NoGoWin	3	stim_v01/WinNeu.png	1	7	14	0	7	7	45	None	1		2017_Mrz_06_1257	60.0008512424	cfc_SPP1665_Learning	2	20
16	0.5	5	8	None	stim_v01/AvoNeu.png	160	2.1	11	9	stim_v06/1.png	NoGoAvo	4	stim_v01/AvoNeg.png	2	7	14	0	8	8	67	3	0	0.566595962209	2017_Mrz_06_1257	60.0008512424	cfc_SPP1665_Learning	2	20
13	0.5	5	6	3	stim_v01/WinNeu.png	96	1.1	10	9	stim_v06/2.png	GoWin	1	stim_v01/WinPos.png	2	9	11	0	9	9	19	3	1	0.499888464648	2017_Mrz_06_1257	60.0008512424	cfc_SPP1665_Learning	2	20
12	0.5	5	6	3	stim_v01/AvoNeu.png	96	1.1	10	9	stim_v06/3.png	GoAvo	2	stim_v01/AvoNeg.png	1	9	10	0	10	10	23	None	0		2017_Mrz_06_1257	60.0008512424	cfc_SPP1665_Learning	2	20
13	0.5	5	6	3	stim_v01/AvoNeg.png	160	1.1	11	10	stim_v06/3.png	GoAvo	2	stim_v01/AvoNeu.png	1	9	11	0	11	11	39	3	1	0.349925788996	2017_Mrz_06_1257	60.0008512424	cfc_SPP1665_Learning	2	20
16	0.5	5	8	None	stim_v01/AvoNeu.png	160	1.1	11	10	stim_v06/1.png	NoGoAvo	4	stim_v01/AvoNeg.png	1	7	14	0	12	12	62	None	1		2017_Mrz_06_1257	60.0008512424	cfc_SPP1665_Learning	2	20
17	0.5	5	8	None	stim_v01/AvoNeg.png	160	2.1	11	9	stim_v06/1.png	NoGoAvo	4	stim_v01/AvoNeu.png	2	7	15	0	13	13	78	None	1		2017_Mrz_06_1257	60.0008512424	cfc_SPP1665_Learning	2	20
16	0.5	5	8	None	stim_v01/WinPos.png	96	1.1	10	9	stim_v06/4.png	NoGoWin	3	stim_v01/WinNeu.png	1	7	14	0	14	14	40	3	0	0.46660202949	2017_Mrz_06_1257	60.0008512424	cfc_SPP1665_Learning	2	20
17	0.5	5	8	None	stim_v01/WinNeu.png	96	1.1	10	9	stim_v06/4.png	NoGoWin	3	stim_v01/WinPos.png	1	7	15	0	15	15	53	None	1		2017_Mrz_06_1257	60.0008512424	cfc_SPP1665_Learning	2	20
17	1	5	8	None	stim_v01/AvoNeg.png	96	1.1	10	9	stim_v06/1.png	NoGoAvo	4	stim_v01/AvoNeu.png	1	7	15	0	16	16	76	None	1		2017_Mrz_06_1257	60.0008512424	cfc_SPP1665_Learning	2	20
12	0.5	5	6	3	stim_v01/AvoNeu.png	96	2.1	10	8	stim_v06/3.png	GoAvo	2	stim_v01/AvoNeg.png	1	9	10	0	17	17	25	3	1	0.533236478188	2017_Mrz_06_1257	60.0008512424	cfc_SPP1665_Learning	2	20
12	1	5	6	3	stim_v01/AvoNeu.png	160	1.1	11	10	stim_v06/3.png	GoAvo	2	stim_v01/AvoNeg.png	1	9	10	0	18	18	26	3	1	0.333266120329	2017_Mrz_06_1257	60.0008512424	cfc_SPP1665_Learning	2	20
13	1	5	6	3	stim_v01/AvoNeg.png	96	2.1	10	8	stim_v06/3.png	GoAvo	2	stim_v01/AvoNeu.png	1	9	11	0	19	19	33	3	1	0.86657564738	2017_Mrz_06_1257	60.0008512424	cfc_SPP1665_Learning	2	20
16	0.5	5	8	None	stim_v01/AvoNeu.png	96	2.1	10	8	stim_v06/1.png	NoGoAvo	4	stim_v01/AvoNeg.png	1	7	14	0	20	20	68	None	1		2017_Mrz_06_1257	60.0008512424	cfc_SPP1665_Learning	2	20
17	1	5	8	None	stim_v01/AvoNeg.png	96	1.1	10	9	stim_v06/1.png	NoGoAvo	4	stim_v01/AvoNeu.png	1	7	15	0	21	21	75	None	1		2017_Mrz_06_1257	60.0008512424	cfc_SPP1665_Learning	2	20
12	0.5	5	6	3	stim_v01/AvoNeu.png	96	2.1	10	8	stim_v06/3.png	GoAvo	2	stim_v01/AvoNeg.png	1	9	10	0	22	22	21	3	1	0.299974855494	2017_Mrz_06_1257	60.0008512424	cfc_SPP1665_Learning	2	20
16	0.5	5	8	None	stim_v01/WinPos.png	160	2.1	11	9	stim_v06/4.png	NoGoWin	3	stim_v01/WinNeu.png	2	7	14	0	23	23	44	None	1		2017_Mrz_06_1257	60.0008512424	cfc_SPP1665_Learning	2	20
13	0.5	5	6	3	stim_v01/WinNeu.png	160	2.1	11	9	stim_v06/2.png	GoWin	1	stim_v01/WinPos.png	2	9	11	0	24	24	16	3	1	0.399960638133	2017_Mrz_06_1257	60.0008512424	cfc_SPP1665_Learning	2	20
17	1	5	8	None	stim_v01/AvoNeg.png	96	2.1	10	8	stim_v06/1.png	NoGoAvo	4	stim_v01/AvoNeu.png	1	7	15	0	25	25	79	None	1		2017_Mrz_06_1257	60.0008512424	cfc_SPP1665_Learning	2	20
16	0.5	5	8	None	stim_v01/AvoNeu.png	96	2.1	10	8	stim_v06/1.png	NoGoAvo	4	stim_v01/AvoNeg.png	1	7	14	0	26	26	71	None	1		2017_Mrz_06_1257	60.0008512424	cfc_SPP1665_Learning	2	20
16	1	5	8	None	stim_v01/WinPos.png	160	2.1	11	9	stim_v06/4.png	NoGoWin	3	stim_v01/WinNeu.png	2	7	14	0	27	27	51	None	1		2017_Mrz_06_1257	60.0008512424	cfc_SPP1665_Learning	2	20
17	1	5	8	None	stim_v01/AvoNeg.png	160	1.1	11	10	stim_v06/1.png	NoGoAvo	4	stim_v01/AvoNeu.png	2	7	15	0	28	28	74	None	1		2017_Mrz_06_1257	60.0008512424	cfc_SPP1665_Learning	2	20
17	1	5	8	None	stim_v01/WinNeu.png	160	2.1	11	9	stim_v06/4.png	NoGoWin	3	stim_v01/WinPos.png	1	7	15	0	29	29	54	None	1		2017_Mrz_06_1257	60.0008512424	cfc_SPP1665_Learning	2	20
13	1	5	6	3	stim_v01/WinNeu.png	96	2.1	10	8	stim_v06/2.png	GoWin	1	stim_v01/WinPos.png	1	9	11	0	30	30	15	3	1	0.466585125621	2017_Mrz_06_1257	60.0008512424	cfc_SPP1665_Learning	2	20
12	1	5	6	3	stim_v01/AvoNeu.png	160	1.1	11	10	stim_v06/3.png	GoAvo	2	stim_v01/AvoNeg.png	1	9	10	0	31	31	32	3	1	0.399969693777	2017_Mrz_06_1257	60.0008512424	cfc_SPP1665_Learning	2	20
16	1	5	8	None	stim_v01/AvoNeu.png	160	1.1	11	10	stim_v06/1.png	NoGoAvo	4	stim_v01/AvoNeg.png	1	7	14	0	32	32	72	None	1		2017_Mrz_06_1257	60.0008512424	cfc_SPP1665_Learning	2	20
13	1	5	6	3	stim_v01/AvoNeg.png	96	2.1	10	8	stim_v06/3.png	GoAvo	2	stim_v01/AvoNeu.png	1	9	11	0	33	33	38	3	1	0.533340618096	2017_Mrz_06_1257	60.0008512424	cfc_SPP1665_Learning	2	20
17	1	5	8	None	stim_v01/AvoNeg.png	160	2.1	11	9	stim_v06/1.png	NoGoAvo	4	stim_v01/AvoNeu.png	2	7	15	0	34	34	77	None	1		2017_Mrz_06_1257	60.0008512424	cfc_SPP1665_Learning	2	20
12	1	5	6	3	stim_v01/WinPos.png	96	1.1	10	9	stim_v06/2.png	GoWin	1	stim_v01/WinNeu.png	2	9	10	0	35	35	9	3	1	0.366570666776	2017_Mrz_06_1257	60.0008512424	cfc_SPP1665_Learning	2	20
12	1	5	6	3	stim_v01/WinPos.png	96	1.1	10	9	stim_v06/2.png	GoWin	1	stim_v01/WinNeu.png	1	9	10	0	36	36	10	3	1	0.499929215048	2017_Mrz_06_1257	60.0008512424	cfc_SPP1665_Learning	2	20
12	1	5	6	3	stim_v01/AvoNeu.png	96	2.1	10	8	stim_v06/3.png	GoAvo	2	stim_v01/AvoNeg.png	1	9	10	0	37	37	27	3	1	0.383394544457	2017_Mrz_06_1257	60.0008512424	cfc_SPP1665_Learning	2	20
12	1	5	6	3	stim_v01/WinPos.png	96	2.1	10	8	stim_v06/2.png	GoWin	1	stim_v01/WinNeu.png	1	9	10	0	38	38	2	3	1	0.683255298834	2017_Mrz_06_1257	60.0008512424	cfc_SPP1665_Learning	2	20
16	1	5	8	None	stim_v01/WinPos.png	160	1.1	11	10	stim_v06/4.png	NoGoWin	3	stim_v01/WinNeu.png	2	7	14	0	39	39	50	None	1		2017_Mrz_06_1257	60.0008512424	cfc_SPP1665_Learning	2	20
16	0.5	5	8	None	stim_v01/AvoNeu.png	160	1.1	11	10	stim_v06/1.png	NoGoAvo	4	stim_v01/AvoNeg.png	2	7	14	0	40	40	64	None	1		2017_Mrz_06_1257	60.0008512424	cfc_SPP1665_Learning	2	20
16	0.5	5	8	None	stim_v01/WinPos.png	96	2.1	10	8	stim_v06/4.png	NoGoWin	3	stim_v01/WinNeu.png	2	7	14	0	41	41	46	None	1		2017_Mrz_06_1257	60.0008512424	cfc_SPP1665_Learning	2	20
12	0.5	5	6	3	stim_v01/WinPos.png	160	1.1	11	10	stim_v06/2.png	GoWin	1	stim_v01/WinNeu.png	1	9	10	0	42	42	1	3	1	0.349941183591	2017_Mrz_06_1257	60.0008512424	cfc_SPP1665_Learning	2	20
13	1	5	6	3	stim_v01/WinNeu.png	160	1.1	11	10	stim_v06/2.png	GoWin	1	stim_v01/WinPos.png	2	9	11	0	43	43	14	3	1	0.416583178658	2017_Mrz_06_1257	60.0008512424	cfc_SPP1665_Learning	2	20
12	0.5	5	6	3	stim_v01/WinPos.png	160	2.1	11	9	stim_v06/2.png	GoWin	1	stim_v01/WinNeu.png	2	9	10	0	44	44	7	3	1	0.399941621281	2017_Mrz_06_1257	60.0008512424	cfc_SPP1665_Learning	2	20
12	1	5	6	3	stim_v01/AvoNeu.png	160	2.1	11	9	stim_v06/3.png	GoAvo	2	stim_v01/AvoNeg.png	2	9	10	0	45	45	28	3	1	0.333261894362	2017_Mrz_06_1257	60.0008512424	cfc_SPP1665_Learning	2	20
12	1	5	6	3	stim_v01/WinPos.png	96	1.1	10	9	stim_v06/2.png	GoWin	1	stim_v01/WinNeu.png	2	9	10	0	46	46	3	3	1	0.466600520216	2017_Mrz_06_1257	60.0008512424	cfc_SPP1665_Learning	2	20
17	0.5	5	8	None	stim_v01/AvoNeg.png	96	1.1	10	9	stim_v06/1.png	NoGoAvo	4	stim_v01/AvoNeu.png	2	7	15	0	47	47	73	None	1		2017_Mrz_06_1257	60.0008512424	cfc_SPP1665_Learning	2	20
16	0.5	5	8	None	stim_v01/WinPos.png	160	1.1	11	10	stim_v06/4.png	NoGoWin	3	stim_v01/WinNeu.png	2	7	14	0	48	48	42	None	1		2017_Mrz_06_1257	60.0008512424	cfc_SPP1665_Learning	2	20
16	1	5	8	None	stim_v01/AvoNeu.png	96	1.1	10	9	stim_v06/1.png	NoGoAvo	4	stim_v01/AvoNeg.png	2	7	14	0	49	49	63	None	1		2017_Mrz_06_1257	60.0008512424	cfc_SPP1665_Learning	2	20
13	1	5	6	3	stim_v01/WinNeu.png	96	2.1	10	8	stim_v06/2.png	GoWin	1	stim_v01/WinPos.png	1	9	11	0	50	50	18	3	1	0.333279401941	2017_Mrz_06_1257	60.0008512424	cfc_SPP1665_Learning	2	20
16	0.5	5	8	None	stim_v01/WinPos.png	160	2.1	11	9	stim_v06/4.png	NoGoWin	3	stim_v01/WinNeu.png	2	7	14	0	51	51	49	None	1		2017_Mrz_06_1257	60.0008512424	cfc_SPP1665_Learning	2	20
12	0.5	5	6	3	stim_v01/AvoNeu.png	160	2.1	11	9	stim_v06/3.png	GoAvo	2	stim_v01/AvoNeg.png	1	9	10	0	52	52	29	3	1	0.38327229326	2017_Mrz_06_1257	60.0008512424	cfc_SPP1665_Learning	2	20
16	0.5	5	8	None	stim_v01/WinPos.png	160	2.1	11	9	stim_v06/4.png	NoGoWin	3	stim_v01/WinNeu.png	1	7	14	0	53	53	41	None	1		2017_Mrz_06_1257	60.0008512424	cfc_SPP1665_Learning	2	20
13	1	5	6	3	stim_v01/AvoNeg.png	96	1.1	10	9	stim_v06/3.png	GoAvo	2	stim_v01/AvoNeu.png	2	9	11	0	54	54	36	3	1	0.41660279922	2017_Mrz_06_1257	60.0008512424	cfc_SPP1665_Learning	2	20
12	0.5	5	6	3	stim_v01/WinPos.png	160	1.1	11	10	stim_v06/2.png	GoWin	1	stim_v01/WinNeu.png	1	9	10	0	55	55	6	3	1	0.36654138686	2017_Mrz_06_1257	60.0008512424	cfc_SPP1665_Learning	2	20
12	0.5	5	6	3	stim_v01/WinPos.png	160	1.1	11	10	stim_v06/2.png	GoWin	1	stim_v01/WinNeu.png	2	9	10	0	56	56	12	3	1	0.349998837859	2017_Mrz_06_1257	60.0008512424	cfc_SPP1665_Learning	2	20
13	0.5	5	6	3	stim_v01/AvoNeg.png	160	2.1	11	9	stim_v06/3.png	GoAvo	2	stim_v01/AvoNeu.png	2	9	11	0	57	57	37	3	1	0.38327168955	2017_Mrz_06_1257	60.0008512424	cfc_SPP1665_Learning	2	20
16	0.5	5	8	None	stim_v01/WinPos.png	160	1.1	11	10	stim_v06/4.png	NoGoWin	3	stim_v01/WinNeu.png	1	7	14	0	58	58	48	None	1		2017_Mrz_06_1257	60.0008512424	cfc_SPP1665_Learning	2	20
12	1	5	6	3	stim_v01/WinPos.png	96	2.1	10	8	stim_v06/2.png	GoWin	1	stim_v01/WinNeu.png	1	9	10	0	59	59	4	3	1	0.599964501875	2017_Mrz_06_1257	60.0008512424	cfc_SPP1665_Learning	2	20
12	0.5	5	6	3	stim_v01/WinPos.png	96	1.1	10	9	stim_v06/2.png	GoWin	1	stim_v01/WinNeu.png	2	9	10	0	60	60	8	3	1	0.416585895351	2017_Mrz_06_1257	60.0008512424	cfc_SPP1665_Learning	2	20
17	1	5	8	None	stim_v01/WinNeu.png	96	2.1	10	8	stim_v06/4.png	NoGoWin	3	stim_v01/WinPos.png	2	7	15	0	61	61	58	None	1		2017_Mrz_06_1257	60.0008512424	cfc_SPP1665_Learning	2	20
16	1	5	8	None	stim_v01/WinPos.png	96	1.1	10	9	stim_v06/4.png	NoGoWin	3	stim_v01/WinNeu.png	1	7	14	0	62	62	52	None	1		2017_Mrz_06_1257	60.0008512424	cfc_SPP1665_Learning	2	20
17	1	5	8	None	stim_v01/WinNeu.png	96	1.1	10	9	stim_v06/4.png	NoGoWin	3	stim_v01/WinPos.png	2	7	15	0	63	63	57	None	1		2017_Mrz_06_1257	60.0008512424	cfc_SPP1665_Learning	2	20
12	0.5	5	6	3	stim_v01/AvoNeu.png	96	1.1	10	9	stim_v06/3.png	GoAvo	2	stim_v01/AvoNeg.png	2	9	10	0	64	64	20	3	1	0.516600354196	2017_Mrz_06_1257	60.0008512424	cfc_SPP1665_Learning	2	20
16	0.5	5	8	None	stim_v01/AvoNeu.png	160	1.1	11	10	stim_v06/1.png	NoGoAvo	4	stim_v01/AvoNeg.png	2	7	14	0	65	65	60	None	1		2017_Mrz_06_1257	60.0008512424	cfc_SPP1665_Learning	2	20
13	0.5	5	6	3	stim_v01/AvoNeg.png	160	2.1	11	9	stim_v06/3.png	GoAvo	2	stim_v01/AvoNeu.png	1	9	11	0	66	66	35	3	1	0.466604444329	2017_Mrz_06_1257	60.0008512424	cfc_SPP1665_Learning	2	20
13	0.5	5	6	3	stim_v01/WinNeu.png	160	2.1	11	9	stim_v06/2.png	GoWin	1	stim_v01/WinPos.png	2	9	11	0	67	67	17	3	1	0.399932565635	2017_Mrz_06_1257	60.0008512424	cfc_SPP1665_Learning	2	20
16	0.5	5	8	None	stim_v01/WinPos.png	96	2.1	10	8	stim_v06/4.png	NoGoWin	3	stim_v01/WinNeu.png	2	7	14	0	68	68	43	None	1		2017_Mrz_06_1257	60.0008512424	cfc_SPP1665_Learning	2	20
13	1	5	6	3	stim_v01/AvoNeg.png	96	2.1	10	8	stim_v06/3.png	GoAvo	2	stim_v01/AvoNeu.png	1	9	11	0	69	69	34	3	1	0.399938904586	2017_Mrz_06_1257	60.0008512424	cfc_SPP1665_Learning	2	20
12	1	5	6	3	stim_v01/AvoNeu.png	160	1.1	11	10	stim_v06/3.png	GoAvo	2	stim_v01/AvoNeg.png	2	9	10	0	70	70	24	3	1	0.383263237616	2017_Mrz_06_1257	60.0008512424	cfc_SPP1665_Learning	2	20
16	0.5	5	8	None	stim_v01/WinPos.png	160	2.1	11	9	stim_v06/4.png	NoGoWin	3	stim_v01/WinNeu.png	2	7	14	0	71	71	47	None	1		2017_Mrz_06_1257	60.0008512424	cfc_SPP1665_Learning	2	20
16	0.5	5	8	None	stim_v01/AvoNeu.png	96	2.1	10	8	stim_v06/1.png	NoGoAvo	4	stim_v01/AvoNeg.png	1	7	14	0	72	72	69	None	1		2017_Mrz_06_1257	60.0008512424	cfc_SPP1665_Learning	2	20
16	0.5	5	8	None	stim_v01/AvoNeu.png	96	1.1	10	9	stim_v06/1.png	NoGoAvo	4	stim_v01/AvoNeg.png	1	7	14	0	73	73	61	None	1		2017_Mrz_06_1257	60.0008512424	cfc_SPP1665_Learning	2	20
16	1	5	8	None	stim_v01/AvoNeu.png	160	1.1	11	10	stim_v06/1.png	NoGoAvo	4	stim_v01/AvoNeg.png	1	7	14	0	74	74	70	None	1		2017_Mrz_06_1257	60.0008512424	cfc_SPP1665_Learning	2	20
17	1	5	8	None	stim_v01/WinNeu.png	96	1.1	10	9	stim_v06/4.png	NoGoWin	3	stim_v01/WinPos.png	2	7	15	0	75	75	56	None	1		2017_Mrz_06_1257	60.0008512424	cfc_SPP1665_Learning	2	20
17	0.5	5	8	None	stim_v01/WinNeu.png	96	1.1	10	9	stim_v06/4.png	NoGoWin	3	stim_v01/WinPos.png	2	7	15	0	76	76	55	None	1		2017_Mrz_06_1257	60.0008512424	cfc_SPP1665_Learning	2	20
16	0.5	5	8	None	stim_v01/AvoNeu.png	96	1.1	10	9	stim_v06/1.png	NoGoAvo	4	stim_v01/AvoNeg.png	2	7	14	0	77	77	66	None	1		2017_Mrz_06_1257	60.0008512424	cfc_SPP1665_Learning	2	20
12	0.5	5	6	3	stim_v01/AvoNeu.png	96	2.1	10	8	stim_v06/3.png	GoAvo	2	stim_v01/AvoNeg.png	2	9	10	0	78	78	31	3	1	0.383279235921	2017_Mrz_06_1257	60.0008512424	cfc_SPP1665_Learning	2	20
12	1	5	6	3	stim_v01/AvoNeu.png	160	2.1	11	9	stim_v06/3.png	GoAvo	2	stim_v01/AvoNeg.png	2	9	10	0	79	79	30	3	1	0.416597063979	2017_Mrz_06_1257	60.0008512424	cfc_SPP1665_Learning	2	20
