# Supplementary material for: θ-γ Cross-Frequency Transcranial Alternating Current Stimulation over the Trough Impairs Cognitive Control
Source: eNeuro. 2020 Sep 4;7(5):ENEURO.0126-20.2020. doi: 10.1523/ENEURO.0126-20.2020 (PMC7540931; doi:10.1523/ENEURO.0126-20.2020)
Supplement: Extended Data 1 — contains all materials, pseudonymized raw data and analysis scripts used in this study that are freely available at our repository. Download Extended Data 1, ZIP file. [file enu-eN-NWR-0126-20-s02.zip › 2020_cfc_tacs-master/data/raw/1_learning/s_cntrl/P_21_S_2_cfc_SPP1665_Learning_2017_Apr_04_1341.csv]

icFbackMarker	blineStop	circleMarker	cRespMarker	cResponse	cFback	trigStimulator	preCueStop	portStop	preCueStart	cue	cType	cueMarker	icFback	prepRespStop	icRespMarker	cFbackMarker	trials.thisRepN	trials.thisTrialN	trials.thisN	trials.thisIndex	buttonBox_Response.keys	buttonBox_Response.corr	buttonBox_Response.rt	date	frameRate	expName	session	participant
																								2017_Apr_04_1341	60.0042382782	cfc_SPP1665_Learning	2	21
12	1	5	6	3	stim_v01/WinPos.png	96	2.1	10	8	stim_v02/4.png	GoWin	1	stim_v01/WinNeu.png	1	9	10	0	0	0	9	3	1	0.533317637115	2017_Apr_04_1341	60.0042382782	cfc_SPP1665_Learning	2	21
16	0.5	5	8	None	stim_v01/AvoNeu.png	160	1.1	11	10	stim_v02/2.png	NoGoAvo	4	stim_v01/AvoNeg.png	1	7	14	0	1	1	69	3	0	0.299966494611	2017_Apr_04_1341	60.0042382782	cfc_SPP1665_Learning	2	21
12	1	5	6	3	stim_v01/AvoNeu.png	160	2.1	11	9	stim_v02/1.png	GoAvo	2	stim_v01/AvoNeg.png	1	9	10	0	2	2	31	3	1	0.266587280028	2017_Apr_04_1341	60.0042382782	cfc_SPP1665_Learning	2	21
12	1	5	6	3	stim_v01/WinPos.png	160	2.1	11	9	stim_v02/4.png	GoWin	1	stim_v01/WinNeu.png	1	9	10	0	3	3	12	3	1	0.266605994748	2017_Apr_04_1341	60.0042382782	cfc_SPP1665_Learning	2	21
12	1	5	6	3	stim_v01/WinPos.png	160	1.1	11	10	stim_v02/4.png	GoWin	1	stim_v01/WinNeu.png	1	9	10	0	4	4	8	3	1	0.283332729632	2017_Apr_04_1341	60.0042382782	cfc_SPP1665_Learning	2	21
13	1	5	6	3	stim_v01/WinNeu.png	160	2.1	11	9	stim_v02/4.png	GoWin	1	stim_v01/WinPos.png	2	9	11	0	5	5	16	3	1	0.26659965589	2017_Apr_04_1341	60.0042382782	cfc_SPP1665_Learning	2	21
17	0.5	5	8	None	stim_v01/WinNeu.png	160	2.1	11	9	stim_v02/3.png	NoGoWin	3	stim_v01/WinPos.png	1	7	15	0	6	6	58	None	1		2017_Apr_04_1341	60.0042382782	cfc_SPP1665_Learning	2	21
12	1	5	6	3	stim_v01/AvoNeu.png	96	2.1	10	8	stim_v02/1.png	GoAvo	2	stim_v01/AvoNeg.png	2	9	10	0	7	7	29	3	1	0.266593317032	2017_Apr_04_1341	60.0042382782	cfc_SPP1665_Learning	2	21
17	1	5	8	None	stim_v01/AvoNeg.png	160	1.1	11	10	stim_v02/2.png	NoGoAvo	4	stim_v01/AvoNeu.png	1	7	15	0	8	8	75	None	1		2017_Apr_04_1341	60.0042382782	cfc_SPP1665_Learning	2	21
16	1	5	8	None	stim_v01/AvoNeu.png	160	2.1	11	9	stim_v02/2.png	NoGoAvo	4	stim_v01/AvoNeg.png	1	7	14	0	9	9	66	None	1		2017_Apr_04_1341	60.0042382782	cfc_SPP1665_Learning	2	21
12	1	5	6	3	stim_v01/AvoNeu.png	96	1.1	10	9	stim_v02/1.png	GoAvo	2	stim_v01/AvoNeg.png	2	9	10	0	10	10	23	3	1	0.299943252136	2017_Apr_04_1341	60.0042382782	cfc_SPP1665_Learning	2	21
17	0.5	5	8	None	stim_v01/AvoNeg.png	160	2.1	11	9	stim_v02/2.png	NoGoAvo	4	stim_v01/AvoNeu.png	2	7	15	0	11	11	77	None	1		2017_Apr_04_1341	60.0042382782	cfc_SPP1665_Learning	2	21
16	1	5	8	None	stim_v01/WinPos.png	160	1.1	11	10	stim_v02/3.png	NoGoWin	3	stim_v01/WinNeu.png	1	7	14	0	12	12	49	None	1		2017_Apr_04_1341	60.0042382782	cfc_SPP1665_Learning	2	21
16	0.5	5	8	None	stim_v01/AvoNeu.png	96	1.1	10	9	stim_v02/2.png	NoGoAvo	4	stim_v01/AvoNeg.png	1	7	14	0	13	13	64	None	1		2017_Apr_04_1341	60.0042382782	cfc_SPP1665_Learning	2	21
12	1	5	6	3	stim_v01/WinPos.png	160	2.1	11	9	stim_v02/4.png	GoWin	1	stim_v01/WinNeu.png	1	9	10	0	14	14	11	3	1	0.283329409278	2017_Apr_04_1341	60.0042382782	cfc_SPP1665_Learning	2	21
16	0.5	5	8	None	stim_v01/AvoNeu.png	96	2.1	10	8	stim_v02/2.png	NoGoAvo	4	stim_v01/AvoNeg.png	2	7	14	0	15	15	61	None	1		2017_Apr_04_1341	60.0042382782	cfc_SPP1665_Learning	2	21
17	1	5	8	None	stim_v01/WinNeu.png	160	1.1	11	10	stim_v02/3.png	NoGoWin	3	stim_v01/WinPos.png	1	7	15	0	16	16	57	None	1		2017_Apr_04_1341	60.0042382782	cfc_SPP1665_Learning	2	21
12	1	5	6	3	stim_v01/AvoNeu.png	96	2.1	10	8	stim_v02/1.png	GoAvo	2	stim_v01/AvoNeg.png	2	9	10	0	17	17	25	3	1	0.266607202149	2017_Apr_04_1341	60.0042382782	cfc_SPP1665_Learning	2	21
16	1	5	8	None	stim_v01/AvoNeu.png	160	1.1	11	10	stim_v02/2.png	NoGoAvo	4	stim_v01/AvoNeg.png	1	7	14	0	18	18	67	None	1		2017_Apr_04_1341	60.0042382782	cfc_SPP1665_Learning	2	21
16	0.5	5	8	None	stim_v01/AvoNeu.png	160	2.1	11	9	stim_v02/2.png	NoGoAvo	4	stim_v01/AvoNeg.png	1	7	14	0	19	19	60	None	1		2017_Apr_04_1341	60.0042382782	cfc_SPP1665_Learning	2	21
16	0.5	5	8	None	stim_v01/AvoNeu.png	96	1.1	10	9	stim_v02/2.png	NoGoAvo	4	stim_v01/AvoNeg.png	2	7	14	0	20	20	63	None	1		2017_Apr_04_1341	60.0042382782	cfc_SPP1665_Learning	2	21
12	0.5	5	6	3	stim_v01/AvoNeu.png	160	2.1	11	9	stim_v02/1.png	GoAvo	2	stim_v01/AvoNeg.png	2	9	10	0	21	21	32	3	1	0.283271755863	2017_Apr_04_1341	60.0042382782	cfc_SPP1665_Learning	2	21
16	0.5	5	8	None	stim_v01/WinPos.png	96	2.1	10	8	stim_v02/3.png	NoGoWin	3	stim_v01/WinNeu.png	2	7	14	0	22	22	45	None	1		2017_Apr_04_1341	60.0042382782	cfc_SPP1665_Learning	2	21
12	0.5	5	6	3	stim_v01/AvoNeu.png	96	2.1	10	8	stim_v02/1.png	GoAvo	2	stim_v01/AvoNeg.png	2	9	10	0	23	23	22	3	1	0.266611729905	2017_Apr_04_1341	60.0042382782	cfc_SPP1665_Learning	2	21
12	1	5	6	3	stim_v01/AvoNeu.png	96	1.1	10	9	stim_v02/1.png	GoAvo	2	stim_v01/AvoNeg.png	2	9	10	0	24	24	27	3	1	0.266601768843	2017_Apr_04_1341	60.0042382782	cfc_SPP1665_Learning	2	21
13	0.5	5	6	3	stim_v01/AvoNeg.png	96	2.1	10	8	stim_v02/1.png	GoAvo	2	stim_v01/AvoNeu.png	1	9	11	0	25	25	36	3	1	0.399916689308	2017_Apr_04_1341	60.0042382782	cfc_SPP1665_Learning	2	21
12	1	5	6	3	stim_v01/WinPos.png	96	1.1	10	9	stim_v02/4.png	GoWin	1	stim_v01/WinNeu.png	2	9	10	0	26	26	3	3	1	0.28326602071	2017_Apr_04_1341	60.0042382782	cfc_SPP1665_Learning	2	21
16	1	5	8	None	stim_v01/WinPos.png	160	2.1	11	9	stim_v02/3.png	NoGoWin	3	stim_v01/WinNeu.png	1	7	14	0	27	27	40	None	1		2017_Apr_04_1341	60.0042382782	cfc_SPP1665_Learning	2	21
13	0.5	5	6	3	stim_v01/AvoNeg.png	160	2.1	11	9	stim_v02/1.png	GoAvo	2	stim_v01/AvoNeu.png	1	9	11	0	28	28	35	3	1	0.283275981768	2017_Apr_04_1341	60.0042382782	cfc_SPP1665_Learning	2	21
13	0.5	5	6	3	stim_v01/WinNeu.png	96	2.1	10	8	stim_v02/4.png	GoWin	1	stim_v01/WinPos.png	2	9	11	0	29	29	18	3	1	0.283264209604	2017_Apr_04_1341	60.0042382782	cfc_SPP1665_Learning	2	21
17	0.5	5	8	None	stim_v01/WinNeu.png	160	2.1	11	9	stim_v02/3.png	NoGoWin	3	stim_v01/WinPos.png	1	7	15	0	30	30	56	None	1		2017_Apr_04_1341	60.0042382782	cfc_SPP1665_Learning	2	21
17	0.5	5	8	None	stim_v01/AvoNeg.png	96	2.1	10	8	stim_v02/2.png	NoGoAvo	4	stim_v01/AvoNeu.png	1	7	15	0	31	31	73	None	1		2017_Apr_04_1341	60.0042382782	cfc_SPP1665_Learning	2	21
16	1	5	8	None	stim_v01/AvoNeu.png	96	2.1	10	8	stim_v02/2.png	NoGoAvo	4	stim_v01/AvoNeg.png	2	7	14	0	32	32	70	None	1		2017_Apr_04_1341	60.0042382782	cfc_SPP1665_Learning	2	21
16	1	5	8	None	stim_v01/WinPos.png	96	2.1	10	8	stim_v02/3.png	NoGoWin	3	stim_v01/WinNeu.png	1	7	14	0	33	33	50	None	1		2017_Apr_04_1341	60.0042382782	cfc_SPP1665_Learning	2	21
13	1	5	6	3	stim_v01/AvoNeg.png	160	1.1	11	10	stim_v02/1.png	GoAvo	2	stim_v01/AvoNeu.png	2	9	11	0	34	34	34	3	1	0.316597844791	2017_Apr_04_1341	60.0042382782	cfc_SPP1665_Learning	2	21
12	1	5	6	3	stim_v01/AvoNeu.png	160	1.1	11	10	stim_v02/1.png	GoAvo	2	stim_v01/AvoNeg.png	2	9	10	0	35	35	28	3	1	0.249913067099	2017_Apr_04_1341	60.0042382782	cfc_SPP1665_Learning	2	21
16	1	5	8	None	stim_v01/AvoNeu.png	160	1.1	11	10	stim_v02/2.png	NoGoAvo	4	stim_v01/AvoNeg.png	1	7	14	0	36	36	65	None	1		2017_Apr_04_1341	60.0042382782	cfc_SPP1665_Learning	2	21
17	1	5	8	None	stim_v01/AvoNeg.png	96	2.1	10	8	stim_v02/2.png	NoGoAvo	4	stim_v01/AvoNeu.png	1	7	15	0	37	37	76	None	1		2017_Apr_04_1341	60.0042382782	cfc_SPP1665_Learning	2	21
12	1	5	6	3	stim_v01/AvoNeu.png	160	1.1	11	10	stim_v02/1.png	GoAvo	2	stim_v01/AvoNeg.png	2	9	10	0	38	38	26	3	1	0.29991970781	2017_Apr_04_1341	60.0042382782	cfc_SPP1665_Learning	2	21
16	1	5	8	None	stim_v01/WinPos.png	96	2.1	10	8	stim_v02/3.png	NoGoWin	3	stim_v01/WinNeu.png	2	7	14	0	39	39	52	None	1		2017_Apr_04_1341	60.0042382782	cfc_SPP1665_Learning	2	21
16	1	5	8	None	stim_v01/WinPos.png	96	1.1	10	9	stim_v02/3.png	NoGoWin	3	stim_v01/WinNeu.png	1	7	14	0	40	40	48	None	1		2017_Apr_04_1341	60.0042382782	cfc_SPP1665_Learning	2	21
12	0.5	5	6	3	stim_v01/WinPos.png	96	2.1	10	8	stim_v02/4.png	GoWin	1	stim_v01/WinNeu.png	2	9	10	0	41	41	0	3	1	0.266602070693	2017_Apr_04_1341	60.0042382782	cfc_SPP1665_Learning	2	21
12	0.5	5	6	3	stim_v01/AvoNeu.png	160	1.1	11	10	stim_v02/1.png	GoAvo	2	stim_v01/AvoNeg.png	1	9	10	0	42	42	30	3	1	0.283261492954	2017_Apr_04_1341	60.0042382782	cfc_SPP1665_Learning	2	21
13	0.5	5	6	3	stim_v01/WinNeu.png	96	1.1	10	9	stim_v02/4.png	GoWin	1	stim_v01/WinPos.png	1	9	11	0	43	43	15	3	1	0.266597241087	2017_Apr_04_1341	60.0042382782	cfc_SPP1665_Learning	2	21
16	0.5	5	8	None	stim_v01/AvoNeu.png	96	2.1	10	8	stim_v02/2.png	NoGoAvo	4	stim_v01/AvoNeg.png	2	7	14	0	44	44	71	None	1		2017_Apr_04_1341	60.0042382782	cfc_SPP1665_Learning	2	21
16	0.5	5	8	None	stim_v01/WinPos.png	160	2.1	11	9	stim_v02/3.png	NoGoWin	3	stim_v01/WinNeu.png	2	7	14	0	45	45	42	None	1		2017_Apr_04_1341	60.0042382782	cfc_SPP1665_Learning	2	21
12	0.5	5	6	3	stim_v01/WinPos.png	96	1.1	10	9	stim_v02/4.png	GoWin	1	stim_v01/WinNeu.png	1	9	10	0	46	46	2	3	1	0.249900993087	2017_Apr_04_1341	60.0042382782	cfc_SPP1665_Learning	2	21
13	1	5	6	3	stim_v01/WinNeu.png	96	1.1	10	9	stim_v02/4.png	GoWin	1	stim_v01/WinPos.png	2	9	11	0	47	47	13	3	1	0.249936611428	2017_Apr_04_1341	60.0042382782	cfc_SPP1665_Learning	2	21
12	0.5	5	6	3	stim_v01/WinPos.png	96	1.1	10	9	stim_v02/4.png	GoWin	1	stim_v01/WinNeu.png	2	9	10	0	48	48	7	3	1	0.233266926258	2017_Apr_04_1341	60.0042382782	cfc_SPP1665_Learning	2	21
17	1	5	8	None	stim_v01/WinNeu.png	160	1.1	11	10	stim_v02/3.png	NoGoWin	3	stim_v01/WinPos.png	2	7	15	0	49	49	55	None	1		2017_Apr_04_1341	60.0042382782	cfc_SPP1665_Learning	2	21
12	0.5	5	6	3	stim_v01/WinPos.png	160	2.1	11	9	stim_v02/4.png	GoWin	1	stim_v01/WinNeu.png	1	9	10	0	50	50	6	3	1	0.249953515045	2017_Apr_04_1341	60.0042382782	cfc_SPP1665_Learning	2	21
13	0.5	5	6	3	stim_v01/AvoNeg.png	96	1.1	10	9	stim_v02/1.png	GoAvo	2	stim_v01/AvoNeu.png	2	9	11	0	51	51	38	3	1	0.233269341061	2017_Apr_04_1341	60.0042382782	cfc_SPP1665_Learning	2	21
12	1	5	6	3	stim_v01/AvoNeu.png	160	1.1	11	10	stim_v02/1.png	GoAvo	2	stim_v01/AvoNeg.png	1	9	10	0	52	52	20	3	1	0.283270850312	2017_Apr_04_1341	60.0042382782	cfc_SPP1665_Learning	2	21
17	0.5	5	8	None	stim_v01/AvoNeg.png	160	1.1	11	10	stim_v02/2.png	NoGoAvo	4	stim_v01/AvoNeu.png	2	7	15	0	53	53	78	None	1		2017_Apr_04_1341	60.0042382782	cfc_SPP1665_Learning	2	21
16	1	5	8	None	stim_v01/AvoNeu.png	160	2.1	11	9	stim_v02/2.png	NoGoAvo	4	stim_v01/AvoNeg.png	2	7	14	0	54	54	68	None	1		2017_Apr_04_1341	60.0042382782	cfc_SPP1665_Learning	2	21
17	1	5	8	None	stim_v01/WinNeu.png	96	1.1	10	9	stim_v02/3.png	NoGoWin	3	stim_v01/WinPos.png	2	7	15	0	55	55	59	None	1		2017_Apr_04_1341	60.0042382782	cfc_SPP1665_Learning	2	21
16	0.5	5	8	None	stim_v01/WinPos.png	160	1.1	11	10	stim_v02/3.png	NoGoWin	3	stim_v01/WinNeu.png	1	7	14	0	56	56	44	None	1		2017_Apr_04_1341	60.0042382782	cfc_SPP1665_Learning	2	21
17	1	5	8	None	stim_v01/WinNeu.png	96	1.1	10	9	stim_v02/3.png	NoGoWin	3	stim_v01/WinPos.png	2	7	15	0	57	57	54	None	1		2017_Apr_04_1341	60.0042382782	cfc_SPP1665_Learning	2	21
16	0.5	5	8	None	stim_v01/AvoNeu.png	96	2.1	10	8	stim_v02/2.png	NoGoAvo	4	stim_v01/AvoNeg.png	2	7	14	0	58	58	72	None	1		2017_Apr_04_1341	60.0042382782	cfc_SPP1665_Learning	2	21
17	1	5	8	None	stim_v01/WinNeu.png	96	1.1	10	9	stim_v02/3.png	NoGoWin	3	stim_v01/WinPos.png	1	7	15	0	59	59	53	None	1		2017_Apr_04_1341	60.0042382782	cfc_SPP1665_Learning	2	21
16	0.5	5	8	None	stim_v01/WinPos.png	96	1.1	10	9	stim_v02/3.png	NoGoWin	3	stim_v01/WinNeu.png	2	7	14	0	60	60	47	None	1		2017_Apr_04_1341	60.0042382782	cfc_SPP1665_Learning	2	21
12	1	5	6	3	stim_v01/WinPos.png	160	1.1	11	10	stim_v02/4.png	GoWin	1	stim_v01/WinNeu.png	2	9	10	0	61	61	10	3	1	0.266608711398	2017_Apr_04_1341	60.0042382782	cfc_SPP1665_Learning	2	21
12	0.5	5	6	3	stim_v01/WinPos.png	160	2.1	11	9	stim_v02/4.png	GoWin	1	stim_v01/WinNeu.png	2	9	10	0	62	62	1	3	1	0.266596335536	2017_Apr_04_1341	60.0042382782	cfc_SPP1665_Learning	2	21
12	1	5	6	3	stim_v01/AvoNeu.png	160	1.1	11	10	stim_v02/1.png	GoAvo	2	stim_v01/AvoNeg.png	1	9	10	0	63	63	21	3	1	0.283247607833	2017_Apr_04_1341	60.0042382782	cfc_SPP1665_Learning	2	21
13	1	5	6	3	stim_v01/AvoNeg.png	96	2.1	10	8	stim_v02/1.png	GoAvo	2	stim_v01/AvoNeu.png	1	9	11	0	64	64	37	3	1	0.516629237223	2017_Apr_04_1341	60.0042382782	cfc_SPP1665_Learning	2	21
17	0.5	5	8	None	stim_v01/AvoNeg.png	160	2.1	11	9	stim_v02/2.png	NoGoAvo	4	stim_v01/AvoNeu.png	1	7	15	0	65	65	79	None	1		2017_Apr_04_1341	60.0042382782	cfc_SPP1665_Learning	2	21
12	0.5	5	6	3	stim_v01/WinPos.png	96	1.1	10	9	stim_v02/4.png	GoWin	1	stim_v01/WinNeu.png	2	9	10	0	66	66	5	3	1	0.249959853903	2017_Apr_04_1341	60.0042382782	cfc_SPP1665_Learning	2	21
16	0.5	5	8	None	stim_v01/WinPos.png	96	1.1	10	9	stim_v02/3.png	NoGoWin	3	stim_v01/WinNeu.png	2	7	14	0	67	67	51	None	1		2017_Apr_04_1341	60.0042382782	cfc_SPP1665_Learning	2	21
16	0.5	5	8	None	stim_v01/AvoNeu.png	160	1.1	11	10	stim_v02/2.png	NoGoAvo	4	stim_v01/AvoNeg.png	2	7	14	0	68	68	62	None	1		2017_Apr_04_1341	60.0042382782	cfc_SPP1665_Learning	2	21
13	0.5	5	6	3	stim_v01/AvoNeg.png	160	1.1	11	10	stim_v02/1.png	GoAvo	2	stim_v01/AvoNeu.png	2	9	11	0	69	69	39	3	1	0.333228289415	2017_Apr_04_1341	60.0042382782	cfc_SPP1665_Learning	2	21
16	0.5	5	8	None	stim_v01/WinPos.png	160	1.1	11	10	stim_v02/3.png	NoGoWin	3	stim_v01/WinNeu.png	1	7	14	0	70	70	46	None	1		2017_Apr_04_1341	60.0042382782	cfc_SPP1665_Learning	2	21
13	0.5	5	6	3	stim_v01/WinNeu.png	96	1.1	10	9	stim_v02/4.png	GoWin	1	stim_v01/WinPos.png	2	9	11	0	71	71	14	3	1	0.29993087627	2017_Apr_04_1341	60.0042382782	cfc_SPP1665_Learning	2	21
13	1	5	6	3	stim_v01/WinNeu.png	160	2.1	11	9	stim_v02/4.png	GoWin	1	stim_v01/WinPos.png	1	9	11	0	72	72	17	3	1	0.249934800326	2017_Apr_04_1341	60.0042382782	cfc_SPP1665_Learning	2	21
13	0.5	5	6	3	stim_v01/WinNeu.png	96	1.1	10	9	stim_v02/4.png	GoWin	1	stim_v01/WinPos.png	2	9	11	0	73	73	19	3	1	0.533259983698	2017_Apr_04_1341	60.0042382782	cfc_SPP1665_Learning	2	21
12	1	5	6	3	stim_v01/WinPos.png	96	2.1	10	8	stim_v02/4.png	GoWin	1	stim_v01/WinNeu.png	2	9	10	0	74	74	4	3	1	0.249974040871	2017_Apr_04_1341	60.0042382782	cfc_SPP1665_Learning	2	21
16	1	5	8	None	stim_v01/WinPos.png	96	2.1	10	8	stim_v02/3.png	NoGoWin	3	stim_v01/WinNeu.png	1	7	14	0	75	75	43	None	1		2017_Apr_04_1341	60.0042382782	cfc_SPP1665_Learning	2	21
13	0.5	5	6	3	stim_v01/AvoNeg.png	160	2.1	11	9	stim_v02/1.png	GoAvo	2	stim_v01/AvoNeu.png	1	9	11	0	76	76	33	3	1	0.983230100515	2017_Apr_04_1341	60.0042382782	cfc_SPP1665_Learning	2	21
16	1	5	8	None	stim_v01/WinPos.png	160	2.1	11	9	stim_v02/3.png	NoGoWin	3	stim_v01/WinNeu.png	1	7	14	0	77	77	41	None	1		2017_Apr_04_1341	60.0042382782	cfc_SPP1665_Learning	2	21
12	0.5	5	6	3	stim_v01/AvoNeu.png	96	2.1	10	8	stim_v02/1.png	GoAvo	2	stim_v01/AvoNeg.png	1	9	10	0	78	78	24	3	1	0.283254248545	2017_Apr_04_1341	60.0042382782	cfc_SPP1665_Learning	2	21
17	0.5	5	8	None	stim_v01/AvoNeg.png	96	1.1	10	9	stim_v02/2.png	NoGoAvo	4	stim_v01/AvoNeu.png	1	7	15	0	79	79	74	None	1		2017_Apr_04_1341	60.0042382782	cfc_SPP1665_Learning	2	21
