# Supplementary material for: θ-γ Cross-Frequency Transcranial Alternating Current Stimulation over the Trough Impairs Cognitive Control
Source: eNeuro. 2020 Sep 4;7(5):ENEURO.0126-20.2020. doi: 10.1523/ENEURO.0126-20.2020 (PMC7540931; doi:10.1523/ENEURO.0126-20.2020)
Supplement: Extended Data 1 — contains all materials, pseudonymized raw data and analysis scripts used in this study that are freely available at our repository. Download Extended Data 1, ZIP file. [file enu-eN-NWR-0126-20-s02.zip › 2020_cfc_tacs-master/data/raw/1_learning/s_cntrl/P_22_S_2_cfc_SPP1665_Learning_2017_Mrz_08_1049.csv]

icFbackMarker	blineStop	circleMarker	cRespMarker	cResponse	cFback	trigStimulator	preCueStop	portStop	preCueStart	cue	cType	cueMarker	icFback	prepRespStop	icRespMarker	cFbackMarker	trials.thisRepN	trials.thisTrialN	trials.thisN	trials.thisIndex	buttonBox_Response.keys	buttonBox_Response.corr	buttonBox_Response.rt	date	frameRate	expName	session	participant
																								2017_Mrz_08_1049	60.001376465	cfc_SPP1665_Learning	2	22
12	0.5	5	6	3	stim_v01/WinPos.png	160	2.1	11	9	stim_v06/4.png	GoWin	1	stim_v01/WinNeu.png	1	9	10	0	0	0	2	3	1	0.333302745924	2017_Mrz_08_1049	60.001376465	cfc_SPP1665_Learning	2	22
17	1	5	8	None	stim_v01/WinNeu.png	96	1.1	10	9	stim_v06/2.png	NoGoWin	3	stim_v01/WinPos.png	1	7	15	0	1	1	53	3	0	0.783219586406	2017_Mrz_08_1049	60.001376465	cfc_SPP1665_Learning	2	22
12	1	5	6	3	stim_v01/WinPos.png	160	2.1	11	9	stim_v06/4.png	GoWin	1	stim_v01/WinNeu.png	2	9	10	0	2	2	3	3	1	0.433262901799	2017_Mrz_08_1049	60.001376465	cfc_SPP1665_Learning	2	22
12	0.5	5	6	3	stim_v01/AvoNeu.png	160	1.1	11	10	stim_v06/3.png	GoAvo	2	stim_v01/AvoNeg.png	1	9	10	0	3	3	21	3	1	0.399928159835	2017_Mrz_08_1049	60.001376465	cfc_SPP1665_Learning	2	22
13	1	5	6	3	stim_v01/AvoNeg.png	160	1.1	11	10	stim_v06/3.png	GoAvo	2	stim_v01/AvoNeu.png	1	9	11	0	4	4	33	None	0		2017_Mrz_08_1049	60.001376465	cfc_SPP1665_Learning	2	22
13	0.5	5	6	3	stim_v01/WinNeu.png	160	2.1	11	9	stim_v06/4.png	GoWin	1	stim_v01/WinPos.png	2	9	11	0	5	5	18	3	1	0.299938724565	2017_Mrz_08_1049	60.001376465	cfc_SPP1665_Learning	2	22
17	1	5	8	None	stim_v01/WinNeu.png	160	2.1	11	9	stim_v06/2.png	NoGoWin	3	stim_v01/WinPos.png	2	7	15	0	6	6	55	3	0	0.366627225008	2017_Mrz_08_1049	60.001376465	cfc_SPP1665_Learning	2	22
12	1	5	6	3	stim_v01/WinPos.png	96	2.1	10	8	stim_v06/4.png	GoWin	1	stim_v01/WinNeu.png	1	9	10	0	7	7	8	3	1	0.333251431521	2017_Mrz_08_1049	60.001376465	cfc_SPP1665_Learning	2	22
13	0.5	5	6	3	stim_v01/WinNeu.png	96	2.1	10	8	stim_v06/4.png	GoWin	1	stim_v01/WinPos.png	2	9	11	0	8	8	16	3	1	0.399914878461	2017_Mrz_08_1049	60.001376465	cfc_SPP1665_Learning	2	22
16	0.5	5	8	None	stim_v01/AvoNeu.png	96	1.1	10	9	stim_v06/1.png	NoGoAvo	4	stim_v01/AvoNeg.png	1	7	14	0	9	9	66	3	0	0.266587380882	2017_Mrz_08_1049	60.001376465	cfc_SPP1665_Learning	2	22
16	0.5	5	8	None	stim_v01/AvoNeu.png	160	1.1	11	10	stim_v06/1.png	NoGoAvo	4	stim_v01/AvoNeg.png	1	7	14	0	10	10	60	None	1		2017_Mrz_08_1049	60.001376465	cfc_SPP1665_Learning	2	22
13	0.5	5	6	3	stim_v01/WinNeu.png	160	2.1	11	9	stim_v06/4.png	GoWin	1	stim_v01/WinPos.png	1	9	11	0	11	11	14	None	0		2017_Mrz_08_1049	60.001376465	cfc_SPP1665_Learning	2	22
16	1	5	8	None	stim_v01/WinPos.png	96	2.1	10	8	stim_v06/2.png	NoGoWin	3	stim_v01/WinNeu.png	1	7	14	0	12	12	40	3	0	0.266621489868	2017_Mrz_08_1049	60.001376465	cfc_SPP1665_Learning	2	22
12	1	5	6	3	stim_v01/AvoNeu.png	96	1.1	10	9	stim_v06/3.png	GoAvo	2	stim_v01/AvoNeg.png	2	9	10	0	13	13	27	3	1	0.283266373067	2017_Mrz_08_1049	60.001376465	cfc_SPP1665_Learning	2	22
13	1	5	6	3	stim_v01/WinNeu.png	160	2.1	11	9	stim_v06/4.png	GoWin	1	stim_v01/WinPos.png	2	9	11	0	14	14	15	3	1	0.283269995261	2017_Mrz_08_1049	60.001376465	cfc_SPP1665_Learning	2	22
12	0.5	5	6	3	stim_v01/AvoNeu.png	160	1.1	11	10	stim_v06/3.png	GoAvo	2	stim_v01/AvoNeg.png	1	9	10	0	15	15	28	3	1	0.349932234803	2017_Mrz_08_1049	60.001376465	cfc_SPP1665_Learning	2	22
12	1	5	6	3	stim_v01/WinPos.png	96	1.1	10	9	stim_v06/4.png	GoWin	1	stim_v01/WinNeu.png	2	9	10	0	16	16	6	None	0		2017_Mrz_08_1049	60.001376465	cfc_SPP1665_Learning	2	22
12	1	5	6	3	stim_v01/WinPos.png	160	1.1	11	10	stim_v06/4.png	GoWin	1	stim_v01/WinNeu.png	2	9	10	0	17	17	11	3	1	0.466595228968	2017_Mrz_08_1049	60.001376465	cfc_SPP1665_Learning	2	22
12	0.5	5	6	3	stim_v01/WinPos.png	96	1.1	10	9	stim_v06/4.png	GoWin	1	stim_v01/WinNeu.png	2	9	10	0	18	18	4	3	1	0.333263203649	2017_Mrz_08_1049	60.001376465	cfc_SPP1665_Learning	2	22
17	0.5	5	8	None	stim_v01/AvoNeg.png	96	2.1	10	8	stim_v06/1.png	NoGoAvo	4	stim_v01/AvoNeu.png	2	7	15	0	19	19	78	None	1		2017_Mrz_08_1049	60.001376465	cfc_SPP1665_Learning	2	22
16	1	5	8	None	stim_v01/AvoNeu.png	160	1.1	11	10	stim_v06/1.png	NoGoAvo	4	stim_v01/AvoNeg.png	1	7	14	0	20	20	63	None	1		2017_Mrz_08_1049	60.001376465	cfc_SPP1665_Learning	2	22
16	0.5	5	8	None	stim_v01/WinPos.png	96	1.1	10	9	stim_v06/2.png	NoGoWin	3	stim_v01/WinNeu.png	2	7	14	0	21	21	45	None	1		2017_Mrz_08_1049	60.001376465	cfc_SPP1665_Learning	2	22
16	0.5	5	8	None	stim_v01/WinPos.png	96	2.1	10	8	stim_v06/2.png	NoGoWin	3	stim_v01/WinNeu.png	2	7	14	0	22	22	44	None	1		2017_Mrz_08_1049	60.001376465	cfc_SPP1665_Learning	2	22
17	1	5	8	None	stim_v01/WinNeu.png	96	2.1	10	8	stim_v06/2.png	NoGoWin	3	stim_v01/WinPos.png	2	7	15	0	23	23	54	None	1		2017_Mrz_08_1049	60.001376465	cfc_SPP1665_Learning	2	22
12	1	5	6	3	stim_v01/AvoNeu.png	160	1.1	11	10	stim_v06/3.png	GoAvo	2	stim_v01/AvoNeg.png	1	9	10	0	24	24	31	3	1	0.28330772644	2017_Mrz_08_1049	60.001376465	cfc_SPP1665_Learning	2	22
12	0.5	5	6	3	stim_v01/WinPos.png	96	2.1	10	8	stim_v06/4.png	GoWin	1	stim_v01/WinNeu.png	2	9	10	0	25	25	12	3	1	0.266602473354	2017_Mrz_08_1049	60.001376465	cfc_SPP1665_Learning	2	22
13	0.5	5	6	3	stim_v01/AvoNeg.png	160	2.1	11	9	stim_v06/3.png	GoAvo	2	stim_v01/AvoNeu.png	1	9	11	0	26	26	34	3	1	0.249937064393	2017_Mrz_08_1049	60.001376465	cfc_SPP1665_Learning	2	22
13	1	5	6	3	stim_v01/WinNeu.png	160	2.1	11	9	stim_v06/4.png	GoWin	1	stim_v01/WinPos.png	2	9	11	0	27	27	17	3	1	0.299932083878	2017_Mrz_08_1049	60.001376465	cfc_SPP1665_Learning	2	22
17	1	5	8	None	stim_v01/AvoNeg.png	160	2.1	11	9	stim_v06/1.png	NoGoAvo	4	stim_v01/AvoNeu.png	1	7	15	0	28	28	75	None	1		2017_Mrz_08_1049	60.001376465	cfc_SPP1665_Learning	2	22
12	1	5	6	3	stim_v01/AvoNeu.png	96	1.1	10	9	stim_v06/3.png	GoAvo	2	stim_v01/AvoNeg.png	1	9	10	0	29	29	32	3	1	0.266610623289	2017_Mrz_08_1049	60.001376465	cfc_SPP1665_Learning	2	22
12	0.5	5	6	3	stim_v01/AvoNeu.png	96	1.1	10	9	stim_v06/3.png	GoAvo	2	stim_v01/AvoNeg.png	2	9	10	0	30	30	22	3	1	0.266603982601	2017_Mrz_08_1049	60.001376465	cfc_SPP1665_Learning	2	22
13	0.5	5	6	3	stim_v01/WinNeu.png	96	2.1	10	8	stim_v06/4.png	GoWin	1	stim_v01/WinPos.png	1	9	11	0	31	31	13	3	1	0.283261241627	2017_Mrz_08_1049	60.001376465	cfc_SPP1665_Learning	2	22
16	1	5	8	None	stim_v01/WinPos.png	160	2.1	11	9	stim_v06/2.png	NoGoWin	3	stim_v01/WinNeu.png	1	7	14	0	32	32	51	None	1		2017_Mrz_08_1049	60.001376465	cfc_SPP1665_Learning	2	22
12	1	5	6	3	stim_v01/AvoNeu.png	160	2.1	11	9	stim_v06/3.png	GoAvo	2	stim_v01/AvoNeg.png	2	9	10	0	33	33	30	3	1	0.283290219173	2017_Mrz_08_1049	60.001376465	cfc_SPP1665_Learning	2	22
17	1	5	8	None	stim_v01/AvoNeg.png	96	1.1	10	9	stim_v06/1.png	NoGoAvo	4	stim_v01/AvoNeu.png	1	7	15	0	34	34	73	None	1		2017_Mrz_08_1049	60.001376465	cfc_SPP1665_Learning	2	22
16	1	5	8	None	stim_v01/AvoNeu.png	160	1.1	11	10	stim_v06/1.png	NoGoAvo	4	stim_v01/AvoNeg.png	2	7	14	0	35	35	62	None	1		2017_Mrz_08_1049	60.001376465	cfc_SPP1665_Learning	2	22
13	1	5	6	3	stim_v01/AvoNeg.png	96	1.1	10	9	stim_v06/3.png	GoAvo	2	stim_v01/AvoNeu.png	1	9	11	0	36	36	37	3	1	0.266608812192	2017_Mrz_08_1049	60.001376465	cfc_SPP1665_Learning	2	22
13	0.5	5	6	3	stim_v01/AvoNeg.png	96	2.1	10	8	stim_v06/3.png	GoAvo	2	stim_v01/AvoNeu.png	1	9	11	0	37	37	39	3	1	0.29993630977	2017_Mrz_08_1049	60.001376465	cfc_SPP1665_Learning	2	22
17	0.5	5	8	None	stim_v01/WinNeu.png	96	2.1	10	8	stim_v06/2.png	NoGoWin	3	stim_v01/WinPos.png	2	7	15	0	38	38	56	None	1		2017_Mrz_08_1049	60.001376465	cfc_SPP1665_Learning	2	22
12	1	5	6	3	stim_v01/WinPos.png	96	2.1	10	8	stim_v06/4.png	GoWin	1	stim_v01/WinNeu.png	2	9	10	0	39	39	5	3	1	0.283238904769	2017_Mrz_08_1049	60.001376465	cfc_SPP1665_Learning	2	22
12	1	5	6	3	stim_v01/AvoNeu.png	96	2.1	10	8	stim_v06/3.png	GoAvo	2	stim_v01/AvoNeg.png	2	9	10	0	40	40	26	3	1	0.299931480179	2017_Mrz_08_1049	60.001376465	cfc_SPP1665_Learning	2	22
16	0.5	5	8	None	stim_v01/AvoNeu.png	160	2.1	11	9	stim_v06/1.png	NoGoAvo	4	stim_v01/AvoNeg.png	2	7	14	0	41	41	65	None	1		2017_Mrz_08_1049	60.001376465	cfc_SPP1665_Learning	2	22
16	0.5	5	8	None	stim_v01/AvoNeu.png	160	1.1	11	10	stim_v06/1.png	NoGoAvo	4	stim_v01/AvoNeg.png	1	7	14	0	42	42	70	None	1		2017_Mrz_08_1049	60.001376465	cfc_SPP1665_Learning	2	22
16	0.5	5	8	None	stim_v01/WinPos.png	96	1.1	10	9	stim_v06/2.png	NoGoWin	3	stim_v01/WinNeu.png	1	7	14	0	43	43	46	None	1		2017_Mrz_08_1049	60.001376465	cfc_SPP1665_Learning	2	22
12	0.5	5	6	3	stim_v01/WinPos.png	160	2.1	11	9	stim_v06/4.png	GoWin	1	stim_v01/WinNeu.png	1	9	10	0	44	44	10	3	1	0.266639298985	2017_Mrz_08_1049	60.001376465	cfc_SPP1665_Learning	2	22
12	0.5	5	6	3	stim_v01/AvoNeu.png	160	1.1	11	10	stim_v06/3.png	GoAvo	2	stim_v01/AvoNeg.png	2	9	10	0	45	45	20	3	1	0.249938573641	2017_Mrz_08_1049	60.001376465	cfc_SPP1665_Learning	2	22
12	1	5	6	3	stim_v01/AvoNeu.png	160	1.1	11	10	stim_v06/3.png	GoAvo	2	stim_v01/AvoNeg.png	2	9	10	0	46	46	23	3	1	0.449923783019	2017_Mrz_08_1049	60.001376465	cfc_SPP1665_Learning	2	22
16	1	5	8	None	stim_v01/AvoNeu.png	160	1.1	11	10	stim_v06/1.png	NoGoAvo	4	stim_v01/AvoNeg.png	2	7	14	0	47	47	64	None	1		2017_Mrz_08_1049	60.001376465	cfc_SPP1665_Learning	2	22
17	1	5	8	None	stim_v01/WinNeu.png	96	1.1	10	9	stim_v06/2.png	NoGoWin	3	stim_v01/WinPos.png	2	7	15	0	48	48	59	None	1		2017_Mrz_08_1049	60.001376465	cfc_SPP1665_Learning	2	22
12	0.5	5	6	3	stim_v01/WinPos.png	160	2.1	11	9	stim_v06/4.png	GoWin	1	stim_v01/WinNeu.png	1	9	10	0	49	49	1	3	1	0.26660488815	2017_Mrz_08_1049	60.001376465	cfc_SPP1665_Learning	2	22
16	1	5	8	None	stim_v01/WinPos.png	160	2.1	11	9	stim_v06/2.png	NoGoWin	3	stim_v01/WinNeu.png	2	7	14	0	50	50	50	None	1		2017_Mrz_08_1049	60.001376465	cfc_SPP1665_Learning	2	22
16	1	5	8	None	stim_v01/AvoNeu.png	160	1.1	11	10	stim_v06/1.png	NoGoAvo	4	stim_v01/AvoNeg.png	2	7	14	0	51	51	72	None	1		2017_Mrz_08_1049	60.001376465	cfc_SPP1665_Learning	2	22
16	1	5	8	None	stim_v01/WinPos.png	160	1.1	11	10	stim_v06/2.png	NoGoWin	3	stim_v01/WinNeu.png	1	7	14	0	52	52	41	None	1		2017_Mrz_08_1049	60.001376465	cfc_SPP1665_Learning	2	22
17	1	5	8	None	stim_v01/AvoNeg.png	160	1.1	11	10	stim_v06/1.png	NoGoAvo	4	stim_v01/AvoNeu.png	2	7	15	0	53	53	74	None	1		2017_Mrz_08_1049	60.001376465	cfc_SPP1665_Learning	2	22
13	0.5	5	6	3	stim_v01/AvoNeg.png	96	2.1	10	8	stim_v06/3.png	GoAvo	2	stim_v01/AvoNeu.png	1	9	11	0	54	54	38	3	1	0.283275126701	2017_Mrz_08_1049	60.001376465	cfc_SPP1665_Learning	2	22
16	0.5	5	8	None	stim_v01/WinPos.png	96	2.1	10	8	stim_v06/2.png	NoGoWin	3	stim_v01/WinNeu.png	2	7	14	0	55	55	47	None	1		2017_Mrz_08_1049	60.001376465	cfc_SPP1665_Learning	2	22
16	1	5	8	None	stim_v01/AvoNeu.png	160	1.1	11	10	stim_v06/1.png	NoGoAvo	4	stim_v01/AvoNeg.png	1	7	14	0	56	56	69	None	1		2017_Mrz_08_1049	60.001376465	cfc_SPP1665_Learning	2	22
13	0.5	5	6	3	stim_v01/WinNeu.png	160	2.1	11	9	stim_v06/4.png	GoWin	1	stim_v01/WinPos.png	2	9	11	0	57	57	19	3	1	0.283272108207	2017_Mrz_08_1049	60.001376465	cfc_SPP1665_Learning	2	22
17	0.5	5	8	None	stim_v01/AvoNeg.png	96	1.1	10	9	stim_v06/1.png	NoGoAvo	4	stim_v01/AvoNeu.png	2	7	15	0	58	58	77	None	1		2017_Mrz_08_1049	60.001376465	cfc_SPP1665_Learning	2	22
12	0.5	5	6	3	stim_v01/AvoNeu.png	160	1.1	11	10	stim_v06/3.png	GoAvo	2	stim_v01/AvoNeg.png	1	9	10	0	59	59	29	3	1	0.349968456735	2017_Mrz_08_1049	60.001376465	cfc_SPP1665_Learning	2	22
16	1	5	8	None	stim_v01/AvoNeu.png	160	1.1	11	10	stim_v06/1.png	NoGoAvo	4	stim_v01/AvoNeg.png	1	7	14	0	60	60	61	None	1		2017_Mrz_08_1049	60.001376465	cfc_SPP1665_Learning	2	22
16	1	5	8	None	stim_v01/WinPos.png	96	1.1	10	9	stim_v06/2.png	NoGoWin	3	stim_v01/WinNeu.png	2	7	14	0	61	61	49	None	1		2017_Mrz_08_1049	60.001376465	cfc_SPP1665_Learning	2	22
12	0.5	5	6	3	stim_v01/WinPos.png	96	1.1	10	9	stim_v06/4.png	GoWin	1	stim_v01/WinNeu.png	1	9	10	0	62	62	9	3	1	0.266603982602	2017_Mrz_08_1049	60.001376465	cfc_SPP1665_Learning	2	22
16	0.5	5	8	None	stim_v01/WinPos.png	96	2.1	10	8	stim_v06/2.png	NoGoWin	3	stim_v01/WinNeu.png	2	7	14	0	63	63	42	None	1		2017_Mrz_08_1049	60.001376465	cfc_SPP1665_Learning	2	22
13	0.5	5	6	3	stim_v01/AvoNeg.png	96	1.1	10	9	stim_v06/3.png	GoAvo	2	stim_v01/AvoNeu.png	1	9	11	0	64	64	35	3	1	0.249945818027	2017_Mrz_08_1049	60.001376465	cfc_SPP1665_Learning	2	22
16	0.5	5	8	None	stim_v01/WinPos.png	160	2.1	11	9	stim_v06/2.png	NoGoWin	3	stim_v01/WinNeu.png	2	7	14	0	65	65	52	None	1		2017_Mrz_08_1049	60.001376465	cfc_SPP1665_Learning	2	22
12	0.5	5	6	3	stim_v01/WinPos.png	160	1.1	11	10	stim_v06/4.png	GoWin	1	stim_v01/WinNeu.png	1	9	10	0	66	66	0	3	1	0.299920613599	2017_Mrz_08_1049	60.001376465	cfc_SPP1665_Learning	2	22
16	0.5	5	8	None	stim_v01/WinPos.png	160	2.1	11	9	stim_v06/2.png	NoGoWin	3	stim_v01/WinNeu.png	1	7	14	0	67	67	48	None	1		2017_Mrz_08_1049	60.001376465	cfc_SPP1665_Learning	2	22
13	1	5	6	3	stim_v01/AvoNeg.png	160	2.1	11	9	stim_v06/3.png	GoAvo	2	stim_v01/AvoNeu.png	2	9	11	0	68	68	36	3	1	0.299933291276	2017_Mrz_08_1049	60.001376465	cfc_SPP1665_Learning	2	22
12	0.5	5	6	3	stim_v01/AvoNeu.png	96	1.1	10	9	stim_v06/3.png	GoAvo	2	stim_v01/AvoNeg.png	1	9	10	0	69	69	24	3	1	0.283275126701	2017_Mrz_08_1049	60.001376465	cfc_SPP1665_Learning	2	22
12	0.5	5	6	3	stim_v01/AvoNeu.png	96	1.1	10	9	stim_v06/3.png	GoAvo	2	stim_v01/AvoNeg.png	2	9	10	0	70	70	25	3	1	0.266606397397	2017_Mrz_08_1049	60.001376465	cfc_SPP1665_Learning	2	22
16	0.5	5	8	None	stim_v01/AvoNeu.png	96	2.1	10	8	stim_v06/1.png	NoGoAvo	4	stim_v01/AvoNeg.png	1	7	14	0	71	71	67	None	1		2017_Mrz_08_1049	60.001376465	cfc_SPP1665_Learning	2	22
17	1	5	8	None	stim_v01/AvoNeg.png	96	2.1	10	8	stim_v06/1.png	NoGoAvo	4	stim_v01/AvoNeu.png	1	7	15	0	72	72	79	None	1		2017_Mrz_08_1049	60.001376465	cfc_SPP1665_Learning	2	22
17	1	5	8	None	stim_v01/WinNeu.png	96	2.1	10	8	stim_v06/2.png	NoGoWin	3	stim_v01/WinPos.png	1	7	15	0	73	73	57	None	1		2017_Mrz_08_1049	60.001376465	cfc_SPP1665_Learning	2	22
17	1	5	8	None	stim_v01/AvoNeg.png	160	1.1	11	10	stim_v06/1.png	NoGoAvo	4	stim_v01/AvoNeu.png	2	7	15	0	74	74	76	None	1		2017_Mrz_08_1049	60.001376465	cfc_SPP1665_Learning	2	22
16	1	5	8	None	stim_v01/WinPos.png	96	1.1	10	9	stim_v06/2.png	NoGoWin	3	stim_v01/WinNeu.png	1	7	14	0	75	75	43	None	1		2017_Mrz_08_1049	60.001376465	cfc_SPP1665_Learning	2	22
16	1	5	8	None	stim_v01/AvoNeu.png	96	2.1	10	8	stim_v06/1.png	NoGoAvo	4	stim_v01/AvoNeg.png	1	7	14	0	76	76	71	None	1		2017_Mrz_08_1049	60.001376465	cfc_SPP1665_Learning	2	22
12	0.5	5	6	3	stim_v01/WinPos.png	96	2.1	10	8	stim_v06/4.png	GoWin	1	stim_v01/WinNeu.png	1	9	10	0	77	77	7	3	1	0.266607001096	2017_Mrz_08_1049	60.001376465	cfc_SPP1665_Learning	2	22
16	1	5	8	None	stim_v01/AvoNeu.png	160	2.1	11	9	stim_v06/1.png	NoGoAvo	4	stim_v01/AvoNeg.png	2	7	14	0	78	78	68	None	1		2017_Mrz_08_1049	60.001376465	cfc_SPP1665_Learning	2	22
17	0.5	5	8	None	stim_v01/WinNeu.png	96	1.1	10	9	stim_v06/2.png	NoGoWin	3	stim_v01/WinPos.png	2	7	15	0	79	79	58	None	1		2017_Mrz_08_1049	60.001376465	cfc_SPP1665_Learning	2	22
