# Supplementary material for: θ-γ Cross-Frequency Transcranial Alternating Current Stimulation over the Trough Impairs Cognitive Control
Source: eNeuro. 2020 Sep 4;7(5):ENEURO.0126-20.2020. doi: 10.1523/ENEURO.0126-20.2020 (PMC7540931; doi:10.1523/ENEURO.0126-20.2020)
Supplement: Extended Data 1 — contains all materials, pseudonymized raw data and analysis scripts used in this study that are freely available at our repository. Download Extended Data 1, ZIP file. [file enu-eN-NWR-0126-20-s02.zip › 2020_cfc_tacs-master/data/raw/1_learning/s_cntrl/P_23_S_2_cfc_SPP1665_Learning_2017_Apr_04_1823.csv]

icFbackMarker	blineStop	circleMarker	cRespMarker	cResponse	cFback	trigStimulator	preCueStop	portStop	preCueStart	cue	cType	cueMarker	icFback	prepRespStop	icRespMarker	cFbackMarker	trials.thisRepN	trials.thisTrialN	trials.thisN	trials.thisIndex	buttonBox_Response.keys	buttonBox_Response.corr	buttonBox_Response.rt	date	frameRate	expName	session	participant
																								2017_Apr_04_1823	59.9962512971	cfc_SPP1665_Learning	2	23
16	1	5	8	None	stim_v01/AvoNeu.png	96	2.1	10	8	stim_v06/2.png	NoGoAvo	4	stim_v01/AvoNeg.png	2	7	14	0	0	0	72	3	0	0.249952987363	2017_Apr_04_1823	59.9962512971	cfc_SPP1665_Learning	2	23
17	1	5	8	None	stim_v01/AvoNeg.png	96	2.1	10	8	stim_v06/2.png	NoGoAvo	4	stim_v01/AvoNeu.png	2	7	15	0	1	1	75	None	1		2017_Apr_04_1823	59.9962512971	cfc_SPP1665_Learning	2	23
16	1	5	8	None	stim_v01/AvoNeu.png	160	1.1	11	10	stim_v06/2.png	NoGoAvo	4	stim_v01/AvoNeg.png	1	7	14	0	2	2	61	None	1		2017_Apr_04_1823	59.9962512971	cfc_SPP1665_Learning	2	23
12	0.5	5	6	3	stim_v01/WinPos.png	96	2.1	10	8	stim_v06/4.png	GoWin	1	stim_v01/WinNeu.png	2	9	10	0	3	3	2	3	1	0.433276616322	2017_Apr_04_1823	59.9962512971	cfc_SPP1665_Learning	2	23
13	0.5	5	6	3	stim_v01/AvoNeg.png	96	1.1	10	9	stim_v06/3.png	GoAvo	2	stim_v01/AvoNeu.png	2	9	11	0	4	4	39	3	1	0.400084034146	2017_Apr_04_1823	59.9962512971	cfc_SPP1665_Learning	2	23
13	1	5	6	3	stim_v01/WinNeu.png	96	1.1	10	9	stim_v06/4.png	GoWin	1	stim_v01/WinPos.png	1	9	11	0	5	5	16	3	1	0.499912615355	2017_Apr_04_1823	59.9962512971	cfc_SPP1665_Learning	2	23
17	1	5	8	None	stim_v01/WinNeu.png	96	1.1	10	9	stim_v06/1.png	NoGoWin	3	stim_v01/WinPos.png	1	7	15	0	6	6	56	3	0	0.399927677509	2017_Apr_04_1823	59.9962512971	cfc_SPP1665_Learning	2	23
12	1	5	6	3	stim_v01/AvoNeu.png	96	2.1	10	8	stim_v06/3.png	GoAvo	2	stim_v01/AvoNeg.png	1	9	10	0	7	7	24	3	1	0.566587250776	2017_Apr_04_1823	59.9962512971	cfc_SPP1665_Learning	2	23
12	0.5	5	6	3	stim_v01/WinPos.png	160	1.1	11	10	stim_v06/4.png	GoWin	1	stim_v01/WinNeu.png	2	9	10	0	8	8	4	3	1	0.466589937213	2017_Apr_04_1823	59.9962512971	cfc_SPP1665_Learning	2	23
12	1	5	6	3	stim_v01/WinPos.png	160	1.1	11	10	stim_v06/4.png	GoWin	1	stim_v01/WinNeu.png	2	9	10	0	9	9	0	3	1	0.433257298128	2017_Apr_04_1823	59.9962512971	cfc_SPP1665_Learning	2	23
16	1	5	8	None	stim_v01/WinPos.png	96	1.1	10	9	stim_v06/1.png	NoGoWin	3	stim_v01/WinNeu.png	2	7	14	0	10	10	46	3	0	0.366587190407	2017_Apr_04_1823	59.9962512971	cfc_SPP1665_Learning	2	23
17	0.5	5	8	None	stim_v01/AvoNeg.png	160	2.1	11	9	stim_v06/2.png	NoGoAvo	4	stim_v01/AvoNeu.png	1	7	15	0	11	11	73	None	1		2017_Apr_04_1823	59.9962512971	cfc_SPP1665_Learning	2	23
12	0.5	5	6	3	stim_v01/WinPos.png	96	1.1	10	9	stim_v06/4.png	GoWin	1	stim_v01/WinNeu.png	1	9	10	0	12	12	1	3	1	0.599890912571	2017_Apr_04_1823	59.9962512971	cfc_SPP1665_Learning	2	23
16	1	5	8	None	stim_v01/WinPos.png	96	2.1	10	8	stim_v06/1.png	NoGoWin	3	stim_v01/WinNeu.png	2	7	14	0	13	13	42	3	0	0.349925549489	2017_Apr_04_1823	59.9962512971	cfc_SPP1665_Learning	2	23
12	1	5	6	3	stim_v01/AvoNeu.png	96	2.1	10	8	stim_v06/3.png	GoAvo	2	stim_v01/AvoNeg.png	2	9	10	0	14	14	30	3	1	0.399923451654	2017_Apr_04_1823	59.9962512971	cfc_SPP1665_Learning	2	23
16	0.5	5	8	None	stim_v01/AvoNeu.png	96	1.1	10	9	stim_v06/2.png	NoGoAvo	4	stim_v01/AvoNeg.png	2	7	14	0	15	15	67	None	1		2017_Apr_04_1823	59.9962512971	cfc_SPP1665_Learning	2	23
12	0.5	5	6	3	stim_v01/AvoNeu.png	96	1.1	10	9	stim_v06/3.png	GoAvo	2	stim_v01/AvoNeg.png	1	9	10	0	16	16	22	3	1	0.366595943964	2017_Apr_04_1823	59.9962512971	cfc_SPP1665_Learning	2	23
17	0.5	5	8	None	stim_v01/AvoNeg.png	160	2.1	11	9	stim_v06/2.png	NoGoAvo	4	stim_v01/AvoNeu.png	1	7	15	0	17	17	77	None	1		2017_Apr_04_1823	59.9962512971	cfc_SPP1665_Learning	2	23
12	1	5	6	3	stim_v01/AvoNeu.png	96	1.1	10	9	stim_v06/3.png	GoAvo	2	stim_v01/AvoNeg.png	1	9	10	0	18	18	29	3	1	0.399924960888	2017_Apr_04_1823	59.9962512971	cfc_SPP1665_Learning	2	23
13	0.5	5	6	3	stim_v01/AvoNeg.png	160	1.1	11	10	stim_v06/3.png	GoAvo	2	stim_v01/AvoNeu.png	1	9	11	0	19	19	38	3	1	0.666611428705	2017_Apr_04_1823	59.9962512971	cfc_SPP1665_Learning	2	23
13	0.5	5	6	3	stim_v01/WinNeu.png	96	1.1	10	9	stim_v06/4.png	GoWin	1	stim_v01/WinPos.png	1	9	11	0	20	20	17	3	1	0.499911106121	2017_Apr_04_1823	59.9962512971	cfc_SPP1665_Learning	2	23
13	1	5	6	3	stim_v01/AvoNeg.png	160	2.1	11	9	stim_v06/3.png	GoAvo	2	stim_v01/AvoNeu.png	2	9	11	0	21	21	37	3	1	0.416585696265	2017_Apr_04_1823	59.9962512971	cfc_SPP1665_Learning	2	23
12	1	5	6	3	stim_v01/AvoNeu.png	160	2.1	11	9	stim_v06/3.png	GoAvo	2	stim_v01/AvoNeg.png	1	9	10	0	22	22	25	3	1	0.399941260615	2017_Apr_04_1823	59.9962512971	cfc_SPP1665_Learning	2	23
12	0.5	5	6	3	stim_v01/AvoNeu.png	160	2.1	11	9	stim_v06/3.png	GoAvo	2	stim_v01/AvoNeg.png	1	9	10	0	23	23	32	3	1	0.399928281203	2017_Apr_04_1823	59.9962512971	cfc_SPP1665_Learning	2	23
12	0.5	5	6	3	stim_v01/WinPos.png	160	2.1	11	9	stim_v06/4.png	GoWin	1	stim_v01/WinNeu.png	1	9	10	0	24	24	10	3	1	0.449919844585	2017_Apr_04_1823	59.9962512971	cfc_SPP1665_Learning	2	23
16	1	5	8	None	stim_v01/WinPos.png	96	1.1	10	9	stim_v06/1.png	NoGoWin	3	stim_v01/WinNeu.png	2	7	14	0	25	25	52	None	1		2017_Apr_04_1823	59.9962512971	cfc_SPP1665_Learning	2	23
16	1	5	8	None	stim_v01/AvoNeu.png	160	1.1	11	10	stim_v06/2.png	NoGoAvo	4	stim_v01/AvoNeg.png	2	7	14	0	26	26	63	None	1		2017_Apr_04_1823	59.9962512971	cfc_SPP1665_Learning	2	23
16	1	5	8	None	stim_v01/WinPos.png	160	2.1	11	9	stim_v06/1.png	NoGoWin	3	stim_v01/WinNeu.png	1	7	14	0	27	27	43	None	1		2017_Apr_04_1823	59.9962512971	cfc_SPP1665_Learning	2	23
16	1	5	8	None	stim_v01/AvoNeu.png	96	2.1	10	8	stim_v06/2.png	NoGoAvo	4	stim_v01/AvoNeg.png	1	7	14	0	28	28	70	None	1		2017_Apr_04_1823	59.9962512971	cfc_SPP1665_Learning	2	23
17	0.5	5	8	None	stim_v01/AvoNeg.png	160	1.1	11	10	stim_v06/2.png	NoGoAvo	4	stim_v01/AvoNeu.png	2	7	15	0	29	29	76	None	1		2017_Apr_04_1823	59.9962512971	cfc_SPP1665_Learning	2	23
13	0.5	5	6	3	stim_v01/AvoNeg.png	160	1.1	11	10	stim_v06/3.png	GoAvo	2	stim_v01/AvoNeu.png	2	9	11	0	30	30	33	3	1	0.500001962004	2017_Apr_04_1823	59.9962512971	cfc_SPP1665_Learning	2	23
16	0.5	5	8	None	stim_v01/AvoNeu.png	96	2.1	10	8	stim_v06/2.png	NoGoAvo	4	stim_v01/AvoNeg.png	2	7	14	0	31	31	66	None	1		2017_Apr_04_1823	59.9962512971	cfc_SPP1665_Learning	2	23
16	0.5	5	8	None	stim_v01/AvoNeu.png	160	2.1	11	9	stim_v06/2.png	NoGoAvo	4	stim_v01/AvoNeg.png	2	7	14	0	32	32	62	None	1		2017_Apr_04_1823	59.9962512971	cfc_SPP1665_Learning	2	23
17	0.5	5	8	None	stim_v01/AvoNeg.png	160	1.1	11	10	stim_v06/2.png	NoGoAvo	4	stim_v01/AvoNeu.png	2	7	15	0	33	33	78	None	1		2017_Apr_04_1823	59.9962512971	cfc_SPP1665_Learning	2	23
13	1	5	6	3	stim_v01/WinNeu.png	160	1.1	11	10	stim_v06/4.png	GoWin	1	stim_v01/WinPos.png	1	9	11	0	34	34	19	3	1	0.649913566172	2017_Apr_04_1823	59.9962512971	cfc_SPP1665_Learning	2	23
12	1	5	6	3	stim_v01/AvoNeu.png	96	1.1	10	9	stim_v06/3.png	GoAvo	2	stim_v01/AvoNeg.png	2	9	10	0	35	35	23	3	1	0.349932491965	2017_Apr_04_1823	59.9962512971	cfc_SPP1665_Learning	2	23
13	0.5	5	6	3	stim_v01/WinNeu.png	96	1.1	10	9	stim_v06/4.png	GoWin	1	stim_v01/WinPos.png	2	9	11	0	36	36	13	3	1	0.483279649882	2017_Apr_04_1823	59.9962512971	cfc_SPP1665_Learning	2	23
13	0.5	5	6	3	stim_v01/AvoNeg.png	160	2.1	11	9	stim_v06/3.png	GoAvo	2	stim_v01/AvoNeu.png	2	9	11	0	37	37	36	3	1	0.283246688212	2017_Apr_04_1823	59.9962512971	cfc_SPP1665_Learning	2	23
13	1	5	6	3	stim_v01/WinNeu.png	96	2.1	10	8	stim_v06/4.png	GoWin	1	stim_v01/WinPos.png	1	9	11	0	38	38	15	3	1	0.466582994737	2017_Apr_04_1823	59.9962512971	cfc_SPP1665_Learning	2	23
13	0.5	5	6	3	stim_v01/WinNeu.png	96	1.1	10	9	stim_v06/4.png	GoWin	1	stim_v01/WinPos.png	1	9	11	0	39	39	18	3	1	0.349924945796	2017_Apr_04_1823	59.9962512971	cfc_SPP1665_Learning	2	23
17	0.5	5	8	None	stim_v01/WinNeu.png	160	1.1	11	10	stim_v06/1.png	NoGoWin	3	stim_v01/WinPos.png	1	7	15	0	40	40	55	None	1		2017_Apr_04_1823	59.9962512971	cfc_SPP1665_Learning	2	23
12	1	5	6	3	stim_v01/AvoNeu.png	160	1.1	11	10	stim_v06/3.png	GoAvo	2	stim_v01/AvoNeg.png	1	9	10	0	41	41	31	3	1	0.383338177975	2017_Apr_04_1823	59.9962512971	cfc_SPP1665_Learning	2	23
16	1	5	8	None	stim_v01/WinPos.png	160	1.1	11	10	stim_v06/1.png	NoGoWin	3	stim_v01/WinNeu.png	1	7	14	0	42	42	40	None	1		2017_Apr_04_1823	59.9962512971	cfc_SPP1665_Learning	2	23
16	0.5	5	8	None	stim_v01/WinPos.png	96	2.1	10	8	stim_v06/1.png	NoGoWin	3	stim_v01/WinNeu.png	2	7	14	0	43	43	44	None	1		2017_Apr_04_1823	59.9962512971	cfc_SPP1665_Learning	2	23
12	1	5	6	3	stim_v01/AvoNeu.png	96	2.1	10	8	stim_v06/3.png	GoAvo	2	stim_v01/AvoNeg.png	2	9	10	0	44	44	20	3	1	0.41658901658	2017_Apr_04_1823	59.9962512971	cfc_SPP1665_Learning	2	23
16	1	5	8	None	stim_v01/WinPos.png	96	2.1	10	8	stim_v06/1.png	NoGoWin	3	stim_v01/WinNeu.png	2	7	14	0	45	45	47	None	1		2017_Apr_04_1823	59.9962512971	cfc_SPP1665_Learning	2	23
17	1	5	8	None	stim_v01/WinNeu.png	160	2.1	11	9	stim_v06/1.png	NoGoWin	3	stim_v01/WinPos.png	1	7	15	0	46	46	59	None	1		2017_Apr_04_1823	59.9962512971	cfc_SPP1665_Learning	2	23
13	1	5	6	3	stim_v01/WinNeu.png	96	2.1	10	8	stim_v06/4.png	GoWin	1	stim_v01/WinPos.png	2	9	11	0	47	47	14	3	1	0.299936099035	2017_Apr_04_1823	59.9962512971	cfc_SPP1665_Learning	2	23
12	1	5	6	3	stim_v01/WinPos.png	160	2.1	11	9	stim_v06/4.png	GoWin	1	stim_v01/WinNeu.png	1	9	10	0	48	48	12	None	0		2017_Apr_04_1823	59.9962512971	cfc_SPP1665_Learning	2	23
12	0.5	5	6	3	stim_v01/WinPos.png	96	2.1	10	8	stim_v06/4.png	GoWin	1	stim_v01/WinNeu.png	2	9	10	0	49	49	5	3	1	0.399911981476	2017_Apr_04_1823	59.9962512971	cfc_SPP1665_Learning	2	23
16	1	5	8	None	stim_v01/WinPos.png	160	1.1	11	10	stim_v06/1.png	NoGoWin	3	stim_v01/WinNeu.png	2	7	14	0	50	50	50	None	1		2017_Apr_04_1823	59.9962512971	cfc_SPP1665_Learning	2	23
13	0.5	5	6	3	stim_v01/AvoNeg.png	96	1.1	10	9	stim_v06/3.png	GoAvo	2	stim_v01/AvoNeu.png	1	9	11	0	51	51	34	3	1	0.466572430099	2017_Apr_04_1823	59.9962512971	cfc_SPP1665_Learning	2	23
12	1	5	6	3	stim_v01/AvoNeu.png	160	1.1	11	10	stim_v06/3.png	GoAvo	2	stim_v01/AvoNeg.png	2	9	10	0	52	52	28	3	1	0.399906548234	2017_Apr_04_1823	59.9962512971	cfc_SPP1665_Learning	2	23
16	0.5	5	8	None	stim_v01/AvoNeu.png	96	1.1	10	9	stim_v06/2.png	NoGoAvo	4	stim_v01/AvoNeg.png	1	7	14	0	53	53	65	None	1		2017_Apr_04_1823	59.9962512971	cfc_SPP1665_Learning	2	23
12	1	5	6	3	stim_v01/AvoNeu.png	96	1.1	10	9	stim_v06/3.png	GoAvo	2	stim_v01/AvoNeg.png	1	9	10	0	54	54	21	3	1	0.399954541873	2017_Apr_04_1823	59.9962512971	cfc_SPP1665_Learning	2	23
12	0.5	5	6	3	stim_v01/AvoNeu.png	160	2.1	11	9	stim_v06/3.png	GoAvo	2	stim_v01/AvoNeg.png	2	9	10	0	55	55	27	3	1	0.333270549201	2017_Apr_04_1823	59.9962512971	cfc_SPP1665_Learning	2	23
16	1	5	8	None	stim_v01/AvoNeu.png	160	1.1	11	10	stim_v06/2.png	NoGoAvo	4	stim_v01/AvoNeg.png	1	7	14	0	56	56	69	None	1		2017_Apr_04_1823	59.9962512971	cfc_SPP1665_Learning	2	23
16	0.5	5	8	None	stim_v01/WinPos.png	160	2.1	11	9	stim_v06/1.png	NoGoWin	3	stim_v01/WinNeu.png	2	7	14	0	57	57	45	None	1		2017_Apr_04_1823	59.9962512971	cfc_SPP1665_Learning	2	23
17	0.5	5	8	None	stim_v01/AvoNeg.png	160	2.1	11	9	stim_v06/2.png	NoGoAvo	4	stim_v01/AvoNeu.png	1	7	15	0	58	58	74	None	1		2017_Apr_04_1823	59.9962512971	cfc_SPP1665_Learning	2	23
12	0.5	5	6	3	stim_v01/WinPos.png	96	2.1	10	8	stim_v06/4.png	GoWin	1	stim_v01/WinNeu.png	1	9	10	0	59	59	11	3	1	0.349954526781	2017_Apr_04_1823	59.9962512971	cfc_SPP1665_Learning	2	23
13	1	5	6	3	stim_v01/AvoNeg.png	160	2.1	11	9	stim_v06/3.png	GoAvo	2	stim_v01/AvoNeu.png	2	9	11	0	60	60	35	3	1	0.383301050819	2017_Apr_04_1823	59.9962512971	cfc_SPP1665_Learning	2	23
16	0.5	5	8	None	stim_v01/AvoNeu.png	160	2.1	11	9	stim_v06/2.png	NoGoAvo	4	stim_v01/AvoNeg.png	1	7	14	0	61	61	64	None	1		2017_Apr_04_1823	59.9962512971	cfc_SPP1665_Learning	2	23
17	1	5	8	None	stim_v01/WinNeu.png	160	2.1	11	9	stim_v06/1.png	NoGoWin	3	stim_v01/WinPos.png	1	7	15	0	62	62	53	None	1		2017_Apr_04_1823	59.9962512971	cfc_SPP1665_Learning	2	23
16	1	5	8	None	stim_v01/WinPos.png	160	1.1	11	10	stim_v06/1.png	NoGoWin	3	stim_v01/WinNeu.png	2	7	14	0	63	63	41	None	1		2017_Apr_04_1823	59.9962512971	cfc_SPP1665_Learning	2	23
12	0.5	5	6	3	stim_v01/WinPos.png	96	1.1	10	9	stim_v06/4.png	GoWin	1	stim_v01/WinNeu.png	1	9	10	0	64	64	8	3	1	0.599915060313	2017_Apr_04_1823	59.9962512971	cfc_SPP1665_Learning	2	23
16	0.5	5	8	None	stim_v01/WinPos.png	160	2.1	11	9	stim_v06/1.png	NoGoWin	3	stim_v01/WinNeu.png	2	7	14	0	65	65	48	None	1		2017_Apr_04_1823	59.9962512971	cfc_SPP1665_Learning	2	23
17	1	5	8	None	stim_v01/WinNeu.png	96	1.1	10	9	stim_v06/1.png	NoGoWin	3	stim_v01/WinPos.png	2	7	15	0	66	66	54	None	1		2017_Apr_04_1823	59.9962512971	cfc_SPP1665_Learning	2	23
17	1	5	8	None	stim_v01/WinNeu.png	160	1.1	11	10	stim_v06/1.png	NoGoWin	3	stim_v01/WinPos.png	2	7	15	0	67	67	57	None	1		2017_Apr_04_1823	59.9962512971	cfc_SPP1665_Learning	2	23
12	1	5	6	3	stim_v01/WinPos.png	96	2.1	10	8	stim_v06/4.png	GoWin	1	stim_v01/WinNeu.png	1	9	10	0	68	68	7	3	1	0.349969015428	2017_Apr_04_1823	59.9962512971	cfc_SPP1665_Learning	2	23
12	1	5	6	3	stim_v01/WinPos.png	96	2.1	10	8	stim_v06/4.png	GoWin	1	stim_v01/WinNeu.png	1	9	10	0	69	69	6	3	1	0.549932250487	2017_Apr_04_1823	59.9962512971	cfc_SPP1665_Learning	2	23
16	0.5	5	8	None	stim_v01/WinPos.png	160	1.1	11	10	stim_v06/1.png	NoGoWin	3	stim_v01/WinNeu.png	2	7	14	0	70	70	51	None	1		2017_Apr_04_1823	59.9962512971	cfc_SPP1665_Learning	2	23
12	0.5	5	6	3	stim_v01/WinPos.png	160	2.1	11	9	stim_v06/4.png	GoWin	1	stim_v01/WinNeu.png	1	9	10	0	71	71	9	3	1	0.366601377206	2017_Apr_04_1823	59.9962512971	cfc_SPP1665_Learning	2	23
16	1	5	8	None	stim_v01/WinPos.png	96	2.1	10	8	stim_v06/1.png	NoGoWin	3	stim_v01/WinNeu.png	1	7	14	0	72	72	49	None	1		2017_Apr_04_1823	59.9962512971	cfc_SPP1665_Learning	2	23
17	1	5	8	None	stim_v01/AvoNeg.png	96	1.1	10	9	stim_v06/2.png	NoGoAvo	4	stim_v01/AvoNeu.png	2	7	15	0	73	73	79	None	1		2017_Apr_04_1823	59.9962512971	cfc_SPP1665_Learning	2	23
12	0.5	5	6	3	stim_v01/AvoNeu.png	160	1.1	11	10	stim_v06/3.png	GoAvo	2	stim_v01/AvoNeg.png	1	9	10	0	74	74	26	3	1	0.316602569501	2017_Apr_04_1823	59.9962512971	cfc_SPP1665_Learning	2	23
16	0.5	5	8	None	stim_v01/AvoNeu.png	96	2.1	10	8	stim_v06/2.png	NoGoAvo	4	stim_v01/AvoNeg.png	1	7	14	0	75	75	71	None	1		2017_Apr_04_1823	59.9962512971	cfc_SPP1665_Learning	2	23
16	0.5	5	8	None	stim_v01/AvoNeu.png	96	1.1	10	9	stim_v06/2.png	NoGoAvo	4	stim_v01/AvoNeg.png	2	7	14	0	76	76	68	None	1		2017_Apr_04_1823	59.9962512971	cfc_SPP1665_Learning	2	23
17	0.5	5	8	None	stim_v01/WinNeu.png	96	2.1	10	8	stim_v06/1.png	NoGoWin	3	stim_v01/WinPos.png	2	7	15	0	77	77	58	None	1		2017_Apr_04_1823	59.9962512971	cfc_SPP1665_Learning	2	23
16	0.5	5	8	None	stim_v01/AvoNeu.png	160	1.1	11	10	stim_v06/2.png	NoGoAvo	4	stim_v01/AvoNeg.png	2	7	14	0	78	78	60	None	1		2017_Apr_04_1823	59.9962512971	cfc_SPP1665_Learning	2	23
12	0.5	5	6	3	stim_v01/WinPos.png	160	2.1	11	9	stim_v06/4.png	GoWin	1	stim_v01/WinNeu.png	1	9	10	0	79	79	3	3	1	0.716603897627	2017_Apr_04_1823	59.9962512971	cfc_SPP1665_Learning	2	23
