# Supplementary material for: θ-γ Cross-Frequency Transcranial Alternating Current Stimulation over the Trough Impairs Cognitive Control
Source: eNeuro. 2020 Sep 4;7(5):ENEURO.0126-20.2020. doi: 10.1523/ENEURO.0126-20.2020 (PMC7540931; doi:10.1523/ENEURO.0126-20.2020)
Supplement: Extended Data 1 — contains all materials, pseudonymized raw data and analysis scripts used in this study that are freely available at our repository. Download Extended Data 1, ZIP file. [file enu-eN-NWR-0126-20-s02.zip › 2020_cfc_tacs-master/data/raw/1_learning/s_cntrl/P_24_S_6_cfc_SPP1665_Learning_2017_Jun_07_1515.csv]

icFbackMarker	blineStop	circleMarker	cRespMarker	cResponse	cFback	trigStimulator	preCueStop	portStop	preCueStart	cue	cType	cueMarker	icFback	prepRespStop	icRespMarker	cFbackMarker	trials.thisRepN	trials.thisTrialN	trials.thisN	trials.thisIndex	buttonBox_Response.keys	buttonBox_Response.corr	buttonBox_Response.rt	date	frameRate	expName	session	participant
																								2017_Jun_07_1515	60.0062488793	cfc_SPP1665_Learning	6	24
13	0.5	5	6	3	stim_v01/WinNeu.png	160	1.1	11	10	stim_v04/2.png	GoWin	1	stim_v01/WinPos.png	1	9	11	0	0	0	15	None	0		2017_Jun_07_1515	60.0062488793	cfc_SPP1665_Learning	6	24
13	0.5	5	6	3	stim_v01/WinNeu.png	96	1.1	10	9	stim_v04/2.png	GoWin	1	stim_v01/WinPos.png	2	9	11	0	1	1	16	None	0		2017_Jun_07_1515	60.0062488793	cfc_SPP1665_Learning	6	24
17	1	5	8	None	stim_v01/AvoNeg.png	160	2.1	11	9	stim_v04/1.png	NoGoAvo	4	stim_v01/AvoNeu.png	2	7	15	0	2	2	77	None	1		2017_Jun_07_1515	60.0062488793	cfc_SPP1665_Learning	6	24
16	0.5	5	8	None	stim_v01/WinPos.png	96	1.1	10	9	stim_v04/3.png	NoGoWin	3	stim_v01/WinNeu.png	1	7	14	0	3	3	48	None	1		2017_Jun_07_1515	60.0062488793	cfc_SPP1665_Learning	6	24
12	0.5	5	6	3	stim_v01/AvoNeu.png	96	1.1	10	9	stim_v04/4.png	GoAvo	2	stim_v01/AvoNeg.png	2	9	10	0	4	4	31	None	0		2017_Jun_07_1515	60.0062488793	cfc_SPP1665_Learning	6	24
13	0.5	5	6	3	stim_v01/AvoNeg.png	96	1.1	10	9	stim_v04/4.png	GoAvo	2	stim_v01/AvoNeu.png	2	9	11	0	5	5	35	3	1	0.433298952984	2017_Jun_07_1515	60.0062488793	cfc_SPP1665_Learning	6	24
17	0.5	5	8	None	stim_v01/AvoNeg.png	96	1.1	10	9	stim_v04/1.png	NoGoAvo	4	stim_v01/AvoNeu.png	1	7	15	0	6	6	75	None	1		2017_Jun_07_1515	60.0062488793	cfc_SPP1665_Learning	6	24
17	1	5	8	None	stim_v01/WinNeu.png	96	1.1	10	9	stim_v04/3.png	NoGoWin	3	stim_v01/WinPos.png	2	7	15	0	7	7	55	None	1		2017_Jun_07_1515	60.0062488793	cfc_SPP1665_Learning	6	24
13	0.5	5	6	3	stim_v01/WinNeu.png	96	2.1	10	8	stim_v04/2.png	GoWin	1	stim_v01/WinPos.png	2	9	11	0	8	8	19	None	0		2017_Jun_07_1515	60.0062488793	cfc_SPP1665_Learning	6	24
12	1	5	6	3	stim_v01/WinPos.png	96	2.1	10	8	stim_v04/2.png	GoWin	1	stim_v01/WinNeu.png	2	9	10	0	9	9	5	None	0		2017_Jun_07_1515	60.0062488793	cfc_SPP1665_Learning	6	24
12	0.5	5	6	3	stim_v01/AvoNeu.png	96	2.1	10	8	stim_v04/4.png	GoAvo	2	stim_v01/AvoNeg.png	2	9	10	0	10	10	22	None	0		2017_Jun_07_1515	60.0062488793	cfc_SPP1665_Learning	6	24
12	0.5	5	6	3	stim_v01/WinPos.png	160	1.1	11	10	stim_v04/2.png	GoWin	1	stim_v01/WinNeu.png	2	9	10	0	11	11	9	None	0		2017_Jun_07_1515	60.0062488793	cfc_SPP1665_Learning	6	24
12	0.5	5	6	3	stim_v01/AvoNeu.png	96	1.1	10	9	stim_v04/4.png	GoAvo	2	stim_v01/AvoNeg.png	2	9	10	0	12	12	27	3	1	0.499940988953	2017_Jun_07_1515	60.0062488793	cfc_SPP1665_Learning	6	24
17	1	5	8	None	stim_v01/AvoNeg.png	160	1.1	11	10	stim_v04/1.png	NoGoAvo	4	stim_v01/AvoNeu.png	1	7	15	0	13	13	78	None	1		2017_Jun_07_1515	60.0062488793	cfc_SPP1665_Learning	6	24
16	0.5	5	8	None	stim_v01/AvoNeu.png	96	2.1	10	8	stim_v04/1.png	NoGoAvo	4	stim_v01/AvoNeg.png	2	7	14	0	14	14	69	3	0	0.333263304879	2017_Jun_07_1515	60.0062488793	cfc_SPP1665_Learning	6	24
12	0.5	5	6	3	stim_v01/WinPos.png	160	2.1	11	9	stim_v04/2.png	GoWin	1	stim_v01/WinNeu.png	2	9	10	0	15	15	11	None	0		2017_Jun_07_1515	60.0062488793	cfc_SPP1665_Learning	6	24
16	1	5	8	None	stim_v01/AvoNeu.png	160	2.1	11	9	stim_v04/1.png	NoGoAvo	4	stim_v01/AvoNeg.png	2	7	14	0	16	16	64	None	1		2017_Jun_07_1515	60.0062488793	cfc_SPP1665_Learning	6	24
12	1	5	6	3	stim_v01/WinPos.png	96	2.1	10	8	stim_v04/2.png	GoWin	1	stim_v01/WinNeu.png	2	9	10	0	17	17	3	None	0		2017_Jun_07_1515	60.0062488793	cfc_SPP1665_Learning	6	24
17	1	5	8	None	stim_v01/WinNeu.png	96	2.1	10	8	stim_v04/3.png	NoGoWin	3	stim_v01/WinPos.png	1	7	15	0	18	18	56	3	0	0.34995090462	2017_Jun_07_1515	60.0062488793	cfc_SPP1665_Learning	6	24
13	1	5	6	3	stim_v01/WinNeu.png	160	2.1	11	9	stim_v04/2.png	GoWin	1	stim_v01/WinPos.png	1	9	11	0	19	19	14	3	1	0.41657965933	2017_Jun_07_1515	60.0062488793	cfc_SPP1665_Learning	6	24
12	1	5	6	3	stim_v01/AvoNeu.png	160	2.1	11	9	stim_v04/4.png	GoAvo	2	stim_v01/AvoNeg.png	1	9	10	0	20	20	30	None	0		2017_Jun_07_1515	60.0062488793	cfc_SPP1665_Learning	6	24
12	1	5	6	3	stim_v01/AvoNeu.png	160	2.1	11	9	stim_v04/4.png	GoAvo	2	stim_v01/AvoNeg.png	2	9	10	0	21	21	23	3	1	0.333251231007	2017_Jun_07_1515	60.0062488793	cfc_SPP1665_Learning	6	24
16	1	5	8	None	stim_v01/WinPos.png	160	2.1	11	9	stim_v04/3.png	NoGoWin	3	stim_v01/WinNeu.png	1	7	14	0	22	22	52	None	1		2017_Jun_07_1515	60.0062488793	cfc_SPP1665_Learning	6	24
16	1	5	8	None	stim_v01/AvoNeu.png	160	1.1	11	10	stim_v04/1.png	NoGoAvo	4	stim_v01/AvoNeg.png	2	7	14	0	23	23	72	3	0	0.483255803986	2017_Jun_07_1515	60.0062488793	cfc_SPP1665_Learning	6	24
17	0.5	5	8	None	stim_v01/WinNeu.png	160	1.1	11	10	stim_v04/3.png	NoGoWin	3	stim_v01/WinPos.png	2	7	15	0	24	24	53	None	1		2017_Jun_07_1515	60.0062488793	cfc_SPP1665_Learning	6	24
16	1	5	8	None	stim_v01/AvoNeu.png	96	2.1	10	8	stim_v04/1.png	NoGoAvo	4	stim_v01/AvoNeg.png	1	7	14	0	25	25	66	None	1		2017_Jun_07_1515	60.0062488793	cfc_SPP1665_Learning	6	24
16	1	5	8	None	stim_v01/WinPos.png	160	1.1	11	10	stim_v04/3.png	NoGoWin	3	stim_v01/WinNeu.png	1	7	14	0	26	26	50	3	0	0.433247940877	2017_Jun_07_1515	60.0062488793	cfc_SPP1665_Learning	6	24
12	1	5	6	3	stim_v01/WinPos.png	160	2.1	11	9	stim_v04/2.png	GoWin	1	stim_v01/WinNeu.png	2	9	10	0	27	27	4	None	0		2017_Jun_07_1515	60.0062488793	cfc_SPP1665_Learning	6	24
13	0.5	5	6	3	stim_v01/AvoNeg.png	96	1.1	10	9	stim_v04/4.png	GoAvo	2	stim_v01/AvoNeu.png	1	9	11	0	28	28	38	None	0		2017_Jun_07_1515	60.0062488793	cfc_SPP1665_Learning	6	24
12	1	5	6	3	stim_v01/AvoNeu.png	96	2.1	10	8	stim_v04/4.png	GoAvo	2	stim_v01/AvoNeg.png	1	9	10	0	29	29	28	None	0		2017_Jun_07_1515	60.0062488793	cfc_SPP1665_Learning	6	24
12	0.5	5	6	3	stim_v01/AvoNeu.png	160	2.1	11	9	stim_v04/4.png	GoAvo	2	stim_v01/AvoNeg.png	2	9	10	0	30	30	25	None	0		2017_Jun_07_1515	60.0062488793	cfc_SPP1665_Learning	6	24
12	1	5	6	3	stim_v01/AvoNeu.png	160	1.1	11	10	stim_v04/4.png	GoAvo	2	stim_v01/AvoNeg.png	2	9	10	0	31	31	32	3	1	0.299968698488	2017_Jun_07_1515	60.0062488793	cfc_SPP1665_Learning	6	24
16	1	5	8	None	stim_v01/AvoNeu.png	160	1.1	11	10	stim_v04/1.png	NoGoAvo	4	stim_v01/AvoNeg.png	1	7	14	0	32	32	67	None	1		2017_Jun_07_1515	60.0062488793	cfc_SPP1665_Learning	6	24
16	0.5	5	8	None	stim_v01/WinPos.png	96	1.1	10	9	stim_v04/3.png	NoGoWin	3	stim_v01/WinNeu.png	1	7	14	0	33	33	47	3	0	0.299921912236	2017_Jun_07_1515	60.0062488793	cfc_SPP1665_Learning	6	24
16	0.5	5	8	None	stim_v01/WinPos.png	160	1.1	11	10	stim_v04/3.png	NoGoWin	3	stim_v01/WinNeu.png	2	7	14	0	34	34	46	None	1		2017_Jun_07_1515	60.0062488793	cfc_SPP1665_Learning	6	24
13	1	5	6	3	stim_v01/AvoNeg.png	160	2.1	11	9	stim_v04/4.png	GoAvo	2	stim_v01/AvoNeu.png	2	9	11	0	35	35	33	None	0		2017_Jun_07_1515	60.0062488793	cfc_SPP1665_Learning	6	24
16	0.5	5	8	None	stim_v01/WinPos.png	160	1.1	11	10	stim_v04/3.png	NoGoWin	3	stim_v01/WinNeu.png	1	7	14	0	36	36	42	3	0	0.299931269486	2017_Jun_07_1515	60.0062488793	cfc_SPP1665_Learning	6	24
16	1	5	8	None	stim_v01/WinPos.png	96	2.1	10	8	stim_v04/3.png	NoGoWin	3	stim_v01/WinNeu.png	1	7	14	0	37	37	43	None	1		2017_Jun_07_1515	60.0062488793	cfc_SPP1665_Learning	6	24
12	1	5	6	3	stim_v01/WinPos.png	160	1.1	11	10	stim_v04/2.png	GoWin	1	stim_v01/WinNeu.png	2	9	10	0	38	38	8	None	0		2017_Jun_07_1515	60.0062488793	cfc_SPP1665_Learning	6	24
13	1	5	6	3	stim_v01/WinNeu.png	160	2.1	11	9	stim_v04/2.png	GoWin	1	stim_v01/WinPos.png	2	9	11	0	39	39	18	3	1	0.299936099035	2017_Jun_07_1515	60.0062488793	cfc_SPP1665_Learning	6	24
12	0.5	5	6	3	stim_v01/WinPos.png	96	2.1	10	8	stim_v04/2.png	GoWin	1	stim_v01/WinNeu.png	1	9	10	0	40	40	6	3	1	0.633234719987	2017_Jun_07_1515	60.0062488793	cfc_SPP1665_Learning	6	24
16	1	5	8	None	stim_v01/WinPos.png	96	1.1	10	9	stim_v04/3.png	NoGoWin	3	stim_v01/WinNeu.png	1	7	14	0	41	41	45	None	1		2017_Jun_07_1515	60.0062488793	cfc_SPP1665_Learning	6	24
12	0.5	5	6	3	stim_v01/AvoNeu.png	96	2.1	10	8	stim_v04/4.png	GoAvo	2	stim_v01/AvoNeg.png	1	9	10	0	42	42	26	None	0		2017_Jun_07_1515	60.0062488793	cfc_SPP1665_Learning	6	24
17	0.5	5	8	None	stim_v01/WinNeu.png	96	1.1	10	9	stim_v04/3.png	NoGoWin	3	stim_v01/WinPos.png	1	7	15	0	43	43	54	None	1		2017_Jun_07_1515	60.0062488793	cfc_SPP1665_Learning	6	24
12	0.5	5	6	3	stim_v01/WinPos.png	160	1.1	11	10	stim_v04/2.png	GoWin	1	stim_v01/WinNeu.png	2	9	10	0	44	44	2	3	1	0.283263289786	2017_Jun_07_1515	60.0062488793	cfc_SPP1665_Learning	6	24
12	1	5	6	3	stim_v01/AvoNeu.png	160	2.1	11	9	stim_v04/4.png	GoAvo	2	stim_v01/AvoNeg.png	1	9	10	0	45	45	24	3	1	0.433231942997	2017_Jun_07_1515	60.0062488793	cfc_SPP1665_Learning	6	24
17	1	5	8	None	stim_v01/WinNeu.png	160	1.1	11	10	stim_v04/3.png	NoGoWin	3	stim_v01/WinPos.png	2	7	15	0	46	46	59	None	1		2017_Jun_07_1515	60.0062488793	cfc_SPP1665_Learning	6	24
16	0.5	5	8	None	stim_v01/AvoNeu.png	160	1.1	11	10	stim_v04/1.png	NoGoAvo	4	stim_v01/AvoNeg.png	1	7	14	0	47	47	60	None	1		2017_Jun_07_1515	60.0062488793	cfc_SPP1665_Learning	6	24
16	0.5	5	8	None	stim_v01/AvoNeu.png	160	2.1	11	9	stim_v04/1.png	NoGoAvo	4	stim_v01/AvoNeg.png	2	7	14	0	48	48	71	None	1		2017_Jun_07_1515	60.0062488793	cfc_SPP1665_Learning	6	24
16	0.5	5	8	None	stim_v01/WinPos.png	96	2.1	10	8	stim_v04/3.png	NoGoWin	3	stim_v01/WinNeu.png	2	7	14	0	49	49	49	3	0	0.333258173483	2017_Jun_07_1515	60.0062488793	cfc_SPP1665_Learning	6	24
12	0.5	5	6	3	stim_v01/WinPos.png	96	1.1	10	9	stim_v04/2.png	GoWin	1	stim_v01/WinNeu.png	1	9	10	0	50	50	10	3	1	0.699914788652	2017_Jun_07_1515	60.0062488793	cfc_SPP1665_Learning	6	24
12	1	5	6	3	stim_v01/WinPos.png	96	2.1	10	8	stim_v04/2.png	GoWin	1	stim_v01/WinNeu.png	1	9	10	0	51	51	1	3	1	0.43328144587	2017_Jun_07_1515	60.0062488793	cfc_SPP1665_Learning	6	24
16	1	5	8	None	stim_v01/AvoNeu.png	160	1.1	11	10	stim_v04/1.png	NoGoAvo	4	stim_v01/AvoNeg.png	1	7	14	0	52	52	70	None	1		2017_Jun_07_1515	60.0062488793	cfc_SPP1665_Learning	6	24
12	0.5	5	6	3	stim_v01/AvoNeu.png	96	1.1	10	9	stim_v04/4.png	GoAvo	2	stim_v01/AvoNeg.png	1	9	10	0	53	53	29	3	1	0.383285354786	2017_Jun_07_1515	60.0062488793	cfc_SPP1665_Learning	6	24
17	0.5	5	8	None	stim_v01/AvoNeg.png	96	2.1	10	8	stim_v04/1.png	NoGoAvo	4	stim_v01/AvoNeu.png	1	7	15	0	54	54	73	None	1		2017_Jun_07_1515	60.0062488793	cfc_SPP1665_Learning	6	24
16	1	5	8	None	stim_v01/AvoNeu.png	96	2.1	10	8	stim_v04/1.png	NoGoAvo	4	stim_v01/AvoNeg.png	2	7	14	0	55	55	62	None	1		2017_Jun_07_1515	60.0062488793	cfc_SPP1665_Learning	6	24
16	0.5	5	8	None	stim_v01/WinPos.png	160	2.1	11	9	stim_v04/3.png	NoGoWin	3	stim_v01/WinNeu.png	2	7	14	0	56	56	41	None	1		2017_Jun_07_1515	60.0062488793	cfc_SPP1665_Learning	6	24
16	0.5	5	8	None	stim_v01/WinPos.png	96	2.1	10	8	stim_v04/3.png	NoGoWin	3	stim_v01/WinNeu.png	2	7	14	0	57	57	40	None	1		2017_Jun_07_1515	60.0062488793	cfc_SPP1665_Learning	6	24
16	0.5	5	8	None	stim_v01/AvoNeu.png	96	2.1	10	8	stim_v04/1.png	NoGoAvo	4	stim_v01/AvoNeg.png	1	7	14	0	58	58	65	None	1		2017_Jun_07_1515	60.0062488793	cfc_SPP1665_Learning	6	24
13	0.5	5	6	3	stim_v01/WinNeu.png	96	2.1	10	8	stim_v04/2.png	GoWin	1	stim_v01/WinPos.png	1	9	11	0	59	59	17	3	1	0.883309955299	2017_Jun_07_1515	60.0062488793	cfc_SPP1665_Learning	6	24
12	0.5	5	6	3	stim_v01/WinPos.png	96	1.1	10	9	stim_v04/2.png	GoWin	1	stim_v01/WinNeu.png	1	9	10	0	60	60	7	3	1	0.283290757843	2017_Jun_07_1515	60.0062488793	cfc_SPP1665_Learning	6	24
13	0.5	5	6	3	stim_v01/AvoNeg.png	160	2.1	11	9	stim_v04/4.png	GoAvo	2	stim_v01/AvoNeu.png	2	9	11	0	61	61	36	3	1	0.316598041799	2017_Jun_07_1515	60.0062488793	cfc_SPP1665_Learning	6	24
17	1	5	8	None	stim_v01/AvoNeg.png	160	1.1	11	10	stim_v04/1.png	NoGoAvo	4	stim_v01/AvoNeu.png	1	7	15	0	62	62	79	None	1		2017_Jun_07_1515	60.0062488793	cfc_SPP1665_Learning	6	24
17	1	5	8	None	stim_v01/AvoNeg.png	160	1.1	11	10	stim_v04/1.png	NoGoAvo	4	stim_v01/AvoNeu.png	1	7	15	0	63	63	74	None	1		2017_Jun_07_1515	60.0062488793	cfc_SPP1665_Learning	6	24
13	1	5	6	3	stim_v01/WinNeu.png	160	2.1	11	9	stim_v04/2.png	GoWin	1	stim_v01/WinPos.png	1	9	11	0	64	64	13	3	1	0.249933669168	2017_Jun_07_1515	60.0062488793	cfc_SPP1665_Learning	6	24
17	1	5	8	None	stim_v01/WinNeu.png	160	2.1	11	9	stim_v04/3.png	NoGoWin	3	stim_v01/WinPos.png	2	7	15	0	65	65	57	None	1		2017_Jun_07_1515	60.0062488793	cfc_SPP1665_Learning	6	24
16	0.5	5	8	None	stim_v01/WinPos.png	160	1.1	11	10	stim_v04/3.png	NoGoWin	3	stim_v01/WinNeu.png	1	7	14	0	66	66	44	None	1		2017_Jun_07_1515	60.0062488793	cfc_SPP1665_Learning	6	24
16	1	5	8	None	stim_v01/AvoNeu.png	96	1.1	10	9	stim_v04/1.png	NoGoAvo	4	stim_v01/AvoNeg.png	1	7	14	0	67	67	61	None	1		2017_Jun_07_1515	60.0062488793	cfc_SPP1665_Learning	6	24
12	0.5	5	6	3	stim_v01/AvoNeu.png	96	1.1	10	9	stim_v04/4.png	GoAvo	2	stim_v01/AvoNeg.png	2	9	10	0	68	68	20	3	1	0.316654487149	2017_Jun_07_1515	60.0062488793	cfc_SPP1665_Learning	6	24
16	1	5	8	None	stim_v01/AvoNeu.png	160	2.1	11	9	stim_v04/1.png	NoGoAvo	4	stim_v01/AvoNeg.png	1	7	14	0	69	69	63	None	1		2017_Jun_07_1515	60.0062488793	cfc_SPP1665_Learning	6	24
16	1	5	8	None	stim_v01/WinPos.png	160	2.1	11	9	stim_v04/3.png	NoGoWin	3	stim_v01/WinNeu.png	2	7	14	0	70	70	51	None	1		2017_Jun_07_1515	60.0062488793	cfc_SPP1665_Learning	6	24
12	1	5	6	3	stim_v01/WinPos.png	160	2.1	11	9	stim_v04/2.png	GoWin	1	stim_v01/WinNeu.png	2	9	10	0	71	71	12	3	1	0.299933382414	2017_Jun_07_1515	60.0062488793	cfc_SPP1665_Learning	6	24
12	0.5	5	6	3	stim_v01/AvoNeu.png	96	2.1	10	8	stim_v04/4.png	GoAvo	2	stim_v01/AvoNeg.png	2	9	10	0	72	72	21	3	1	0.316592306711	2017_Jun_07_1515	60.0062488793	cfc_SPP1665_Learning	6	24
13	1	5	6	3	stim_v01/AvoNeg.png	96	1.1	10	9	stim_v04/4.png	GoAvo	2	stim_v01/AvoNeu.png	1	9	11	0	73	73	39	3	1	0.299931571332	2017_Jun_07_1515	60.0062488793	cfc_SPP1665_Learning	6	24
16	0.5	5	8	None	stim_v01/AvoNeu.png	96	2.1	10	8	stim_v04/1.png	NoGoAvo	4	stim_v01/AvoNeg.png	1	7	14	0	74	74	68	None	1		2017_Jun_07_1515	60.0062488793	cfc_SPP1665_Learning	6	24
13	1	5	6	3	stim_v01/AvoNeg.png	96	1.1	10	9	stim_v04/4.png	GoAvo	2	stim_v01/AvoNeu.png	2	9	11	0	75	75	34	3	1	0.333266323346	2017_Jun_07_1515	60.0062488793	cfc_SPP1665_Learning	6	24
13	1	5	6	3	stim_v01/AvoNeg.png	96	1.1	10	9	stim_v04/4.png	GoAvo	2	stim_v01/AvoNeu.png	2	9	11	0	76	76	37	3	1	0.316612530445	2017_Jun_07_1515	60.0062488793	cfc_SPP1665_Learning	6	24
17	1	5	8	None	stim_v01/WinNeu.png	96	1.1	10	9	stim_v04/3.png	NoGoWin	3	stim_v01/WinPos.png	1	7	15	0	77	77	58	None	1		2017_Jun_07_1515	60.0062488793	cfc_SPP1665_Learning	6	24
17	0.5	5	8	None	stim_v01/AvoNeg.png	160	1.1	11	10	stim_v04/1.png	NoGoAvo	4	stim_v01/AvoNeu.png	2	7	15	0	78	78	76	None	1		2017_Jun_07_1515	60.0062488793	cfc_SPP1665_Learning	6	24
12	0.5	5	6	3	stim_v01/WinPos.png	160	1.1	11	10	stim_v04/2.png	GoWin	1	stim_v01/WinNeu.png	1	9	10	0	79	79	0	3	1	0.283304944643	2017_Jun_07_1515	60.0062488793	cfc_SPP1665_Learning	6	24
