# Supplementary material for: θ-γ Cross-Frequency Transcranial Alternating Current Stimulation over the Trough Impairs Cognitive Control
Source: eNeuro. 2020 Sep 4;7(5):ENEURO.0126-20.2020. doi: 10.1523/ENEURO.0126-20.2020 (PMC7540931; doi:10.1523/ENEURO.0126-20.2020)
Supplement: Extended Data 1 — contains all materials, pseudonymized raw data and analysis scripts used in this study that are freely available at our repository. Download Extended Data 1, ZIP file. [file enu-eN-NWR-0126-20-s02.zip › 2020_cfc_tacs-master/data/raw/1_learning/s_cntrl/P_3_S_5_cfc_SPP1665_Learning_2017_Jun_19_1416.csv]

icFbackMarker	blineStop	circleMarker	cRespMarker	cResponse	cFback	trigStimulator	preCueStop	portStop	preCueStart	cue	cType	cueMarker	icFback	prepRespStop	icRespMarker	cFbackMarker	trials.thisRepN	trials.thisTrialN	trials.thisN	trials.thisIndex	buttonBox_Response.keys	buttonBox_Response.corr	buttonBox_Response.rt	date	frameRate	expName	session	participant
																								2017_Jun_19_1416	60.0068285721	cfc_SPP1665_Learning	5	3
16	0.5	5	8	None	stim_v01/AvoNeu.png	160	1.1	11	10	stim_v03/3.png	NoGoAvo	4	stim_v01/AvoNeg.png	2	7	14	0	0	0	64	None	1		2017_Jun_19_1416	60.0068285721	cfc_SPP1665_Learning	5	3
13	1	5	6	3	stim_v01/WinNeu.png	96	2.1	10	8	stim_v03/4.png	GoWin	1	stim_v01/WinPos.png	2	9	11	0	1	1	14	None	0		2017_Jun_19_1416	60.0068285721	cfc_SPP1665_Learning	5	3
16	0.5	5	8	None	stim_v01/AvoNeu.png	160	1.1	11	10	stim_v03/3.png	NoGoAvo	4	stim_v01/AvoNeg.png	2	7	14	0	2	2	69	None	1		2017_Jun_19_1416	60.0068285721	cfc_SPP1665_Learning	5	3
12	1	5	6	3	stim_v01/AvoNeu.png	160	1.1	11	10	stim_v03/1.png	GoAvo	2	stim_v01/AvoNeg.png	2	9	10	0	3	3	24	None	0		2017_Jun_19_1416	60.0068285721	cfc_SPP1665_Learning	5	3
12	0.5	5	6	3	stim_v01/AvoNeu.png	160	1.1	11	10	stim_v03/1.png	GoAvo	2	stim_v01/AvoNeg.png	1	9	10	0	4	4	29	3	1	0.23333008344	2017_Jun_19_1416	60.0068285721	cfc_SPP1665_Learning	5	3
12	1	5	6	3	stim_v01/AvoNeu.png	96	2.1	10	8	stim_v03/1.png	GoAvo	2	stim_v01/AvoNeg.png	2	9	10	0	5	5	21	3	1	0.249934725435	2017_Jun_19_1416	60.0068285721	cfc_SPP1665_Learning	5	3
13	0.5	5	6	3	stim_v01/WinNeu.png	96	1.1	10	9	stim_v03/4.png	GoWin	1	stim_v01/WinPos.png	1	9	11	0	6	6	15	None	0		2017_Jun_19_1416	60.0068285721	cfc_SPP1665_Learning	5	3
17	0.5	5	8	None	stim_v01/WinNeu.png	96	2.1	10	8	stim_v03/2.png	NoGoWin	3	stim_v01/WinPos.png	1	7	15	0	7	7	55	None	1		2017_Jun_19_1416	60.0068285721	cfc_SPP1665_Learning	5	3
12	1	5	6	3	stim_v01/AvoNeu.png	160	1.1	11	10	stim_v03/1.png	GoAvo	2	stim_v01/AvoNeg.png	1	9	10	0	8	8	27	3	1	0.533249882506	2017_Jun_19_1416	60.0068285721	cfc_SPP1665_Learning	5	3
12	1	5	6	3	stim_v01/AvoNeu.png	160	1.1	11	10	stim_v03/1.png	GoAvo	2	stim_v01/AvoNeg.png	1	9	10	0	9	9	32	3	1	0.233296880193	2017_Jun_19_1416	60.0068285721	cfc_SPP1665_Learning	5	3
17	1	5	8	None	stim_v01/WinNeu.png	160	2.1	11	9	stim_v03/2.png	NoGoWin	3	stim_v01/WinPos.png	2	7	15	0	10	10	53	3	0	0.366591919114	2017_Jun_19_1416	60.0068285721	cfc_SPP1665_Learning	5	3
12	1	5	6	3	stim_v01/WinPos.png	160	2.1	11	9	stim_v03/4.png	GoWin	1	stim_v01/WinNeu.png	1	9	10	0	11	11	5	None	0		2017_Jun_19_1416	60.0068285721	cfc_SPP1665_Learning	5	3
16	0.5	5	8	None	stim_v01/WinPos.png	96	1.1	10	9	stim_v03/2.png	NoGoWin	3	stim_v01/WinNeu.png	1	7	14	0	12	12	45	3	0	0.249908766533	2017_Jun_19_1416	60.0068285721	cfc_SPP1665_Learning	5	3
16	0.5	5	8	None	stim_v01/WinPos.png	160	2.1	11	9	stim_v03/2.png	NoGoWin	3	stim_v01/WinNeu.png	2	7	14	0	13	13	48	3	0	0.266598227731	2017_Jun_19_1416	60.0068285721	cfc_SPP1665_Learning	5	3
12	0.5	5	6	3	stim_v01/WinPos.png	160	1.1	11	10	stim_v03/4.png	GoWin	1	stim_v01/WinNeu.png	1	9	10	0	14	14	9	None	0		2017_Jun_19_1416	60.0068285721	cfc_SPP1665_Learning	5	3
12	1	5	6	3	stim_v01/WinPos.png	96	1.1	10	9	stim_v03/4.png	GoWin	1	stim_v01/WinNeu.png	2	9	10	0	15	15	8	None	0		2017_Jun_19_1416	60.0068285721	cfc_SPP1665_Learning	5	3
13	0.5	5	6	3	stim_v01/AvoNeg.png	96	2.1	10	8	stim_v03/1.png	GoAvo	2	stim_v01/AvoNeu.png	1	9	11	0	16	16	38	3	1	0.23330774671	2017_Jun_19_1416	60.0068285721	cfc_SPP1665_Learning	5	3
12	0.5	5	6	3	stim_v01/WinPos.png	160	2.1	11	9	stim_v03/4.png	GoWin	1	stim_v01/WinNeu.png	1	9	10	0	17	17	11	None	0		2017_Jun_19_1416	60.0068285721	cfc_SPP1665_Learning	5	3
16	1	5	8	None	stim_v01/AvoNeu.png	96	2.1	10	8	stim_v03/3.png	NoGoAvo	4	stim_v01/AvoNeg.png	1	7	14	0	18	18	70	None	1		2017_Jun_19_1416	60.0068285721	cfc_SPP1665_Learning	5	3
16	0.5	5	8	None	stim_v01/WinPos.png	96	2.1	10	8	stim_v03/2.png	NoGoWin	3	stim_v01/WinNeu.png	2	7	14	0	19	19	41	3	0	0.249939554998	2017_Jun_19_1416	60.0068285721	cfc_SPP1665_Learning	5	3
13	0.5	5	6	3	stim_v01/WinNeu.png	160	1.1	11	10	stim_v03/4.png	GoWin	1	stim_v01/WinPos.png	2	9	11	0	20	20	17	None	0		2017_Jun_19_1416	60.0068285721	cfc_SPP1665_Learning	5	3
12	1	5	6	3	stim_v01/WinPos.png	160	2.1	11	9	stim_v03/4.png	GoWin	1	stim_v01/WinNeu.png	2	9	10	0	21	21	10	None	0		2017_Jun_19_1416	60.0068285721	cfc_SPP1665_Learning	5	3
13	0.5	5	6	3	stim_v01/WinNeu.png	160	1.1	11	10	stim_v03/4.png	GoWin	1	stim_v01/WinPos.png	2	9	11	0	22	22	19	None	0		2017_Jun_19_1416	60.0068285721	cfc_SPP1665_Learning	5	3
16	1	5	8	None	stim_v01/AvoNeu.png	96	1.1	10	9	stim_v03/3.png	NoGoAvo	4	stim_v01/AvoNeg.png	2	7	14	0	23	23	66	None	1		2017_Jun_19_1416	60.0068285721	cfc_SPP1665_Learning	5	3
12	0.5	5	6	3	stim_v01/AvoNeu.png	96	1.1	10	9	stim_v03/1.png	GoAvo	2	stim_v01/AvoNeg.png	1	9	10	0	24	24	31	3	1	0.249945290104	2017_Jun_19_1416	60.0068285721	cfc_SPP1665_Learning	5	3
13	0.5	5	6	3	stim_v01/WinNeu.png	160	2.1	11	9	stim_v03/4.png	GoWin	1	stim_v01/WinPos.png	1	9	11	0	25	25	13	None	0		2017_Jun_19_1416	60.0068285721	cfc_SPP1665_Learning	5	3
16	0.5	5	8	None	stim_v01/WinPos.png	96	2.1	10	8	stim_v03/2.png	NoGoWin	3	stim_v01/WinNeu.png	1	7	14	0	26	26	46	3	0	0.249958571403	2017_Jun_19_1416	60.0068285721	cfc_SPP1665_Learning	5	3
12	1	5	6	3	stim_v01/AvoNeu.png	160	2.1	11	9	stim_v03/1.png	GoAvo	2	stim_v01/AvoNeg.png	2	9	10	0	27	27	25	3	1	0.216616172577	2017_Jun_19_1416	60.0068285721	cfc_SPP1665_Learning	5	3
16	0.5	5	8	None	stim_v01/WinPos.png	160	1.1	11	10	stim_v03/2.png	NoGoWin	3	stim_v01/WinNeu.png	2	7	14	0	28	28	43	3	0	0.249970041617	2017_Jun_19_1416	60.0068285721	cfc_SPP1665_Learning	5	3
13	0.5	5	6	3	stim_v01/AvoNeg.png	160	1.1	11	10	stim_v03/1.png	GoAvo	2	stim_v01/AvoNeu.png	2	9	11	0	29	29	35	3	1	0.249934121739	2017_Jun_19_1416	60.0068285721	cfc_SPP1665_Learning	5	3
17	0.5	5	8	None	stim_v01/WinNeu.png	96	1.1	10	9	stim_v03/2.png	NoGoWin	3	stim_v01/WinPos.png	1	7	15	0	30	30	54	3	0	0.249964910206	2017_Jun_19_1416	60.0068285721	cfc_SPP1665_Learning	5	3
12	1	5	6	3	stim_v01/WinPos.png	96	2.1	10	8	stim_v03/4.png	GoWin	1	stim_v01/WinNeu.png	2	9	10	0	31	31	1	None	0		2017_Jun_19_1416	60.0068285721	cfc_SPP1665_Learning	5	3
17	1	5	8	None	stim_v01/AvoNeg.png	96	2.1	10	8	stim_v03/3.png	NoGoAvo	4	stim_v01/AvoNeu.png	1	7	15	0	32	32	76	None	1		2017_Jun_19_1416	60.0068285721	cfc_SPP1665_Learning	5	3
16	0.5	5	8	None	stim_v01/WinPos.png	96	1.1	10	9	stim_v03/2.png	NoGoWin	3	stim_v01/WinNeu.png	1	7	14	0	33	33	49	3	0	0.333269442237	2017_Jun_19_1416	60.0068285721	cfc_SPP1665_Learning	5	3
17	0.5	5	8	None	stim_v01/AvoNeg.png	160	1.1	11	10	stim_v03/3.png	NoGoAvo	4	stim_v01/AvoNeu.png	1	7	15	0	34	34	74	None	1		2017_Jun_19_1416	60.0068285721	cfc_SPP1665_Learning	5	3
12	1	5	6	3	stim_v01/AvoNeu.png	96	1.1	10	9	stim_v03/1.png	GoAvo	2	stim_v01/AvoNeg.png	1	9	10	0	35	35	22	3	1	0.683215366222	2017_Jun_19_1416	60.0068285721	cfc_SPP1665_Learning	5	3
13	1	5	6	3	stim_v01/WinNeu.png	160	1.1	11	10	stim_v03/4.png	GoWin	1	stim_v01/WinPos.png	2	9	11	0	36	36	18	None	0		2017_Jun_19_1416	60.0068285721	cfc_SPP1665_Learning	5	3
12	1	5	6	3	stim_v01/AvoNeu.png	160	1.1	11	10	stim_v03/1.png	GoAvo	2	stim_v01/AvoNeg.png	1	9	10	0	37	37	28	3	1	0.199923994749	2017_Jun_19_1416	60.0068285721	cfc_SPP1665_Learning	5	3
17	1	5	8	None	stim_v01/WinNeu.png	160	1.1	11	10	stim_v03/2.png	NoGoWin	3	stim_v01/WinPos.png	1	7	15	0	38	38	57	3	0	0.199932748332	2017_Jun_19_1416	60.0068285721	cfc_SPP1665_Learning	5	3
16	1	5	8	None	stim_v01/AvoNeu.png	160	2.1	11	9	stim_v03/3.png	NoGoAvo	4	stim_v01/AvoNeg.png	1	7	14	0	39	39	72	None	1		2017_Jun_19_1416	60.0068285721	cfc_SPP1665_Learning	5	3
12	0.5	5	6	3	stim_v01/WinPos.png	96	1.1	10	9	stim_v03/4.png	GoWin	1	stim_v01/WinNeu.png	2	9	10	0	40	40	4	None	0		2017_Jun_19_1416	60.0068285721	cfc_SPP1665_Learning	5	3
13	0.5	5	6	3	stim_v01/AvoNeg.png	96	2.1	10	8	stim_v03/1.png	GoAvo	2	stim_v01/AvoNeu.png	1	9	11	0	41	41	39	3	1	0.23331167073	2017_Jun_19_1416	60.0068285721	cfc_SPP1665_Learning	5	3
17	0.5	5	8	None	stim_v01/AvoNeg.png	96	1.1	10	9	stim_v03/3.png	NoGoAvo	4	stim_v01/AvoNeu.png	2	7	15	0	42	42	78	None	1		2017_Jun_19_1416	60.0068285721	cfc_SPP1665_Learning	5	3
13	1	5	6	3	stim_v01/AvoNeg.png	96	1.1	10	9	stim_v03/1.png	GoAvo	2	stim_v01/AvoNeu.png	2	9	11	0	43	43	36	3	1	0.233270317594	2017_Jun_19_1416	60.0068285721	cfc_SPP1665_Learning	5	3
16	0.5	5	8	None	stim_v01/AvoNeu.png	160	2.1	11	9	stim_v03/3.png	NoGoAvo	4	stim_v01/AvoNeg.png	1	7	14	0	44	44	60	None	1		2017_Jun_19_1416	60.0068285721	cfc_SPP1665_Learning	5	3
17	1	5	8	None	stim_v01/AvoNeg.png	96	2.1	10	8	stim_v03/3.png	NoGoAvo	4	stim_v01/AvoNeu.png	2	7	15	0	45	45	75	None	1		2017_Jun_19_1416	60.0068285721	cfc_SPP1665_Learning	5	3
12	1	5	6	3	stim_v01/AvoNeu.png	96	1.1	10	9	stim_v03/1.png	GoAvo	2	stim_v01/AvoNeg.png	2	9	10	0	46	46	30	3	1	0.249938649456	2017_Jun_19_1416	60.0068285721	cfc_SPP1665_Learning	5	3
12	1	5	6	3	stim_v01/WinPos.png	160	2.1	11	9	stim_v03/4.png	GoWin	1	stim_v01/WinNeu.png	2	9	10	0	47	47	0	None	0		2017_Jun_19_1416	60.0068285721	cfc_SPP1665_Learning	5	3
16	0.5	5	8	None	stim_v01/WinPos.png	96	2.1	10	8	stim_v03/2.png	NoGoWin	3	stim_v01/WinNeu.png	2	7	14	0	48	48	44	3	0	0.216610437471	2017_Jun_19_1416	60.0068285721	cfc_SPP1665_Learning	5	3
16	0.5	5	8	None	stim_v01/WinPos.png	160	2.1	11	9	stim_v03/2.png	NoGoWin	3	stim_v01/WinNeu.png	1	7	14	0	49	49	52	3	0	0.249952534449	2017_Jun_19_1416	60.0068285721	cfc_SPP1665_Learning	5	3
12	0.5	5	6	3	stim_v01/AvoNeu.png	96	1.1	10	9	stim_v03/1.png	GoAvo	2	stim_v01/AvoNeg.png	2	9	10	0	50	50	20	3	1	0.433252568951	2017_Jun_19_1416	60.0068285721	cfc_SPP1665_Learning	5	3
13	1	5	6	3	stim_v01/AvoNeg.png	96	1.1	10	9	stim_v03/1.png	GoAvo	2	stim_v01/AvoNeu.png	1	9	11	0	51	51	37	3	1	0.333261896044	2017_Jun_19_1416	60.0068285721	cfc_SPP1665_Learning	5	3
12	0.5	5	6	3	stim_v01/WinPos.png	96	1.1	10	9	stim_v03/4.png	GoWin	1	stim_v01/WinNeu.png	1	9	10	0	52	52	6	None	0		2017_Jun_19_1416	60.0068285721	cfc_SPP1665_Learning	5	3
16	0.5	5	8	None	stim_v01/WinPos.png	160	1.1	11	10	stim_v03/2.png	NoGoWin	3	stim_v01/WinNeu.png	1	7	14	0	53	53	42	3	0	0.216667486686	2017_Jun_19_1416	60.0068285721	cfc_SPP1665_Learning	5	3
17	0.5	5	8	None	stim_v01/AvoNeg.png	160	2.1	11	9	stim_v03/3.png	NoGoAvo	4	stim_v01/AvoNeu.png	1	7	15	0	54	54	73	None	1		2017_Jun_19_1416	60.0068285721	cfc_SPP1665_Learning	5	3
16	0.5	5	8	None	stim_v01/AvoNeu.png	160	2.1	11	9	stim_v03/3.png	NoGoAvo	4	stim_v01/AvoNeg.png	2	7	14	0	55	55	67	None	1		2017_Jun_19_1416	60.0068285721	cfc_SPP1665_Learning	5	3
16	0.5	5	8	None	stim_v01/AvoNeu.png	160	1.1	11	10	stim_v03/3.png	NoGoAvo	4	stim_v01/AvoNeg.png	2	7	14	0	56	56	71	None	1		2017_Jun_19_1416	60.0068285721	cfc_SPP1665_Learning	5	3
17	0.5	5	8	None	stim_v01/AvoNeg.png	160	2.1	11	9	stim_v03/3.png	NoGoAvo	4	stim_v01/AvoNeu.png	1	7	15	0	57	57	79	None	1		2017_Jun_19_1416	60.0068285721	cfc_SPP1665_Learning	5	3
16	1	5	8	None	stim_v01/AvoNeu.png	96	1.1	10	9	stim_v03/3.png	NoGoAvo	4	stim_v01/AvoNeg.png	1	7	14	0	58	58	61	None	1		2017_Jun_19_1416	60.0068285721	cfc_SPP1665_Learning	5	3
16	0.5	5	8	None	stim_v01/WinPos.png	160	1.1	11	10	stim_v03/2.png	NoGoWin	3	stim_v01/WinNeu.png	2	7	14	0	59	59	40	3	0	0.216604098669	2017_Jun_19_1416	60.0068285721	cfc_SPP1665_Learning	5	3
17	1	5	8	None	stim_v01/WinNeu.png	160	2.1	11	9	stim_v03/2.png	NoGoWin	3	stim_v01/WinPos.png	1	7	15	0	60	60	56	3	0	0.383261760213	2017_Jun_19_1416	60.0068285721	cfc_SPP1665_Learning	5	3
17	0.5	5	8	None	stim_v01/AvoNeg.png	160	2.1	11	9	stim_v03/3.png	NoGoAvo	4	stim_v01/AvoNeu.png	2	7	15	0	61	61	77	None	1		2017_Jun_19_1416	60.0068285721	cfc_SPP1665_Learning	5	3
13	1	5	6	3	stim_v01/AvoNeg.png	96	2.1	10	8	stim_v03/1.png	GoAvo	2	stim_v01/AvoNeu.png	2	9	11	0	62	62	34	3	1	0.233279976721	2017_Jun_19_1416	60.0068285721	cfc_SPP1665_Learning	5	3
16	1	5	8	None	stim_v01/WinPos.png	96	1.1	10	9	stim_v03/2.png	NoGoWin	3	stim_v01/WinNeu.png	1	7	14	0	63	63	47	3	0	0.249919331201	2017_Jun_19_1416	60.0068285721	cfc_SPP1665_Learning	5	3
16	1	5	8	None	stim_v01/AvoNeu.png	160	2.1	11	9	stim_v03/3.png	NoGoAvo	4	stim_v01/AvoNeg.png	1	7	14	0	64	64	63	None	1		2017_Jun_19_1416	60.0068285721	cfc_SPP1665_Learning	5	3
12	0.5	5	6	3	stim_v01/WinPos.png	96	2.1	10	8	stim_v03/4.png	GoWin	1	stim_v01/WinNeu.png	1	9	10	0	65	65	3	None	0		2017_Jun_19_1416	60.0068285721	cfc_SPP1665_Learning	5	3
17	0.5	5	8	None	stim_v01/WinNeu.png	160	1.1	11	10	stim_v03/2.png	NoGoWin	3	stim_v01/WinPos.png	1	7	15	0	66	66	59	3	0	0.233299596822	2017_Jun_19_1416	60.0068285721	cfc_SPP1665_Learning	5	3
13	1	5	6	3	stim_v01/AvoNeg.png	160	2.1	11	9	stim_v03/1.png	GoAvo	2	stim_v01/AvoNeu.png	1	9	11	0	67	67	33	3	1	0.233279373027	2017_Jun_19_1416	60.0068285721	cfc_SPP1665_Learning	5	3
12	1	5	6	3	stim_v01/AvoNeu.png	96	2.1	10	8	stim_v03/1.png	GoAvo	2	stim_v01/AvoNeg.png	2	9	10	0	68	68	23	3	1	0.216559425209	2017_Jun_19_1416	60.0068285721	cfc_SPP1665_Learning	5	3
16	1	5	8	None	stim_v01/AvoNeu.png	96	1.1	10	9	stim_v03/3.png	NoGoAvo	4	stim_v01/AvoNeg.png	2	7	14	0	69	69	65	None	1		2017_Jun_19_1416	60.0068285721	cfc_SPP1665_Learning	5	3
13	1	5	6	3	stim_v01/WinNeu.png	160	2.1	11	9	stim_v03/4.png	GoWin	1	stim_v01/WinPos.png	1	9	11	0	70	70	16	None	0		2017_Jun_19_1416	60.0068285721	cfc_SPP1665_Learning	5	3
12	0.5	5	6	3	stim_v01/WinPos.png	96	1.1	10	9	stim_v03/4.png	GoWin	1	stim_v01/WinNeu.png	2	9	10	0	71	71	12	None	0		2017_Jun_19_1416	60.0068285721	cfc_SPP1665_Learning	5	3
16	1	5	8	None	stim_v01/WinPos.png	160	1.1	11	10	stim_v03/2.png	NoGoWin	3	stim_v01/WinNeu.png	2	7	14	0	72	72	51	3	0	0.266604264685	2017_Jun_19_1416	60.0068285721	cfc_SPP1665_Learning	5	3
16	1	5	8	None	stim_v01/WinPos.png	96	2.1	10	8	stim_v03/2.png	NoGoWin	3	stim_v01/WinNeu.png	2	7	14	0	73	73	50	3	0	0.266629619892	2017_Jun_19_1416	60.0068285721	cfc_SPP1665_Learning	5	3
12	0.5	5	6	3	stim_v01/WinPos.png	96	2.1	10	8	stim_v03/4.png	GoWin	1	stim_v01/WinNeu.png	2	9	10	0	74	74	2	None	0		2017_Jun_19_1416	60.0068285721	cfc_SPP1665_Learning	5	3
12	1	5	6	3	stim_v01/AvoNeu.png	96	2.1	10	8	stim_v03/1.png	GoAvo	2	stim_v01/AvoNeg.png	2	9	10	0	75	75	26	3	1	0.2499655139	2017_Jun_19_1416	60.0068285721	cfc_SPP1665_Learning	5	3
17	1	5	8	None	stim_v01/WinNeu.png	96	2.1	10	8	stim_v03/2.png	NoGoWin	3	stim_v01/WinPos.png	1	7	15	0	76	76	58	3	0	0.233272430529	2017_Jun_19_1416	60.0068285721	cfc_SPP1665_Learning	5	3
16	1	5	8	None	stim_v01/AvoNeu.png	160	2.1	11	9	stim_v03/3.png	NoGoAvo	4	stim_v01/AvoNeg.png	1	7	14	0	77	77	68	None	1		2017_Jun_19_1416	60.0068285721	cfc_SPP1665_Learning	5	3
12	1	5	6	3	stim_v01/WinPos.png	96	2.1	10	8	stim_v03/4.png	GoWin	1	stim_v01/WinNeu.png	2	9	10	0	78	78	7	None	0		2017_Jun_19_1416	60.0068285721	cfc_SPP1665_Learning	5	3
16	1	5	8	None	stim_v01/AvoNeu.png	96	1.1	10	9	stim_v03/3.png	NoGoAvo	4	stim_v01/AvoNeg.png	2	7	14	0	79	79	62	None	1		2017_Jun_19_1416	60.0068285721	cfc_SPP1665_Learning	5	3
