# Supplementary material for: θ-γ Cross-Frequency Transcranial Alternating Current Stimulation over the Trough Impairs Cognitive Control
Source: eNeuro. 2020 Sep 4;7(5):ENEURO.0126-20.2020. doi: 10.1523/ENEURO.0126-20.2020 (PMC7540931; doi:10.1523/ENEURO.0126-20.2020)
Supplement: Extended Data 1 — contains all materials, pseudonymized raw data and analysis scripts used in this study that are freely available at our repository. Download Extended Data 1, ZIP file. [file enu-eN-NWR-0126-20-s02.zip › 2020_cfc_tacs-master/data/raw/1_learning/s_cntrl/P_4_S_4_cfc_SPP1665_Learning_2017_Feb_17_1702.csv]

icFbackMarker	blineStop	circleMarker	cRespMarker	cResponse	cFback	trigStimulator	preCueStop	portStop	preCueStart	cue	cType	cueMarker	icFback	prepRespStop	icRespMarker	cFbackMarker	trials.thisRepN	trials.thisTrialN	trials.thisN	trials.thisIndex	buttonBox_Response.keys	buttonBox_Response.corr	buttonBox_Response.rt	date	frameRate	expName	session	participant
																								2017_Feb_17_1702	60.000941785	cfc_SPP1665_Learning	4	4
16	0.5	5	8	None	stim_v01/AvoNeu.png	160	2.1	11	9	stim_v06/4.png	NoGoAvo	4	stim_v01/AvoNeg.png	1	7	14	0	0	0	67	3	0	0.516583607765	2017_Feb_17_1702	60.000941785	cfc_SPP1665_Learning	4	4
16	0.5	5	8	None	stim_v01/AvoNeu.png	96	1.1	10	9	stim_v06/4.png	NoGoAvo	4	stim_v01/AvoNeg.png	2	7	14	0	1	1	63	None	1		2017_Feb_17_1702	60.000941785	cfc_SPP1665_Learning	4	4
17	1	5	8	None	stim_v01/AvoNeg.png	96	2.1	10	8	stim_v06/4.png	NoGoAvo	4	stim_v01/AvoNeu.png	2	7	15	0	2	2	75	None	1		2017_Feb_17_1702	60.000941785	cfc_SPP1665_Learning	4	4
13	1	5	6	3	stim_v01/AvoNeg.png	160	1.1	11	10	stim_v06/2.png	GoAvo	2	stim_v01/AvoNeu.png	2	9	11	0	3	3	38	None	0		2017_Feb_17_1702	60.000941785	cfc_SPP1665_Learning	4	4
16	0.5	5	8	None	stim_v01/AvoNeu.png	160	1.1	11	10	stim_v06/4.png	NoGoAvo	4	stim_v01/AvoNeg.png	2	7	14	0	4	4	72	None	1		2017_Feb_17_1702	60.000941785	cfc_SPP1665_Learning	4	4
16	1	5	8	None	stim_v01/WinPos.png	96	2.1	10	8	stim_v06/3.png	NoGoWin	3	stim_v01/WinNeu.png	1	7	14	0	5	5	47	None	1		2017_Feb_17_1702	60.000941785	cfc_SPP1665_Learning	4	4
12	0.5	5	6	3	stim_v01/WinPos.png	96	2.1	10	8	stim_v06/1.png	GoWin	1	stim_v01/WinNeu.png	2	9	10	0	6	6	6	None	0		2017_Feb_17_1702	60.000941785	cfc_SPP1665_Learning	4	4
12	0.5	5	6	3	stim_v01/AvoNeu.png	160	1.1	11	10	stim_v06/2.png	GoAvo	2	stim_v01/AvoNeg.png	2	9	10	0	7	7	32	None	0		2017_Feb_17_1702	60.000941785	cfc_SPP1665_Learning	4	4
13	1	5	6	3	stim_v01/AvoNeg.png	96	1.1	10	9	stim_v06/2.png	GoAvo	2	stim_v01/AvoNeu.png	1	9	11	0	8	8	37	None	0		2017_Feb_17_1702	60.000941785	cfc_SPP1665_Learning	4	4
12	0.5	5	6	3	stim_v01/WinPos.png	96	2.1	10	8	stim_v06/1.png	GoWin	1	stim_v01/WinNeu.png	2	9	10	0	9	9	12	None	0		2017_Feb_17_1702	60.000941785	cfc_SPP1665_Learning	4	4
13	1	5	6	3	stim_v01/WinNeu.png	96	2.1	10	8	stim_v06/1.png	GoWin	1	stim_v01/WinPos.png	2	9	11	0	10	10	18	3	1	0.283247658403	2017_Feb_17_1702	60.000941785	cfc_SPP1665_Learning	4	4
12	1	5	6	3	stim_v01/AvoNeu.png	160	2.1	11	9	stim_v06/2.png	GoAvo	2	stim_v01/AvoNeg.png	1	9	10	0	11	11	28	None	0		2017_Feb_17_1702	60.000941785	cfc_SPP1665_Learning	4	4
12	1	5	6	3	stim_v01/AvoNeu.png	96	2.1	10	8	stim_v06/2.png	GoAvo	2	stim_v01/AvoNeg.png	2	9	10	0	12	12	27	None	0		2017_Feb_17_1702	60.000941785	cfc_SPP1665_Learning	4	4
12	0.5	5	6	3	stim_v01/WinPos.png	160	2.1	11	9	stim_v06/1.png	GoWin	1	stim_v01/WinNeu.png	2	9	10	0	13	13	3	3	1	0.249953062414	2017_Feb_17_1702	60.000941785	cfc_SPP1665_Learning	4	4
12	0.5	5	6	3	stim_v01/AvoNeu.png	96	2.1	10	8	stim_v06/2.png	GoAvo	2	stim_v01/AvoNeg.png	1	9	10	0	14	14	23	None	0		2017_Feb_17_1702	60.000941785	cfc_SPP1665_Learning	4	4
16	0.5	5	8	None	stim_v01/AvoNeu.png	160	1.1	11	10	stim_v06/4.png	NoGoAvo	4	stim_v01/AvoNeg.png	2	7	14	0	15	15	69	None	1		2017_Feb_17_1702	60.000941785	cfc_SPP1665_Learning	4	4
16	0.5	5	8	None	stim_v01/WinPos.png	160	1.1	11	10	stim_v06/3.png	NoGoWin	3	stim_v01/WinNeu.png	1	7	14	0	16	16	43	3	0	0.849903559107	2017_Feb_17_1702	60.000941785	cfc_SPP1665_Learning	4	4
12	0.5	5	6	3	stim_v01/WinPos.png	96	2.1	10	8	stim_v06/1.png	GoWin	1	stim_v01/WinNeu.png	1	9	10	0	17	17	10	3	1	0.349962419746	2017_Feb_17_1702	60.000941785	cfc_SPP1665_Learning	4	4
17	1	5	8	None	stim_v01/AvoNeg.png	160	2.1	11	9	stim_v06/4.png	NoGoAvo	4	stim_v01/AvoNeu.png	2	7	15	0	18	18	78	3	0	0.233265316594	2017_Feb_17_1702	60.000941785	cfc_SPP1665_Learning	4	4
16	0.5	5	8	None	stim_v01/AvoNeu.png	160	2.1	11	9	stim_v06/4.png	NoGoAvo	4	stim_v01/AvoNeg.png	1	7	14	0	19	19	64	None	1		2017_Feb_17_1702	60.000941785	cfc_SPP1665_Learning	4	4
12	0.5	5	6	3	stim_v01/AvoNeu.png	96	2.1	10	8	stim_v06/2.png	GoAvo	2	stim_v01/AvoNeg.png	1	9	10	0	20	20	30	None	0		2017_Feb_17_1702	60.000941785	cfc_SPP1665_Learning	4	4
13	1	5	6	3	stim_v01/AvoNeg.png	96	2.1	10	8	stim_v06/2.png	GoAvo	2	stim_v01/AvoNeu.png	2	9	11	0	21	21	35	None	0		2017_Feb_17_1702	60.000941785	cfc_SPP1665_Learning	4	4
12	0.5	5	6	3	stim_v01/AvoNeu.png	96	1.1	10	9	stim_v06/2.png	GoAvo	2	stim_v01/AvoNeg.png	1	9	10	0	22	22	25	None	0		2017_Feb_17_1702	60.000941785	cfc_SPP1665_Learning	4	4
12	0.5	5	6	3	stim_v01/WinPos.png	160	1.1	11	10	stim_v06/1.png	GoWin	1	stim_v01/WinNeu.png	2	9	10	0	23	23	1	3	1	0.233299123731	2017_Feb_17_1702	60.000941785	cfc_SPP1665_Learning	4	4
17	0.5	5	8	None	stim_v01/WinNeu.png	160	1.1	11	10	stim_v06/3.png	NoGoWin	3	stim_v01/WinPos.png	2	7	15	0	24	24	57	3	0	0.266619980621	2017_Feb_17_1702	60.000941785	cfc_SPP1665_Learning	4	4
13	1	5	6	3	stim_v01/WinNeu.png	160	1.1	11	10	stim_v06/1.png	GoWin	1	stim_v01/WinPos.png	2	9	11	0	25	25	13	3	1	0.283218077158	2017_Feb_17_1702	60.000941785	cfc_SPP1665_Learning	4	4
12	1	5	6	3	stim_v01/AvoNeu.png	96	1.1	10	9	stim_v06/2.png	GoAvo	2	stim_v01/AvoNeg.png	2	9	10	0	26	26	24	None	0		2017_Feb_17_1702	60.000941785	cfc_SPP1665_Learning	4	4
12	0.5	5	6	3	stim_v01/AvoNeu.png	96	1.1	10	9	stim_v06/2.png	GoAvo	2	stim_v01/AvoNeg.png	2	9	10	0	27	27	26	None	0		2017_Feb_17_1702	60.000941785	cfc_SPP1665_Learning	4	4
13	0.5	5	6	3	stim_v01/WinNeu.png	96	2.1	10	8	stim_v06/1.png	GoWin	1	stim_v01/WinPos.png	1	9	11	0	28	28	19	3	1	0.266584664238	2017_Feb_17_1702	60.000941785	cfc_SPP1665_Learning	4	4
12	0.5	5	6	3	stim_v01/WinPos.png	160	2.1	11	9	stim_v06/1.png	GoWin	1	stim_v01/WinNeu.png	1	9	10	0	29	29	7	3	1	0.316604435376	2017_Feb_17_1702	60.000941785	cfc_SPP1665_Learning	4	4
17	0.5	5	8	None	stim_v01/WinNeu.png	160	2.1	11	9	stim_v06/3.png	NoGoWin	3	stim_v01/WinPos.png	1	7	15	0	30	30	56	3	0	0.749904766504	2017_Feb_17_1702	60.000941785	cfc_SPP1665_Learning	4	4
13	1	5	6	3	stim_v01/WinNeu.png	160	1.1	11	10	stim_v06/1.png	GoWin	1	stim_v01/WinPos.png	1	9	11	0	31	31	16	3	1	0.249946119876	2017_Feb_17_1702	60.000941785	cfc_SPP1665_Learning	4	4
12	0.5	5	6	3	stim_v01/AvoNeu.png	96	1.1	10	9	stim_v06/2.png	GoAvo	2	stim_v01/AvoNeg.png	1	9	10	0	32	32	29	None	0		2017_Feb_17_1702	60.000941785	cfc_SPP1665_Learning	4	4
16	1	5	8	None	stim_v01/WinPos.png	160	1.1	11	10	stim_v06/3.png	NoGoWin	3	stim_v01/WinNeu.png	1	7	14	0	33	33	52	3	0	0.333287653453	2017_Feb_17_1702	60.000941785	cfc_SPP1665_Learning	4	4
13	1	5	6	3	stim_v01/WinNeu.png	96	2.1	10	8	stim_v06/1.png	GoWin	1	stim_v01/WinPos.png	1	9	11	0	34	34	17	3	1	0.283259128681	2017_Feb_17_1702	60.000941785	cfc_SPP1665_Learning	4	4
16	0.5	5	8	None	stim_v01/WinPos.png	160	1.1	11	10	stim_v06/3.png	NoGoWin	3	stim_v01/WinNeu.png	2	7	14	0	35	35	45	3	0	0.683271806358	2017_Feb_17_1702	60.000941785	cfc_SPP1665_Learning	4	4
12	1	5	6	3	stim_v01/WinPos.png	160	2.1	11	9	stim_v06/1.png	GoWin	1	stim_v01/WinNeu.png	2	9	10	0	36	36	11	3	1	0.516577268927	2017_Feb_17_1702	60.000941785	cfc_SPP1665_Learning	4	4
16	1	5	8	None	stim_v01/AvoNeu.png	160	2.1	11	9	stim_v06/4.png	NoGoAvo	4	stim_v01/AvoNeg.png	1	7	14	0	37	37	66	None	1		2017_Feb_17_1702	60.000941785	cfc_SPP1665_Learning	4	4
16	1	5	8	None	stim_v01/WinPos.png	160	2.1	11	9	stim_v06/3.png	NoGoWin	3	stim_v01/WinNeu.png	1	7	14	0	38	38	51	3	0	0.266608812192	2017_Feb_17_1702	60.000941785	cfc_SPP1665_Learning	4	4
16	1	5	8	None	stim_v01/AvoNeu.png	96	1.1	10	9	stim_v06/4.png	NoGoAvo	4	stim_v01/AvoNeg.png	1	7	14	0	39	39	68	None	1		2017_Feb_17_1702	60.000941785	cfc_SPP1665_Learning	4	4
16	0.5	5	8	None	stim_v01/WinPos.png	160	1.1	11	10	stim_v06/3.png	NoGoWin	3	stim_v01/WinNeu.png	2	7	14	0	40	40	40	3	0	0.249944610629	2017_Feb_17_1702	60.000941785	cfc_SPP1665_Learning	4	4
17	1	5	8	None	stim_v01/WinNeu.png	96	1.1	10	9	stim_v06/3.png	NoGoWin	3	stim_v01/WinPos.png	1	7	15	0	41	41	53	3	0	0.849902049859	2017_Feb_17_1702	60.000941785	cfc_SPP1665_Learning	4	4
13	0.5	5	6	3	stim_v01/AvoNeg.png	160	2.1	11	9	stim_v06/2.png	GoAvo	2	stim_v01/AvoNeu.png	2	9	11	0	42	42	33	None	0		2017_Feb_17_1702	60.000941785	cfc_SPP1665_Learning	4	4
12	1	5	6	3	stim_v01/AvoNeu.png	96	1.1	10	9	stim_v06/2.png	GoAvo	2	stim_v01/AvoNeg.png	1	9	10	0	43	43	22	None	0		2017_Feb_17_1702	60.000941785	cfc_SPP1665_Learning	4	4
17	1	5	8	None	stim_v01/WinNeu.png	96	2.1	10	8	stim_v06/3.png	NoGoWin	3	stim_v01/WinPos.png	2	7	15	0	44	44	59	3	0	0.249895107323	2017_Feb_17_1702	60.000941785	cfc_SPP1665_Learning	4	4
17	0.5	5	8	None	stim_v01/AvoNeg.png	96	1.1	10	9	stim_v06/4.png	NoGoAvo	4	stim_v01/AvoNeu.png	2	7	15	0	45	45	79	None	1		2017_Feb_17_1702	60.000941785	cfc_SPP1665_Learning	4	4
16	0.5	5	8	None	stim_v01/AvoNeu.png	160	1.1	11	10	stim_v06/4.png	NoGoAvo	4	stim_v01/AvoNeg.png	1	7	14	0	46	46	70	None	1		2017_Feb_17_1702	60.000941785	cfc_SPP1665_Learning	4	4
16	0.5	5	8	None	stim_v01/WinPos.png	96	1.1	10	9	stim_v06/3.png	NoGoWin	3	stim_v01/WinNeu.png	2	7	14	0	47	47	48	3	0	0.216638846211	2017_Feb_17_1702	60.000941785	cfc_SPP1665_Learning	4	4
13	0.5	5	6	3	stim_v01/AvoNeg.png	160	1.1	11	10	stim_v06/2.png	GoAvo	2	stim_v01/AvoNeu.png	2	9	11	0	48	48	39	3	1	0.799884995366	2017_Feb_17_1702	60.000941785	cfc_SPP1665_Learning	4	4
12	0.5	5	6	3	stim_v01/AvoNeu.png	160	2.1	11	9	stim_v06/2.png	GoAvo	2	stim_v01/AvoNeg.png	1	9	10	0	49	49	21	None	0		2017_Feb_17_1702	60.000941785	cfc_SPP1665_Learning	4	4
13	0.5	5	6	3	stim_v01/WinNeu.png	96	1.1	10	9	stim_v06/1.png	GoWin	1	stim_v01/WinPos.png	2	9	11	0	50	50	15	3	1	0.266596738215	2017_Feb_17_1702	60.000941785	cfc_SPP1665_Learning	4	4
16	1	5	8	None	stim_v01/AvoNeu.png	96	2.1	10	8	stim_v06/4.png	NoGoAvo	4	stim_v01/AvoNeg.png	2	7	14	0	51	51	65	None	1		2017_Feb_17_1702	60.000941785	cfc_SPP1665_Learning	4	4
16	1	5	8	None	stim_v01/WinPos.png	160	2.1	11	9	stim_v06/3.png	NoGoWin	3	stim_v01/WinNeu.png	1	7	14	0	52	52	49	3	0	0.29993117833	2017_Feb_17_1702	60.000941785	cfc_SPP1665_Learning	4	4
16	1	5	8	None	stim_v01/AvoNeu.png	160	1.1	11	10	stim_v06/4.png	NoGoAvo	4	stim_v01/AvoNeg.png	1	7	14	0	53	53	62	3	0	0.749893598076	2017_Feb_17_1702	60.000941785	cfc_SPP1665_Learning	4	4
16	1	5	8	None	stim_v01/WinPos.png	160	1.1	11	10	stim_v06/3.png	NoGoWin	3	stim_v01/WinNeu.png	1	7	14	0	54	54	50	3	0	0.566284022204	2017_Feb_17_1702	60.000941785	cfc_SPP1665_Learning	4	4
16	1	5	8	None	stim_v01/WinPos.png	96	2.1	10	8	stim_v06/3.png	NoGoWin	3	stim_v01/WinNeu.png	1	7	14	0	55	55	46	None	1		2017_Feb_17_1702	60.000941785	cfc_SPP1665_Learning	4	4
16	1	5	8	None	stim_v01/WinPos.png	96	2.1	10	8	stim_v06/3.png	NoGoWin	3	stim_v01/WinNeu.png	1	7	14	0	56	56	42	3	0	0.466566553271	2017_Feb_17_1702	60.000941785	cfc_SPP1665_Learning	4	4
13	1	5	6	3	stim_v01/AvoNeg.png	96	2.1	10	8	stim_v06/2.png	GoAvo	2	stim_v01/AvoNeu.png	1	9	11	0	57	57	36	None	0		2017_Feb_17_1702	60.000941785	cfc_SPP1665_Learning	4	4
17	1	5	8	None	stim_v01/WinNeu.png	96	2.1	10	8	stim_v06/3.png	NoGoWin	3	stim_v01/WinPos.png	1	7	15	0	58	58	58	3	0	0.283294746914	2017_Feb_17_1702	60.000941785	cfc_SPP1665_Learning	4	4
17	1	5	8	None	stim_v01/WinNeu.png	96	1.1	10	9	stim_v06/3.png	NoGoWin	3	stim_v01/WinPos.png	2	7	15	0	59	59	55	3	0	0.283268787864	2017_Feb_17_1702	60.000941785	cfc_SPP1665_Learning	4	4
12	1	5	6	3	stim_v01/AvoNeu.png	160	1.1	11	10	stim_v06/2.png	GoAvo	2	stim_v01/AvoNeg.png	2	9	10	0	60	60	20	None	0		2017_Feb_17_1702	60.000941785	cfc_SPP1665_Learning	4	4
12	1	5	6	3	stim_v01/AvoNeu.png	160	2.1	11	9	stim_v06/2.png	GoAvo	2	stim_v01/AvoNeg.png	2	9	10	0	61	61	31	None	0		2017_Feb_17_1702	60.000941785	cfc_SPP1665_Learning	4	4
17	0.5	5	8	None	stim_v01/AvoNeg.png	96	1.1	10	9	stim_v06/4.png	NoGoAvo	4	stim_v01/AvoNeu.png	2	7	15	0	62	62	77	None	1		2017_Feb_17_1702	60.000941785	cfc_SPP1665_Learning	4	4
17	0.5	5	8	None	stim_v01/AvoNeg.png	160	2.1	11	9	stim_v06/4.png	NoGoAvo	4	stim_v01/AvoNeu.png	2	7	15	0	63	63	73	None	1		2017_Feb_17_1702	60.000941785	cfc_SPP1665_Learning	4	4
12	0.5	5	6	3	stim_v01/WinPos.png	160	1.1	11	10	stim_v06/1.png	GoWin	1	stim_v01/WinNeu.png	1	9	10	0	64	64	0	3	1	0.24993917734	2017_Feb_17_1702	60.000941785	cfc_SPP1665_Learning	4	4
17	1	5	8	None	stim_v01/WinNeu.png	160	2.1	11	9	stim_v06/3.png	NoGoWin	3	stim_v01/WinPos.png	2	7	15	0	65	65	54	3	0	0.249921368223	2017_Feb_17_1702	60.000941785	cfc_SPP1665_Learning	4	4
17	1	5	8	None	stim_v01/AvoNeg.png	96	1.1	10	9	stim_v06/4.png	NoGoAvo	4	stim_v01/AvoNeu.png	1	7	15	0	66	66	74	None	1		2017_Feb_17_1702	60.000941785	cfc_SPP1665_Learning	4	4
13	0.5	5	6	3	stim_v01/WinNeu.png	96	2.1	10	8	stim_v06/1.png	GoWin	1	stim_v01/WinPos.png	2	9	11	0	67	67	14	3	1	0.933227887265	2017_Feb_17_1702	60.000941785	cfc_SPP1665_Learning	4	4
16	0.5	5	8	None	stim_v01/AvoNeu.png	160	1.1	11	10	stim_v06/4.png	NoGoAvo	4	stim_v01/AvoNeg.png	2	7	14	0	68	68	71	None	1		2017_Feb_17_1702	60.000941785	cfc_SPP1665_Learning	4	4
12	1	5	6	3	stim_v01/WinPos.png	160	2.1	11	9	stim_v06/1.png	GoWin	1	stim_v01/WinNeu.png	2	9	10	0	69	69	9	3	1	0.216606850171	2017_Feb_17_1702	60.000941785	cfc_SPP1665_Learning	4	4
12	1	5	6	3	stim_v01/WinPos.png	96	1.1	10	9	stim_v06/1.png	GoWin	1	stim_v01/WinNeu.png	2	9	10	0	70	70	4	3	1	0.416581192969	2017_Feb_17_1702	60.000941785	cfc_SPP1665_Learning	4	4
16	1	5	8	None	stim_v01/WinPos.png	160	2.1	11	9	stim_v06/3.png	NoGoWin	3	stim_v01/WinNeu.png	1	7	14	0	71	71	41	3	0	0.383267882315	2017_Feb_17_1702	60.000941785	cfc_SPP1665_Learning	4	4
13	0.5	5	6	3	stim_v01/AvoNeg.png	96	1.1	10	9	stim_v06/2.png	GoAvo	2	stim_v01/AvoNeu.png	1	9	11	0	72	72	34	None	0		2017_Feb_17_1702	60.000941785	cfc_SPP1665_Learning	4	4
12	0.5	5	6	3	stim_v01/WinPos.png	96	1.1	10	9	stim_v06/1.png	GoWin	1	stim_v01/WinNeu.png	1	9	10	0	73	73	5	3	1	0.266577118003	2017_Feb_17_1702	60.000941785	cfc_SPP1665_Learning	4	4
12	0.5	5	6	3	stim_v01/WinPos.png	96	1.1	10	9	stim_v06/1.png	GoWin	1	stim_v01/WinNeu.png	1	9	10	0	74	74	2	3	1	0.549918651578	2017_Feb_17_1702	60.000941785	cfc_SPP1665_Learning	4	4
17	1	5	8	None	stim_v01/AvoNeg.png	96	2.1	10	8	stim_v06/4.png	NoGoAvo	4	stim_v01/AvoNeu.png	2	7	15	0	75	75	76	None	1		2017_Feb_17_1702	60.000941785	cfc_SPP1665_Learning	4	4
12	0.5	5	6	3	stim_v01/WinPos.png	160	1.1	11	10	stim_v06/1.png	GoWin	1	stim_v01/WinNeu.png	1	9	10	0	76	76	8	3	1	0.283266071218	2017_Feb_17_1702	60.000941785	cfc_SPP1665_Learning	4	4
16	1	5	8	None	stim_v01/AvoNeu.png	160	2.1	11	9	stim_v06/4.png	NoGoAvo	4	stim_v01/AvoNeg.png	2	7	14	0	77	77	60	None	1		2017_Feb_17_1702	60.000941785	cfc_SPP1665_Learning	4	4
16	0.5	5	8	None	stim_v01/AvoNeu.png	96	1.1	10	9	stim_v06/4.png	NoGoAvo	4	stim_v01/AvoNeg.png	1	7	14	0	78	78	61	3	0	0.549937064394	2017_Feb_17_1702	60.000941785	cfc_SPP1665_Learning	4	4
16	1	5	8	None	stim_v01/WinPos.png	160	2.1	11	9	stim_v06/3.png	NoGoWin	3	stim_v01/WinNeu.png	1	7	14	0	79	79	44	3	0	0.266601567806	2017_Feb_17_1702	60.000941785	cfc_SPP1665_Learning	4	4
