# Supplementary material for: θ-γ Cross-Frequency Transcranial Alternating Current Stimulation over the Trough Impairs Cognitive Control
Source: eNeuro. 2020 Sep 4;7(5):ENEURO.0126-20.2020. doi: 10.1523/ENEURO.0126-20.2020 (PMC7540931; doi:10.1523/ENEURO.0126-20.2020)
Supplement: Extended Data 1 — contains all materials, pseudonymized raw data and analysis scripts used in this study that are freely available at our repository. Download Extended Data 1, ZIP file. [file enu-eN-NWR-0126-20-s02.zip › 2020_cfc_tacs-master/data/raw/1_learning/s_cntrl/P_5_S_3_cfc_SPP1665_Learning_2017_Jun_08_1058.csv]

icFbackMarker	blineStop	circleMarker	cRespMarker	cResponse	cFback	trigStimulator	preCueStop	portStop	preCueStart	cue	cType	cueMarker	icFback	prepRespStop	icRespMarker	cFbackMarker	trials.thisRepN	trials.thisTrialN	trials.thisN	trials.thisIndex	buttonBox_Response.keys	buttonBox_Response.corr	buttonBox_Response.rt	date	frameRate	expName	session	participant
																								2017_Jun_08_1058	60.0043107195	cfc_SPP1665_Learning	3	5
17	1	5	8	None	stim_v01/AvoNeg.png	160	2.1	11	9	stim_v04/4.png	NoGoAvo	4	stim_v01/AvoNeu.png	1	7	15	0	0	0	73	3	0	0.333280409066	2017_Jun_08_1058	60.0043107195	cfc_SPP1665_Learning	3	5
16	0.5	5	8	None	stim_v01/AvoNeu.png	96	2.1	10	8	stim_v04/4.png	NoGoAvo	4	stim_v01/AvoNeg.png	2	7	14	0	1	1	62	3	0	0.466608510343	2017_Jun_08_1058	60.0043107195	cfc_SPP1665_Learning	3	5
17	1	5	8	None	stim_v01/AvoNeg.png	160	1.1	11	10	stim_v04/4.png	NoGoAvo	4	stim_v01/AvoNeu.png	1	7	15	0	2	2	75	3	0	0.466574703206	2017_Jun_08_1058	60.0043107195	cfc_SPP1665_Learning	3	5
12	0.5	5	6	3	stim_v01/AvoNeu.png	96	2.1	10	8	stim_v04/2.png	GoAvo	2	stim_v01/AvoNeg.png	1	9	10	0	3	3	20	3	1	0.516588135506	2017_Jun_08_1058	60.0043107195	cfc_SPP1665_Learning	3	5
16	1	5	8	None	stim_v01/AvoNeu.png	96	1.1	10	9	stim_v04/4.png	NoGoAvo	4	stim_v01/AvoNeg.png	1	7	14	0	4	4	72	3	0	0.366640204533	2017_Jun_08_1058	60.0043107195	cfc_SPP1665_Learning	3	5
13	1	5	6	3	stim_v01/AvoNeg.png	96	1.1	10	9	stim_v04/2.png	GoAvo	2	stim_v01/AvoNeu.png	1	9	11	0	5	5	35	3	1	0.733257770359	2017_Jun_08_1058	60.0043107195	cfc_SPP1665_Learning	3	5
12	1	5	6	3	stim_v01/AvoNeu.png	96	1.1	10	9	stim_v04/2.png	GoAvo	2	stim_v01/AvoNeg.png	2	9	10	0	6	6	21	3	1	0.433265618444	2017_Jun_08_1058	60.0043107195	cfc_SPP1665_Learning	3	5
17	0.5	5	8	None	stim_v01/AvoNeg.png	160	1.1	11	10	stim_v04/4.png	NoGoAvo	4	stim_v01/AvoNeu.png	2	7	15	0	7	7	79	3	0	0.466590701227	2017_Jun_08_1058	60.0043107195	cfc_SPP1665_Learning	3	5
16	1	5	8	None	stim_v01/WinPos.png	96	2.1	10	8	stim_v04/1.png	NoGoWin	3	stim_v01/WinNeu.png	2	7	14	0	8	8	41	3	0	0.316600511333	2017_Jun_08_1058	60.0043107195	cfc_SPP1665_Learning	3	5
12	1	5	6	3	stim_v01/WinPos.png	160	2.1	11	9	stim_v04/3.png	GoWin	1	stim_v01/WinNeu.png	2	9	10	0	9	9	12	3	1	0.449924386717	2017_Jun_08_1058	60.0043107195	cfc_SPP1665_Learning	3	5
16	0.5	5	8	None	stim_v01/AvoNeu.png	160	2.1	11	9	stim_v04/4.png	NoGoAvo	4	stim_v01/AvoNeg.png	2	7	14	0	10	10	70	3	0	0.349918651578	2017_Jun_08_1058	60.0043107195	cfc_SPP1665_Learning	3	5
16	0.5	5	8	None	stim_v01/WinPos.png	160	1.1	11	10	stim_v04/1.png	NoGoWin	3	stim_v01/WinNeu.png	2	7	14	0	11	11	51	None	1		2017_Jun_08_1058	60.0043107195	cfc_SPP1665_Learning	3	5
13	0.5	5	6	3	stim_v01/AvoNeg.png	96	1.1	10	9	stim_v04/2.png	GoAvo	2	stim_v01/AvoNeu.png	1	9	11	0	12	12	34	3	1	0.33326259995	2017_Jun_08_1058	60.0043107195	cfc_SPP1665_Learning	3	5
16	0.5	5	8	None	stim_v01/AvoNeu.png	96	2.1	10	8	stim_v04/4.png	NoGoAvo	4	stim_v01/AvoNeg.png	2	7	14	0	13	13	67	None	1		2017_Jun_08_1058	60.0043107195	cfc_SPP1665_Learning	3	5
13	1	5	6	3	stim_v01/AvoNeg.png	160	1.1	11	10	stim_v04/2.png	GoAvo	2	stim_v01/AvoNeu.png	2	9	11	0	14	14	37	3	1	0.499932687577	2017_Jun_08_1058	60.0043107195	cfc_SPP1665_Learning	3	5
13	0.5	5	6	3	stim_v01/AvoNeg.png	160	2.1	11	9	stim_v04/2.png	GoAvo	2	stim_v01/AvoNeu.png	2	9	11	0	15	15	33	None	0		2017_Jun_08_1058	60.0043107195	cfc_SPP1665_Learning	3	5
12	0.5	5	6	3	stim_v01/WinPos.png	96	2.1	10	8	stim_v04/3.png	GoWin	1	stim_v01/WinNeu.png	2	9	10	0	16	16	3	3	1	0.383261845327	2017_Jun_08_1058	60.0043107195	cfc_SPP1665_Learning	3	5
13	1	5	6	3	stim_v01/AvoNeg.png	96	2.1	10	8	stim_v04/2.png	GoAvo	2	stim_v01/AvoNeu.png	2	9	11	0	17	17	38	None	0		2017_Jun_08_1058	60.0043107195	cfc_SPP1665_Learning	3	5
12	1	5	6	3	stim_v01/AvoNeu.png	96	1.1	10	9	stim_v04/2.png	GoAvo	2	stim_v01/AvoNeg.png	1	9	10	0	18	18	32	None	0		2017_Jun_08_1058	60.0043107195	cfc_SPP1665_Learning	3	5
12	0.5	5	6	3	stim_v01/WinPos.png	160	1.1	11	10	stim_v04/3.png	GoWin	1	stim_v01/WinNeu.png	1	9	10	0	19	19	8	None	0		2017_Jun_08_1058	60.0043107195	cfc_SPP1665_Learning	3	5
16	1	5	8	None	stim_v01/WinPos.png	160	2.1	11	9	stim_v04/1.png	NoGoWin	3	stim_v01/WinNeu.png	2	7	14	0	20	20	40	None	1		2017_Jun_08_1058	60.0043107195	cfc_SPP1665_Learning	3	5
12	0.5	5	6	3	stim_v01/AvoNeu.png	160	2.1	11	9	stim_v04/2.png	GoAvo	2	stim_v01/AvoNeg.png	1	9	10	0	21	21	30	None	0		2017_Jun_08_1058	60.0043107195	cfc_SPP1665_Learning	3	5
16	0.5	5	8	None	stim_v01/WinPos.png	160	1.1	11	10	stim_v04/1.png	NoGoWin	3	stim_v01/WinNeu.png	2	7	14	0	22	22	49	None	1		2017_Jun_08_1058	60.0043107195	cfc_SPP1665_Learning	3	5
12	1	5	6	3	stim_v01/WinPos.png	160	1.1	11	10	stim_v04/3.png	GoWin	1	stim_v01/WinNeu.png	2	9	10	0	23	23	6	3	1	0.399946572651	2017_Jun_08_1058	60.0043107195	cfc_SPP1665_Learning	3	5
13	0.5	5	6	3	stim_v01/WinNeu.png	160	2.1	11	9	stim_v04/3.png	GoWin	1	stim_v01/WinPos.png	1	9	11	0	24	24	14	3	1	0.549921368223	2017_Jun_08_1058	60.0043107195	cfc_SPP1665_Learning	3	5
16	1	5	8	None	stim_v01/WinPos.png	96	1.1	10	9	stim_v04/1.png	NoGoWin	3	stim_v01/WinNeu.png	2	7	14	0	25	25	48	None	1		2017_Jun_08_1058	60.0043107195	cfc_SPP1665_Learning	3	5
17	1	5	8	None	stim_v01/WinNeu.png	96	1.1	10	9	stim_v04/1.png	NoGoWin	3	stim_v01/WinPos.png	1	7	15	0	26	26	56	None	1		2017_Jun_08_1058	60.0043107195	cfc_SPP1665_Learning	3	5
12	0.5	5	6	3	stim_v01/WinPos.png	96	1.1	10	9	stim_v04/3.png	GoWin	1	stim_v01/WinNeu.png	2	9	10	0	27	27	1	3	1	0.249975097422	2017_Jun_08_1058	60.0043107195	cfc_SPP1665_Learning	3	5
16	0.5	5	8	None	stim_v01/AvoNeu.png	96	1.1	10	9	stim_v04/4.png	NoGoAvo	4	stim_v01/AvoNeg.png	1	7	14	0	28	28	71	3	0	0.833231509459	2017_Jun_08_1058	60.0043107195	cfc_SPP1665_Learning	3	5
12	1	5	6	3	stim_v01/WinPos.png	160	2.1	11	9	stim_v04/3.png	GoWin	1	stim_v01/WinNeu.png	1	9	10	0	29	29	7	3	1	0.666587380883	2017_Jun_08_1058	60.0043107195	cfc_SPP1665_Learning	3	5
16	0.5	5	8	None	stim_v01/WinPos.png	96	2.1	10	8	stim_v04/1.png	NoGoWin	3	stim_v01/WinNeu.png	2	7	14	0	30	30	42	None	1		2017_Jun_08_1058	60.0043107195	cfc_SPP1665_Learning	3	5
16	0.5	5	8	None	stim_v01/AvoNeu.png	96	2.1	10	8	stim_v04/4.png	NoGoAvo	4	stim_v01/AvoNeg.png	1	7	14	0	31	31	65	3	0	0.79989918229	2017_Jun_08_1058	60.0043107195	cfc_SPP1665_Learning	3	5
17	0.5	5	8	None	stim_v01/AvoNeg.png	160	1.1	11	10	stim_v04/4.png	NoGoAvo	4	stim_v01/AvoNeu.png	2	7	15	0	32	32	76	3	0	0.34992831076	2017_Jun_08_1058	60.0043107195	cfc_SPP1665_Learning	3	5
16	0.5	5	8	None	stim_v01/AvoNeu.png	96	1.1	10	9	stim_v04/4.png	NoGoAvo	4	stim_v01/AvoNeg.png	1	7	14	0	33	33	64	3	0	0.316598700236	2017_Jun_08_1058	60.0043107195	cfc_SPP1665_Learning	3	5
12	0.5	5	6	3	stim_v01/WinPos.png	160	1.1	11	10	stim_v04/3.png	GoWin	1	stim_v01/WinNeu.png	2	9	10	0	34	34	4	3	1	0.199938120867	2017_Jun_08_1058	60.0043107195	cfc_SPP1665_Learning	3	5
12	1	5	6	3	stim_v01/WinPos.png	160	2.1	11	9	stim_v04/3.png	GoWin	1	stim_v01/WinNeu.png	2	9	10	0	35	35	10	3	1	0.283267580465	2017_Jun_08_1058	60.0043107195	cfc_SPP1665_Learning	3	5
13	0.5	5	6	3	stim_v01/WinNeu.png	96	2.1	10	8	stim_v04/3.png	GoWin	1	stim_v01/WinPos.png	1	9	11	0	36	36	17	3	1	0.499912765514	2017_Jun_08_1058	60.0043107195	cfc_SPP1665_Learning	3	5
12	0.5	5	6	3	stim_v01/WinPos.png	96	2.1	10	8	stim_v04/3.png	GoWin	1	stim_v01/WinNeu.png	1	9	10	0	37	37	0	3	1	0.499902502634	2017_Jun_08_1058	60.0043107195	cfc_SPP1665_Learning	3	5
16	1	5	8	None	stim_v01/WinPos.png	160	2.1	11	9	stim_v04/1.png	NoGoWin	3	stim_v01/WinNeu.png	2	7	14	0	38	38	50	None	1		2017_Jun_08_1058	60.0043107195	cfc_SPP1665_Learning	3	5
12	1	5	6	3	stim_v01/AvoNeu.png	160	2.1	11	9	stim_v04/2.png	GoAvo	2	stim_v01/AvoNeg.png	2	9	10	0	39	39	28	3	1	0.283266976767	2017_Jun_08_1058	60.0043107195	cfc_SPP1665_Learning	3	5
17	1	5	8	None	stim_v01/WinNeu.png	96	1.1	10	9	stim_v04/1.png	NoGoWin	3	stim_v01/WinPos.png	1	7	15	0	40	40	54	None	1		2017_Jun_08_1058	60.0043107195	cfc_SPP1665_Learning	3	5
16	0.5	5	8	None	stim_v01/WinPos.png	160	1.1	11	10	stim_v04/1.png	NoGoWin	3	stim_v01/WinNeu.png	2	7	14	0	41	41	45	None	1		2017_Jun_08_1058	60.0043107195	cfc_SPP1665_Learning	3	5
17	0.5	5	8	None	stim_v01/WinNeu.png	96	2.1	10	8	stim_v04/1.png	NoGoWin	3	stim_v01/WinPos.png	1	7	15	0	42	42	59	None	1		2017_Jun_08_1058	60.0043107195	cfc_SPP1665_Learning	3	5
16	0.5	5	8	None	stim_v01/AvoNeu.png	160	2.1	11	9	stim_v04/4.png	NoGoAvo	4	stim_v01/AvoNeg.png	1	7	14	0	43	43	61	3	0	0.299905521128	2017_Jun_08_1058	60.0043107195	cfc_SPP1665_Learning	3	5
16	1	5	8	None	stim_v01/WinPos.png	160	2.1	11	9	stim_v04/1.png	NoGoWin	3	stim_v01/WinNeu.png	2	7	14	0	44	44	47	None	1		2017_Jun_08_1058	60.0043107195	cfc_SPP1665_Learning	3	5
16	1	5	8	None	stim_v01/WinPos.png	160	2.1	11	9	stim_v04/1.png	NoGoWin	3	stim_v01/WinNeu.png	1	7	14	0	45	45	46	None	1		2017_Jun_08_1058	60.0043107195	cfc_SPP1665_Learning	3	5
12	1	5	6	3	stim_v01/AvoNeu.png	160	1.1	11	10	stim_v04/2.png	GoAvo	2	stim_v01/AvoNeg.png	2	9	10	0	46	46	27	3	1	0.366598247462	2017_Jun_08_1058	60.0043107195	cfc_SPP1665_Learning	3	5
13	0.5	5	6	3	stim_v01/AvoNeg.png	96	1.1	10	9	stim_v04/2.png	GoAvo	2	stim_v01/AvoNeu.png	1	9	11	0	47	47	39	3	1	0.233285238658	2017_Jun_08_1058	60.0043107195	cfc_SPP1665_Learning	3	5
12	0.5	5	6	3	stim_v01/AvoNeu.png	160	2.1	11	9	stim_v04/2.png	GoAvo	2	stim_v01/AvoNeg.png	1	9	10	0	48	48	24	3	1	0.216609264967	2017_Jun_08_1058	60.0043107195	cfc_SPP1665_Learning	3	5
13	0.5	5	6	3	stim_v01/WinNeu.png	96	2.1	10	8	stim_v04/3.png	GoWin	1	stim_v01/WinPos.png	2	9	11	0	49	49	13	3	1	0.183288709925	2017_Jun_08_1058	60.0043107195	cfc_SPP1665_Learning	3	5
16	1	5	8	None	stim_v01/AvoNeu.png	96	2.1	10	8	stim_v04/4.png	NoGoAvo	4	stim_v01/AvoNeg.png	1	7	14	0	50	50	60	3	0	0.266618773223	2017_Jun_08_1058	60.0043107195	cfc_SPP1665_Learning	3	5
16	1	5	8	None	stim_v01/AvoNeu.png	96	2.1	10	8	stim_v04/4.png	NoGoAvo	4	stim_v01/AvoNeg.png	2	7	14	0	51	51	66	None	1		2017_Jun_08_1058	60.0043107195	cfc_SPP1665_Learning	3	5
17	0.5	5	8	None	stim_v01/AvoNeg.png	96	1.1	10	9	stim_v04/4.png	NoGoAvo	4	stim_v01/AvoNeu.png	1	7	15	0	52	52	74	None	1		2017_Jun_08_1058	60.0043107195	cfc_SPP1665_Learning	3	5
16	1	5	8	None	stim_v01/AvoNeu.png	160	2.1	11	9	stim_v04/4.png	NoGoAvo	4	stim_v01/AvoNeg.png	1	7	14	0	53	53	69	None	1		2017_Jun_08_1058	60.0043107195	cfc_SPP1665_Learning	3	5
13	0.5	5	6	3	stim_v01/WinNeu.png	96	2.1	10	8	stim_v04/3.png	GoWin	1	stim_v01/WinPos.png	2	9	11	0	54	54	18	3	1	0.316636733265	2017_Jun_08_1058	60.0043107195	cfc_SPP1665_Learning	3	5
16	1	5	8	None	stim_v01/AvoNeu.png	160	1.1	11	10	stim_v04/4.png	NoGoAvo	4	stim_v01/AvoNeg.png	1	7	14	0	55	55	68	None	1		2017_Jun_08_1058	60.0043107195	cfc_SPP1665_Learning	3	5
17	1	5	8	None	stim_v01/WinNeu.png	96	1.1	10	9	stim_v04/1.png	NoGoWin	3	stim_v01/WinPos.png	1	7	15	0	56	56	57	None	1		2017_Jun_08_1058	60.0043107195	cfc_SPP1665_Learning	3	5
16	1	5	8	None	stim_v01/WinPos.png	96	2.1	10	8	stim_v04/1.png	NoGoWin	3	stim_v01/WinNeu.png	1	7	14	0	57	57	43	None	1		2017_Jun_08_1058	60.0043107195	cfc_SPP1665_Learning	3	5
17	0.5	5	8	None	stim_v01/WinNeu.png	160	1.1	11	10	stim_v04/1.png	NoGoWin	3	stim_v01/WinPos.png	1	7	15	0	58	58	58	None	1		2017_Jun_08_1058	60.0043107195	cfc_SPP1665_Learning	3	5
13	1	5	6	3	stim_v01/WinNeu.png	160	1.1	11	10	stim_v04/3.png	GoWin	1	stim_v01/WinPos.png	2	9	11	0	59	59	19	3	1	0.816581796668	2017_Jun_08_1058	60.0043107195	cfc_SPP1665_Learning	3	5
12	1	5	6	3	stim_v01/AvoNeu.png	96	1.1	10	9	stim_v04/2.png	GoAvo	2	stim_v01/AvoNeg.png	2	9	10	0	60	60	22	3	1	0.483256412037	2017_Jun_08_1058	60.0043107195	cfc_SPP1665_Learning	3	5
16	0.5	5	8	None	stim_v01/WinPos.png	96	1.1	10	9	stim_v04/1.png	NoGoWin	3	stim_v01/WinNeu.png	1	7	14	0	61	61	52	None	1		2017_Jun_08_1058	60.0043107195	cfc_SPP1665_Learning	3	5
12	0.5	5	6	3	stim_v01/WinPos.png	160	1.1	11	10	stim_v04/3.png	GoWin	1	stim_v01/WinNeu.png	2	9	10	0	62	62	11	3	1	0.216630092577	2017_Jun_08_1058	60.0043107195	cfc_SPP1665_Learning	3	5
13	1	5	6	3	stim_v01/WinNeu.png	96	2.1	10	8	stim_v04/3.png	GoWin	1	stim_v01/WinPos.png	1	9	11	0	63	63	15	3	1	0.299906426676	2017_Jun_08_1058	60.0043107195	cfc_SPP1665_Learning	3	5
16	0.5	5	8	None	stim_v01/AvoNeu.png	160	1.1	11	10	stim_v04/4.png	NoGoAvo	4	stim_v01/AvoNeg.png	2	7	14	0	64	64	63	None	1		2017_Jun_08_1058	60.0043107195	cfc_SPP1665_Learning	3	5
17	1	5	8	None	stim_v01/WinNeu.png	160	2.1	11	9	stim_v04/1.png	NoGoWin	3	stim_v01/WinPos.png	1	7	15	0	65	65	55	None	1		2017_Jun_08_1058	60.0043107195	cfc_SPP1665_Learning	3	5
17	1	5	8	None	stim_v01/AvoNeg.png	160	1.1	11	10	stim_v04/4.png	NoGoAvo	4	stim_v01/AvoNeu.png	1	7	15	0	66	66	78	None	1		2017_Jun_08_1058	60.0043107195	cfc_SPP1665_Learning	3	5
13	1	5	6	3	stim_v01/AvoNeg.png	96	2.1	10	8	stim_v04/2.png	GoAvo	2	stim_v01/AvoNeu.png	1	9	11	0	67	67	36	3	1	0.333298520032	2017_Jun_08_1058	60.0043107195	cfc_SPP1665_Learning	3	5
16	1	5	8	None	stim_v01/WinPos.png	160	2.1	11	9	stim_v04/1.png	NoGoWin	3	stim_v01/WinNeu.png	2	7	14	0	68	68	44	None	1		2017_Jun_08_1058	60.0043107195	cfc_SPP1665_Learning	3	5
12	0.5	5	6	3	stim_v01/AvoNeu.png	96	1.1	10	9	stim_v04/2.png	GoAvo	2	stim_v01/AvoNeg.png	1	9	10	0	69	69	31	3	1	0.266612736235	2017_Jun_08_1058	60.0043107195	cfc_SPP1665_Learning	3	5
12	1	5	6	3	stim_v01/WinPos.png	160	1.1	11	10	stim_v04/3.png	GoWin	1	stim_v01/WinNeu.png	2	9	10	0	70	70	9	3	1	0.383261543477	2017_Jun_08_1058	60.0043107195	cfc_SPP1665_Learning	3	5
17	1	5	8	None	stim_v01/WinNeu.png	96	1.1	10	9	stim_v04/1.png	NoGoWin	3	stim_v01/WinPos.png	1	7	15	0	71	71	53	None	1		2017_Jun_08_1058	60.0043107195	cfc_SPP1665_Learning	3	5
12	1	5	6	3	stim_v01/AvoNeu.png	96	1.1	10	9	stim_v04/2.png	GoAvo	2	stim_v01/AvoNeg.png	2	9	10	0	72	72	23	3	1	0.416614094557	2017_Jun_08_1058	60.0043107195	cfc_SPP1665_Learning	3	5
12	0.5	5	6	3	stim_v01/WinPos.png	160	2.1	11	9	stim_v04/3.png	GoWin	1	stim_v01/WinNeu.png	2	9	10	0	73	73	5	3	1	0.299933291276	2017_Jun_08_1058	60.0043107195	cfc_SPP1665_Learning	3	5
13	1	5	6	3	stim_v01/WinNeu.png	160	2.1	11	9	stim_v04/3.png	GoWin	1	stim_v01/WinPos.png	2	9	11	0	74	74	16	3	1	0.26662028247	2017_Jun_08_1058	60.0043107195	cfc_SPP1665_Learning	3	5
17	0.5	5	8	None	stim_v01/AvoNeg.png	96	2.1	10	8	stim_v04/4.png	NoGoAvo	4	stim_v01/AvoNeu.png	1	7	15	0	75	75	77	None	1		2017_Jun_08_1058	60.0043107195	cfc_SPP1665_Learning	3	5
12	0.5	5	6	3	stim_v01/AvoNeu.png	96	2.1	10	8	stim_v04/2.png	GoAvo	2	stim_v01/AvoNeg.png	1	9	10	0	76	76	25	3	1	0.433233622404	2017_Jun_08_1058	60.0043107195	cfc_SPP1665_Learning	3	5
12	0.5	5	6	3	stim_v01/AvoNeu.png	160	1.1	11	10	stim_v04/2.png	GoAvo	2	stim_v01/AvoNeg.png	1	9	10	0	77	77	26	3	1	0.433263203648	2017_Jun_08_1058	60.0043107195	cfc_SPP1665_Learning	3	5
12	1	5	6	3	stim_v01/AvoNeu.png	96	1.1	10	9	stim_v04/2.png	GoAvo	2	stim_v01/AvoNeg.png	2	9	10	0	78	78	29	3	1	0.349961514198	2017_Jun_08_1058	60.0043107195	cfc_SPP1665_Learning	3	5
12	0.5	5	6	3	stim_v01/WinPos.png	160	1.1	11	10	stim_v04/3.png	GoWin	1	stim_v01/WinNeu.png	2	9	10	0	79	79	2	3	1	0.249920764524	2017_Jun_08_1058	60.0043107195	cfc_SPP1665_Learning	3	5
