# Supplementary material for: θ-γ Cross-Frequency Transcranial Alternating Current Stimulation over the Trough Impairs Cognitive Control
Source: eNeuro. 2020 Sep 4;7(5):ENEURO.0126-20.2020. doi: 10.1523/ENEURO.0126-20.2020 (PMC7540931; doi:10.1523/ENEURO.0126-20.2020)
Supplement: Extended Data 1 — contains all materials, pseudonymized raw data and analysis scripts used in this study that are freely available at our repository. Download Extended Data 1, ZIP file. [file enu-eN-NWR-0126-20-s02.zip › 2020_cfc_tacs-master/data/raw/1_learning/s_cntrl/P_6_S_3_cfc_SPP1665_Learning_2017_Apr_06_1253.csv]

icFbackMarker	blineStop	circleMarker	cRespMarker	cResponse	cFback	trigStimulator	preCueStop	portStop	preCueStart	cue	cType	cueMarker	icFback	prepRespStop	icRespMarker	cFbackMarker	trials.thisRepN	trials.thisTrialN	trials.thisN	trials.thisIndex	buttonBox_Response.keys	buttonBox_Response.corr	buttonBox_Response.rt	date	frameRate	expName	session	participant
																								2017_Apr_06_1253	60.0087850543	cfc_SPP1665_Learning	3	6
16	1	5	8	None	stim_v01/WinPos.png	160	1.1	11	10	stim_v02/2.png	NoGoWin	3	stim_v01/WinNeu.png	2	7	14	0	0	0	43	3	0	0.33339501088	2017_Apr_06_1253	60.0087850543	cfc_SPP1665_Learning	3	6
13	1	5	6	3	stim_v01/AvoNeg.png	96	1.1	10	9	stim_v02/4.png	GoAvo	2	stim_v01/AvoNeu.png	2	9	11	0	1	1	37	3	1	0.433262529925	2017_Apr_06_1253	60.0087850543	cfc_SPP1665_Learning	3	6
16	1	5	8	None	stim_v01/WinPos.png	96	1.1	10	9	stim_v02/2.png	NoGoWin	3	stim_v01/WinNeu.png	2	7	14	0	2	2	42	None	1		2017_Apr_06_1253	60.0087850543	cfc_SPP1665_Learning	3	6
16	0.5	5	8	None	stim_v01/WinPos.png	96	2.1	10	8	stim_v02/2.png	NoGoWin	3	stim_v01/WinNeu.png	2	7	14	0	3	3	49	None	1		2017_Apr_06_1253	60.0087850543	cfc_SPP1665_Learning	3	6
12	1	5	6	3	stim_v01/WinPos.png	96	1.1	10	9	stim_v02/1.png	GoWin	1	stim_v01/WinNeu.png	2	9	10	0	4	4	12	3	1	0.449926937764	2017_Apr_06_1253	60.0087850543	cfc_SPP1665_Learning	3	6
12	0.5	5	6	3	stim_v01/WinPos.png	160	1.1	11	10	stim_v02/1.png	GoWin	1	stim_v01/WinNeu.png	1	9	10	0	5	5	4	3	1	0.449917580486	2017_Apr_06_1253	60.0087850543	cfc_SPP1665_Learning	3	6
16	1	5	8	None	stim_v01/AvoNeu.png	160	2.1	11	9	stim_v02/3.png	NoGoAvo	4	stim_v01/AvoNeg.png	2	7	14	0	6	6	64	3	0	0.333259783109	2017_Apr_06_1253	60.0087850543	cfc_SPP1665_Learning	3	6
17	0.5	5	8	None	stim_v01/AvoNeg.png	160	1.1	11	10	stim_v02/3.png	NoGoAvo	4	stim_v01/AvoNeu.png	2	7	15	0	7	7	78	None	1		2017_Apr_06_1253	60.0087850543	cfc_SPP1665_Learning	3	6
17	0.5	5	8	None	stim_v01/AvoNeg.png	160	2.1	11	9	stim_v02/3.png	NoGoAvo	4	stim_v01/AvoNeu.png	1	7	15	0	8	8	74	None	1		2017_Apr_06_1253	60.0087850543	cfc_SPP1665_Learning	3	6
12	1	5	6	3	stim_v01/AvoNeu.png	160	1.1	11	10	stim_v02/4.png	GoAvo	2	stim_v01/AvoNeg.png	1	9	10	0	9	9	31	None	0		2017_Apr_06_1253	60.0087850543	cfc_SPP1665_Learning	3	6
12	0.5	5	6	3	stim_v01/WinPos.png	96	1.1	10	9	stim_v02/1.png	GoWin	1	stim_v01/WinNeu.png	2	9	10	0	10	10	10	3	1	0.349932944533	2017_Apr_06_1253	60.0087850543	cfc_SPP1665_Learning	3	6
17	1	5	8	None	stim_v01/WinNeu.png	96	1.1	10	9	stim_v02/2.png	NoGoWin	3	stim_v01/WinPos.png	1	7	15	0	11	11	53	None	1		2017_Apr_06_1253	60.0087850543	cfc_SPP1665_Learning	3	6
16	1	5	8	None	stim_v01/WinPos.png	96	1.1	10	9	stim_v02/2.png	NoGoWin	3	stim_v01/WinNeu.png	1	7	14	0	12	12	41	None	1		2017_Apr_06_1253	60.0087850543	cfc_SPP1665_Learning	3	6
13	1	5	6	3	stim_v01/AvoNeg.png	96	2.1	10	8	stim_v02/4.png	GoAvo	2	stim_v01/AvoNeu.png	1	9	11	0	13	13	38	3	1	0.66653677154	2017_Apr_06_1253	60.0087850543	cfc_SPP1665_Learning	3	6
12	0.5	5	6	3	stim_v01/AvoNeu.png	160	2.1	11	9	stim_v02/4.png	GoAvo	2	stim_v01/AvoNeg.png	1	9	10	0	14	14	25	None	0		2017_Apr_06_1253	60.0087850543	cfc_SPP1665_Learning	3	6
17	0.5	5	8	None	stim_v01/AvoNeg.png	96	2.1	10	8	stim_v02/3.png	NoGoAvo	4	stim_v01/AvoNeu.png	2	7	15	0	15	15	73	3	0	0.549947493592	2017_Apr_06_1253	60.0087850543	cfc_SPP1665_Learning	3	6
12	0.5	5	6	3	stim_v01/WinPos.png	96	1.1	10	9	stim_v02/1.png	GoWin	1	stim_v01/WinNeu.png	1	9	10	0	16	16	9	3	1	0.599934076463	2017_Apr_06_1253	60.0087850543	cfc_SPP1665_Learning	3	6
16	1	5	8	None	stim_v01/AvoNeu.png	96	1.1	10	9	stim_v02/3.png	NoGoAvo	4	stim_v01/AvoNeg.png	2	7	14	0	17	17	63	3	0	0.349897628352	2017_Apr_06_1253	60.0087850543	cfc_SPP1665_Learning	3	6
16	0.5	5	8	None	stim_v01/WinPos.png	160	2.1	11	9	stim_v02/2.png	NoGoWin	3	stim_v01/WinNeu.png	2	7	14	0	18	18	50	None	1		2017_Apr_06_1253	60.0087850543	cfc_SPP1665_Learning	3	6
16	1	5	8	None	stim_v01/WinPos.png	160	2.1	11	9	stim_v02/2.png	NoGoWin	3	stim_v01/WinNeu.png	2	7	14	0	19	19	45	None	1		2017_Apr_06_1253	60.0087850543	cfc_SPP1665_Learning	3	6
17	1	5	8	None	stim_v01/AvoNeg.png	160	1.1	11	10	stim_v02/3.png	NoGoAvo	4	stim_v01/AvoNeu.png	1	7	15	0	20	20	79	None	1		2017_Apr_06_1253	60.0087850543	cfc_SPP1665_Learning	3	6
16	1	5	8	None	stim_v01/WinPos.png	160	1.1	11	10	stim_v02/2.png	NoGoWin	3	stim_v01/WinNeu.png	2	7	14	0	21	21	52	None	1		2017_Apr_06_1253	60.0087850543	cfc_SPP1665_Learning	3	6
17	1	5	8	None	stim_v01/AvoNeg.png	96	2.1	10	8	stim_v02/3.png	NoGoAvo	4	stim_v01/AvoNeu.png	1	7	15	0	22	22	76	None	1		2017_Apr_06_1253	60.0087850543	cfc_SPP1665_Learning	3	6
16	0.5	5	8	None	stim_v01/AvoNeu.png	160	1.1	11	10	stim_v02/3.png	NoGoAvo	4	stim_v01/AvoNeg.png	1	7	14	0	23	23	69	None	1		2017_Apr_06_1253	60.0087850543	cfc_SPP1665_Learning	3	6
13	1	5	6	3	stim_v01/WinNeu.png	96	1.1	10	9	stim_v02/1.png	GoWin	1	stim_v01/WinPos.png	1	9	11	0	24	24	16	3	1	0.299915573198	2017_Apr_06_1253	60.0087850543	cfc_SPP1665_Learning	3	6
17	1	5	8	None	stim_v01/AvoNeg.png	96	1.1	10	9	stim_v02/3.png	NoGoAvo	4	stim_v01/AvoNeu.png	1	7	15	0	25	25	75	None	1		2017_Apr_06_1253	60.0087850543	cfc_SPP1665_Learning	3	6
16	0.5	5	8	None	stim_v01/WinPos.png	160	2.1	11	9	stim_v02/2.png	NoGoWin	3	stim_v01/WinNeu.png	1	7	14	0	26	26	47	None	1		2017_Apr_06_1253	60.0087850543	cfc_SPP1665_Learning	3	6
17	1	5	8	None	stim_v01/WinNeu.png	96	1.1	10	9	stim_v02/2.png	NoGoWin	3	stim_v01/WinPos.png	1	7	15	0	27	27	57	None	1		2017_Apr_06_1253	60.0087850543	cfc_SPP1665_Learning	3	6
12	0.5	5	6	3	stim_v01/AvoNeu.png	96	2.1	10	8	stim_v02/4.png	GoAvo	2	stim_v01/AvoNeg.png	2	9	10	0	28	28	30	3	1	0.449948067103	2017_Apr_06_1253	60.0087850543	cfc_SPP1665_Learning	3	6
12	1	5	6	3	stim_v01/AvoNeu.png	96	2.1	10	8	stim_v02/4.png	GoAvo	2	stim_v01/AvoNeg.png	1	9	10	0	29	29	23	3	1	0.483215004004	2017_Apr_06_1253	60.0087850543	cfc_SPP1665_Learning	3	6
12	0.5	5	6	3	stim_v01/WinPos.png	160	1.1	11	10	stim_v02/1.png	GoWin	1	stim_v01/WinNeu.png	1	9	10	0	30	30	8	3	1	0.399925866204	2017_Apr_06_1253	60.0087850543	cfc_SPP1665_Learning	3	6
16	1	5	8	None	stim_v01/AvoNeu.png	160	1.1	11	10	stim_v02/3.png	NoGoAvo	4	stim_v01/AvoNeg.png	1	7	14	0	31	31	61	None	1		2017_Apr_06_1253	60.0087850543	cfc_SPP1665_Learning	3	6
12	0.5	5	6	3	stim_v01/AvoNeu.png	96	1.1	10	9	stim_v02/4.png	GoAvo	2	stim_v01/AvoNeg.png	2	9	10	0	32	32	21	3	1	0.433212121358	2017_Apr_06_1253	60.0087850543	cfc_SPP1665_Learning	3	6
12	0.5	5	6	3	stim_v01/WinPos.png	96	1.1	10	9	stim_v02/1.png	GoWin	1	stim_v01/WinNeu.png	1	9	10	0	33	33	6	3	1	0.416624684682	2017_Apr_06_1253	60.0087850543	cfc_SPP1665_Learning	3	6
12	0.5	5	6	3	stim_v01/AvoNeu.png	160	1.1	11	10	stim_v02/4.png	GoAvo	2	stim_v01/AvoNeg.png	2	9	10	0	34	34	24	3	1	0.366595239439	2017_Apr_06_1253	60.0087850543	cfc_SPP1665_Learning	3	6
12	0.5	5	6	3	stim_v01/AvoNeu.png	96	2.1	10	8	stim_v02/4.png	GoAvo	2	stim_v01/AvoNeg.png	2	9	10	0	35	35	26	3	1	0.31657183115	2017_Apr_06_1253	60.0087850543	cfc_SPP1665_Learning	3	6
13	1	5	6	3	stim_v01/AvoNeg.png	160	2.1	11	9	stim_v02/4.png	GoAvo	2	stim_v01/AvoNeu.png	2	9	11	0	36	36	36	3	1	0.533261654567	2017_Apr_06_1253	60.0087850543	cfc_SPP1665_Learning	3	6
13	1	5	6	3	stim_v01/AvoNeg.png	160	2.1	11	9	stim_v02/4.png	GoAvo	2	stim_v01/AvoNeu.png	2	9	11	0	37	37	35	3	1	0.416544393194	2017_Apr_06_1253	60.0087850543	cfc_SPP1665_Learning	3	6
12	1	5	6	3	stim_v01/WinPos.png	96	2.1	10	8	stim_v02/1.png	GoWin	1	stim_v01/WinNeu.png	2	9	10	0	38	38	3	3	1	0.283268370677	2017_Apr_06_1253	60.0087850543	cfc_SPP1665_Learning	3	6
13	0.5	5	6	3	stim_v01/AvoNeg.png	96	1.1	10	9	stim_v02/4.png	GoAvo	2	stim_v01/AvoNeu.png	2	9	11	0	39	39	33	3	1	0.566576585251	2017_Apr_06_1253	60.0087850543	cfc_SPP1665_Learning	3	6
16	1	5	8	None	stim_v01/AvoNeu.png	96	2.1	10	8	stim_v02/3.png	NoGoAvo	4	stim_v01/AvoNeg.png	1	7	14	0	40	40	65	None	1		2017_Apr_06_1253	60.0087850543	cfc_SPP1665_Learning	3	6
12	0.5	5	6	3	stim_v01/WinPos.png	160	2.1	11	9	stim_v02/1.png	GoWin	1	stim_v01/WinNeu.png	2	9	10	0	41	41	0	3	1	0.299963265134	2017_Apr_06_1253	60.0087850543	cfc_SPP1665_Learning	3	6
12	0.5	5	6	3	stim_v01/WinPos.png	96	2.1	10	8	stim_v02/1.png	GoWin	1	stim_v01/WinNeu.png	1	9	10	0	42	42	7	3	1	0.349889176618	2017_Apr_06_1253	60.0087850543	cfc_SPP1665_Learning	3	6
13	0.5	5	6	3	stim_v01/WinNeu.png	160	1.1	11	10	stim_v02/1.png	GoWin	1	stim_v01/WinPos.png	2	9	11	0	43	43	17	3	1	0.483236133343	2017_Apr_06_1253	60.0087850543	cfc_SPP1665_Learning	3	6
16	1	5	8	None	stim_v01/AvoNeu.png	160	2.1	11	9	stim_v02/3.png	NoGoAvo	4	stim_v01/AvoNeg.png	1	7	14	0	44	44	62	None	1		2017_Apr_06_1253	60.0087850543	cfc_SPP1665_Learning	3	6
17	0.5	5	8	None	stim_v01/WinNeu.png	160	1.1	11	10	stim_v02/2.png	NoGoWin	3	stim_v01/WinPos.png	2	7	15	0	45	45	54	None	1		2017_Apr_06_1253	60.0087850543	cfc_SPP1665_Learning	3	6
16	1	5	8	None	stim_v01/AvoNeu.png	96	2.1	10	8	stim_v02/3.png	NoGoAvo	4	stim_v01/AvoNeg.png	2	7	14	0	46	46	66	None	1		2017_Apr_06_1253	60.0087850543	cfc_SPP1665_Learning	3	6
12	0.5	5	6	3	stim_v01/WinPos.png	96	2.1	10	8	stim_v02/1.png	GoWin	1	stim_v01/WinNeu.png	1	9	10	0	47	47	2	3	1	0.549953832395	2017_Apr_06_1253	60.0087850543	cfc_SPP1665_Learning	3	6
13	0.5	5	6	3	stim_v01/WinNeu.png	160	1.1	11	10	stim_v02/1.png	GoWin	1	stim_v01/WinPos.png	1	9	11	0	48	48	13	3	1	0.383255723259	2017_Apr_06_1253	60.0087850543	cfc_SPP1665_Learning	3	6
17	1	5	8	None	stim_v01/WinNeu.png	160	2.1	11	9	stim_v02/2.png	NoGoWin	3	stim_v01/WinPos.png	2	7	15	0	49	49	55	None	1		2017_Apr_06_1253	60.0087850543	cfc_SPP1665_Learning	3	6
13	0.5	5	6	3	stim_v01/WinNeu.png	160	2.1	11	9	stim_v02/1.png	GoWin	1	stim_v01/WinPos.png	1	9	11	0	50	50	15	3	1	0.366599465307	2017_Apr_06_1253	60.0087850543	cfc_SPP1665_Learning	3	6
16	1	5	8	None	stim_v01/AvoNeu.png	160	2.1	11	9	stim_v02/3.png	NoGoAvo	4	stim_v01/AvoNeg.png	2	7	14	0	51	51	71	None	1		2017_Apr_06_1253	60.0087850543	cfc_SPP1665_Learning	3	6
16	1	5	8	None	stim_v01/AvoNeu.png	96	1.1	10	9	stim_v02/3.png	NoGoAvo	4	stim_v01/AvoNeg.png	2	7	14	0	52	52	68	None	1		2017_Apr_06_1253	60.0087850543	cfc_SPP1665_Learning	3	6
12	1	5	6	3	stim_v01/WinPos.png	160	1.1	11	10	stim_v02/1.png	GoWin	1	stim_v01/WinNeu.png	1	9	10	0	53	53	11	3	1	0.849933095457	2017_Apr_06_1253	60.0087850543	cfc_SPP1665_Learning	3	6
12	0.5	5	6	3	stim_v01/WinPos.png	96	2.1	10	8	stim_v02/1.png	GoWin	1	stim_v01/WinNeu.png	2	9	10	0	54	54	5	3	1	0.366633574097	2017_Apr_06_1253	60.0087850543	cfc_SPP1665_Learning	3	6
16	1	5	8	None	stim_v01/WinPos.png	160	2.1	11	9	stim_v02/2.png	NoGoWin	3	stim_v01/WinNeu.png	2	7	14	0	55	55	51	None	1		2017_Apr_06_1253	60.0087850543	cfc_SPP1665_Learning	3	6
12	0.5	5	6	3	stim_v01/AvoNeu.png	160	2.1	11	9	stim_v02/4.png	GoAvo	2	stim_v01/AvoNeg.png	1	9	10	0	56	56	20	3	1	0.433261020687	2017_Apr_06_1253	60.0087850543	cfc_SPP1665_Learning	3	6
12	1	5	6	3	stim_v01/AvoNeu.png	96	2.1	10	8	stim_v02/4.png	GoAvo	2	stim_v01/AvoNeg.png	1	9	10	0	57	57	27	3	1	0.51658094695	2017_Apr_06_1253	60.0087850543	cfc_SPP1665_Learning	3	6
13	1	5	6	3	stim_v01/WinNeu.png	96	2.1	10	8	stim_v02/1.png	GoWin	1	stim_v01/WinPos.png	1	9	11	0	58	58	19	3	1	0.41659600915	2017_Apr_06_1253	60.0087850543	cfc_SPP1665_Learning	3	6
16	0.5	5	8	None	stim_v01/WinPos.png	160	2.1	11	9	stim_v02/2.png	NoGoWin	3	stim_v01/WinNeu.png	1	7	14	0	59	59	48	None	1		2017_Apr_06_1253	60.0087850543	cfc_SPP1665_Learning	3	6
16	1	5	8	None	stim_v01/WinPos.png	96	2.1	10	8	stim_v02/2.png	NoGoWin	3	stim_v01/WinNeu.png	1	7	14	0	60	60	44	None	1		2017_Apr_06_1253	60.0087850543	cfc_SPP1665_Learning	3	6
17	1	5	8	None	stim_v01/AvoNeg.png	160	1.1	11	10	stim_v02/3.png	NoGoAvo	4	stim_v01/AvoNeu.png	2	7	15	0	61	61	77	None	1		2017_Apr_06_1253	60.0087850543	cfc_SPP1665_Learning	3	6
16	0.5	5	8	None	stim_v01/AvoNeu.png	96	2.1	10	8	stim_v02/3.png	NoGoAvo	4	stim_v01/AvoNeg.png	1	7	14	0	62	62	60	None	1		2017_Apr_06_1253	60.0087850543	cfc_SPP1665_Learning	3	6
17	0.5	5	8	None	stim_v01/WinNeu.png	160	2.1	11	9	stim_v02/2.png	NoGoWin	3	stim_v01/WinPos.png	2	7	15	0	63	63	58	None	1		2017_Apr_06_1253	60.0087850543	cfc_SPP1665_Learning	3	6
12	1	5	6	3	stim_v01/AvoNeu.png	160	2.1	11	9	stim_v02/4.png	GoAvo	2	stim_v01/AvoNeg.png	1	9	10	0	64	64	28	3	1	0.449923919287	2017_Apr_06_1253	60.0087850543	cfc_SPP1665_Learning	3	6
13	1	5	6	3	stim_v01/WinNeu.png	160	2.1	11	9	stim_v02/1.png	GoWin	1	stim_v01/WinPos.png	1	9	11	0	65	65	14	3	1	0.349925398341	2017_Apr_06_1253	60.0087850543	cfc_SPP1665_Learning	3	6
16	0.5	5	8	None	stim_v01/WinPos.png	160	1.1	11	10	stim_v02/2.png	NoGoWin	3	stim_v01/WinNeu.png	1	7	14	0	66	66	40	None	1		2017_Apr_06_1253	60.0087850543	cfc_SPP1665_Learning	3	6
13	1	5	6	3	stim_v01/AvoNeg.png	96	2.1	10	8	stim_v02/4.png	GoAvo	2	stim_v01/AvoNeu.png	2	9	11	0	67	67	34	3	1	0.349933548228	2017_Apr_06_1253	60.0087850543	cfc_SPP1665_Learning	3	6
12	1	5	6	3	stim_v01/WinPos.png	96	1.1	10	9	stim_v02/1.png	GoWin	1	stim_v01/WinNeu.png	2	9	10	0	68	68	1	3	1	0.366586184008	2017_Apr_06_1253	60.0087850543	cfc_SPP1665_Learning	3	6
16	0.5	5	8	None	stim_v01/AvoNeu.png	96	1.1	10	9	stim_v02/3.png	NoGoAvo	4	stim_v01/AvoNeg.png	2	7	14	0	69	69	67	None	1		2017_Apr_06_1253	60.0087850543	cfc_SPP1665_Learning	3	6
16	0.5	5	8	None	stim_v01/AvoNeu.png	96	1.1	10	9	stim_v02/3.png	NoGoAvo	4	stim_v01/AvoNeg.png	2	7	14	0	70	70	72	None	1		2017_Apr_06_1253	60.0087850543	cfc_SPP1665_Learning	3	6
12	0.5	5	6	3	stim_v01/AvoNeu.png	160	2.1	11	9	stim_v02/4.png	GoAvo	2	stim_v01/AvoNeg.png	2	9	10	0	71	71	32	3	1	0.533239015988	2017_Apr_06_1253	60.0087850543	cfc_SPP1665_Learning	3	6
17	0.5	5	8	None	stim_v01/WinNeu.png	96	2.1	10	8	stim_v02/2.png	NoGoWin	3	stim_v01/WinPos.png	1	7	15	0	72	72	56	None	1		2017_Apr_06_1253	60.0087850543	cfc_SPP1665_Learning	3	6
13	0.5	5	6	3	stim_v01/WinNeu.png	160	1.1	11	10	stim_v02/1.png	GoWin	1	stim_v01/WinPos.png	1	9	11	0	73	73	18	3	1	0.483256960834	2017_Apr_06_1253	60.0087850543	cfc_SPP1665_Learning	3	6
12	1	5	6	3	stim_v01/AvoNeu.png	160	1.1	11	10	stim_v02/4.png	GoAvo	2	stim_v01/AvoNeg.png	1	9	10	0	74	74	22	3	1	0.416586651872	2017_Apr_06_1253	60.0087850543	cfc_SPP1665_Learning	3	6
17	0.5	5	8	None	stim_v01/WinNeu.png	96	1.1	10	9	stim_v02/2.png	NoGoWin	3	stim_v01/WinPos.png	2	7	15	0	75	75	59	None	1		2017_Apr_06_1253	60.0087850543	cfc_SPP1665_Learning	3	6
12	0.5	5	6	3	stim_v01/AvoNeu.png	96	1.1	10	9	stim_v02/4.png	GoAvo	2	stim_v01/AvoNeg.png	2	9	10	0	76	76	29	3	1	0.466627567328	2017_Apr_06_1253	60.0087850543	cfc_SPP1665_Learning	3	6
16	1	5	8	None	stim_v01/AvoNeu.png	160	1.1	11	10	stim_v02/3.png	NoGoAvo	4	stim_v01/AvoNeg.png	2	7	14	0	77	77	70	None	1		2017_Apr_06_1253	60.0087850543	cfc_SPP1665_Learning	3	6
16	0.5	5	8	None	stim_v01/WinPos.png	160	1.1	11	10	stim_v02/2.png	NoGoWin	3	stim_v01/WinNeu.png	1	7	14	0	78	78	46	None	1		2017_Apr_06_1253	60.0087850543	cfc_SPP1665_Learning	3	6
13	0.5	5	6	3	stim_v01/AvoNeg.png	96	2.1	10	8	stim_v02/4.png	GoAvo	2	stim_v01/AvoNeu.png	1	9	11	0	79	79	39	3	1	0.699946784251	2017_Apr_06_1253	60.0087850543	cfc_SPP1665_Learning	3	6
