# Supplementary material for: θ-γ Cross-Frequency Transcranial Alternating Current Stimulation over the Trough Impairs Cognitive Control
Source: eNeuro. 2020 Sep 4;7(5):ENEURO.0126-20.2020. doi: 10.1523/ENEURO.0126-20.2020 (PMC7540931; doi:10.1523/ENEURO.0126-20.2020)
Supplement: Extended Data 1 — contains all materials, pseudonymized raw data and analysis scripts used in this study that are freely available at our repository. Download Extended Data 1, ZIP file. [file enu-eN-NWR-0126-20-s02.zip › 2020_cfc_tacs-master/data/raw/1_learning/s_cntrl/P_7_S_5_cfc_SPP1665_Learning_2017_Apr_04_1008.csv]

icFbackMarker	blineStop	circleMarker	cRespMarker	cResponse	cFback	trigStimulator	preCueStop	portStop	preCueStart	cue	cType	cueMarker	icFback	prepRespStop	icRespMarker	cFbackMarker	trials.thisRepN	trials.thisTrialN	trials.thisN	trials.thisIndex	buttonBox_Response.keys	buttonBox_Response.corr	buttonBox_Response.rt	date	frameRate	expName	session	participant
																								2017_Apr_04_1008	60.0011953512	cfc_SPP1665_Learning	5	7
12	0.5	5	6	3	stim_v01/WinPos.png	160	1.1	11	10	stim_v06/4.png	GoWin	1	stim_v01/WinNeu.png	2	9	10	0	0	0	8	None	0		2017_Apr_04_1008	60.0011953512	cfc_SPP1665_Learning	5	7
17	1	5	8	None	stim_v01/WinNeu.png	160	2.1	11	9	stim_v06/1.png	NoGoWin	3	stim_v01/WinPos.png	2	7	15	0	1	1	55	None	1		2017_Apr_04_1008	60.0011953512	cfc_SPP1665_Learning	5	7
12	0.5	5	6	3	stim_v01/AvoNeu.png	96	1.1	10	9	stim_v06/3.png	GoAvo	2	stim_v01/AvoNeg.png	2	9	10	0	2	2	27	None	0		2017_Apr_04_1008	60.0011953512	cfc_SPP1665_Learning	5	7
12	1	5	6	3	stim_v01/AvoNeu.png	160	1.1	11	10	stim_v06/3.png	GoAvo	2	stim_v01/AvoNeg.png	1	9	10	0	3	3	24	3	1	0.583298922394	2017_Apr_04_1008	60.0011953512	cfc_SPP1665_Learning	5	7
12	1	5	6	3	stim_v01/AvoNeu.png	160	2.1	11	9	stim_v06/3.png	GoAvo	2	stim_v01/AvoNeg.png	1	9	10	0	4	4	28	3	1	0.266606296598	2017_Apr_04_1008	60.0011953512	cfc_SPP1665_Learning	5	7
16	1	5	8	None	stim_v01/WinPos.png	96	2.1	10	8	stim_v06/1.png	NoGoWin	3	stim_v01/WinNeu.png	2	7	14	0	5	5	47	3	0	0.316585770775	2017_Apr_04_1008	60.0011953512	cfc_SPP1665_Learning	5	7
12	0.5	5	6	3	stim_v01/WinPos.png	160	2.1	11	9	stim_v06/4.png	GoWin	1	stim_v01/WinNeu.png	1	9	10	0	6	6	7	3	1	0.416584261523	2017_Apr_04_1008	60.0011953512	cfc_SPP1665_Learning	5	7
17	1	5	8	None	stim_v01/WinNeu.png	160	2.1	11	9	stim_v06/1.png	NoGoWin	3	stim_v01/WinPos.png	1	7	15	0	7	7	54	None	1		2017_Apr_04_1008	60.0011953512	cfc_SPP1665_Learning	5	7
12	0.5	5	6	3	stim_v01/WinPos.png	160	2.1	11	9	stim_v06/4.png	GoWin	1	stim_v01/WinNeu.png	2	9	10	0	8	8	2	3	1	0.333264813306	2017_Apr_04_1008	60.0011953512	cfc_SPP1665_Learning	5	7
12	0.5	5	6	3	stim_v01/WinPos.png	96	1.1	10	9	stim_v06/4.png	GoWin	1	stim_v01/WinNeu.png	1	9	10	0	9	9	6	3	1	0.333258172598	2017_Apr_04_1008	60.0011953512	cfc_SPP1665_Learning	5	7
16	1	5	8	None	stim_v01/AvoNeu.png	160	1.1	11	10	stim_v06/2.png	NoGoAvo	4	stim_v01/AvoNeg.png	1	7	14	0	10	10	61	None	1		2017_Apr_04_1008	60.0011953512	cfc_SPP1665_Learning	5	7
12	1	5	6	3	stim_v01/WinPos.png	96	2.1	10	8	stim_v06/4.png	GoWin	1	stim_v01/WinNeu.png	1	9	10	0	11	11	12	3	1	0.833243683782	2017_Apr_04_1008	60.0011953512	cfc_SPP1665_Learning	5	7
12	0.5	5	6	3	stim_v01/WinPos.png	96	2.1	10	8	stim_v06/4.png	GoWin	1	stim_v01/WinNeu.png	1	9	10	0	12	12	9	3	1	0.299933592924	2017_Apr_04_1008	60.0011953512	cfc_SPP1665_Learning	5	7
12	1	5	6	3	stim_v01/AvoNeu.png	160	1.1	11	10	stim_v06/3.png	GoAvo	2	stim_v01/AvoNeg.png	2	9	10	0	13	13	22	3	1	0.349950194694	2017_Apr_04_1008	60.0011953512	cfc_SPP1665_Learning	5	7
13	0.5	5	6	3	stim_v01/AvoNeg.png	96	1.1	10	9	stim_v06/3.png	GoAvo	2	stim_v01/AvoNeu.png	2	9	11	0	14	14	34	3	1	0.349987624136	2017_Apr_04_1008	60.0011953512	cfc_SPP1665_Learning	5	7
17	1	5	8	None	stim_v01/WinNeu.png	96	1.1	10	9	stim_v06/1.png	NoGoWin	3	stim_v01/WinPos.png	2	7	15	0	15	15	53	None	1		2017_Apr_04_1008	60.0011953512	cfc_SPP1665_Learning	5	7
13	0.5	5	6	3	stim_v01/AvoNeg.png	96	2.1	10	8	stim_v06/3.png	GoAvo	2	stim_v01/AvoNeu.png	2	9	11	0	16	16	37	3	1	0.283275378068	2017_Apr_04_1008	60.0011953512	cfc_SPP1665_Learning	5	7
16	1	5	8	None	stim_v01/AvoNeu.png	160	1.1	11	10	stim_v06/2.png	NoGoAvo	4	stim_v01/AvoNeg.png	2	7	14	0	17	17	64	None	1		2017_Apr_04_1008	60.0011953512	cfc_SPP1665_Learning	5	7
13	1	5	6	3	stim_v01/AvoNeg.png	96	2.1	10	8	stim_v06/3.png	GoAvo	2	stim_v01/AvoNeu.png	1	9	11	0	18	18	38	3	1	0.416602372544	2017_Apr_04_1008	60.0011953512	cfc_SPP1665_Learning	5	7
13	1	5	6	3	stim_v01/WinNeu.png	96	1.1	10	9	stim_v06/4.png	GoWin	1	stim_v01/WinPos.png	1	9	11	0	19	19	17	3	1	0.249951703945	2017_Apr_04_1008	60.0011953512	cfc_SPP1665_Learning	5	7
13	0.5	5	6	3	stim_v01/WinNeu.png	160	1.1	11	10	stim_v06/4.png	GoWin	1	stim_v01/WinPos.png	1	9	11	0	20	20	18	3	1	0.249954722449	2017_Apr_04_1008	60.0011953512	cfc_SPP1665_Learning	5	7
16	0.5	5	8	None	stim_v01/WinPos.png	160	2.1	11	9	stim_v06/1.png	NoGoWin	3	stim_v01/WinNeu.png	2	7	14	0	21	21	48	None	1		2017_Apr_04_1008	60.0011953512	cfc_SPP1665_Learning	5	7
16	0.5	5	8	None	stim_v01/AvoNeu.png	160	2.1	11	9	stim_v06/2.png	NoGoAvo	4	stim_v01/AvoNeg.png	1	7	14	0	22	22	67	None	1		2017_Apr_04_1008	60.0011953512	cfc_SPP1665_Learning	5	7
13	1	5	6	3	stim_v01/AvoNeg.png	96	1.1	10	9	stim_v06/3.png	GoAvo	2	stim_v01/AvoNeu.png	2	9	11	0	23	23	35	3	1	0.299939629931	2017_Apr_04_1008	60.0011953512	cfc_SPP1665_Learning	5	7
12	0.5	5	6	3	stim_v01/AvoNeu.png	96	1.1	10	9	stim_v06/3.png	GoAvo	2	stim_v01/AvoNeg.png	1	9	10	0	24	24	32	3	1	0.283272661414	2017_Apr_04_1008	60.0011953512	cfc_SPP1665_Learning	5	7
12	1	5	6	3	stim_v01/WinPos.png	160	1.1	11	10	stim_v06/4.png	GoWin	1	stim_v01/WinNeu.png	1	9	10	0	25	25	3	3	1	0.299936007727	2017_Apr_04_1008	60.0011953512	cfc_SPP1665_Learning	5	7
12	0.5	5	6	3	stim_v01/AvoNeu.png	96	1.1	10	9	stim_v06/3.png	GoAvo	2	stim_v01/AvoNeg.png	2	9	10	0	26	26	21	3	1	0.24992966887	2017_Apr_04_1008	60.0011953512	cfc_SPP1665_Learning	5	7
12	1	5	6	3	stim_v01/WinPos.png	160	1.1	11	10	stim_v06/4.png	GoWin	1	stim_v01/WinNeu.png	1	9	10	0	27	27	5	3	1	0.299966494612	2017_Apr_04_1008	60.0011953512	cfc_SPP1665_Learning	5	7
13	1	5	6	3	stim_v01/AvoNeg.png	160	2.1	11	9	stim_v06/3.png	GoAvo	2	stim_v01/AvoNeu.png	1	9	11	0	28	28	33	3	1	0.266622898367	2017_Apr_04_1008	60.0011953512	cfc_SPP1665_Learning	5	7
12	1	5	6	3	stim_v01/AvoNeu.png	160	2.1	11	9	stim_v06/3.png	GoAvo	2	stim_v01/AvoNeg.png	2	9	10	0	29	29	26	3	1	0.299941441034	2017_Apr_04_1008	60.0011953512	cfc_SPP1665_Learning	5	7
12	0.5	5	6	3	stim_v01/AvoNeu.png	160	1.1	11	10	stim_v06/3.png	GoAvo	2	stim_v01/AvoNeg.png	2	9	10	0	30	30	29	3	1	0.299934196626	2017_Apr_04_1008	60.0011953512	cfc_SPP1665_Learning	5	7
16	1	5	8	None	stim_v01/WinPos.png	160	1.1	11	10	stim_v06/1.png	NoGoWin	3	stim_v01/WinNeu.png	1	7	14	0	31	31	43	None	1		2017_Apr_04_1008	60.0011953512	cfc_SPP1665_Learning	5	7
16	0.5	5	8	None	stim_v01/AvoNeu.png	160	2.1	11	9	stim_v06/2.png	NoGoAvo	4	stim_v01/AvoNeg.png	2	7	14	0	32	32	68	None	1		2017_Apr_04_1008	60.0011953512	cfc_SPP1665_Learning	5	7
16	0.5	5	8	None	stim_v01/AvoNeu.png	160	1.1	11	10	stim_v06/2.png	NoGoAvo	4	stim_v01/AvoNeg.png	2	7	14	0	33	33	66	None	1		2017_Apr_04_1008	60.0011953512	cfc_SPP1665_Learning	5	7
12	0.5	5	6	3	stim_v01/AvoNeu.png	96	1.1	10	9	stim_v06/3.png	GoAvo	2	stim_v01/AvoNeg.png	2	9	10	0	34	34	23	3	1	0.249942950285	2017_Apr_04_1008	60.0011953512	cfc_SPP1665_Learning	5	7
12	1	5	6	3	stim_v01/WinPos.png	96	1.1	10	9	stim_v06/4.png	GoWin	1	stim_v01/WinNeu.png	2	9	10	0	35	35	4	3	1	0.316604183646	2017_Apr_04_1008	60.0011953512	cfc_SPP1665_Learning	5	7
12	0.5	5	6	3	stim_v01/WinPos.png	160	1.1	11	10	stim_v06/4.png	GoWin	1	stim_v01/WinNeu.png	1	9	10	0	36	36	1	3	1	0.449946572489	2017_Apr_04_1008	60.0011953512	cfc_SPP1665_Learning	5	7
16	0.5	5	8	None	stim_v01/AvoNeu.png	96	2.1	10	8	stim_v06/2.png	NoGoAvo	4	stim_v01/AvoNeg.png	2	7	14	0	37	37	70	None	1		2017_Apr_04_1008	60.0011953512	cfc_SPP1665_Learning	5	7
16	1	5	8	None	stim_v01/AvoNeu.png	160	1.1	11	10	stim_v06/2.png	NoGoAvo	4	stim_v01/AvoNeg.png	2	7	14	0	38	38	63	None	1		2017_Apr_04_1008	60.0011953512	cfc_SPP1665_Learning	5	7
16	1	5	8	None	stim_v01/AvoNeu.png	96	1.1	10	9	stim_v06/2.png	NoGoAvo	4	stim_v01/AvoNeg.png	1	7	14	0	39	39	71	None	1		2017_Apr_04_1008	60.0011953512	cfc_SPP1665_Learning	5	7
17	1	5	8	None	stim_v01/AvoNeg.png	96	1.1	10	9	stim_v06/2.png	NoGoAvo	4	stim_v01/AvoNeu.png	2	7	15	0	40	40	79	None	1		2017_Apr_04_1008	60.0011953512	cfc_SPP1665_Learning	5	7
17	0.5	5	8	None	stim_v01/AvoNeg.png	96	2.1	10	8	stim_v06/2.png	NoGoAvo	4	stim_v01/AvoNeu.png	1	7	15	0	41	41	74	None	1		2017_Apr_04_1008	60.0011953512	cfc_SPP1665_Learning	5	7
16	1	5	8	None	stim_v01/AvoNeu.png	96	1.1	10	9	stim_v06/2.png	NoGoAvo	4	stim_v01/AvoNeg.png	2	7	14	0	42	42	62	None	1		2017_Apr_04_1008	60.0011953512	cfc_SPP1665_Learning	5	7
17	1	5	8	None	stim_v01/AvoNeg.png	160	1.1	11	10	stim_v06/2.png	NoGoAvo	4	stim_v01/AvoNeu.png	2	7	15	0	43	43	78	None	1		2017_Apr_04_1008	60.0011953512	cfc_SPP1665_Learning	5	7
16	1	5	8	None	stim_v01/AvoNeu.png	160	2.1	11	9	stim_v06/2.png	NoGoAvo	4	stim_v01/AvoNeg.png	2	7	14	0	44	44	72	None	1		2017_Apr_04_1008	60.0011953512	cfc_SPP1665_Learning	5	7
17	1	5	8	None	stim_v01/AvoNeg.png	96	2.1	10	8	stim_v06/2.png	NoGoAvo	4	stim_v01/AvoNeu.png	1	7	15	0	45	45	76	None	1		2017_Apr_04_1008	60.0011953512	cfc_SPP1665_Learning	5	7
17	0.5	5	8	None	stim_v01/AvoNeg.png	160	1.1	11	10	stim_v06/2.png	NoGoAvo	4	stim_v01/AvoNeu.png	1	7	15	0	46	46	75	None	1		2017_Apr_04_1008	60.0011953512	cfc_SPP1665_Learning	5	7
13	0.5	5	6	3	stim_v01/WinNeu.png	160	1.1	11	10	stim_v06/4.png	GoWin	1	stim_v01/WinPos.png	1	9	11	0	47	47	15	3	1	0.649961061305	2017_Apr_04_1008	60.0011953512	cfc_SPP1665_Learning	5	7
16	1	5	8	None	stim_v01/WinPos.png	160	1.1	11	10	stim_v06/1.png	NoGoWin	3	stim_v01/WinNeu.png	1	7	14	0	48	48	52	None	1		2017_Apr_04_1008	60.0011953512	cfc_SPP1665_Learning	5	7
16	0.5	5	8	None	stim_v01/WinPos.png	160	2.1	11	9	stim_v06/1.png	NoGoWin	3	stim_v01/WinNeu.png	2	7	14	0	49	49	41	None	1		2017_Apr_04_1008	60.0011953512	cfc_SPP1665_Learning	5	7
16	1	5	8	None	stim_v01/AvoNeu.png	96	2.1	10	8	stim_v06/2.png	NoGoAvo	4	stim_v01/AvoNeg.png	1	7	14	0	50	50	65	None	1		2017_Apr_04_1008	60.0011953512	cfc_SPP1665_Learning	5	7
17	1	5	8	None	stim_v01/WinNeu.png	160	2.1	11	9	stim_v06/1.png	NoGoWin	3	stim_v01/WinPos.png	1	7	15	0	51	51	59	None	1		2017_Apr_04_1008	60.0011953512	cfc_SPP1665_Learning	5	7
12	0.5	5	6	3	stim_v01/WinPos.png	160	2.1	11	9	stim_v06/4.png	GoWin	1	stim_v01/WinNeu.png	1	9	10	0	52	52	11	3	1	0.633240363428	2017_Apr_04_1008	60.0011953512	cfc_SPP1665_Learning	5	7
12	0.5	5	6	3	stim_v01/AvoNeu.png	96	2.1	10	8	stim_v06/3.png	GoAvo	2	stim_v01/AvoNeg.png	1	9	10	0	53	53	31	3	1	0.399927555918	2017_Apr_04_1008	60.0011953512	cfc_SPP1665_Learning	5	7
12	0.5	5	6	3	stim_v01/WinPos.png	160	2.1	11	9	stim_v06/4.png	GoWin	1	stim_v01/WinNeu.png	1	9	10	0	54	54	10	3	1	0.41659935404	2017_Apr_04_1008	60.0011953512	cfc_SPP1665_Learning	5	7
17	0.5	5	8	None	stim_v01/WinNeu.png	96	2.1	10	8	stim_v06/1.png	NoGoWin	3	stim_v01/WinPos.png	1	7	15	0	55	55	58	None	1		2017_Apr_04_1008	60.0011953512	cfc_SPP1665_Learning	5	7
16	0.5	5	8	None	stim_v01/WinPos.png	96	2.1	10	8	stim_v06/1.png	NoGoWin	3	stim_v01/WinNeu.png	1	7	14	0	56	56	40	None	1		2017_Apr_04_1008	60.0011953512	cfc_SPP1665_Learning	5	7
12	1	5	6	3	stim_v01/AvoNeu.png	96	2.1	10	8	stim_v06/3.png	GoAvo	2	stim_v01/AvoNeg.png	1	9	10	0	57	57	20	3	1	0.916544719128	2017_Apr_04_1008	60.0011953512	cfc_SPP1665_Learning	5	7
13	0.5	5	6	3	stim_v01/WinNeu.png	96	1.1	10	9	stim_v06/4.png	GoWin	1	stim_v01/WinPos.png	2	9	11	0	58	58	13	3	1	0.333250324489	2017_Apr_04_1008	60.0011953512	cfc_SPP1665_Learning	5	7
13	0.5	5	6	3	stim_v01/WinNeu.png	96	2.1	10	8	stim_v06/4.png	GoWin	1	stim_v01/WinPos.png	1	9	11	0	59	59	16	3	1	0.399916387455	2017_Apr_04_1008	60.0011953512	cfc_SPP1665_Learning	5	7
16	0.5	5	8	None	stim_v01/WinPos.png	96	1.1	10	9	stim_v06/1.png	NoGoWin	3	stim_v01/WinNeu.png	2	7	14	0	60	60	44	None	1		2017_Apr_04_1008	60.0011953512	cfc_SPP1665_Learning	5	7
13	1	5	6	3	stim_v01/AvoNeg.png	160	2.1	11	9	stim_v06/3.png	GoAvo	2	stim_v01/AvoNeu.png	2	9	11	0	61	61	39	3	1	0.283270850312	2017_Apr_04_1008	60.0011953512	cfc_SPP1665_Learning	5	7
16	1	5	8	None	stim_v01/AvoNeu.png	160	1.1	11	10	stim_v06/2.png	NoGoAvo	4	stim_v01/AvoNeg.png	2	7	14	0	62	62	60	None	1		2017_Apr_04_1008	60.0011953512	cfc_SPP1665_Learning	5	7
12	0.5	5	6	3	stim_v01/AvoNeu.png	96	1.1	10	9	stim_v06/3.png	GoAvo	2	stim_v01/AvoNeg.png	2	9	10	0	63	63	25	3	1	0.41659965589	2017_Apr_04_1008	60.0011953512	cfc_SPP1665_Learning	5	7
12	0.5	5	6	3	stim_v01/WinPos.png	160	2.1	11	9	stim_v06/4.png	GoWin	1	stim_v01/WinNeu.png	1	9	10	0	64	64	0	3	1	0.399933894775	2017_Apr_04_1008	60.0011953512	cfc_SPP1665_Learning	5	7
13	0.5	5	6	3	stim_v01/AvoNeg.png	160	2.1	11	9	stim_v06/3.png	GoAvo	2	stim_v01/AvoNeu.png	1	9	11	0	65	65	36	3	1	0.283291979837	2017_Apr_04_1008	60.0011953512	cfc_SPP1665_Learning	5	7
16	1	5	8	None	stim_v01/WinPos.png	160	1.1	11	10	stim_v06/1.png	NoGoWin	3	stim_v01/WinNeu.png	1	7	14	0	66	66	51	None	1		2017_Apr_04_1008	60.0011953512	cfc_SPP1665_Learning	5	7
17	0.5	5	8	None	stim_v01/AvoNeg.png	96	2.1	10	8	stim_v06/2.png	NoGoAvo	4	stim_v01/AvoNeu.png	1	7	15	0	67	67	77	None	1		2017_Apr_04_1008	60.0011953512	cfc_SPP1665_Learning	5	7
16	1	5	8	None	stim_v01/WinPos.png	96	2.1	10	8	stim_v06/1.png	NoGoWin	3	stim_v01/WinNeu.png	2	7	14	0	68	68	49	None	1		2017_Apr_04_1008	60.0011953512	cfc_SPP1665_Learning	5	7
16	1	5	8	None	stim_v01/WinPos.png	96	1.1	10	9	stim_v06/1.png	NoGoWin	3	stim_v01/WinNeu.png	1	7	14	0	69	69	42	None	1		2017_Apr_04_1008	60.0011953512	cfc_SPP1665_Learning	5	7
17	1	5	8	None	stim_v01/WinNeu.png	160	1.1	11	10	stim_v06/1.png	NoGoWin	3	stim_v01/WinPos.png	2	7	15	0	70	70	57	None	1		2017_Apr_04_1008	60.0011953512	cfc_SPP1665_Learning	5	7
16	0.5	5	8	None	stim_v01/WinPos.png	160	2.1	11	9	stim_v06/1.png	NoGoWin	3	stim_v01/WinNeu.png	2	7	14	0	71	71	46	None	1		2017_Apr_04_1008	60.0011953512	cfc_SPP1665_Learning	5	7
16	0.5	5	8	None	stim_v01/WinPos.png	96	2.1	10	8	stim_v06/1.png	NoGoWin	3	stim_v01/WinNeu.png	2	7	14	0	72	72	45	None	1		2017_Apr_04_1008	60.0011953512	cfc_SPP1665_Learning	5	7
16	1	5	8	None	stim_v01/WinPos.png	96	2.1	10	8	stim_v06/1.png	NoGoWin	3	stim_v01/WinNeu.png	2	7	14	0	73	73	50	None	1		2017_Apr_04_1008	60.0011953512	cfc_SPP1665_Learning	5	7
13	1	5	6	3	stim_v01/WinNeu.png	96	1.1	10	9	stim_v06/4.png	GoWin	1	stim_v01/WinPos.png	2	9	11	0	74	74	14	3	1	0.299942044734	2017_Apr_04_1008	60.0011953512	cfc_SPP1665_Learning	5	7
13	1	5	6	3	stim_v01/WinNeu.png	160	2.1	11	9	stim_v06/4.png	GoWin	1	stim_v01/WinPos.png	2	9	11	0	75	75	19	3	1	0.383259681849	2017_Apr_04_1008	60.0011953512	cfc_SPP1665_Learning	5	7
12	0.5	5	6	3	stim_v01/AvoNeu.png	96	1.1	10	9	stim_v06/3.png	GoAvo	2	stim_v01/AvoNeg.png	1	9	10	0	76	76	30	3	1	0.916532041414	2017_Apr_04_1008	60.0011953512	cfc_SPP1665_Learning	5	7
17	1	5	8	None	stim_v01/WinNeu.png	96	1.1	10	9	stim_v06/1.png	NoGoWin	3	stim_v01/WinPos.png	1	7	15	0	77	77	56	None	1		2017_Apr_04_1008	60.0011953512	cfc_SPP1665_Learning	5	7
17	0.5	5	8	None	stim_v01/AvoNeg.png	96	2.1	10	8	stim_v06/2.png	NoGoAvo	4	stim_v01/AvoNeu.png	2	7	15	0	78	78	73	None	1		2017_Apr_04_1008	60.0011953512	cfc_SPP1665_Learning	5	7
16	0.5	5	8	None	stim_v01/AvoNeu.png	96	2.1	10	8	stim_v06/2.png	NoGoAvo	4	stim_v01/AvoNeg.png	2	7	14	0	79	79	69	None	1		2017_Apr_04_1008	60.0011953512	cfc_SPP1665_Learning	5	7
