# Supplementary material for: θ-γ Cross-Frequency Transcranial Alternating Current Stimulation over the Trough Impairs Cognitive Control
Source: eNeuro. 2020 Sep 4;7(5):ENEURO.0126-20.2020. doi: 10.1523/ENEURO.0126-20.2020 (PMC7540931; doi:10.1523/ENEURO.0126-20.2020)
Supplement: Extended Data 1 — contains all materials, pseudonymized raw data and analysis scripts used in this study that are freely available at our repository. Download Extended Data 1, ZIP file. [file enu-eN-NWR-0126-20-s02.zip › 2020_cfc_tacs-master/data/raw/1_learning/s_cntrl/P_8_S_4_cfc_SPP1665_Learning_2017_Apr_03_1049.csv]

icFbackMarker	blineStop	circleMarker	cRespMarker	cResponse	cFback	trigStimulator	preCueStop	portStop	preCueStart	cue	cType	cueMarker	icFback	prepRespStop	icRespMarker	cFbackMarker	trials.thisRepN	trials.thisTrialN	trials.thisN	trials.thisIndex	buttonBox_Response.keys	buttonBox_Response.corr	buttonBox_Response.rt	date	frameRate	expName	session	participant
																								2017_Apr_03_1049	60.0046366563	cfc_SPP1665_Learning	4	8
12	1	5	6	3	stim_v01/WinPos.png	160	1.1	11	10	stim_v01/2.png	GoWin	1	stim_v01/WinNeu.png	1	9	10	0	0	0	4	None	0		2017_Apr_03_1049	60.0046366563	cfc_SPP1665_Learning	4	8
12	1	5	6	3	stim_v01/AvoNeu.png	96	2.1	10	8	stim_v01/1.png	GoAvo	2	stim_v01/AvoNeg.png	1	9	10	0	1	1	30	None	0		2017_Apr_03_1049	60.0046366563	cfc_SPP1665_Learning	4	8
12	1	5	6	3	stim_v01/AvoNeu.png	96	1.1	10	9	stim_v01/1.png	GoAvo	2	stim_v01/AvoNeg.png	2	9	10	0	2	2	24	None	0		2017_Apr_03_1049	60.0046366563	cfc_SPP1665_Learning	4	8
16	0.5	5	8	None	stim_v01/WinPos.png	160	1.1	11	10	stim_v01/4.png	NoGoWin	3	stim_v01/WinNeu.png	2	7	14	0	3	3	49	None	1		2017_Apr_03_1049	60.0046366563	cfc_SPP1665_Learning	4	8
17	0.5	5	8	None	stim_v01/WinNeu.png	160	2.1	11	9	stim_v01/4.png	NoGoWin	3	stim_v01/WinPos.png	1	7	15	0	4	4	57	None	1		2017_Apr_03_1049	60.0046366563	cfc_SPP1665_Learning	4	8
16	0.5	5	8	None	stim_v01/AvoNeu.png	96	2.1	10	8	stim_v01/3.png	NoGoAvo	4	stim_v01/AvoNeg.png	1	7	14	0	5	5	70	None	1		2017_Apr_03_1049	60.0046366563	cfc_SPP1665_Learning	4	8
17	1	5	8	None	stim_v01/AvoNeg.png	96	1.1	10	9	stim_v01/3.png	NoGoAvo	4	stim_v01/AvoNeu.png	1	7	15	0	6	6	78	None	1		2017_Apr_03_1049	60.0046366563	cfc_SPP1665_Learning	4	8
12	1	5	6	3	stim_v01/WinPos.png	160	1.1	11	10	stim_v01/2.png	GoWin	1	stim_v01/WinNeu.png	2	9	10	0	7	7	5	None	0		2017_Apr_03_1049	60.0046366563	cfc_SPP1665_Learning	4	8
12	1	5	6	3	stim_v01/AvoNeu.png	96	2.1	10	8	stim_v01/1.png	GoAvo	2	stim_v01/AvoNeg.png	1	9	10	0	8	8	32	None	0		2017_Apr_03_1049	60.0046366563	cfc_SPP1665_Learning	4	8
17	1	5	8	None	stim_v01/AvoNeg.png	96	1.1	10	9	stim_v01/3.png	NoGoAvo	4	stim_v01/AvoNeu.png	2	7	15	0	9	9	77	None	1		2017_Apr_03_1049	60.0046366563	cfc_SPP1665_Learning	4	8
13	0.5	5	6	3	stim_v01/AvoNeg.png	96	1.1	10	9	stim_v01/1.png	GoAvo	2	stim_v01/AvoNeu.png	2	9	11	0	10	10	37	None	0		2017_Apr_03_1049	60.0046366563	cfc_SPP1665_Learning	4	8
12	1	5	6	3	stim_v01/AvoNeu.png	96	2.1	10	8	stim_v01/1.png	GoAvo	2	stim_v01/AvoNeg.png	2	9	10	0	11	11	23	None	0		2017_Apr_03_1049	60.0046366563	cfc_SPP1665_Learning	4	8
16	0.5	5	8	None	stim_v01/WinPos.png	160	1.1	11	10	stim_v01/4.png	NoGoWin	3	stim_v01/WinNeu.png	2	7	14	0	12	12	51	None	1		2017_Apr_03_1049	60.0046366563	cfc_SPP1665_Learning	4	8
16	1	5	8	None	stim_v01/WinPos.png	96	2.1	10	8	stim_v01/4.png	NoGoWin	3	stim_v01/WinNeu.png	2	7	14	0	13	13	45	None	1		2017_Apr_03_1049	60.0046366563	cfc_SPP1665_Learning	4	8
16	0.5	5	8	None	stim_v01/AvoNeu.png	160	1.1	11	10	stim_v01/3.png	NoGoAvo	4	stim_v01/AvoNeg.png	1	7	14	0	14	14	68	None	1		2017_Apr_03_1049	60.0046366563	cfc_SPP1665_Learning	4	8
16	0.5	5	8	None	stim_v01/WinPos.png	160	1.1	11	10	stim_v01/4.png	NoGoWin	3	stim_v01/WinNeu.png	2	7	14	0	15	15	41	None	1		2017_Apr_03_1049	60.0046366563	cfc_SPP1665_Learning	4	8
17	0.5	5	8	None	stim_v01/AvoNeg.png	96	1.1	10	9	stim_v01/3.png	NoGoAvo	4	stim_v01/AvoNeu.png	2	7	15	0	16	16	73	None	1		2017_Apr_03_1049	60.0046366563	cfc_SPP1665_Learning	4	8
17	0.5	5	8	None	stim_v01/WinNeu.png	160	2.1	11	9	stim_v01/4.png	NoGoWin	3	stim_v01/WinPos.png	1	7	15	0	17	17	59	None	1		2017_Apr_03_1049	60.0046366563	cfc_SPP1665_Learning	4	8
12	1	5	6	3	stim_v01/WinPos.png	160	2.1	11	9	stim_v01/2.png	GoWin	1	stim_v01/WinNeu.png	2	9	10	0	18	18	9	None	0		2017_Apr_03_1049	60.0046366563	cfc_SPP1665_Learning	4	8
12	1	5	6	3	stim_v01/AvoNeu.png	96	2.1	10	8	stim_v01/1.png	GoAvo	2	stim_v01/AvoNeg.png	1	9	10	0	19	19	27	None	0		2017_Apr_03_1049	60.0046366563	cfc_SPP1665_Learning	4	8
12	0.5	5	6	3	stim_v01/WinPos.png	160	2.1	11	9	stim_v01/2.png	GoWin	1	stim_v01/WinNeu.png	2	9	10	0	20	20	12	3	1	0.266606761026	2017_Apr_03_1049	60.0046366563	cfc_SPP1665_Learning	4	8
17	1	5	8	None	stim_v01/AvoNeg.png	96	1.1	10	9	stim_v01/3.png	NoGoAvo	4	stim_v01/AvoNeu.png	2	7	15	0	21	21	79	3	0	0.249929067053	2017_Apr_03_1049	60.0046366563	cfc_SPP1665_Learning	4	8
16	0.5	5	8	None	stim_v01/WinPos.png	96	2.1	10	8	stim_v01/4.png	NoGoWin	3	stim_v01/WinNeu.png	1	7	14	0	22	22	40	None	1		2017_Apr_03_1049	60.0046366563	cfc_SPP1665_Learning	4	8
12	1	5	6	3	stim_v01/WinPos.png	96	1.1	10	9	stim_v01/2.png	GoWin	1	stim_v01/WinNeu.png	2	9	10	0	23	23	7	3	1	0.266619438404	2017_Apr_03_1049	60.0046366563	cfc_SPP1665_Learning	4	8
12	1	5	6	3	stim_v01/AvoNeu.png	96	2.1	10	8	stim_v01/1.png	GoAvo	2	stim_v01/AvoNeg.png	1	9	10	0	24	24	31	None	0		2017_Apr_03_1049	60.0046366563	cfc_SPP1665_Learning	4	8
12	0.5	5	6	3	stim_v01/AvoNeu.png	160	2.1	11	9	stim_v01/1.png	GoAvo	2	stim_v01/AvoNeg.png	1	9	10	0	25	25	21	None	0		2017_Apr_03_1049	60.0046366563	cfc_SPP1665_Learning	4	8
13	1	5	6	3	stim_v01/WinNeu.png	96	1.1	10	9	stim_v01/2.png	GoWin	1	stim_v01/WinPos.png	2	9	11	0	26	26	13	3	1	0.283263929721	2017_Apr_03_1049	60.0046366563	cfc_SPP1665_Learning	4	8
17	1	5	8	None	stim_v01/WinNeu.png	96	1.1	10	9	stim_v01/4.png	NoGoWin	3	stim_v01/WinPos.png	2	7	15	0	27	27	58	None	1		2017_Apr_03_1049	60.0046366563	cfc_SPP1665_Learning	4	8
16	0.5	5	8	None	stim_v01/WinPos.png	160	2.1	11	9	stim_v01/4.png	NoGoWin	3	stim_v01/WinNeu.png	2	7	14	0	28	28	47	None	1		2017_Apr_03_1049	60.0046366563	cfc_SPP1665_Learning	4	8
12	0.5	5	6	3	stim_v01/AvoNeu.png	96	2.1	10	8	stim_v01/1.png	GoAvo	2	stim_v01/AvoNeg.png	2	9	10	0	29	29	29	None	0		2017_Apr_03_1049	60.0046366563	cfc_SPP1665_Learning	4	8
16	0.5	5	8	None	stim_v01/AvoNeu.png	96	1.1	10	9	stim_v01/3.png	NoGoAvo	4	stim_v01/AvoNeg.png	2	7	14	0	30	30	62	None	1		2017_Apr_03_1049	60.0046366563	cfc_SPP1665_Learning	4	8
12	0.5	5	6	3	stim_v01/AvoNeu.png	160	2.1	11	9	stim_v01/1.png	GoAvo	2	stim_v01/AvoNeg.png	2	9	10	0	31	31	28	3	1	0.266623060514	2017_Apr_03_1049	60.0046366563	cfc_SPP1665_Learning	4	8
13	1	5	6	3	stim_v01/WinNeu.png	96	2.1	10	8	stim_v01/2.png	GoWin	1	stim_v01/WinPos.png	2	9	11	0	32	32	18	3	1	0.299902987877	2017_Apr_03_1049	60.0046366563	cfc_SPP1665_Learning	4	8
12	0.5	5	6	3	stim_v01/WinPos.png	96	2.1	10	8	stim_v01/2.png	GoWin	1	stim_v01/WinNeu.png	1	9	10	0	33	33	3	3	1	0.31659486844	2017_Apr_03_1049	60.0046366563	cfc_SPP1665_Learning	4	8
17	0.5	5	8	None	stim_v01/WinNeu.png	160	1.1	11	10	stim_v01/4.png	NoGoWin	3	stim_v01/WinPos.png	1	7	15	0	34	34	55	None	1		2017_Apr_03_1049	60.0046366563	cfc_SPP1665_Learning	4	8
16	0.5	5	8	None	stim_v01/AvoNeu.png	96	2.1	10	8	stim_v01/3.png	NoGoAvo	4	stim_v01/AvoNeg.png	2	7	14	0	35	35	67	None	1		2017_Apr_03_1049	60.0046366563	cfc_SPP1665_Learning	4	8
16	1	5	8	None	stim_v01/AvoNeu.png	160	1.1	11	10	stim_v01/3.png	NoGoAvo	4	stim_v01/AvoNeg.png	1	7	14	0	36	36	65	None	1		2017_Apr_03_1049	60.0046366563	cfc_SPP1665_Learning	4	8
12	1	5	6	3	stim_v01/WinPos.png	96	1.1	10	9	stim_v01/2.png	GoWin	1	stim_v01/WinNeu.png	1	9	10	0	37	37	8	3	1	0.249936613112	2017_Apr_03_1049	60.0046366563	cfc_SPP1665_Learning	4	8
16	0.5	5	8	None	stim_v01/WinPos.png	96	2.1	10	8	stim_v01/4.png	NoGoWin	3	stim_v01/WinNeu.png	1	7	14	0	38	38	42	None	1		2017_Apr_03_1049	60.0046366563	cfc_SPP1665_Learning	4	8
16	0.5	5	8	None	stim_v01/AvoNeu.png	160	1.1	11	10	stim_v01/3.png	NoGoAvo	4	stim_v01/AvoNeg.png	2	7	14	0	39	39	69	None	1		2017_Apr_03_1049	60.0046366563	cfc_SPP1665_Learning	4	8
12	1	5	6	3	stim_v01/WinPos.png	160	1.1	11	10	stim_v01/2.png	GoWin	1	stim_v01/WinNeu.png	1	9	10	0	40	40	2	3	1	0.233306308384	2017_Apr_03_1049	60.0046366563	cfc_SPP1665_Learning	4	8
16	1	5	8	None	stim_v01/AvoNeu.png	160	2.1	11	9	stim_v01/3.png	NoGoAvo	4	stim_v01/AvoNeg.png	1	7	14	0	41	41	63	None	1		2017_Apr_03_1049	60.0046366563	cfc_SPP1665_Learning	4	8
13	0.5	5	6	3	stim_v01/WinNeu.png	160	1.1	11	10	stim_v01/2.png	GoWin	1	stim_v01/WinPos.png	1	9	11	0	42	42	14	3	1	0.283265438933	2017_Apr_03_1049	60.0046366563	cfc_SPP1665_Learning	4	8
13	0.5	5	6	3	stim_v01/AvoNeg.png	96	2.1	10	8	stim_v01/1.png	GoAvo	2	stim_v01/AvoNeu.png	1	9	11	0	43	43	34	3	1	0.249932085477	2017_Apr_03_1049	60.0046366563	cfc_SPP1665_Learning	4	8
16	0.5	5	8	None	stim_v01/WinPos.png	96	2.1	10	8	stim_v01/4.png	NoGoWin	3	stim_v01/WinNeu.png	1	7	14	0	44	44	48	None	1		2017_Apr_03_1049	60.0046366563	cfc_SPP1665_Learning	4	8
16	0.5	5	8	None	stim_v01/AvoNeu.png	160	2.1	11	9	stim_v01/3.png	NoGoAvo	4	stim_v01/AvoNeg.png	2	7	14	0	45	45	66	None	1		2017_Apr_03_1049	60.0046366563	cfc_SPP1665_Learning	4	8
12	1	5	6	3	stim_v01/WinPos.png	160	1.1	11	10	stim_v01/2.png	GoWin	1	stim_v01/WinNeu.png	1	9	10	0	46	46	0	3	1	0.266596800231	2017_Apr_03_1049	60.0046366563	cfc_SPP1665_Learning	4	8
16	0.5	5	8	None	stim_v01/WinPos.png	96	2.1	10	8	stim_v01/4.png	NoGoWin	3	stim_v01/WinNeu.png	2	7	14	0	47	47	46	None	1		2017_Apr_03_1049	60.0046366563	cfc_SPP1665_Learning	4	8
13	0.5	5	6	3	stim_v01/AvoNeg.png	96	1.1	10	9	stim_v01/1.png	GoAvo	2	stim_v01/AvoNeu.png	2	9	11	0	48	48	35	3	1	0.31662354346	2017_Apr_03_1049	60.0046366563	cfc_SPP1665_Learning	4	8
13	1	5	6	3	stim_v01/AvoNeg.png	160	1.1	11	10	stim_v01/1.png	GoAvo	2	stim_v01/AvoNeu.png	1	9	11	0	49	49	33	3	1	0.283260307615	2017_Apr_03_1049	60.0046366563	cfc_SPP1665_Learning	4	8
12	0.5	5	6	3	stim_v01/WinPos.png	96	2.1	10	8	stim_v01/2.png	GoWin	1	stim_v01/WinNeu.png	1	9	10	0	50	50	6	3	1	0.266602233392	2017_Apr_03_1049	60.0046366563	cfc_SPP1665_Learning	4	8
17	1	5	8	None	stim_v01/AvoNeg.png	96	2.1	10	8	stim_v01/3.png	NoGoAvo	4	stim_v01/AvoNeu.png	1	7	15	0	51	51	75	None	1		2017_Apr_03_1049	60.0046366563	cfc_SPP1665_Learning	4	8
16	0.5	5	8	None	stim_v01/AvoNeu.png	160	1.1	11	10	stim_v01/3.png	NoGoAvo	4	stim_v01/AvoNeg.png	2	7	14	0	52	52	64	None	1		2017_Apr_03_1049	60.0046366563	cfc_SPP1665_Learning	4	8
13	1	5	6	3	stim_v01/WinNeu.png	96	1.1	10	9	stim_v01/2.png	GoWin	1	stim_v01/WinPos.png	2	9	11	0	53	53	17	3	1	0.266630002885	2017_Apr_03_1049	60.0046366563	cfc_SPP1665_Learning	4	8
13	1	5	6	3	stim_v01/AvoNeg.png	160	2.1	11	9	stim_v01/1.png	GoAvo	2	stim_v01/AvoNeu.png	2	9	11	0	54	54	38	3	1	0.299939510798	2017_Apr_03_1049	60.0046366563	cfc_SPP1665_Learning	4	8
17	1	5	8	None	stim_v01/WinNeu.png	96	2.1	10	8	stim_v01/4.png	NoGoWin	3	stim_v01/WinPos.png	2	7	15	0	55	55	54	None	1		2017_Apr_03_1049	60.0046366563	cfc_SPP1665_Learning	4	8
17	1	5	8	None	stim_v01/WinNeu.png	96	2.1	10	8	stim_v01/4.png	NoGoWin	3	stim_v01/WinPos.png	2	7	15	0	56	56	53	None	1		2017_Apr_03_1049	60.0046366563	cfc_SPP1665_Learning	4	8
16	1	5	8	None	stim_v01/AvoNeu.png	160	2.1	11	9	stim_v01/3.png	NoGoAvo	4	stim_v01/AvoNeg.png	1	7	14	0	57	57	71	None	1		2017_Apr_03_1049	60.0046366563	cfc_SPP1665_Learning	4	8
17	1	5	8	None	stim_v01/AvoNeg.png	160	1.1	11	10	stim_v01/3.png	NoGoAvo	4	stim_v01/AvoNeu.png	1	7	15	0	58	58	76	None	1		2017_Apr_03_1049	60.0046366563	cfc_SPP1665_Learning	4	8
12	0.5	5	6	3	stim_v01/WinPos.png	160	1.1	11	10	stim_v01/2.png	GoWin	1	stim_v01/WinNeu.png	2	9	10	0	59	59	11	3	1	0.266584726538	2017_Apr_03_1049	60.0046366563	cfc_SPP1665_Learning	4	8
12	0.5	5	6	3	stim_v01/AvoNeu.png	96	1.1	10	9	stim_v01/1.png	GoAvo	2	stim_v01/AvoNeg.png	1	9	10	0	60	60	25	None	0		2017_Apr_03_1049	60.0046366563	cfc_SPP1665_Learning	4	8
13	0.5	5	6	3	stim_v01/AvoNeg.png	160	2.1	11	9	stim_v01/1.png	GoAvo	2	stim_v01/AvoNeu.png	1	9	11	0	61	61	36	None	0		2017_Apr_03_1049	60.0046366563	cfc_SPP1665_Learning	4	8
13	0.5	5	6	3	stim_v01/WinNeu.png	160	1.1	11	10	stim_v01/2.png	GoWin	1	stim_v01/WinPos.png	1	9	11	0	62	62	19	3	1	0.316594868438	2017_Apr_03_1049	60.0046366563	cfc_SPP1665_Learning	4	8
16	0.5	5	8	None	stim_v01/WinPos.png	160	2.1	11	9	stim_v01/4.png	NoGoWin	3	stim_v01/WinNeu.png	2	7	14	0	63	63	44	None	1		2017_Apr_03_1049	60.0046366563	cfc_SPP1665_Learning	4	8
16	1	5	8	None	stim_v01/WinPos.png	160	2.1	11	9	stim_v01/4.png	NoGoWin	3	stim_v01/WinNeu.png	2	7	14	0	64	64	50	None	1		2017_Apr_03_1049	60.0046366563	cfc_SPP1665_Learning	4	8
17	1	5	8	None	stim_v01/AvoNeg.png	96	1.1	10	9	stim_v01/3.png	NoGoAvo	4	stim_v01/AvoNeu.png	1	7	15	0	65	65	74	3	0	0.249956232863	2017_Apr_03_1049	60.0046366563	cfc_SPP1665_Learning	4	8
13	1	5	6	3	stim_v01/WinNeu.png	160	2.1	11	9	stim_v01/2.png	GoWin	1	stim_v01/WinPos.png	2	9	11	0	66	66	15	3	1	0.31659124633	2017_Apr_03_1049	60.0046366563	cfc_SPP1665_Learning	4	8
16	0.5	5	8	None	stim_v01/AvoNeu.png	96	1.1	10	9	stim_v01/3.png	NoGoAvo	4	stim_v01/AvoNeg.png	1	7	14	0	67	67	60	3	0	0.299945547644	2017_Apr_03_1049	60.0046366563	cfc_SPP1665_Learning	4	8
16	0.5	5	8	None	stim_v01/AvoNeu.png	160	2.1	11	9	stim_v01/3.png	NoGoAvo	4	stim_v01/AvoNeg.png	1	7	14	0	68	68	72	3	0	0.266629701044	2017_Apr_03_1049	60.0046366563	cfc_SPP1665_Learning	4	8
16	0.5	5	8	None	stim_v01/AvoNeu.png	160	2.1	11	9	stim_v01/3.png	NoGoAvo	4	stim_v01/AvoNeg.png	1	7	14	0	69	69	61	None	1		2017_Apr_03_1049	60.0046366563	cfc_SPP1665_Learning	4	8
12	1	5	6	3	stim_v01/WinPos.png	96	1.1	10	9	stim_v01/2.png	GoWin	1	stim_v01/WinNeu.png	2	9	10	0	70	70	1	3	1	0.283265137092	2017_Apr_03_1049	60.0046366563	cfc_SPP1665_Learning	4	8
12	1	5	6	3	stim_v01/AvoNeu.png	160	1.1	11	10	stim_v01/1.png	GoAvo	2	stim_v01/AvoNeg.png	2	9	10	0	71	71	20	3	1	0.283213220211	2017_Apr_03_1049	60.0046366563	cfc_SPP1665_Learning	4	8
13	1	5	6	3	stim_v01/WinNeu.png	160	1.1	11	10	stim_v01/2.png	GoWin	1	stim_v01/WinPos.png	1	9	11	0	72	72	16	3	1	0.249932689161	2017_Apr_03_1049	60.0046366563	cfc_SPP1665_Learning	4	8
12	0.5	5	6	3	stim_v01/AvoNeu.png	96	1.1	10	9	stim_v01/1.png	GoAvo	2	stim_v01/AvoNeg.png	1	9	10	0	73	73	26	3	1	0.249927859684	2017_Apr_03_1049	60.0046366563	cfc_SPP1665_Learning	4	8
12	0.5	5	6	3	stim_v01/AvoNeu.png	96	1.1	10	9	stim_v01/1.png	GoAvo	2	stim_v01/AvoNeg.png	2	9	10	0	74	74	22	3	1	0.333258677665	2017_Apr_03_1049	60.0046366563	cfc_SPP1665_Learning	4	8
12	1	5	6	3	stim_v01/WinPos.png	160	1.1	11	10	stim_v01/2.png	GoWin	1	stim_v01/WinNeu.png	1	9	10	0	75	75	10	3	1	0.366584485064	2017_Apr_03_1049	60.0046366563	cfc_SPP1665_Learning	4	8
16	1	5	8	None	stim_v01/WinPos.png	160	2.1	11	9	stim_v01/4.png	NoGoWin	3	stim_v01/WinNeu.png	1	7	14	0	76	76	52	None	1		2017_Apr_03_1049	60.0046366563	cfc_SPP1665_Learning	4	8
13	0.5	5	6	3	stim_v01/AvoNeg.png	96	1.1	10	9	stim_v01/1.png	GoAvo	2	stim_v01/AvoNeu.png	2	9	11	0	77	77	39	3	1	0.316596981336	2017_Apr_03_1049	60.0046366563	cfc_SPP1665_Learning	4	8
17	1	5	8	None	stim_v01/WinNeu.png	160	2.1	11	9	stim_v01/4.png	NoGoWin	3	stim_v01/WinPos.png	1	7	15	0	78	78	56	None	1		2017_Apr_03_1049	60.0046366563	cfc_SPP1665_Learning	4	8
16	1	5	8	None	stim_v01/WinPos.png	160	2.1	11	9	stim_v01/4.png	NoGoWin	3	stim_v01/WinNeu.png	2	7	14	0	79	79	43	None	1		2017_Apr_03_1049	60.0046366563	cfc_SPP1665_Learning	4	8
