# Supplementary material for: θ-γ Cross-Frequency Transcranial Alternating Current Stimulation over the Trough Impairs Cognitive Control
Source: eNeuro. 2020 Sep 4;7(5):ENEURO.0126-20.2020. doi: 10.1523/ENEURO.0126-20.2020 (PMC7540931; doi:10.1523/ENEURO.0126-20.2020)
Supplement: Extended Data 1 — contains all materials, pseudonymized raw data and analysis scripts used in this study that are freely available at our repository. Download Extended Data 1, ZIP file. [file enu-eN-NWR-0126-20-s02.zip › 2020_cfc_tacs-master/data/raw/1_learning/s_cntrl/P_9_S_5_cfc_SPP1665_Learning_2017_Jul_05_1107.csv]

icFbackMarker	blineStop	circleMarker	cRespMarker	cResponse	cFback	trigStimulator	preCueStop	portStop	preCueStart	cue	cType	cueMarker	icFback	prepRespStop	icRespMarker	cFbackMarker	trials.thisRepN	trials.thisTrialN	trials.thisN	trials.thisIndex	buttonBox_Response.keys	buttonBox_Response.corr	buttonBox_Response.rt	date	frameRate	expName	session	participant
																								2017_Jul_05_1107	59.9966858272	cfc_SPP1665_Learning	5	9
17	0.5	5	8	None	stim_v01/AvoNeg.png	96	1.1	10	9	stim_v03/4.png	NoGoAvo	4	stim_v01/AvoNeu.png	1	7	15	0	0	0	77	3	0	0.499978115592	2017_Jul_05_1107	59.9966858272	cfc_SPP1665_Learning	5	9
16	1	5	8	None	stim_v01/WinPos.png	96	2.1	10	8	stim_v03/1.png	NoGoWin	3	stim_v01/WinNeu.png	2	7	14	0	1	1	41	None	1		2017_Jul_05_1107	59.9966858272	cfc_SPP1665_Learning	5	9
12	1	5	6	3	stim_v01/WinPos.png	160	1.1	11	10	stim_v03/2.png	GoWin	1	stim_v01/WinNeu.png	1	9	10	0	2	2	2	3	1	0.349955823682	2017_Jul_05_1107	59.9966858272	cfc_SPP1665_Learning	5	9
13	0.5	5	6	3	stim_v01/WinNeu.png	96	1.1	10	9	stim_v03/2.png	GoWin	1	stim_v01/WinPos.png	1	9	11	0	3	3	14	3	1	0.349940730987	2017_Jul_05_1107	59.9966858272	cfc_SPP1665_Learning	5	9
17	0.5	5	8	None	stim_v01/AvoNeg.png	96	1.1	10	9	stim_v03/4.png	NoGoAvo	4	stim_v01/AvoNeu.png	2	7	15	0	4	4	75	3	0	0.516602417065	2017_Jul_05_1107	59.9966858272	cfc_SPP1665_Learning	5	9
17	1	5	8	None	stim_v01/WinNeu.png	160	2.1	11	9	stim_v03/1.png	NoGoWin	3	stim_v01/WinPos.png	2	7	15	0	5	5	54	3	0	0.64993973487	2017_Jul_05_1107	59.9966858272	cfc_SPP1665_Learning	5	9
13	0.5	5	6	3	stim_v01/AvoNeg.png	160	1.1	11	10	stim_v03/3.png	GoAvo	2	stim_v01/AvoNeu.png	1	9	11	0	6	6	34	3	1	0.53326414842	2017_Jul_05_1107	59.9966858272	cfc_SPP1665_Learning	5	9
17	0.5	5	8	None	stim_v01/WinNeu.png	160	2.1	11	9	stim_v03/1.png	NoGoWin	3	stim_v01/WinPos.png	2	7	15	0	7	7	55	3	0	0.399933471402	2017_Jul_05_1107	59.9966858272	cfc_SPP1665_Learning	5	9
12	0.5	5	6	3	stim_v01/WinPos.png	160	2.1	11	9	stim_v03/2.png	GoWin	1	stim_v01/WinNeu.png	1	9	10	0	8	8	9	None	0		2017_Jul_05_1107	59.9966858272	cfc_SPP1665_Learning	5	9
16	1	5	8	None	stim_v01/AvoNeu.png	96	2.1	10	8	stim_v03/4.png	NoGoAvo	4	stim_v01/AvoNeg.png	2	7	14	0	9	9	61	3	0	0.349941636549	2017_Jul_05_1107	59.9966858272	cfc_SPP1665_Learning	5	9
13	0.5	5	6	3	stim_v01/WinNeu.png	160	2.1	11	9	stim_v03/2.png	GoWin	1	stim_v01/WinPos.png	2	9	11	0	10	10	13	3	1	0.549930709438	2017_Jul_05_1107	59.9966858272	cfc_SPP1665_Learning	5	9
12	0.5	5	6	3	stim_v01/WinPos.png	160	2.1	11	9	stim_v03/2.png	GoWin	1	stim_v01/WinNeu.png	1	9	10	0	11	11	6	3	1	0.499933139362	2017_Jul_05_1107	59.9966858272	cfc_SPP1665_Learning	5	9
16	1	5	8	None	stim_v01/WinPos.png	96	2.1	10	8	stim_v03/1.png	NoGoWin	3	stim_v01/WinNeu.png	2	7	14	0	12	12	47	None	1		2017_Jul_05_1107	59.9966858272	cfc_SPP1665_Learning	5	9
13	1	5	6	3	stim_v01/AvoNeg.png	96	2.1	10	8	stim_v03/3.png	GoAvo	2	stim_v01/AvoNeu.png	2	9	11	0	13	13	39	None	0		2017_Jul_05_1107	59.9966858272	cfc_SPP1665_Learning	5	9
12	0.5	5	6	3	stim_v01/AvoNeu.png	160	2.1	11	9	stim_v03/3.png	GoAvo	2	stim_v01/AvoNeg.png	2	9	10	0	14	14	27	3	1	0.433282591693	2017_Jul_05_1107	59.9966858272	cfc_SPP1665_Learning	5	9
17	1	5	8	None	stim_v01/WinNeu.png	96	1.1	10	9	stim_v03/1.png	NoGoWin	3	stim_v01/WinPos.png	1	7	15	0	15	15	56	None	1		2017_Jul_05_1107	59.9966858272	cfc_SPP1665_Learning	5	9
16	0.5	5	8	None	stim_v01/WinPos.png	96	1.1	10	9	stim_v03/1.png	NoGoWin	3	stim_v01/WinNeu.png	1	7	14	0	16	16	44	3	0	0.316610929344	2017_Jul_05_1107	59.9966858272	cfc_SPP1665_Learning	5	9
16	0.5	5	8	None	stim_v01/AvoNeu.png	96	2.1	10	8	stim_v03/4.png	NoGoAvo	4	stim_v01/AvoNeg.png	1	7	14	0	17	17	67	3	0	0.433246671079	2017_Jul_05_1107	59.9966858272	cfc_SPP1665_Learning	5	9
12	1	5	6	3	stim_v01/WinPos.png	160	2.1	11	9	stim_v03/2.png	GoWin	1	stim_v01/WinNeu.png	1	9	10	0	18	18	4	3	1	0.416601843543	2017_Jul_05_1107	59.9966858272	cfc_SPP1665_Learning	5	9
17	1	5	8	None	stim_v01/AvoNeg.png	96	2.1	10	8	stim_v03/4.png	NoGoAvo	4	stim_v01/AvoNeu.png	2	7	15	0	19	19	79	3	0	0.499926196722	2017_Jul_05_1107	59.9966858272	cfc_SPP1665_Learning	5	9
16	1	5	8	None	stim_v01/AvoNeu.png	96	1.1	10	9	stim_v03/4.png	NoGoAvo	4	stim_v01/AvoNeg.png	2	7	14	0	20	20	62	None	1		2017_Jul_05_1107	59.9966858272	cfc_SPP1665_Learning	5	9
12	0.5	5	6	3	stim_v01/WinPos.png	96	1.1	10	9	stim_v03/2.png	GoWin	1	stim_v01/WinNeu.png	1	9	10	0	21	21	8	3	1	0.416613313991	2017_Jul_05_1107	59.9966858272	cfc_SPP1665_Learning	5	9
13	1	5	6	3	stim_v01/WinNeu.png	160	2.1	11	9	stim_v03/2.png	GoWin	1	stim_v01/WinPos.png	1	9	11	0	22	22	19	3	1	0.499930120824	2017_Jul_05_1107	59.9966858272	cfc_SPP1665_Learning	5	9
12	1	5	6	3	stim_v01/AvoNeu.png	160	1.1	11	10	stim_v03/3.png	GoAvo	2	stim_v01/AvoNeg.png	1	9	10	0	23	23	20	None	0		2017_Jul_05_1107	59.9966858272	cfc_SPP1665_Learning	5	9
16	1	5	8	None	stim_v01/WinPos.png	96	2.1	10	8	stim_v03/1.png	NoGoWin	3	stim_v01/WinNeu.png	2	7	14	0	24	24	45	3	0	0.333261492106	2017_Jul_05_1107	59.9966858272	cfc_SPP1665_Learning	5	9
12	0.5	5	6	3	stim_v01/AvoNeu.png	160	1.1	11	10	stim_v03/3.png	GoAvo	2	stim_v01/AvoNeg.png	2	9	10	0	25	25	30	None	0		2017_Jul_05_1107	59.9966858272	cfc_SPP1665_Learning	5	9
16	0.5	5	8	None	stim_v01/WinPos.png	160	1.1	11	10	stim_v03/1.png	NoGoWin	3	stim_v01/WinNeu.png	1	7	14	0	26	26	52	3	0	0.616608423958	2017_Jul_05_1107	59.9966858272	cfc_SPP1665_Learning	5	9
16	1	5	8	None	stim_v01/WinPos.png	96	2.1	10	8	stim_v03/1.png	NoGoWin	3	stim_v01/WinNeu.png	1	7	14	0	27	27	42	3	0	0.283269053547	2017_Jul_05_1107	59.9966858272	cfc_SPP1665_Learning	5	9
16	0.5	5	8	None	stim_v01/AvoNeu.png	96	1.1	10	9	stim_v03/4.png	NoGoAvo	4	stim_v01/AvoNeg.png	1	7	14	0	28	28	71	3	0	0.449912930244	2017_Jul_05_1107	59.9966858272	cfc_SPP1665_Learning	5	9
12	1	5	6	3	stim_v01/AvoNeu.png	96	2.1	10	8	stim_v03/3.png	GoAvo	2	stim_v01/AvoNeg.png	2	9	10	0	29	29	21	3	1	0.483262956097	2017_Jul_05_1107	59.9966858272	cfc_SPP1665_Learning	5	9
12	1	5	6	3	stim_v01/AvoNeu.png	160	1.1	11	10	stim_v03/3.png	GoAvo	2	stim_v01/AvoNeg.png	1	9	10	0	30	30	32	3	1	0.649928566275	2017_Jul_05_1107	59.9966858272	cfc_SPP1665_Learning	5	9
16	0.5	5	8	None	stim_v01/WinPos.png	160	2.1	11	9	stim_v03/1.png	NoGoWin	3	stim_v01/WinNeu.png	1	7	14	0	31	31	49	3	0	0.299897882826	2017_Jul_05_1107	59.9966858272	cfc_SPP1665_Learning	5	9
17	1	5	8	None	stim_v01/WinNeu.png	96	2.1	10	8	stim_v03/1.png	NoGoWin	3	stim_v01/WinPos.png	2	7	15	0	32	32	57	3	0	0.549903240733	2017_Jul_05_1107	59.9966858272	cfc_SPP1665_Learning	5	9
12	1	5	6	3	stim_v01/AvoNeu.png	160	1.1	11	10	stim_v03/3.png	GoAvo	2	stim_v01/AvoNeg.png	1	9	10	0	33	33	31	None	0		2017_Jul_05_1107	59.9966858272	cfc_SPP1665_Learning	5	9
12	0.5	5	6	3	stim_v01/WinPos.png	96	1.1	10	9	stim_v03/2.png	GoWin	1	stim_v01/WinNeu.png	2	9	10	0	34	34	11	3	1	0.349948579189	2017_Jul_05_1107	59.9966858272	cfc_SPP1665_Learning	5	9
13	0.5	5	6	3	stim_v01/WinNeu.png	96	2.1	10	8	stim_v03/2.png	GoWin	1	stim_v01/WinPos.png	2	9	11	0	35	35	18	3	1	0.349934090202	2017_Jul_05_1107	59.9966858272	cfc_SPP1665_Learning	5	9
12	0.5	5	6	3	stim_v01/AvoNeu.png	96	1.1	10	9	stim_v03/3.png	GoAvo	2	stim_v01/AvoNeg.png	1	9	10	0	36	36	25	None	0		2017_Jul_05_1107	59.9966858272	cfc_SPP1665_Learning	5	9
13	1	5	6	3	stim_v01/AvoNeg.png	96	2.1	10	8	stim_v03/3.png	GoAvo	2	stim_v01/AvoNeu.png	2	9	11	0	37	37	33	3	1	0.333276886655	2017_Jul_05_1107	59.9966858272	cfc_SPP1665_Learning	5	9
17	1	5	8	None	stim_v01/WinNeu.png	96	1.1	10	9	stim_v03/1.png	NoGoWin	3	stim_v01/WinPos.png	1	7	15	0	38	38	58	3	0	0.71658575473	2017_Jul_05_1107	59.9966858272	cfc_SPP1665_Learning	5	9
12	0.5	5	6	3	stim_v01/WinPos.png	96	1.1	10	9	stim_v03/2.png	GoWin	1	stim_v01/WinNeu.png	1	9	10	0	39	39	3	3	1	0.449931343332	2017_Jul_05_1107	59.9966858272	cfc_SPP1665_Learning	5	9
16	0.5	5	8	None	stim_v01/AvoNeu.png	160	1.1	11	10	stim_v03/4.png	NoGoAvo	4	stim_v01/AvoNeg.png	1	7	14	0	40	40	65	None	1		2017_Jul_05_1107	59.9966858272	cfc_SPP1665_Learning	5	9
16	0.5	5	8	None	stim_v01/WinPos.png	96	2.1	10	8	stim_v03/1.png	NoGoWin	3	stim_v01/WinNeu.png	2	7	14	0	41	41	40	3	0	0.449968471361	2017_Jul_05_1107	59.9966858272	cfc_SPP1665_Learning	5	9
12	0.5	5	6	3	stim_v01/AvoNeu.png	160	1.1	11	10	stim_v03/3.png	GoAvo	2	stim_v01/AvoNeg.png	1	9	10	0	42	42	23	3	1	0.766586343345	2017_Jul_05_1107	59.9966858272	cfc_SPP1665_Learning	5	9
12	1	5	6	3	stim_v01/AvoNeu.png	96	2.1	10	8	stim_v03/3.png	GoAvo	2	stim_v01/AvoNeg.png	2	9	10	0	43	43	24	None	0		2017_Jul_05_1107	59.9966858272	cfc_SPP1665_Learning	5	9
17	1	5	8	None	stim_v01/AvoNeg.png	96	1.1	10	9	stim_v03/4.png	NoGoAvo	4	stim_v01/AvoNeu.png	2	7	15	0	44	44	78	3	0	0.266612151853	2017_Jul_05_1107	59.9966858272	cfc_SPP1665_Learning	5	9
13	0.5	5	6	3	stim_v01/WinNeu.png	160	1.1	11	10	stim_v03/2.png	GoWin	1	stim_v01/WinPos.png	2	9	11	0	45	45	16	3	1	0.666589090215	2017_Jul_05_1107	59.9966858272	cfc_SPP1665_Learning	5	9
16	1	5	8	None	stim_v01/WinPos.png	160	2.1	11	9	stim_v03/1.png	NoGoWin	3	stim_v01/WinNeu.png	1	7	14	0	46	46	43	3	0	0.383268117799	2017_Jul_05_1107	59.9966858272	cfc_SPP1665_Learning	5	9
13	1	5	6	3	stim_v01/AvoNeg.png	96	1.1	10	9	stim_v03/3.png	GoAvo	2	stim_v01/AvoNeu.png	1	9	11	0	47	47	37	None	0		2017_Jul_05_1107	59.9966858272	cfc_SPP1665_Learning	5	9
16	0.5	5	8	None	stim_v01/AvoNeu.png	160	1.1	11	10	stim_v03/4.png	NoGoAvo	4	stim_v01/AvoNeg.png	2	7	14	0	48	48	69	None	1		2017_Jul_05_1107	59.9966858272	cfc_SPP1665_Learning	5	9
13	1	5	6	3	stim_v01/AvoNeg.png	160	2.1	11	9	stim_v03/3.png	GoAvo	2	stim_v01/AvoNeu.png	2	9	11	0	49	49	35	3	1	0.299946481304	2017_Jul_05_1107	59.9966858272	cfc_SPP1665_Learning	5	9
16	0.5	5	8	None	stim_v01/AvoNeu.png	96	1.1	10	9	stim_v03/4.png	NoGoAvo	4	stim_v01/AvoNeg.png	2	7	14	0	50	50	60	3	0	0.383263288137	2017_Jul_05_1107	59.9966858272	cfc_SPP1665_Learning	5	9
17	1	5	8	None	stim_v01/WinNeu.png	160	2.1	11	9	stim_v03/1.png	NoGoWin	3	stim_v01/WinPos.png	2	7	15	0	51	51	53	3	0	0.333281716317	2017_Jul_05_1107	59.9966858272	cfc_SPP1665_Learning	5	9
12	0.5	5	6	3	stim_v01/AvoNeu.png	160	2.1	11	9	stim_v03/3.png	GoAvo	2	stim_v01/AvoNeg.png	1	9	10	0	52	52	22	3	1	0.383278078978	2017_Jul_05_1107	59.9966858272	cfc_SPP1665_Learning	5	9
16	0.5	5	8	None	stim_v01/AvoNeu.png	96	2.1	10	8	stim_v03/4.png	NoGoAvo	4	stim_v01/AvoNeg.png	2	7	14	0	53	53	70	None	1		2017_Jul_05_1107	59.9966858272	cfc_SPP1665_Learning	5	9
13	0.5	5	6	3	stim_v01/WinNeu.png	96	1.1	10	9	stim_v03/2.png	GoWin	1	stim_v01/WinPos.png	2	9	11	0	54	54	17	3	1	0.300031905957	2017_Jul_05_1107	59.9966858272	cfc_SPP1665_Learning	5	9
16	1	5	8	None	stim_v01/AvoNeu.png	160	1.1	11	10	stim_v03/4.png	NoGoAvo	4	stim_v01/AvoNeg.png	2	7	14	0	55	55	68	3	0	0.749902576655	2017_Jul_05_1107	59.9966858272	cfc_SPP1665_Learning	5	9
16	1	5	8	None	stim_v01/AvoNeu.png	160	2.1	11	9	stim_v03/4.png	NoGoAvo	4	stim_v01/AvoNeg.png	2	7	14	0	56	56	63	None	1		2017_Jul_05_1107	59.9966858272	cfc_SPP1665_Learning	5	9
17	0.5	5	8	None	stim_v01/AvoNeg.png	160	1.1	11	10	stim_v03/4.png	NoGoAvo	4	stim_v01/AvoNeu.png	2	7	15	0	57	57	73	3	0	0.283280825848	2017_Jul_05_1107	59.9966858272	cfc_SPP1665_Learning	5	9
12	0.5	5	6	3	stim_v01/WinPos.png	160	1.1	11	10	stim_v03/2.png	GoWin	1	stim_v01/WinNeu.png	1	9	10	0	58	58	0	3	1	0.366619969869	2017_Jul_05_1107	59.9966858272	cfc_SPP1665_Learning	5	9
12	0.5	5	6	3	stim_v01/AvoNeu.png	96	2.1	10	8	stim_v03/3.png	GoAvo	2	stim_v01/AvoNeg.png	1	9	10	0	59	59	28	3	1	0.466599111764	2017_Jul_05_1107	59.9966858272	cfc_SPP1665_Learning	5	9
16	1	5	8	None	stim_v01/AvoNeu.png	96	1.1	10	9	stim_v03/4.png	NoGoAvo	4	stim_v01/AvoNeg.png	1	7	14	0	60	60	66	None	1		2017_Jul_05_1107	59.9966858272	cfc_SPP1665_Learning	5	9
13	1	5	6	3	stim_v01/WinNeu.png	160	1.1	11	10	stim_v03/2.png	GoWin	1	stim_v01/WinPos.png	2	9	11	0	61	61	15	3	1	0.349950088458	2017_Jul_05_1107	59.9966858272	cfc_SPP1665_Learning	5	9
12	0.5	5	6	3	stim_v01/WinPos.png	96	2.1	10	8	stim_v03/2.png	GoWin	1	stim_v01/WinNeu.png	2	9	10	0	62	62	1	3	1	0.483264465367	2017_Jul_05_1107	59.9966858272	cfc_SPP1665_Learning	5	9
12	1	5	6	3	stim_v01/WinPos.png	160	2.1	11	9	stim_v03/2.png	GoWin	1	stim_v01/WinNeu.png	1	9	10	0	63	63	10	3	1	0.516608454142	2017_Jul_05_1107	59.9966858272	cfc_SPP1665_Learning	5	9
17	0.5	5	8	None	stim_v01/AvoNeg.png	160	2.1	11	9	stim_v03/4.png	NoGoAvo	4	stim_v01/AvoNeu.png	1	7	15	0	64	64	76	3	0	0.383251213981	2017_Jul_05_1107	59.9966858272	cfc_SPP1665_Learning	5	9
13	0.5	5	6	3	stim_v01/AvoNeg.png	96	1.1	10	9	stim_v03/3.png	GoAvo	2	stim_v01/AvoNeu.png	2	9	11	0	65	65	38	3	1	0.316614249738	2017_Jul_05_1107	59.9966858272	cfc_SPP1665_Learning	5	9
16	1	5	8	None	stim_v01/WinPos.png	160	1.1	11	10	stim_v03/1.png	NoGoWin	3	stim_v01/WinNeu.png	1	7	14	0	66	66	50	3	0	0.316607307099	2017_Jul_05_1107	59.9966858272	cfc_SPP1665_Learning	5	9
13	1	5	6	3	stim_v01/AvoNeg.png	96	2.1	10	8	stim_v03/3.png	GoAvo	2	stim_v01/AvoNeu.png	1	9	11	0	67	67	36	3	1	0.383257854767	2017_Jul_05_1107	59.9966858272	cfc_SPP1665_Learning	5	9
12	0.5	5	6	3	stim_v01/AvoNeu.png	160	1.1	11	10	stim_v03/3.png	GoAvo	2	stim_v01/AvoNeg.png	2	9	10	0	68	68	26	3	1	0.499930422677	2017_Jul_05_1107	59.9966858272	cfc_SPP1665_Learning	5	9
12	0.5	5	6	3	stim_v01/WinPos.png	160	1.1	11	10	stim_v03/2.png	GoWin	1	stim_v01/WinNeu.png	2	9	10	0	69	69	7	3	1	0.483258428289	2017_Jul_05_1107	59.9966858272	cfc_SPP1665_Learning	5	9
16	1	5	8	None	stim_v01/WinPos.png	160	2.1	11	9	stim_v03/1.png	NoGoWin	3	stim_v01/WinNeu.png	1	7	14	0	70	70	46	None	1		2017_Jul_05_1107	59.9966858272	cfc_SPP1665_Learning	5	9
12	1	5	6	3	stim_v01/WinPos.png	160	1.1	11	10	stim_v03/2.png	GoWin	1	stim_v01/WinNeu.png	1	9	10	0	71	71	5	None	0		2017_Jul_05_1107	59.9966858272	cfc_SPP1665_Learning	5	9
12	0.5	5	6	3	stim_v01/WinPos.png	160	1.1	11	10	stim_v03/2.png	GoWin	1	stim_v01/WinNeu.png	1	9	10	0	72	72	12	None	0		2017_Jul_05_1107	59.9966858272	cfc_SPP1665_Learning	5	9
17	0.5	5	8	None	stim_v01/AvoNeg.png	96	1.1	10	9	stim_v03/4.png	NoGoAvo	4	stim_v01/AvoNeu.png	1	7	15	0	73	73	74	None	1		2017_Jul_05_1107	59.9966858272	cfc_SPP1665_Learning	5	9
17	1	5	8	None	stim_v01/WinNeu.png	160	2.1	11	9	stim_v03/1.png	NoGoWin	3	stim_v01/WinPos.png	2	7	15	0	74	74	59	3	0	0.299918408891	2017_Jul_05_1107	59.9966858272	cfc_SPP1665_Learning	5	9
16	0.5	5	8	None	stim_v01/WinPos.png	160	2.1	11	9	stim_v03/1.png	NoGoWin	3	stim_v01/WinNeu.png	2	7	14	0	75	75	48	None	1		2017_Jul_05_1107	59.9966858272	cfc_SPP1665_Learning	5	9
12	1	5	6	3	stim_v01/AvoNeu.png	160	2.1	11	9	stim_v03/3.png	GoAvo	2	stim_v01/AvoNeg.png	2	9	10	0	76	76	29	3	1	0.599952125973	2017_Jul_05_1107	59.9966858272	cfc_SPP1665_Learning	5	9
16	1	5	8	None	stim_v01/AvoNeu.png	96	2.1	10	8	stim_v03/4.png	NoGoAvo	4	stim_v01/AvoNeg.png	2	7	14	0	77	77	72	None	1		2017_Jul_05_1107	59.9966858272	cfc_SPP1665_Learning	5	9
16	1	5	8	None	stim_v01/AvoNeu.png	96	2.1	10	8	stim_v03/4.png	NoGoAvo	4	stim_v01/AvoNeg.png	1	7	14	0	78	78	64	3	0	0.983247712476	2017_Jul_05_1107	59.9966858272	cfc_SPP1665_Learning	5	9
16	1	5	8	None	stim_v01/WinPos.png	96	1.1	10	9	stim_v03/1.png	NoGoWin	3	stim_v01/WinNeu.png	1	7	14	0	79	79	51	3	0	0.61662019626	2017_Jul_05_1107	59.9966858272	cfc_SPP1665_Learning	5	9
