# Supplementary material for: θ-γ Cross-Frequency Transcranial Alternating Current Stimulation over the Trough Impairs Cognitive Control
Source: eNeuro. 2020 Sep 4;7(5):ENEURO.0126-20.2020. doi: 10.1523/ENEURO.0126-20.2020 (PMC7540931; doi:10.1523/ENEURO.0126-20.2020)
Supplement: Extended Data 1 — contains all materials, pseudonymized raw data and analysis scripts used in this study that are freely available at our repository. Download Extended Data 1, ZIP file. [file enu-eN-NWR-0126-20-s02.zip › 2020_cfc_tacs-master/data/raw/1_learning/s_peak/P_1_S_2_cfc_SPP1665_Learning_2017_Mrz_14_1739.csv]

icFbackMarker	blineStop	circleMarker	cRespMarker	cResponse	cFback	trigStimulator	preCueStop	portStop	preCueStart	cue	cType	cueMarker	icFback	prepRespStop	icRespMarker	cFbackMarker	trials.thisRepN	trials.thisTrialN	trials.thisN	trials.thisIndex	buttonBox_Response.keys	buttonBox_Response.corr	buttonBox_Response.rt	date	frameRate	expName	session	participant
																								2017_Mrz_14_1739	60.0053975532	cfc_SPP1665_Learning	2	1
12	0.5	5	6	3	stim_v01/AvoNeu.png	160	1.1	11	10	stim_v06/4.png	GoAvo	2	stim_v01/AvoNeg.png	1	9	10	0	0	0	22	3	1	0.416749926801	2017_Mrz_14_1739	60.0053975532	cfc_SPP1665_Learning	2	1
13	1	5	6	3	stim_v01/WinNeu.png	160	2.1	11	9	stim_v06/1.png	GoWin	1	stim_v01/WinPos.png	1	9	11	0	1	1	15	3	1	0.583251884295	2017_Mrz_14_1739	60.0053975532	cfc_SPP1665_Learning	2	1
12	0.5	5	6	3	stim_v01/WinPos.png	160	2.1	11	9	stim_v06/1.png	GoWin	1	stim_v01/WinNeu.png	2	9	10	0	2	2	2	3	1	0.866590701226	2017_Mrz_14_1739	60.0053975532	cfc_SPP1665_Learning	2	1
16	1	5	8	None	stim_v01/AvoNeu.png	160	1.1	11	10	stim_v06/2.png	NoGoAvo	4	stim_v01/AvoNeg.png	2	7	14	0	3	3	67	3	0	0.56658345684	2017_Mrz_14_1739	60.0053975532	cfc_SPP1665_Learning	2	1
16	1	5	8	None	stim_v01/AvoNeu.png	96	2.1	10	8	stim_v06/2.png	NoGoAvo	4	stim_v01/AvoNeg.png	1	7	14	0	4	4	61	None	1		2017_Mrz_14_1739	60.0053975532	cfc_SPP1665_Learning	2	1
16	0.5	5	8	None	stim_v01/AvoNeu.png	96	1.1	10	9	stim_v06/2.png	NoGoAvo	4	stim_v01/AvoNeg.png	2	7	14	0	5	5	66	None	1		2017_Mrz_14_1739	60.0053975532	cfc_SPP1665_Learning	2	1
16	1	5	8	None	stim_v01/WinPos.png	160	1.1	11	10	stim_v06/3.png	NoGoWin	3	stim_v01/WinNeu.png	2	7	14	0	6	6	52	3	0	0.399926650588	2017_Mrz_14_1739	60.0053975532	cfc_SPP1665_Learning	2	1
12	0.5	5	6	3	stim_v01/AvoNeu.png	160	1.1	11	10	stim_v06/4.png	GoAvo	2	stim_v01/AvoNeg.png	1	9	10	0	7	7	23	3	1	0.266591606775	2017_Mrz_14_1739	60.0053975532	cfc_SPP1665_Learning	2	1
12	0.5	5	6	3	stim_v01/WinPos.png	96	1.1	10	9	stim_v06/1.png	GoWin	1	stim_v01/WinNeu.png	1	9	10	0	8	8	6	3	1	0.366588286431	2017_Mrz_14_1739	60.0053975532	cfc_SPP1665_Learning	2	1
16	1	5	8	None	stim_v01/AvoNeu.png	160	2.1	11	9	stim_v06/2.png	NoGoAvo	4	stim_v01/AvoNeg.png	1	7	14	0	9	9	62	None	1		2017_Mrz_14_1739	60.0053975532	cfc_SPP1665_Learning	2	1
13	0.5	5	6	3	stim_v01/AvoNeg.png	160	1.1	11	10	stim_v06/4.png	GoAvo	2	stim_v01/AvoNeu.png	2	9	11	0	10	10	33	3	1	0.383262449025	2017_Mrz_14_1739	60.0053975532	cfc_SPP1665_Learning	2	1
16	1	5	8	None	stim_v01/WinPos.png	160	2.1	11	9	stim_v06/3.png	NoGoWin	3	stim_v01/WinNeu.png	1	7	14	0	11	11	40	None	1		2017_Mrz_14_1739	60.0053975532	cfc_SPP1665_Learning	2	1
13	0.5	5	6	3	stim_v01/WinNeu.png	96	1.1	10	9	stim_v06/1.png	GoWin	1	stim_v01/WinPos.png	2	9	11	0	12	12	19	3	1	0.533252940768	2017_Mrz_14_1739	60.0053975532	cfc_SPP1665_Learning	2	1
12	0.5	5	6	3	stim_v01/WinPos.png	96	2.1	10	8	stim_v06/1.png	GoWin	1	stim_v01/WinNeu.png	1	9	10	0	13	13	10	3	1	0.433255053714	2017_Mrz_14_1739	60.0053975532	cfc_SPP1665_Learning	2	1
17	1	5	8	None	stim_v01/AvoNeg.png	96	1.1	10	9	stim_v06/2.png	NoGoAvo	4	stim_v01/AvoNeu.png	1	7	15	0	14	14	74	None	1		2017_Mrz_14_1739	60.0053975532	cfc_SPP1665_Learning	2	1
16	1	5	8	None	stim_v01/WinPos.png	160	2.1	11	9	stim_v06/3.png	NoGoWin	3	stim_v01/WinNeu.png	1	7	14	0	15	15	50	None	1		2017_Mrz_14_1739	60.0053975532	cfc_SPP1665_Learning	2	1
12	1	5	6	3	stim_v01/AvoNeu.png	96	2.1	10	8	stim_v06/4.png	GoAvo	2	stim_v01/AvoNeg.png	2	9	10	0	16	16	27	None	0		2017_Mrz_14_1739	60.0053975532	cfc_SPP1665_Learning	2	1
16	1	5	8	None	stim_v01/AvoNeu.png	160	2.1	11	9	stim_v06/2.png	NoGoAvo	4	stim_v01/AvoNeg.png	2	7	14	0	17	17	65	None	1		2017_Mrz_14_1739	60.0053975532	cfc_SPP1665_Learning	2	1
16	1	5	8	None	stim_v01/WinPos.png	96	2.1	10	8	stim_v06/3.png	NoGoWin	3	stim_v01/WinNeu.png	2	7	14	0	18	18	45	None	1		2017_Mrz_14_1739	60.0053975532	cfc_SPP1665_Learning	2	1
16	1	5	8	None	stim_v01/AvoNeu.png	160	1.1	11	10	stim_v06/2.png	NoGoAvo	4	stim_v01/AvoNeg.png	1	7	14	0	19	19	60	None	1		2017_Mrz_14_1739	60.0053975532	cfc_SPP1665_Learning	2	1
16	0.5	5	8	None	stim_v01/WinPos.png	160	1.1	11	10	stim_v06/3.png	NoGoWin	3	stim_v01/WinNeu.png	2	7	14	0	20	20	47	None	1		2017_Mrz_14_1739	60.0053975532	cfc_SPP1665_Learning	2	1
16	0.5	5	8	None	stim_v01/AvoNeu.png	96	1.1	10	9	stim_v06/2.png	NoGoAvo	4	stim_v01/AvoNeg.png	2	7	14	0	21	21	72	None	1		2017_Mrz_14_1739	60.0053975532	cfc_SPP1665_Learning	2	1
16	1	5	8	None	stim_v01/WinPos.png	160	2.1	11	9	stim_v06/3.png	NoGoWin	3	stim_v01/WinNeu.png	1	7	14	0	22	22	48	None	1		2017_Mrz_14_1739	60.0053975532	cfc_SPP1665_Learning	2	1
17	0.5	5	8	None	stim_v01/WinNeu.png	160	2.1	11	9	stim_v06/3.png	NoGoWin	3	stim_v01/WinPos.png	2	7	15	0	23	23	59	None	1		2017_Mrz_14_1739	60.0053975532	cfc_SPP1665_Learning	2	1
13	1	5	6	3	stim_v01/AvoNeg.png	96	1.1	10	9	stim_v06/4.png	GoAvo	2	stim_v01/AvoNeu.png	1	9	11	0	24	24	37	3	1	0.283308330139	2017_Mrz_14_1739	60.0053975532	cfc_SPP1665_Learning	2	1
13	0.5	5	6	3	stim_v01/WinNeu.png	96	1.1	10	9	stim_v06/1.png	GoWin	1	stim_v01/WinPos.png	1	9	11	0	25	25	13	3	1	0.283266674917	2017_Mrz_14_1739	60.0053975532	cfc_SPP1665_Learning	2	1
13	0.5	5	6	3	stim_v01/WinNeu.png	96	2.1	10	8	stim_v06/1.png	GoWin	1	stim_v01/WinPos.png	2	9	11	0	26	26	18	3	1	0.366595228968	2017_Mrz_14_1739	60.0053975532	cfc_SPP1665_Learning	2	1
13	1	5	6	3	stim_v01/AvoNeg.png	96	1.1	10	9	stim_v06/4.png	GoAvo	2	stim_v01/AvoNeu.png	1	9	11	0	27	27	38	3	1	0.38326516567	2017_Mrz_14_1739	60.0053975532	cfc_SPP1665_Learning	2	1
12	1	5	6	3	stim_v01/AvoNeu.png	160	2.1	11	9	stim_v06/4.png	GoAvo	2	stim_v01/AvoNeg.png	1	9	10	0	28	28	25	3	1	0.316592059549	2017_Mrz_14_1739	60.0053975532	cfc_SPP1665_Learning	2	1
16	1	5	8	None	stim_v01/WinPos.png	160	1.1	11	10	stim_v06/3.png	NoGoWin	3	stim_v01/WinNeu.png	2	7	14	0	29	29	43	None	1		2017_Mrz_14_1739	60.0053975532	cfc_SPP1665_Learning	2	1
16	1	5	8	None	stim_v01/WinPos.png	96	1.1	10	9	stim_v06/3.png	NoGoWin	3	stim_v01/WinNeu.png	1	7	14	0	30	30	46	None	1		2017_Mrz_14_1739	60.0053975532	cfc_SPP1665_Learning	2	1
12	1	5	6	3	stim_v01/WinPos.png	160	2.1	11	9	stim_v06/1.png	GoWin	1	stim_v01/WinNeu.png	2	9	10	0	31	31	5	3	1	0.333265316595	2017_Mrz_14_1739	60.0053975532	cfc_SPP1665_Learning	2	1
12	0.5	5	6	3	stim_v01/AvoNeu.png	96	2.1	10	8	stim_v06/4.png	GoAvo	2	stim_v01/AvoNeg.png	2	9	10	0	32	32	32	3	1	0.399919104353	2017_Mrz_14_1739	60.0053975532	cfc_SPP1665_Learning	2	1
16	0.5	5	8	None	stim_v01/AvoNeu.png	160	2.1	11	9	stim_v06/2.png	NoGoAvo	4	stim_v01/AvoNeg.png	2	7	14	0	33	33	68	None	1		2017_Mrz_14_1739	60.0053975532	cfc_SPP1665_Learning	2	1
17	1	5	8	None	stim_v01/WinNeu.png	160	1.1	11	10	stim_v06/3.png	NoGoWin	3	stim_v01/WinPos.png	2	7	15	0	34	34	56	None	1		2017_Mrz_14_1739	60.0053975532	cfc_SPP1665_Learning	2	1
17	0.5	5	8	None	stim_v01/WinNeu.png	96	1.1	10	9	stim_v06/3.png	NoGoWin	3	stim_v01/WinPos.png	1	7	15	0	35	35	53	None	1		2017_Mrz_14_1739	60.0053975532	cfc_SPP1665_Learning	2	1
17	1	5	8	None	stim_v01/WinNeu.png	160	1.1	11	10	stim_v06/3.png	NoGoWin	3	stim_v01/WinPos.png	2	7	15	0	36	36	54	None	1		2017_Mrz_14_1739	60.0053975532	cfc_SPP1665_Learning	2	1
16	1	5	8	None	stim_v01/WinPos.png	160	2.1	11	9	stim_v06/3.png	NoGoWin	3	stim_v01/WinNeu.png	1	7	14	0	37	37	42	None	1		2017_Mrz_14_1739	60.0053975532	cfc_SPP1665_Learning	2	1
12	0.5	5	6	3	stim_v01/WinPos.png	96	1.1	10	9	stim_v06/1.png	GoWin	1	stim_v01/WinNeu.png	2	9	10	0	38	38	4	3	1	0.349936762544	2017_Mrz_14_1739	60.0053975532	cfc_SPP1665_Learning	2	1
17	0.5	5	8	None	stim_v01/AvoNeg.png	96	1.1	10	9	stim_v06/2.png	NoGoAvo	4	stim_v01/AvoNeu.png	1	7	15	0	39	39	78	None	1		2017_Mrz_14_1739	60.0053975532	cfc_SPP1665_Learning	2	1
13	0.5	5	6	3	stim_v01/AvoNeg.png	160	1.1	11	10	stim_v06/4.png	GoAvo	2	stim_v01/AvoNeu.png	1	9	11	0	40	40	36	3	1	0.383266373068	2017_Mrz_14_1739	60.0053975532	cfc_SPP1665_Learning	2	1
16	1	5	8	None	stim_v01/AvoNeu.png	96	1.1	10	9	stim_v06/2.png	NoGoAvo	4	stim_v01/AvoNeg.png	1	7	14	0	41	41	71	None	1		2017_Mrz_14_1739	60.0053975532	cfc_SPP1665_Learning	2	1
12	1	5	6	3	stim_v01/AvoNeu.png	160	1.1	11	10	stim_v06/4.png	GoAvo	2	stim_v01/AvoNeg.png	1	9	10	0	42	42	21	3	1	0.416595983591	2017_Mrz_14_1739	60.0053975532	cfc_SPP1665_Learning	2	1
16	1	5	8	None	stim_v01/WinPos.png	160	1.1	11	10	stim_v06/3.png	NoGoWin	3	stim_v01/WinNeu.png	1	7	14	0	43	43	49	None	1		2017_Mrz_14_1739	60.0053975532	cfc_SPP1665_Learning	2	1
13	0.5	5	6	3	stim_v01/AvoNeg.png	160	2.1	11	9	stim_v06/4.png	GoAvo	2	stim_v01/AvoNeu.png	1	9	11	0	44	44	34	3	1	0.499926952437	2017_Mrz_14_1739	60.0053975532	cfc_SPP1665_Learning	2	1
17	0.5	5	8	None	stim_v01/WinNeu.png	96	2.1	10	8	stim_v06/3.png	NoGoWin	3	stim_v01/WinPos.png	2	7	15	0	45	45	57	None	1		2017_Mrz_14_1739	60.0053975532	cfc_SPP1665_Learning	2	1
17	0.5	5	8	None	stim_v01/AvoNeg.png	96	2.1	10	8	stim_v06/2.png	NoGoAvo	4	stim_v01/AvoNeu.png	1	7	15	0	46	46	73	None	1		2017_Mrz_14_1739	60.0053975532	cfc_SPP1665_Learning	2	1
17	0.5	5	8	None	stim_v01/AvoNeg.png	96	1.1	10	9	stim_v06/2.png	NoGoAvo	4	stim_v01/AvoNeu.png	2	7	15	0	47	47	77	None	1		2017_Mrz_14_1739	60.0053975532	cfc_SPP1665_Learning	2	1
13	0.5	5	6	3	stim_v01/AvoNeg.png	96	2.1	10	8	stim_v06/4.png	GoAvo	2	stim_v01/AvoNeu.png	2	9	11	0	48	48	35	3	1	0.349982341808	2017_Mrz_14_1739	60.0053975532	cfc_SPP1665_Learning	2	1
12	0.5	5	6	3	stim_v01/WinPos.png	96	2.1	10	8	stim_v06/1.png	GoWin	1	stim_v01/WinNeu.png	1	9	10	0	49	49	0	3	1	0.399932687576	2017_Mrz_14_1739	60.0053975532	cfc_SPP1665_Learning	2	1
16	1	5	8	None	stim_v01/AvoNeu.png	160	1.1	11	10	stim_v06/2.png	NoGoAvo	4	stim_v01/AvoNeg.png	2	7	14	0	50	50	63	None	1		2017_Mrz_14_1739	60.0053975532	cfc_SPP1665_Learning	2	1
16	1	5	8	None	stim_v01/AvoNeu.png	96	1.1	10	9	stim_v06/2.png	NoGoAvo	4	stim_v01/AvoNeg.png	1	7	14	0	51	51	70	None	1		2017_Mrz_14_1739	60.0053975532	cfc_SPP1665_Learning	2	1
12	0.5	5	6	3	stim_v01/WinPos.png	160	2.1	11	9	stim_v06/1.png	GoWin	1	stim_v01/WinNeu.png	1	9	10	0	52	52	12	3	1	0.316605340924	2017_Mrz_14_1739	60.0053975532	cfc_SPP1665_Learning	2	1
12	1	5	6	3	stim_v01/AvoNeu.png	160	2.1	11	9	stim_v06/4.png	GoAvo	2	stim_v01/AvoNeg.png	1	9	10	0	53	53	31	3	1	0.51658632441	2017_Mrz_14_1739	60.0053975532	cfc_SPP1665_Learning	2	1
12	0.5	5	6	3	stim_v01/WinPos.png	96	2.1	10	8	stim_v06/1.png	GoWin	1	stim_v01/WinNeu.png	2	9	10	0	54	54	3	3	1	0.449927707061	2017_Mrz_14_1739	60.0053975532	cfc_SPP1665_Learning	2	1
13	0.5	5	6	3	stim_v01/WinNeu.png	96	1.1	10	9	stim_v06/1.png	GoWin	1	stim_v01/WinPos.png	2	9	11	0	55	55	16	3	1	0.316608661267	2017_Mrz_14_1739	60.0053975532	cfc_SPP1665_Learning	2	1
12	1	5	6	3	stim_v01/AvoNeu.png	96	2.1	10	8	stim_v06/4.png	GoAvo	2	stim_v01/AvoNeg.png	2	9	10	0	56	56	24	3	1	0.483255204639	2017_Mrz_14_1739	60.0053975532	cfc_SPP1665_Learning	2	1
12	0.5	5	6	3	stim_v01/WinPos.png	160	2.1	11	9	stim_v06/1.png	GoWin	1	stim_v01/WinNeu.png	1	9	10	0	57	57	8	3	1	0.433258675907	2017_Mrz_14_1739	60.0053975532	cfc_SPP1665_Learning	2	1
12	1	5	6	3	stim_v01/WinPos.png	96	1.1	10	9	stim_v06/1.png	GoWin	1	stim_v01/WinNeu.png	2	9	10	0	58	58	1	3	1	0.38324373436	2017_Mrz_14_1739	60.0053975532	cfc_SPP1665_Learning	2	1
17	1	5	8	None	stim_v01/WinNeu.png	160	1.1	11	10	stim_v06/3.png	NoGoWin	3	stim_v01/WinPos.png	1	7	15	0	59	59	55	None	1		2017_Mrz_14_1739	60.0053975532	cfc_SPP1665_Learning	2	1
16	1	5	8	None	stim_v01/WinPos.png	160	2.1	11	9	stim_v06/3.png	NoGoWin	3	stim_v01/WinNeu.png	2	7	14	0	60	60	44	None	1		2017_Mrz_14_1739	60.0053975532	cfc_SPP1665_Learning	2	1
17	0.5	5	8	None	stim_v01/WinNeu.png	160	1.1	11	10	stim_v06/3.png	NoGoWin	3	stim_v01/WinPos.png	2	7	15	0	61	61	58	None	1		2017_Mrz_14_1739	60.0053975532	cfc_SPP1665_Learning	2	1
12	0.5	5	6	3	stim_v01/AvoNeu.png	160	1.1	11	10	stim_v06/4.png	GoAvo	2	stim_v01/AvoNeg.png	2	9	10	0	62	62	30	3	1	0.333241772339	2017_Mrz_14_1739	60.0053975532	cfc_SPP1665_Learning	2	1
12	0.5	5	6	3	stim_v01/AvoNeu.png	96	2.1	10	8	stim_v06/4.png	GoAvo	2	stim_v01/AvoNeg.png	1	9	10	0	63	63	29	3	1	0.599928159835	2017_Mrz_14_1739	60.0053975532	cfc_SPP1665_Learning	2	1
17	1	5	8	None	stim_v01/AvoNeg.png	96	2.1	10	8	stim_v06/2.png	NoGoAvo	4	stim_v01/AvoNeu.png	2	7	15	0	64	64	79	None	1		2017_Mrz_14_1739	60.0053975532	cfc_SPP1665_Learning	2	1
17	1	5	8	None	stim_v01/AvoNeg.png	96	2.1	10	8	stim_v06/2.png	NoGoAvo	4	stim_v01/AvoNeu.png	2	7	15	0	65	65	76	None	1		2017_Mrz_14_1739	60.0053975532	cfc_SPP1665_Learning	2	1
16	0.5	5	8	None	stim_v01/AvoNeu.png	160	1.1	11	10	stim_v06/2.png	NoGoAvo	4	stim_v01/AvoNeg.png	1	7	14	0	66	66	69	None	1		2017_Mrz_14_1739	60.0053975532	cfc_SPP1665_Learning	2	1
13	1	5	6	3	stim_v01/WinNeu.png	96	1.1	10	9	stim_v06/1.png	GoWin	1	stim_v01/WinPos.png	2	9	11	0	67	67	17	3	1	0.716544971038	2017_Mrz_14_1739	60.0053975532	cfc_SPP1665_Learning	2	1
12	0.5	5	6	3	stim_v01/AvoNeu.png	96	1.1	10	9	stim_v06/4.png	GoAvo	2	stim_v01/AvoNeg.png	1	9	10	0	68	68	28	3	1	0.316599605785	2017_Mrz_14_1739	60.0053975532	cfc_SPP1665_Learning	2	1
17	0.5	5	8	None	stim_v01/AvoNeg.png	160	1.1	11	10	stim_v06/2.png	NoGoAvo	4	stim_v01/AvoNeu.png	1	7	15	0	69	69	75	None	1		2017_Mrz_14_1739	60.0053975532	cfc_SPP1665_Learning	2	1
13	1	5	6	3	stim_v01/AvoNeg.png	96	1.1	10	9	stim_v06/4.png	GoAvo	2	stim_v01/AvoNeu.png	2	9	11	0	70	70	39	3	1	0.283297463559	2017_Mrz_14_1739	60.0053975532	cfc_SPP1665_Learning	2	1
12	1	5	6	3	stim_v01/AvoNeu.png	96	2.1	10	8	stim_v06/4.png	GoAvo	2	stim_v01/AvoNeg.png	1	9	10	0	71	71	20	3	1	0.416609868666	2017_Mrz_14_1739	60.0053975532	cfc_SPP1665_Learning	2	1
12	0.5	5	6	3	stim_v01/WinPos.png	96	2.1	10	8	stim_v06/1.png	GoWin	1	stim_v01/WinNeu.png	1	9	10	0	72	72	9	3	1	0.649943101382	2017_Mrz_14_1739	60.0053975532	cfc_SPP1665_Learning	2	1
13	0.5	5	6	3	stim_v01/WinNeu.png	160	1.1	11	10	stim_v06/1.png	GoWin	1	stim_v01/WinPos.png	1	9	11	0	73	73	14	3	1	0.416586626259	2017_Mrz_14_1739	60.0053975532	cfc_SPP1665_Learning	2	1
12	1	5	6	3	stim_v01/WinPos.png	160	2.1	11	9	stim_v06/1.png	GoWin	1	stim_v01/WinNeu.png	2	9	10	0	74	74	11	3	1	0.59991487846	2017_Mrz_14_1739	60.0053975532	cfc_SPP1665_Learning	2	1
16	0.5	5	8	None	stim_v01/WinPos.png	96	2.1	10	8	stim_v06/3.png	NoGoWin	3	stim_v01/WinNeu.png	2	7	14	0	75	75	41	None	1		2017_Mrz_14_1739	60.0053975532	cfc_SPP1665_Learning	2	1
12	0.5	5	6	3	stim_v01/WinPos.png	96	2.1	10	8	stim_v06/1.png	GoWin	1	stim_v01/WinNeu.png	1	9	10	0	76	76	7	3	1	0.266606095547	2017_Mrz_14_1739	60.0053975532	cfc_SPP1665_Learning	2	1
12	0.5	5	6	3	stim_v01/AvoNeu.png	96	2.1	10	8	stim_v06/4.png	GoAvo	2	stim_v01/AvoNeg.png	2	9	10	0	77	77	26	3	1	0.383252789843	2017_Mrz_14_1739	60.0053975532	cfc_SPP1665_Learning	2	1
16	1	5	8	None	stim_v01/AvoNeu.png	160	2.1	11	9	stim_v06/2.png	NoGoAvo	4	stim_v01/AvoNeg.png	2	7	14	0	78	78	64	None	1		2017_Mrz_14_1739	60.0053975532	cfc_SPP1665_Learning	2	1
16	1	5	8	None	stim_v01/WinPos.png	160	2.1	11	9	stim_v06/3.png	NoGoWin	3	stim_v01/WinNeu.png	2	7	14	0	79	79	51	None	1		2017_Mrz_14_1739	60.0053975532	cfc_SPP1665_Learning	2	1
