# Supplementary material for: θ-γ Cross-Frequency Transcranial Alternating Current Stimulation over the Trough Impairs Cognitive Control
Source: eNeuro. 2020 Sep 4;7(5):ENEURO.0126-20.2020. doi: 10.1523/ENEURO.0126-20.2020 (PMC7540931; doi:10.1523/ENEURO.0126-20.2020)
Supplement: Extended Data 1 — contains all materials, pseudonymized raw data and analysis scripts used in this study that are freely available at our repository. Download Extended Data 1, ZIP file. [file enu-eN-NWR-0126-20-s02.zip › 2020_cfc_tacs-master/data/raw/1_learning/s_peak/P_10_S_5_cfc_SPP1665_Learning_2017_Mrz_23_1353.csv]

icFbackMarker	blineStop	circleMarker	cRespMarker	cResponse	cFback	trigStimulator	preCueStop	portStop	preCueStart	cue	cType	cueMarker	icFback	prepRespStop	icRespMarker	cFbackMarker	trials.thisRepN	trials.thisTrialN	trials.thisN	trials.thisIndex	buttonBox_Response.keys	buttonBox_Response.corr	buttonBox_Response.rt	date	frameRate	expName	session	participant
																								2017_Mrz_23_1353	60.0029522942	cfc_SPP1665_Learning	5	10
13	1	5	6	3	stim_v01/AvoNeg.png	96	1.1	10	9	stim_v03/1.png	GoAvo	2	stim_v01/AvoNeu.png	2	9	11	0	0	0	36	None	0		2017_Mrz_23_1353	60.0029522942	cfc_SPP1665_Learning	5	10
16	1	5	8	None	stim_v01/WinPos.png	96	2.1	10	8	stim_v03/4.png	NoGoWin	3	stim_v01/WinNeu.png	2	7	14	0	1	1	49	3	0	0.416639373879	2017_Mrz_23_1353	60.0029522942	cfc_SPP1665_Learning	5	10
12	0.5	5	6	3	stim_v01/AvoNeu.png	160	2.1	11	9	stim_v03/1.png	GoAvo	2	stim_v01/AvoNeg.png	2	9	10	0	2	2	23	3	1	0.283269858106	2017_Mrz_23_1353	60.0029522942	cfc_SPP1665_Learning	5	10
12	0.5	5	6	3	stim_v01/AvoNeu.png	96	2.1	10	8	stim_v03/1.png	GoAvo	2	stim_v01/AvoNeg.png	2	9	10	0	3	3	20	None	0		2017_Mrz_23_1353	60.0029522942	cfc_SPP1665_Learning	5	10
13	1	5	6	3	stim_v01/WinNeu.png	160	2.1	11	9	stim_v03/2.png	GoWin	1	stim_v01/WinPos.png	2	9	11	0	4	4	18	3	1	0.316644837467	2017_Mrz_23_1353	60.0029522942	cfc_SPP1665_Learning	5	10
16	1	5	8	None	stim_v01/WinPos.png	96	2.1	10	8	stim_v03/4.png	NoGoWin	3	stim_v01/WinNeu.png	1	7	14	0	5	5	48	3	0	0.499894803282	2017_Mrz_23_1353	60.0029522942	cfc_SPP1665_Learning	5	10
16	0.5	5	8	None	stim_v01/WinPos.png	96	2.1	10	8	stim_v03/4.png	NoGoWin	3	stim_v01/WinNeu.png	2	7	14	0	6	6	51	None	1		2017_Mrz_23_1353	60.0029522942	cfc_SPP1665_Learning	5	10
16	0.5	5	8	None	stim_v01/WinPos.png	96	1.1	10	9	stim_v03/4.png	NoGoWin	3	stim_v01/WinNeu.png	2	7	14	0	7	7	42	3	0	0.233313944134	2017_Mrz_23_1353	60.0029522942	cfc_SPP1665_Learning	5	10
12	0.5	5	6	3	stim_v01/WinPos.png	160	1.1	11	10	stim_v03/2.png	GoWin	1	stim_v01/WinNeu.png	1	9	10	0	8	8	6	3	1	0.416600434491	2017_Mrz_23_1353	60.0029522942	cfc_SPP1665_Learning	5	10
16	0.5	5	8	None	stim_v01/AvoNeu.png	160	1.1	11	10	stim_v03/3.png	NoGoAvo	4	stim_v01/AvoNeg.png	1	7	14	0	9	9	69	3	0	0.299932897474	2017_Mrz_23_1353	60.0029522942	cfc_SPP1665_Learning	5	10
12	1	5	6	3	stim_v01/WinPos.png	96	2.1	10	8	stim_v03/2.png	GoWin	1	stim_v01/WinNeu.png	1	9	10	0	10	10	3	3	1	0.316569373538	2017_Mrz_23_1353	60.0029522942	cfc_SPP1665_Learning	5	10
13	1	5	6	3	stim_v01/AvoNeg.png	160	2.1	11	9	stim_v03/1.png	GoAvo	2	stim_v01/AvoNeu.png	2	9	11	0	11	11	39	3	1	0.299941047578	2017_Mrz_23_1353	60.0029522942	cfc_SPP1665_Learning	5	10
12	0.5	5	6	3	stim_v01/WinPos.png	160	2.1	11	9	stim_v03/2.png	GoWin	1	stim_v01/WinNeu.png	2	9	10	0	12	12	4	None	0		2017_Mrz_23_1353	60.0029522942	cfc_SPP1665_Learning	5	10
13	1	5	6	3	stim_v01/WinNeu.png	96	2.1	10	8	stim_v03/2.png	GoWin	1	stim_v01/WinPos.png	1	9	11	0	13	13	19	3	1	0.383290655966	2017_Mrz_23_1353	60.0029522942	cfc_SPP1665_Learning	5	10
16	1	5	8	None	stim_v01/WinPos.png	160	1.1	11	10	stim_v03/4.png	NoGoWin	3	stim_v01/WinNeu.png	1	7	14	0	14	14	50	None	1		2017_Mrz_23_1353	60.0029522942	cfc_SPP1665_Learning	5	10
12	0.5	5	6	3	stim_v01/AvoNeu.png	160	1.1	11	10	stim_v03/1.png	GoAvo	2	stim_v01/AvoNeg.png	1	9	10	0	15	15	24	3	1	0.283276800788	2017_Mrz_23_1353	60.0029522942	cfc_SPP1665_Learning	5	10
12	1	5	6	3	stim_v01/WinPos.png	96	1.1	10	9	stim_v03/2.png	GoWin	1	stim_v01/WinNeu.png	1	9	10	0	16	16	0	3	1	0.333271654148	2017_Mrz_23_1353	60.0029522942	cfc_SPP1665_Learning	5	10
16	0.5	5	8	None	stim_v01/AvoNeu.png	160	2.1	11	9	stim_v03/3.png	NoGoAvo	4	stim_v01/AvoNeg.png	2	7	14	0	17	17	62	3	0	0.283259293156	2017_Mrz_23_1353	60.0029522942	cfc_SPP1665_Learning	5	10
16	0.5	5	8	None	stim_v01/WinPos.png	160	1.1	11	10	stim_v03/4.png	NoGoWin	3	stim_v01/WinNeu.png	1	7	14	0	18	18	43	None	1		2017_Mrz_23_1353	60.0029522942	cfc_SPP1665_Learning	5	10
13	0.5	5	6	3	stim_v01/AvoNeg.png	96	1.1	10	9	stim_v03/1.png	GoAvo	2	stim_v01/AvoNeu.png	1	9	11	0	19	19	37	3	1	0.316615557463	2017_Mrz_23_1353	60.0029522942	cfc_SPP1665_Learning	5	10
12	0.5	5	6	3	stim_v01/AvoNeu.png	96	2.1	10	8	stim_v03/1.png	GoAvo	2	stim_v01/AvoNeg.png	1	9	10	0	20	20	21	3	1	0.583260108167	2017_Mrz_23_1353	60.0029522942	cfc_SPP1665_Learning	5	10
12	0.5	5	6	3	stim_v01/WinPos.png	160	1.1	11	10	stim_v03/2.png	GoWin	1	stim_v01/WinNeu.png	2	9	10	0	21	21	12	None	0		2017_Mrz_23_1353	60.0029522942	cfc_SPP1665_Learning	5	10
12	1	5	6	3	stim_v01/AvoNeu.png	160	1.1	11	10	stim_v03/1.png	GoAvo	2	stim_v01/AvoNeg.png	2	9	10	0	22	22	30	None	0		2017_Mrz_23_1353	60.0029522942	cfc_SPP1665_Learning	5	10
13	0.5	5	6	3	stim_v01/WinNeu.png	96	2.1	10	8	stim_v03/2.png	GoWin	1	stim_v01/WinPos.png	1	9	11	0	23	23	15	3	1	0.199980922719	2017_Mrz_23_1353	60.0029522942	cfc_SPP1665_Learning	5	10
12	1	5	6	3	stim_v01/AvoNeu.png	96	2.1	10	8	stim_v03/1.png	GoAvo	2	stim_v01/AvoNeg.png	1	9	10	0	24	24	29	3	1	0.249939251537	2017_Mrz_23_1353	60.0029522942	cfc_SPP1665_Learning	5	10
13	1	5	6	3	stim_v01/AvoNeg.png	96	2.1	10	8	stim_v03/1.png	GoAvo	2	stim_v01/AvoNeu.png	1	9	11	0	25	25	38	None	0		2017_Mrz_23_1353	60.0029522942	cfc_SPP1665_Learning	5	10
16	0.5	5	8	None	stim_v01/WinPos.png	160	2.1	11	9	stim_v03/4.png	NoGoWin	3	stim_v01/WinNeu.png	2	7	14	0	26	26	40	None	1		2017_Mrz_23_1353	60.0029522942	cfc_SPP1665_Learning	5	10
12	1	5	6	3	stim_v01/WinPos.png	160	1.1	11	10	stim_v03/2.png	GoWin	1	stim_v01/WinNeu.png	1	9	10	0	27	27	8	3	1	0.383268318643	2017_Mrz_23_1353	60.0029522942	cfc_SPP1665_Learning	5	10
17	1	5	8	None	stim_v01/AvoNeg.png	160	2.1	11	9	stim_v03/3.png	NoGoAvo	4	stim_v01/AvoNeu.png	2	7	15	0	28	28	74	None	1		2017_Mrz_23_1353	60.0029522942	cfc_SPP1665_Learning	5	10
16	1	5	8	None	stim_v01/AvoNeu.png	160	1.1	11	10	stim_v03/3.png	NoGoAvo	4	stim_v01/AvoNeg.png	2	7	14	0	29	29	66	3	0	0.333275880129	2017_Mrz_23_1353	60.0029522942	cfc_SPP1665_Learning	5	10
13	0.5	5	6	3	stim_v01/AvoNeg.png	160	2.1	11	9	stim_v03/1.png	GoAvo	2	stim_v01/AvoNeu.png	1	9	11	0	30	30	34	3	1	0.233279834438	2017_Mrz_23_1353	60.0029522942	cfc_SPP1665_Learning	5	10
16	1	5	8	None	stim_v01/AvoNeu.png	96	1.1	10	9	stim_v03/3.png	NoGoAvo	4	stim_v01/AvoNeg.png	1	7	14	0	31	31	67	None	1		2017_Mrz_23_1353	60.0029522942	cfc_SPP1665_Learning	5	10
12	1	5	6	3	stim_v01/WinPos.png	160	2.1	11	9	stim_v03/2.png	GoWin	1	stim_v01/WinNeu.png	2	9	10	0	32	32	10	3	1	0.366612825668	2017_Mrz_23_1353	60.0029522942	cfc_SPP1665_Learning	5	10
17	0.5	5	8	None	stim_v01/WinNeu.png	160	1.1	11	10	stim_v03/4.png	NoGoWin	3	stim_v01/WinPos.png	1	7	15	0	33	33	53	None	1		2017_Mrz_23_1353	60.0029522942	cfc_SPP1665_Learning	5	10
16	0.5	5	8	None	stim_v01/WinPos.png	160	2.1	11	9	stim_v03/4.png	NoGoWin	3	stim_v01/WinNeu.png	2	7	14	0	34	34	46	3	0	0.266605611317	2017_Mrz_23_1353	60.0029522942	cfc_SPP1665_Learning	5	10
13	1	5	6	3	stim_v01/AvoNeg.png	96	2.1	10	8	stim_v03/1.png	GoAvo	2	stim_v01/AvoNeu.png	2	9	11	0	35	35	35	3	1	0.249937440402	2017_Mrz_23_1353	60.0029522942	cfc_SPP1665_Learning	5	10
16	0.5	5	8	None	stim_v01/AvoNeu.png	160	1.1	11	10	stim_v03/3.png	NoGoAvo	4	stim_v01/AvoNeg.png	2	7	14	0	36	36	65	None	1		2017_Mrz_23_1353	60.0029522942	cfc_SPP1665_Learning	5	10
16	1	5	8	None	stim_v01/WinPos.png	160	1.1	11	10	stim_v03/4.png	NoGoWin	3	stim_v01/WinNeu.png	2	7	14	0	37	37	52	None	1		2017_Mrz_23_1353	60.0029522942	cfc_SPP1665_Learning	5	10
12	1	5	6	3	stim_v01/AvoNeu.png	96	1.1	10	9	stim_v03/1.png	GoAvo	2	stim_v01/AvoNeg.png	2	9	10	0	38	38	32	None	0		2017_Mrz_23_1353	60.0029522942	cfc_SPP1665_Learning	5	10
16	0.5	5	8	None	stim_v01/WinPos.png	160	1.1	11	10	stim_v03/4.png	NoGoWin	3	stim_v01/WinNeu.png	1	7	14	0	39	39	44	None	1		2017_Mrz_23_1353	60.0029522942	cfc_SPP1665_Learning	5	10
16	1	5	8	None	stim_v01/AvoNeu.png	96	1.1	10	9	stim_v03/3.png	NoGoAvo	4	stim_v01/AvoNeg.png	2	7	14	0	40	40	71	None	1		2017_Mrz_23_1353	60.0029522942	cfc_SPP1665_Learning	5	10
12	0.5	5	6	3	stim_v01/AvoNeu.png	96	1.1	10	9	stim_v03/1.png	GoAvo	2	stim_v01/AvoNeg.png	1	9	10	0	41	41	25	3	1	0.266610742863	2017_Mrz_23_1353	60.0029522942	cfc_SPP1665_Learning	5	10
13	1	5	6	3	stim_v01/WinNeu.png	160	1.1	11	10	stim_v03/2.png	GoWin	1	stim_v01/WinPos.png	2	9	11	0	42	42	13	None	0		2017_Mrz_23_1353	60.0029522942	cfc_SPP1665_Learning	5	10
17	0.5	5	8	None	stim_v01/WinNeu.png	160	2.1	11	9	stim_v03/4.png	NoGoWin	3	stim_v01/WinPos.png	2	7	15	0	43	43	56	3	0	0.383285222563	2017_Mrz_23_1353	60.0029522942	cfc_SPP1665_Learning	5	10
17	0.5	5	8	None	stim_v01/WinNeu.png	96	2.1	10	8	stim_v03/4.png	NoGoWin	3	stim_v01/WinPos.png	1	7	15	0	44	44	58	3	0	0.549929501597	2017_Mrz_23_1353	60.0029522942	cfc_SPP1665_Learning	5	10
13	1	5	6	3	stim_v01/WinNeu.png	160	1.1	11	10	stim_v03/2.png	GoWin	1	stim_v01/WinPos.png	1	9	11	0	45	45	14	None	0		2017_Mrz_23_1353	60.0029522942	cfc_SPP1665_Learning	5	10
12	1	5	6	3	stim_v01/AvoNeu.png	96	1.1	10	9	stim_v03/1.png	GoAvo	2	stim_v01/AvoNeg.png	2	9	10	0	46	46	26	None	0		2017_Mrz_23_1353	60.0029522942	cfc_SPP1665_Learning	5	10
12	1	5	6	3	stim_v01/WinPos.png	96	1.1	10	9	stim_v03/2.png	GoWin	1	stim_v01/WinNeu.png	1	9	10	0	47	47	5	3	1	0.333286143223	2017_Mrz_23_1353	60.0029522942	cfc_SPP1665_Learning	5	10
16	1	5	8	None	stim_v01/WinPos.png	160	2.1	11	9	stim_v03/4.png	NoGoWin	3	stim_v01/WinNeu.png	2	7	14	0	48	48	41	None	1		2017_Mrz_23_1353	60.0029522942	cfc_SPP1665_Learning	5	10
13	0.5	5	6	3	stim_v01/WinNeu.png	96	2.1	10	8	stim_v03/2.png	GoWin	1	stim_v01/WinPos.png	1	9	11	0	49	49	16	None	0		2017_Mrz_23_1353	60.0029522942	cfc_SPP1665_Learning	5	10
17	1	5	8	None	stim_v01/AvoNeg.png	160	2.1	11	9	stim_v03/3.png	NoGoAvo	4	stim_v01/AvoNeu.png	2	7	15	0	50	50	78	3	0	0.299953725518	2017_Mrz_23_1353	60.0029522942	cfc_SPP1665_Learning	5	10
16	1	5	8	None	stim_v01/AvoNeu.png	160	1.1	11	10	stim_v03/3.png	NoGoAvo	4	stim_v01/AvoNeg.png	1	7	14	0	51	51	63	None	1		2017_Mrz_23_1353	60.0029522942	cfc_SPP1665_Learning	5	10
16	1	5	8	None	stim_v01/AvoNeu.png	160	1.1	11	10	stim_v03/3.png	NoGoAvo	4	stim_v01/AvoNeg.png	1	7	14	0	52	52	64	3	0	0.316609520348	2017_Mrz_23_1353	60.0029522942	cfc_SPP1665_Learning	5	10
16	1	5	8	None	stim_v01/WinPos.png	96	1.1	10	9	stim_v03/4.png	NoGoWin	3	stim_v01/WinNeu.png	2	7	14	0	53	53	47	3	0	0.316588692303	2017_Mrz_23_1353	60.0029522942	cfc_SPP1665_Learning	5	10
17	0.5	5	8	None	stim_v01/AvoNeg.png	160	2.1	11	9	stim_v03/3.png	NoGoAvo	4	stim_v01/AvoNeu.png	1	7	15	0	54	54	79	None	1		2017_Mrz_23_1353	60.0029522942	cfc_SPP1665_Learning	5	10
17	1	5	8	None	stim_v01/WinNeu.png	160	1.1	11	10	stim_v03/4.png	NoGoWin	3	stim_v01/WinPos.png	1	7	15	0	55	55	55	None	1		2017_Mrz_23_1353	60.0029522942	cfc_SPP1665_Learning	5	10
17	0.5	5	8	None	stim_v01/AvoNeg.png	160	2.1	11	9	stim_v03/3.png	NoGoAvo	4	stim_v01/AvoNeu.png	1	7	15	0	56	56	75	None	1		2017_Mrz_23_1353	60.0029522942	cfc_SPP1665_Learning	5	10
17	0.5	5	8	None	stim_v01/WinNeu.png	96	1.1	10	9	stim_v03/4.png	NoGoWin	3	stim_v01/WinPos.png	1	7	15	0	57	57	54	None	1		2017_Mrz_23_1353	60.0029522942	cfc_SPP1665_Learning	5	10
12	0.5	5	6	3	stim_v01/AvoNeu.png	96	2.1	10	8	stim_v03/1.png	GoAvo	2	stim_v01/AvoNeg.png	2	9	10	0	58	58	27	None	0		2017_Mrz_23_1353	60.0029522942	cfc_SPP1665_Learning	5	10
12	1	5	6	3	stim_v01/AvoNeu.png	160	2.1	11	9	stim_v03/1.png	GoAvo	2	stim_v01/AvoNeg.png	1	9	10	0	59	59	22	3	1	0.283312721619	2017_Mrz_23_1353	60.0029522942	cfc_SPP1665_Learning	5	10
13	1	5	6	3	stim_v01/AvoNeg.png	96	1.1	10	9	stim_v03/1.png	GoAvo	2	stim_v01/AvoNeu.png	1	9	11	0	60	60	33	None	0		2017_Mrz_23_1353	60.0029522942	cfc_SPP1665_Learning	5	10
16	0.5	5	8	None	stim_v01/AvoNeu.png	160	2.1	11	9	stim_v03/3.png	NoGoAvo	4	stim_v01/AvoNeg.png	2	7	14	0	61	61	60	3	0	0.299942255001	2017_Mrz_23_1353	60.0029522942	cfc_SPP1665_Learning	5	10
12	0.5	5	6	3	stim_v01/WinPos.png	96	1.1	10	9	stim_v03/2.png	GoWin	1	stim_v01/WinNeu.png	2	9	10	0	62	62	7	None	0		2017_Mrz_23_1353	60.0029522942	cfc_SPP1665_Learning	5	10
16	1	5	8	None	stim_v01/AvoNeu.png	96	2.1	10	8	stim_v03/3.png	NoGoAvo	4	stim_v01/AvoNeg.png	2	7	14	0	63	63	72	3	0	0.399939206259	2017_Mrz_23_1353	60.0029522942	cfc_SPP1665_Learning	5	10
13	0.5	5	6	3	stim_v01/WinNeu.png	160	1.1	11	10	stim_v03/2.png	GoWin	1	stim_v01/WinPos.png	2	9	11	0	64	64	17	3	1	0.333270748582	2017_Mrz_23_1353	60.0029522942	cfc_SPP1665_Learning	5	10
12	1	5	6	3	stim_v01/AvoNeu.png	96	2.1	10	8	stim_v03/1.png	GoAvo	2	stim_v01/AvoNeg.png	2	9	10	0	65	65	31	3	1	0.266610441008	2017_Mrz_23_1353	60.0029522942	cfc_SPP1665_Learning	5	10
17	1	5	8	None	stim_v01/AvoNeg.png	96	2.1	10	8	stim_v03/3.png	NoGoAvo	4	stim_v01/AvoNeu.png	1	7	15	0	66	66	77	None	1		2017_Mrz_23_1353	60.0029522942	cfc_SPP1665_Learning	5	10
17	0.5	5	8	None	stim_v01/AvoNeg.png	96	2.1	10	8	stim_v03/3.png	NoGoAvo	4	stim_v01/AvoNeu.png	1	7	15	0	67	67	73	3	0	0.249944986796	2017_Mrz_23_1353	60.0029522942	cfc_SPP1665_Learning	5	10
17	0.5	5	8	None	stim_v01/WinNeu.png	96	1.1	10	9	stim_v03/4.png	NoGoWin	3	stim_v01/WinPos.png	1	7	15	0	68	68	57	None	1		2017_Mrz_23_1353	60.0029522942	cfc_SPP1665_Learning	5	10
16	0.5	5	8	None	stim_v01/AvoNeu.png	96	1.1	10	9	stim_v03/3.png	NoGoAvo	4	stim_v01/AvoNeg.png	2	7	14	0	69	69	68	None	1		2017_Mrz_23_1353	60.0029522942	cfc_SPP1665_Learning	5	10
17	0.5	5	8	None	stim_v01/AvoNeg.png	96	1.1	10	9	stim_v03/3.png	NoGoAvo	4	stim_v01/AvoNeu.png	1	7	15	0	70	70	76	3	0	0.383276468748	2017_Mrz_23_1353	60.0029522942	cfc_SPP1665_Learning	5	10
12	1	5	6	3	stim_v01/WinPos.png	96	1.1	10	9	stim_v03/2.png	GoWin	1	stim_v01/WinNeu.png	1	9	10	0	71	71	11	None	0		2017_Mrz_23_1353	60.0029522942	cfc_SPP1665_Learning	5	10
12	0.5	5	6	3	stim_v01/AvoNeu.png	96	1.1	10	9	stim_v03/1.png	GoAvo	2	stim_v01/AvoNeg.png	1	9	10	0	72	72	28	3	1	0.233281343717	2017_Mrz_23_1353	60.0029522942	cfc_SPP1665_Learning	5	10
12	0.5	5	6	3	stim_v01/WinPos.png	96	2.1	10	8	stim_v03/2.png	GoWin	1	stim_v01/WinNeu.png	1	9	10	0	73	73	1	None	0		2017_Mrz_23_1353	60.0029522942	cfc_SPP1665_Learning	5	10
16	0.5	5	8	None	stim_v01/AvoNeu.png	96	2.1	10	8	stim_v03/3.png	NoGoAvo	4	stim_v01/AvoNeg.png	2	7	14	0	74	74	70	3	0	0.399940715537	2017_Mrz_23_1353	60.0029522942	cfc_SPP1665_Learning	5	10
17	1	5	8	None	stim_v01/WinNeu.png	160	2.1	11	9	stim_v03/4.png	NoGoWin	3	stim_v01/WinPos.png	2	7	15	0	75	75	59	None	1		2017_Mrz_23_1353	60.0029522942	cfc_SPP1665_Learning	5	10
12	1	5	6	3	stim_v01/WinPos.png	160	2.1	11	9	stim_v03/2.png	GoWin	1	stim_v01/WinNeu.png	1	9	10	0	76	76	9	3	1	0.516627873176	2017_Mrz_23_1353	60.0029522942	cfc_SPP1665_Learning	5	10
16	1	5	8	None	stim_v01/WinPos.png	160	1.1	11	10	stim_v03/4.png	NoGoWin	3	stim_v01/WinNeu.png	2	7	14	0	77	77	45	3	0	0.0999471450632	2017_Mrz_23_1353	60.0029522942	cfc_SPP1665_Learning	5	10
16	0.5	5	8	None	stim_v01/AvoNeu.png	96	1.1	10	9	stim_v03/3.png	NoGoAvo	4	stim_v01/AvoNeg.png	2	7	14	0	78	78	61	3	0	0.283267141405	2017_Mrz_23_1353	60.0029522942	cfc_SPP1665_Learning	5	10
12	0.5	5	6	3	stim_v01/WinPos.png	160	2.1	11	9	stim_v03/2.png	GoWin	1	stim_v01/WinNeu.png	2	9	10	0	79	79	2	None	0		2017_Mrz_23_1353	60.0029522942	cfc_SPP1665_Learning	5	10
