# Supplementary material for: θ-γ Cross-Frequency Transcranial Alternating Current Stimulation over the Trough Impairs Cognitive Control
Source: eNeuro. 2020 Sep 4;7(5):ENEURO.0126-20.2020. doi: 10.1523/ENEURO.0126-20.2020 (PMC7540931; doi:10.1523/ENEURO.0126-20.2020)
Supplement: Extended Data 1 — contains all materials, pseudonymized raw data and analysis scripts used in this study that are freely available at our repository. Download Extended Data 1, ZIP file. [file enu-eN-NWR-0126-20-s02.zip › 2020_cfc_tacs-master/data/raw/1_learning/s_peak/P_11_S_4_cfc_SPP1665_Learning_2017_Mrz_08_1252_1.csv]

icFbackMarker	blineStop	circleMarker	cRespMarker	cResponse	cFback	trigStimulator	preCueStop	portStop	preCueStart	cue	cType	cueMarker	icFback	prepRespStop	icRespMarker	cFbackMarker	trials.thisRepN	trials.thisTrialN	trials.thisN	trials.thisIndex	buttonBox_Response.keys	buttonBox_Response.corr	buttonBox_Response.rt	date	frameRate	expName	session	participant
																								2017_Mrz_08_1252	60.0037673175	cfc_SPP1665_Learning	4	11
17	1	5	8	None	stim_v01/WinNeu.png	160	2.1	11	9	stim_v02/1.png	NoGoWin	3	stim_v01/WinPos.png	1	7	15	0	0	0	59	3	0	0.233318442093	2017_Mrz_08_1252	60.0037673175	cfc_SPP1665_Learning	4	11
13	1	5	6	3	stim_v01/WinNeu.png	160	2.1	11	9	stim_v02/3.png	GoWin	1	stim_v01/WinPos.png	1	9	11	0	1	1	14	3	1	0.249926801513	2017_Mrz_08_1252	60.0037673175	cfc_SPP1665_Learning	4	11
16	0.5	5	8	None	stim_v01/AvoNeu.png	160	1.1	11	10	stim_v02/2.png	NoGoAvo	4	stim_v01/AvoNeg.png	1	7	14	0	2	2	65	3	0	0.249936460694	2017_Mrz_08_1252	60.0037673175	cfc_SPP1665_Learning	4	11
16	1	5	8	None	stim_v01/AvoNeu.png	160	1.1	11	10	stim_v02/2.png	NoGoAvo	4	stim_v01/AvoNeg.png	1	7	14	0	3	3	70	3	0	0.183271806358	2017_Mrz_08_1252	60.0037673175	cfc_SPP1665_Learning	4	11
16	0.5	5	8	None	stim_v01/WinPos.png	96	2.1	10	8	stim_v02/1.png	NoGoWin	3	stim_v01/WinNeu.png	1	7	14	0	4	4	47	3	0	0.516621338944	2017_Mrz_08_1252	60.0037673175	cfc_SPP1665_Learning	4	11
12	0.5	5	6	3	stim_v01/AvoNeu.png	160	1.1	11	10	stim_v02/4.png	GoAvo	2	stim_v01/AvoNeg.png	2	9	10	0	5	5	22	3	1	0.249937064395	2017_Mrz_08_1252	60.0037673175	cfc_SPP1665_Learning	4	11
12	0.5	5	6	3	stim_v01/WinPos.png	160	1.1	11	10	stim_v02/3.png	GoWin	1	stim_v01/WinNeu.png	1	9	10	0	6	6	4	None	0		2017_Mrz_08_1252	60.0037673175	cfc_SPP1665_Learning	4	11
13	0.5	5	6	3	stim_v01/AvoNeg.png	160	1.1	11	10	stim_v02/4.png	GoAvo	2	stim_v01/AvoNeu.png	1	9	11	0	7	7	33	3	1	0.233300331129	2017_Mrz_08_1252	60.0037673175	cfc_SPP1665_Learning	4	11
17	0.5	5	8	None	stim_v01/WinNeu.png	160	2.1	11	9	stim_v02/1.png	NoGoWin	3	stim_v01/WinPos.png	2	7	15	0	8	8	58	None	1		2017_Mrz_08_1252	60.0037673175	cfc_SPP1665_Learning	4	11
16	1	5	8	None	stim_v01/AvoNeu.png	160	1.1	11	10	stim_v02/2.png	NoGoAvo	4	stim_v01/AvoNeg.png	1	7	14	0	9	9	67	3	0	0.216609264968	2017_Mrz_08_1252	60.0037673175	cfc_SPP1665_Learning	4	11
13	1	5	6	3	stim_v01/WinNeu.png	96	1.1	10	9	stim_v02/3.png	GoWin	1	stim_v01/WinPos.png	2	9	11	0	10	10	19	None	0		2017_Mrz_08_1252	60.0037673175	cfc_SPP1665_Learning	4	11
16	0.5	5	8	None	stim_v01/AvoNeu.png	96	2.1	10	8	stim_v02/2.png	NoGoAvo	4	stim_v01/AvoNeg.png	2	7	14	0	11	11	68	None	1		2017_Mrz_08_1252	60.0037673175	cfc_SPP1665_Learning	4	11
12	0.5	5	6	3	stim_v01/AvoNeu.png	96	2.1	10	8	stim_v02/4.png	GoAvo	2	stim_v01/AvoNeg.png	1	9	10	0	12	12	21	3	1	0.249943403231	2017_Mrz_08_1252	60.0037673175	cfc_SPP1665_Learning	4	11
17	0.5	5	8	None	stim_v01/AvoNeg.png	160	2.1	11	9	stim_v02/2.png	NoGoAvo	4	stim_v01/AvoNeu.png	1	7	15	0	13	13	78	None	1		2017_Mrz_08_1252	60.0037673175	cfc_SPP1665_Learning	4	11
12	0.5	5	6	3	stim_v01/AvoNeu.png	96	1.1	10	9	stim_v02/4.png	GoAvo	2	stim_v01/AvoNeg.png	2	9	10	0	14	14	20	3	1	0.14994974207	2017_Mrz_08_1252	60.0037673175	cfc_SPP1665_Learning	4	11
12	1	5	6	3	stim_v01/AvoNeu.png	160	2.1	11	9	stim_v02/4.png	GoAvo	2	stim_v01/AvoNeg.png	1	9	10	0	15	15	30	3	1	0.249936460694	2017_Mrz_08_1252	60.0037673175	cfc_SPP1665_Learning	4	11
12	0.5	5	6	3	stim_v01/WinPos.png	160	1.1	11	10	stim_v02/3.png	GoWin	1	stim_v01/WinNeu.png	1	9	10	0	16	16	5	None	0		2017_Mrz_08_1252	60.0037673175	cfc_SPP1665_Learning	4	11
16	0.5	5	8	None	stim_v01/AvoNeu.png	96	1.1	10	9	stim_v02/2.png	NoGoAvo	4	stim_v01/AvoNeg.png	2	7	14	0	17	17	69	None	1		2017_Mrz_08_1252	60.0037673175	cfc_SPP1665_Learning	4	11
17	1	5	8	None	stim_v01/WinNeu.png	160	2.1	11	9	stim_v02/1.png	NoGoWin	3	stim_v01/WinPos.png	2	7	15	0	18	18	55	3	0	0.216603529829	2017_Mrz_08_1252	60.0037673175	cfc_SPP1665_Learning	4	11
16	1	5	8	None	stim_v01/WinPos.png	160	1.1	11	10	stim_v02/1.png	NoGoWin	3	stim_v01/WinNeu.png	1	7	14	0	19	19	44	3	0	0.233266523992	2017_Mrz_08_1252	60.0037673175	cfc_SPP1665_Learning	4	11
13	1	5	6	3	stim_v01/WinNeu.png	96	1.1	10	9	stim_v02/3.png	GoWin	1	stim_v01/WinPos.png	2	9	11	0	20	20	16	None	0		2017_Mrz_08_1252	60.0037673175	cfc_SPP1665_Learning	4	11
13	1	5	6	3	stim_v01/AvoNeg.png	160	1.1	11	10	stim_v02/4.png	GoAvo	2	stim_v01/AvoNeu.png	1	9	11	0	21	21	34	3	1	0.266639600835	2017_Mrz_08_1252	60.0037673175	cfc_SPP1665_Learning	4	11
12	0.5	5	6	3	stim_v01/WinPos.png	160	2.1	11	9	stim_v02/3.png	GoWin	1	stim_v01/WinNeu.png	1	9	10	0	22	22	7	None	0		2017_Mrz_08_1252	60.0037673175	cfc_SPP1665_Learning	4	11
12	0.5	5	6	3	stim_v01/AvoNeu.png	96	1.1	10	9	stim_v02/4.png	GoAvo	2	stim_v01/AvoNeg.png	1	9	10	0	23	23	27	3	1	0.266602473353	2017_Mrz_08_1252	60.0037673175	cfc_SPP1665_Learning	4	11
13	1	5	6	3	stim_v01/AvoNeg.png	160	1.1	11	10	stim_v02/4.png	GoAvo	2	stim_v01/AvoNeu.png	1	9	11	0	24	24	36	3	1	0.233265316594	2017_Mrz_08_1252	60.0037673175	cfc_SPP1665_Learning	4	11
16	1	5	8	None	stim_v01/WinPos.png	160	1.1	11	10	stim_v02/1.png	NoGoWin	3	stim_v01/WinNeu.png	2	7	14	0	25	25	48	3	0	0.233267429541	2017_Mrz_08_1252	60.0037673175	cfc_SPP1665_Learning	4	11
16	0.5	5	8	None	stim_v01/WinPos.png	96	1.1	10	9	stim_v02/1.png	NoGoWin	3	stim_v01/WinNeu.png	2	7	14	0	26	26	43	3	0	0.266599756709	2017_Mrz_08_1252	60.0037673175	cfc_SPP1665_Learning	4	11
17	0.5	5	8	None	stim_v01/AvoNeg.png	96	2.1	10	8	stim_v02/2.png	NoGoAvo	4	stim_v01/AvoNeu.png	2	7	15	0	27	27	75	None	1		2017_Mrz_08_1252	60.0037673175	cfc_SPP1665_Learning	4	11
17	0.5	5	8	None	stim_v01/WinNeu.png	160	1.1	11	10	stim_v02/1.png	NoGoWin	3	stim_v01/WinPos.png	2	7	15	0	28	28	56	3	0	0.266613339934	2017_Mrz_08_1252	60.0037673175	cfc_SPP1665_Learning	4	11
16	1	5	8	None	stim_v01/WinPos.png	96	1.1	10	9	stim_v02/1.png	NoGoWin	3	stim_v01/WinNeu.png	2	7	14	0	29	29	52	3	0	0.283267278617	2017_Mrz_08_1252	60.0037673175	cfc_SPP1665_Learning	4	11
17	1	5	8	None	stim_v01/AvoNeg.png	96	2.1	10	8	stim_v02/2.png	NoGoAvo	4	stim_v01/AvoNeu.png	1	7	15	0	30	30	79	None	1		2017_Mrz_08_1252	60.0037673175	cfc_SPP1665_Learning	4	11
17	1	5	8	None	stim_v01/AvoNeg.png	160	1.1	11	10	stim_v02/2.png	NoGoAvo	4	stim_v01/AvoNeu.png	1	7	15	0	31	31	76	None	1		2017_Mrz_08_1252	60.0037673175	cfc_SPP1665_Learning	4	11
12	0.5	5	6	3	stim_v01/WinPos.png	96	2.1	10	8	stim_v02/3.png	GoWin	1	stim_v01/WinNeu.png	1	9	10	0	32	32	9	None	0		2017_Mrz_08_1252	60.0037673175	cfc_SPP1665_Learning	4	11
16	0.5	5	8	None	stim_v01/WinPos.png	160	1.1	11	10	stim_v02/1.png	NoGoWin	3	stim_v01/WinNeu.png	2	7	14	0	33	33	45	3	0	0.266605491848	2017_Mrz_08_1252	60.0037673175	cfc_SPP1665_Learning	4	11
16	0.5	5	8	None	stim_v01/AvoNeu.png	160	1.1	11	10	stim_v02/2.png	NoGoAvo	4	stim_v01/AvoNeg.png	1	7	14	0	34	34	72	None	1		2017_Mrz_08_1252	60.0037673175	cfc_SPP1665_Learning	4	11
16	0.5	5	8	None	stim_v01/WinPos.png	160	1.1	11	10	stim_v02/1.png	NoGoWin	3	stim_v01/WinNeu.png	2	7	14	0	35	35	40	3	0	0.233266523994	2017_Mrz_08_1252	60.0037673175	cfc_SPP1665_Learning	4	11
17	1	5	8	None	stim_v01/WinNeu.png	96	1.1	10	9	stim_v02/1.png	NoGoWin	3	stim_v01/WinPos.png	2	7	15	0	36	36	57	3	0	0.299930574631	2017_Mrz_08_1252	60.0037673175	cfc_SPP1665_Learning	4	11
13	0.5	5	6	3	stim_v01/AvoNeg.png	160	1.1	11	10	stim_v02/4.png	GoAvo	2	stim_v01/AvoNeu.png	2	9	11	0	37	37	39	3	1	0.249934951449	2017_Mrz_08_1252	60.0037673175	cfc_SPP1665_Learning	4	11
16	1	5	8	None	stim_v01/AvoNeu.png	160	2.1	11	9	stim_v02/2.png	NoGoAvo	4	stim_v01/AvoNeg.png	2	7	14	0	38	38	61	None	1		2017_Mrz_08_1252	60.0037673175	cfc_SPP1665_Learning	4	11
13	0.5	5	6	3	stim_v01/AvoNeg.png	96	2.1	10	8	stim_v02/4.png	GoAvo	2	stim_v01/AvoNeu.png	2	9	11	0	39	39	35	3	1	0.249938271791	2017_Mrz_08_1252	60.0037673175	cfc_SPP1665_Learning	4	11
12	0.5	5	6	3	stim_v01/WinPos.png	96	1.1	10	9	stim_v02/3.png	GoWin	1	stim_v01/WinNeu.png	1	9	10	0	40	40	10	None	0		2017_Mrz_08_1252	60.0037673175	cfc_SPP1665_Learning	4	11
12	1	5	6	3	stim_v01/AvoNeu.png	160	2.1	11	9	stim_v02/4.png	GoAvo	2	stim_v01/AvoNeg.png	1	9	10	0	41	41	29	3	1	0.449927103362	2017_Mrz_08_1252	60.0037673175	cfc_SPP1665_Learning	4	11
16	1	5	8	None	stim_v01/AvoNeu.png	96	2.1	10	8	stim_v02/2.png	NoGoAvo	4	stim_v01/AvoNeg.png	1	7	14	0	42	42	60	None	1		2017_Mrz_08_1252	60.0037673175	cfc_SPP1665_Learning	4	11
12	1	5	6	3	stim_v01/AvoNeu.png	160	2.1	11	9	stim_v02/4.png	GoAvo	2	stim_v01/AvoNeg.png	2	9	10	0	43	43	24	3	1	0.216609868665	2017_Mrz_08_1252	60.0037673175	cfc_SPP1665_Learning	4	11
16	1	5	8	None	stim_v01/WinPos.png	160	1.1	11	10	stim_v02/1.png	NoGoWin	3	stim_v01/WinNeu.png	2	7	14	0	44	44	41	3	0	0.216599907635	2017_Mrz_08_1252	60.0037673175	cfc_SPP1665_Learning	4	11
12	0.5	5	6	3	stim_v01/AvoNeu.png	96	2.1	10	8	stim_v02/4.png	GoAvo	2	stim_v01/AvoNeg.png	1	9	10	0	45	45	31	3	1	0.23326803324	2017_Mrz_08_1252	60.0037673175	cfc_SPP1665_Learning	4	11
13	0.5	5	6	3	stim_v01/AvoNeg.png	96	2.1	10	8	stim_v02/4.png	GoAvo	2	stim_v01/AvoNeu.png	1	9	11	0	46	46	37	3	1	0.233267429539	2017_Mrz_08_1252	60.0037673175	cfc_SPP1665_Learning	4	11
12	1	5	6	3	stim_v01/WinPos.png	96	2.1	10	8	stim_v02/3.png	GoWin	1	stim_v01/WinNeu.png	2	9	10	0	47	47	3	None	0		2017_Mrz_08_1252	60.0037673175	cfc_SPP1665_Learning	4	11
16	1	5	8	None	stim_v01/WinPos.png	160	2.1	11	9	stim_v02/1.png	NoGoWin	3	stim_v01/WinNeu.png	1	7	14	0	48	48	42	None	1		2017_Mrz_08_1252	60.0037673175	cfc_SPP1665_Learning	4	11
13	1	5	6	3	stim_v01/AvoNeg.png	96	1.1	10	9	stim_v02/4.png	GoAvo	2	stim_v01/AvoNeu.png	2	9	11	0	49	49	38	3	1	0.233296407087	2017_Mrz_08_1252	60.0037673175	cfc_SPP1665_Learning	4	11
12	1	5	6	3	stim_v01/AvoNeu.png	96	1.1	10	9	stim_v02/4.png	GoAvo	2	stim_v01/AvoNeg.png	2	9	10	0	50	50	25	3	1	0.216653636833	2017_Mrz_08_1252	60.0037673175	cfc_SPP1665_Learning	4	11
17	1	5	8	None	stim_v01/AvoNeg.png	96	2.1	10	8	stim_v02/2.png	NoGoAvo	4	stim_v01/AvoNeu.png	1	7	15	0	51	51	77	None	1		2017_Mrz_08_1252	60.0037673175	cfc_SPP1665_Learning	4	11
12	0.5	5	6	3	stim_v01/AvoNeu.png	96	1.1	10	9	stim_v02/4.png	GoAvo	2	stim_v01/AvoNeg.png	1	9	10	0	52	52	28	3	1	0.333269844336	2017_Mrz_08_1252	60.0037673175	cfc_SPP1665_Learning	4	11
16	1	5	8	None	stim_v01/AvoNeu.png	160	2.1	11	9	stim_v02/2.png	NoGoAvo	4	stim_v01/AvoNeg.png	2	7	14	0	53	53	71	None	1		2017_Mrz_08_1252	60.0037673175	cfc_SPP1665_Learning	4	11
12	1	5	6	3	stim_v01/AvoNeu.png	160	2.1	11	9	stim_v02/4.png	GoAvo	2	stim_v01/AvoNeg.png	1	9	10	0	54	54	26	3	1	0.216573043033	2017_Mrz_08_1252	60.0037673175	cfc_SPP1665_Learning	4	11
13	0.5	5	6	3	stim_v01/WinNeu.png	160	1.1	11	10	stim_v02/3.png	GoWin	1	stim_v01/WinPos.png	1	9	11	0	55	55	17	3	1	0.216605642774	2017_Mrz_08_1252	60.0037673175	cfc_SPP1665_Learning	4	11
13	1	5	6	3	stim_v01/WinNeu.png	96	1.1	10	9	stim_v02/3.png	GoWin	1	stim_v01/WinPos.png	1	9	11	0	56	56	15	3	1	0.183267580465	2017_Mrz_08_1252	60.0037673175	cfc_SPP1665_Learning	4	11
13	1	5	6	3	stim_v01/WinNeu.png	160	2.1	11	9	stim_v02/3.png	GoWin	1	stim_v01/WinPos.png	1	9	11	0	57	57	18	None	0		2017_Mrz_08_1252	60.0037673175	cfc_SPP1665_Learning	4	11
12	0.5	5	6	3	stim_v01/WinPos.png	96	1.1	10	9	stim_v02/3.png	GoWin	1	stim_v01/WinNeu.png	2	9	10	0	58	58	2	None	0		2017_Mrz_08_1252	60.0037673175	cfc_SPP1665_Learning	4	11
12	0.5	5	6	3	stim_v01/WinPos.png	96	1.1	10	9	stim_v02/3.png	GoWin	1	stim_v01/WinNeu.png	2	9	10	0	59	59	0	None	0		2017_Mrz_08_1252	60.0037673175	cfc_SPP1665_Learning	4	11
16	1	5	8	None	stim_v01/AvoNeu.png	96	2.1	10	8	stim_v02/2.png	NoGoAvo	4	stim_v01/AvoNeg.png	2	7	14	0	60	60	64	None	1		2017_Mrz_08_1252	60.0037673175	cfc_SPP1665_Learning	4	11
12	0.5	5	6	3	stim_v01/WinPos.png	160	2.1	11	9	stim_v02/3.png	GoWin	1	stim_v01/WinNeu.png	1	9	10	0	61	61	6	None	0		2017_Mrz_08_1252	60.0037673175	cfc_SPP1665_Learning	4	11
17	1	5	8	None	stim_v01/AvoNeg.png	160	1.1	11	10	stim_v02/2.png	NoGoAvo	4	stim_v01/AvoNeu.png	1	7	15	0	62	62	73	None	1		2017_Mrz_08_1252	60.0037673175	cfc_SPP1665_Learning	4	11
12	0.5	5	6	3	stim_v01/AvoNeu.png	96	2.1	10	8	stim_v02/4.png	GoAvo	2	stim_v01/AvoNeg.png	2	9	10	0	63	63	23	3	1	0.249965438239	2017_Mrz_08_1252	60.0037673175	cfc_SPP1665_Learning	4	11
12	1	5	6	3	stim_v01/WinPos.png	96	1.1	10	9	stim_v02/3.png	GoWin	1	stim_v01/WinNeu.png	2	9	10	0	64	64	11	3	1	0.233270749884	2017_Mrz_08_1252	60.0037673175	cfc_SPP1665_Learning	4	11
16	0.5	5	8	None	stim_v01/WinPos.png	96	1.1	10	9	stim_v02/1.png	NoGoWin	3	stim_v01/WinNeu.png	2	7	14	0	65	65	49	None	1		2017_Mrz_08_1252	60.0037673175	cfc_SPP1665_Learning	4	11
12	1	5	6	3	stim_v01/WinPos.png	160	2.1	11	9	stim_v02/3.png	GoWin	1	stim_v01/WinNeu.png	2	9	10	0	66	66	1	3	1	0.233271353583	2017_Mrz_08_1252	60.0037673175	cfc_SPP1665_Learning	4	11
13	1	5	6	3	stim_v01/WinNeu.png	160	2.1	11	9	stim_v02/3.png	GoWin	1	stim_v01/WinPos.png	2	9	11	0	67	67	13	3	1	0.283239810318	2017_Mrz_08_1252	60.0037673175	cfc_SPP1665_Learning	4	11
17	0.5	5	8	None	stim_v01/WinNeu.png	160	2.1	11	9	stim_v02/1.png	NoGoWin	3	stim_v01/WinPos.png	2	7	15	0	68	68	54	None	1		2017_Mrz_08_1252	60.0037673175	cfc_SPP1665_Learning	4	11
16	1	5	8	None	stim_v01/AvoNeu.png	96	2.1	10	8	stim_v02/2.png	NoGoAvo	4	stim_v01/AvoNeg.png	2	7	14	0	69	69	66	None	1		2017_Mrz_08_1252	60.0037673175	cfc_SPP1665_Learning	4	11
16	0.5	5	8	None	stim_v01/AvoNeu.png	96	2.1	10	8	stim_v02/2.png	NoGoAvo	4	stim_v01/AvoNeg.png	2	7	14	0	70	70	63	None	1		2017_Mrz_08_1252	60.0037673175	cfc_SPP1665_Learning	4	11
16	1	5	8	None	stim_v01/WinPos.png	96	1.1	10	9	stim_v02/1.png	NoGoWin	3	stim_v01/WinNeu.png	1	7	14	0	71	71	51	None	1		2017_Mrz_08_1252	60.0037673175	cfc_SPP1665_Learning	4	11
12	0.5	5	6	3	stim_v01/AvoNeu.png	96	2.1	10	8	stim_v02/4.png	GoAvo	2	stim_v01/AvoNeg.png	2	9	10	0	72	72	32	3	1	0.383301085752	2017_Mrz_08_1252	60.0037673175	cfc_SPP1665_Learning	4	11
17	0.5	5	8	None	stim_v01/WinNeu.png	96	1.1	10	9	stim_v02/1.png	NoGoWin	3	stim_v01/WinPos.png	1	7	15	0	73	73	53	None	1		2017_Mrz_08_1252	60.0037673175	cfc_SPP1665_Learning	4	11
12	1	5	6	3	stim_v01/WinPos.png	160	2.1	11	9	stim_v02/3.png	GoWin	1	stim_v01/WinNeu.png	1	9	10	0	74	74	8	3	1	0.283263052725	2017_Mrz_08_1252	60.0037673175	cfc_SPP1665_Learning	4	11
12	1	5	6	3	stim_v01/WinPos.png	160	2.1	11	9	stim_v02/3.png	GoWin	1	stim_v01/WinNeu.png	2	9	10	0	75	75	12	3	1	0.249932838502	2017_Mrz_08_1252	60.0037673175	cfc_SPP1665_Learning	4	11
16	0.5	5	8	None	stim_v01/WinPos.png	96	2.1	10	8	stim_v02/1.png	NoGoWin	3	stim_v01/WinNeu.png	1	7	14	0	76	76	46	None	1		2017_Mrz_08_1252	60.0037673175	cfc_SPP1665_Learning	4	11
16	0.5	5	8	None	stim_v01/WinPos.png	96	2.1	10	8	stim_v02/1.png	NoGoWin	3	stim_v01/WinNeu.png	2	7	14	0	77	77	50	None	1		2017_Mrz_08_1252	60.0037673175	cfc_SPP1665_Learning	4	11
16	1	5	8	None	stim_v01/AvoNeu.png	96	1.1	10	9	stim_v02/2.png	NoGoAvo	4	stim_v01/AvoNeg.png	2	7	14	0	78	78	62	None	1		2017_Mrz_08_1252	60.0037673175	cfc_SPP1665_Learning	4	11
17	0.5	5	8	None	stim_v01/AvoNeg.png	96	2.1	10	8	stim_v02/2.png	NoGoAvo	4	stim_v01/AvoNeu.png	1	7	15	0	79	79	74	None	1		2017_Mrz_08_1252	60.0037673175	cfc_SPP1665_Learning	4	11
