# Supplementary material for: θ-γ Cross-Frequency Transcranial Alternating Current Stimulation over the Trough Impairs Cognitive Control
Source: eNeuro. 2020 Sep 4;7(5):ENEURO.0126-20.2020. doi: 10.1523/ENEURO.0126-20.2020 (PMC7540931; doi:10.1523/ENEURO.0126-20.2020)
Supplement: Extended Data 1 — contains all materials, pseudonymized raw data and analysis scripts used in this study that are freely available at our repository. Download Extended Data 1, ZIP file. [file enu-eN-NWR-0126-20-s02.zip › 2020_cfc_tacs-master/data/raw/1_learning/s_peak/P_12_S_5_cfc_SPP1665_Learning_2017_Mai_12_1646.csv]

icFbackMarker	blineStop	circleMarker	cRespMarker	cResponse	cFback	trigStimulator	preCueStop	portStop	preCueStart	cue	cType	cueMarker	icFback	prepRespStop	icRespMarker	cFbackMarker	trials.thisRepN	trials.thisTrialN	trials.thisN	trials.thisIndex	buttonBox_Response.keys	buttonBox_Response.corr	buttonBox_Response.rt	date	frameRate	expName	session	participant
																								2017_Mai_12_1646	59.9958710686	cfc_SPP1665_Learning	5	12
13	0.5	5	6	3	stim_v01/WinNeu.png	96	2.1	10	8	stim_v04/4.png	GoWin	1	stim_v01/WinPos.png	2	9	11	0	0	0	15	3	1	0.383281446481	2017_Mai_12_1646	59.9958710686	cfc_SPP1665_Learning	5	12
12	0.5	5	6	3	stim_v01/WinPos.png	96	1.1	10	9	stim_v04/4.png	GoWin	1	stim_v01/WinNeu.png	1	9	10	0	1	1	10	None	0		2017_Mai_12_1646	59.9958710686	cfc_SPP1665_Learning	5	12
12	0.5	5	6	3	stim_v01/AvoNeu.png	160	1.1	11	10	stim_v04/2.png	GoAvo	2	stim_v01/AvoNeg.png	2	9	10	0	2	2	25	3	1	0.283266897637	2017_Mai_12_1646	59.9958710686	cfc_SPP1665_Learning	5	12
16	1	5	8	None	stim_v01/AvoNeu.png	96	2.1	10	8	stim_v04/3.png	NoGoAvo	4	stim_v01/AvoNeg.png	1	7	14	0	3	3	66	3	0	0.349924448638	2017_Mai_12_1646	59.9958710686	cfc_SPP1665_Learning	5	12
12	1	5	6	3	stim_v01/AvoNeu.png	96	1.1	10	9	stim_v04/2.png	GoAvo	2	stim_v01/AvoNeg.png	1	9	10	0	4	4	20	3	1	0.316593409313	2017_Mai_12_1646	59.9958710686	cfc_SPP1665_Learning	5	12
16	1	5	8	None	stim_v01/AvoNeu.png	160	2.1	11	9	stim_v04/3.png	NoGoAvo	4	stim_v01/AvoNeg.png	1	7	14	0	5	5	67	3	0	0.366612455622	2017_Mai_12_1646	59.9958710686	cfc_SPP1665_Learning	5	12
17	1	5	8	None	stim_v01/WinNeu.png	160	2.1	11	9	stim_v04/1.png	NoGoWin	3	stim_v01/WinPos.png	2	7	15	0	6	6	57	3	0	0.31659310747	2017_Mai_12_1646	59.9958710686	cfc_SPP1665_Learning	5	12
16	1	5	8	None	stim_v01/AvoNeu.png	96	2.1	10	8	stim_v04/3.png	NoGoAvo	4	stim_v01/AvoNeg.png	2	7	14	0	7	7	62	None	1		2017_Mai_12_1646	59.9958710686	cfc_SPP1665_Learning	5	12
17	0.5	5	8	None	stim_v01/WinNeu.png	160	1.1	11	10	stim_v04/1.png	NoGoWin	3	stim_v01/WinPos.png	2	7	15	0	8	8	59	3	0	0.416583508855	2017_Mai_12_1646	59.9958710686	cfc_SPP1665_Learning	5	12
16	1	5	8	None	stim_v01/AvoNeu.png	160	1.1	11	10	stim_v04/3.png	NoGoAvo	4	stim_v01/AvoNeg.png	2	7	14	0	9	9	72	None	1		2017_Mai_12_1646	59.9958710686	cfc_SPP1665_Learning	5	12
17	0.5	5	8	None	stim_v01/AvoNeg.png	96	1.1	10	9	stim_v04/3.png	NoGoAvo	4	stim_v01/AvoNeu.png	1	7	15	0	10	10	73	None	1		2017_Mai_12_1646	59.9958710686	cfc_SPP1665_Learning	5	12
16	0.5	5	8	None	stim_v01/WinPos.png	160	1.1	11	10	stim_v04/1.png	NoGoWin	3	stim_v01/WinNeu.png	1	7	14	0	11	11	47	3	0	0.299955206464	2017_Mai_12_1646	59.9958710686	cfc_SPP1665_Learning	5	12
16	1	5	8	None	stim_v01/AvoNeu.png	96	1.1	10	9	stim_v04/3.png	NoGoAvo	4	stim_v01/AvoNeg.png	2	7	14	0	12	12	70	None	1		2017_Mai_12_1646	59.9958710686	cfc_SPP1665_Learning	5	12
12	1	5	6	3	stim_v01/AvoNeu.png	160	1.1	11	10	stim_v04/2.png	GoAvo	2	stim_v01/AvoNeg.png	2	9	10	0	13	13	22	3	1	0.39992327145	2017_Mai_12_1646	59.9958710686	cfc_SPP1665_Learning	5	12
16	1	5	8	None	stim_v01/AvoNeu.png	160	2.1	11	9	stim_v04/3.png	NoGoAvo	4	stim_v01/AvoNeg.png	2	7	14	0	14	14	63	None	1		2017_Mai_12_1646	59.9958710686	cfc_SPP1665_Learning	5	12
17	0.5	5	8	None	stim_v01/AvoNeg.png	160	1.1	11	10	stim_v04/3.png	NoGoAvo	4	stim_v01/AvoNeu.png	2	7	15	0	15	15	77	3	0	0.333263305703	2017_Mai_12_1646	59.9958710686	cfc_SPP1665_Learning	5	12
16	1	5	8	None	stim_v01/AvoNeu.png	96	2.1	10	8	stim_v04/3.png	NoGoAvo	4	stim_v01/AvoNeg.png	2	7	14	0	16	16	65	None	1		2017_Mai_12_1646	59.9958710686	cfc_SPP1665_Learning	5	12
17	0.5	5	8	None	stim_v01/WinNeu.png	96	1.1	10	9	stim_v04/1.png	NoGoWin	3	stim_v01/WinPos.png	1	7	15	0	17	17	54	3	0	0.41658773466	2017_Mai_12_1646	59.9958710686	cfc_SPP1665_Learning	5	12
12	0.5	5	6	3	stim_v01/WinPos.png	96	2.1	10	8	stim_v04/4.png	GoWin	1	stim_v01/WinNeu.png	1	9	10	0	18	18	12	None	0		2017_Mai_12_1646	59.9958710686	cfc_SPP1665_Learning	5	12
13	1	5	6	3	stim_v01/AvoNeg.png	96	2.1	10	8	stim_v04/2.png	GoAvo	2	stim_v01/AvoNeu.png	1	9	11	0	19	19	38	3	1	0.316610010691	2017_Mai_12_1646	59.9958710686	cfc_SPP1665_Learning	5	12
17	0.5	5	8	None	stim_v01/WinNeu.png	96	2.1	10	8	stim_v04/1.png	NoGoWin	3	stim_v01/WinPos.png	1	7	15	0	20	20	58	3	0	0.266597906777	2017_Mai_12_1646	59.9958710686	cfc_SPP1665_Learning	5	12
12	0.5	5	6	3	stim_v01/WinPos.png	160	1.1	11	10	stim_v04/4.png	GoWin	1	stim_v01/WinNeu.png	1	9	10	0	21	21	5	None	0		2017_Mai_12_1646	59.9958710686	cfc_SPP1665_Learning	5	12
16	1	5	8	None	stim_v01/WinPos.png	96	1.1	10	9	stim_v04/1.png	NoGoWin	3	stim_v01/WinNeu.png	1	7	14	0	22	22	48	3	0	0.449880439895	2017_Mai_12_1646	59.9958710686	cfc_SPP1665_Learning	5	12
12	0.5	5	6	3	stim_v01/AvoNeu.png	96	2.1	10	8	stim_v04/2.png	GoAvo	2	stim_v01/AvoNeg.png	1	9	10	0	23	23	24	3	1	0.399882824456	2017_Mai_12_1646	59.9958710686	cfc_SPP1665_Learning	5	12
12	0.5	5	6	3	stim_v01/AvoNeu.png	96	1.1	10	9	stim_v04/2.png	GoAvo	2	stim_v01/AvoNeg.png	1	9	10	0	24	24	21	None	0		2017_Mai_12_1646	59.9958710686	cfc_SPP1665_Learning	5	12
12	1	5	6	3	stim_v01/WinPos.png	96	2.1	10	8	stim_v04/4.png	GoWin	1	stim_v01/WinNeu.png	1	9	10	0	25	25	4	None	0		2017_Mai_12_1646	59.9958710686	cfc_SPP1665_Learning	5	12
16	1	5	8	None	stim_v01/WinPos.png	96	2.1	10	8	stim_v04/1.png	NoGoWin	3	stim_v01/WinNeu.png	1	7	14	0	26	26	43	3	0	0.316599748021	2017_Mai_12_1646	59.9958710686	cfc_SPP1665_Learning	5	12
16	1	5	8	None	stim_v01/WinPos.png	96	1.1	10	9	stim_v04/1.png	NoGoWin	3	stim_v01/WinNeu.png	1	7	14	0	27	27	45	None	1		2017_Mai_12_1646	59.9958710686	cfc_SPP1665_Learning	5	12
12	1	5	6	3	stim_v01/WinPos.png	96	1.1	10	9	stim_v04/4.png	GoWin	1	stim_v01/WinNeu.png	2	9	10	0	28	28	9	3	1	0.316595220373	2017_Mai_12_1646	59.9958710686	cfc_SPP1665_Learning	5	12
13	1	5	6	3	stim_v01/WinNeu.png	96	1.1	10	9	stim_v04/4.png	GoWin	1	stim_v01/WinPos.png	1	9	11	0	29	29	14	None	0		2017_Mai_12_1646	59.9958710686	cfc_SPP1665_Learning	5	12
12	0.5	5	6	3	stim_v01/WinPos.png	96	2.1	10	8	stim_v04/4.png	GoWin	1	stim_v01/WinNeu.png	1	9	10	0	30	30	1	3	1	0.349947388724	2017_Mai_12_1646	59.9958710686	cfc_SPP1665_Learning	5	12
12	0.5	5	6	3	stim_v01/AvoNeu.png	96	1.1	10	9	stim_v04/2.png	GoAvo	2	stim_v01/AvoNeg.png	1	9	10	0	31	31	26	3	1	0.349911469379	2017_Mai_12_1646	59.9958710686	cfc_SPP1665_Learning	5	12
17	0.5	5	8	None	stim_v01/WinNeu.png	160	2.1	11	9	stim_v04/1.png	NoGoWin	3	stim_v01/WinPos.png	2	7	15	0	32	32	55	None	1		2017_Mai_12_1646	59.9958710686	cfc_SPP1665_Learning	5	12
16	0.5	5	8	None	stim_v01/WinPos.png	96	2.1	10	8	stim_v04/1.png	NoGoWin	3	stim_v01/WinNeu.png	1	7	14	0	33	33	50	None	1		2017_Mai_12_1646	59.9958710686	cfc_SPP1665_Learning	5	12
16	0.5	5	8	None	stim_v01/WinPos.png	160	2.1	11	9	stim_v04/1.png	NoGoWin	3	stim_v01/WinNeu.png	2	7	14	0	34	34	46	None	1		2017_Mai_12_1646	59.9958710686	cfc_SPP1665_Learning	5	12
16	1	5	8	None	stim_v01/AvoNeu.png	160	2.1	11	9	stim_v04/3.png	NoGoAvo	4	stim_v01/AvoNeg.png	2	7	14	0	35	35	64	None	1		2017_Mai_12_1646	59.9958710686	cfc_SPP1665_Learning	5	12
16	1	5	8	None	stim_v01/WinPos.png	160	1.1	11	10	stim_v04/1.png	NoGoWin	3	stim_v01/WinNeu.png	1	7	14	0	36	36	41	None	1		2017_Mai_12_1646	59.9958710686	cfc_SPP1665_Learning	5	12
16	0.5	5	8	None	stim_v01/AvoNeu.png	160	1.1	11	10	stim_v04/3.png	NoGoAvo	4	stim_v01/AvoNeg.png	2	7	14	0	37	37	60	None	1		2017_Mai_12_1646	59.9958710686	cfc_SPP1665_Learning	5	12
13	1	5	6	3	stim_v01/AvoNeg.png	96	2.1	10	8	stim_v04/2.png	GoAvo	2	stim_v01/AvoNeu.png	1	9	11	0	38	38	35	3	1	0.36659736346	2017_Mai_12_1646	59.9958710686	cfc_SPP1665_Learning	5	12
17	0.5	5	8	None	stim_v01/WinNeu.png	96	2.1	10	8	stim_v04/1.png	NoGoWin	3	stim_v01/WinPos.png	1	7	15	0	39	39	53	None	1		2017_Mai_12_1646	59.9958710686	cfc_SPP1665_Learning	5	12
12	1	5	6	3	stim_v01/WinPos.png	160	1.1	11	10	stim_v04/4.png	GoWin	1	stim_v01/WinNeu.png	2	9	10	0	40	40	2	3	1	0.349952821902	2017_Mai_12_1646	59.9958710686	cfc_SPP1665_Learning	5	12
13	1	5	6	3	stim_v01/AvoNeg.png	96	1.1	10	9	stim_v04/2.png	GoAvo	2	stim_v01/AvoNeu.png	1	9	11	0	41	41	37	3	1	0.283262671832	2017_Mai_12_1646	59.9958710686	cfc_SPP1665_Learning	5	12
17	0.5	5	8	None	stim_v01/AvoNeg.png	160	2.1	11	9	stim_v04/3.png	NoGoAvo	4	stim_v01/AvoNeu.png	2	7	15	0	42	42	76	3	0	0.349922335735	2017_Mai_12_1646	59.9958710686	cfc_SPP1665_Learning	5	12
13	1	5	6	3	stim_v01/WinNeu.png	160	2.1	11	9	stim_v04/4.png	GoWin	1	stim_v01/WinPos.png	2	9	11	0	43	43	13	3	1	0.299928040572	2017_Mai_12_1646	59.9958710686	cfc_SPP1665_Learning	5	12
16	0.5	5	8	None	stim_v01/AvoNeu.png	96	2.1	10	8	stim_v04/3.png	NoGoAvo	4	stim_v01/AvoNeg.png	2	7	14	0	44	44	68	None	1		2017_Mai_12_1646	59.9958710686	cfc_SPP1665_Learning	5	12
12	1	5	6	3	stim_v01/WinPos.png	160	2.1	11	9	stim_v04/4.png	GoWin	1	stim_v01/WinNeu.png	2	9	10	0	45	45	3	3	1	0.499914276521	2017_Mai_12_1646	59.9958710686	cfc_SPP1665_Learning	5	12
13	1	5	6	3	stim_v01/WinNeu.png	96	1.1	10	9	stim_v04/4.png	GoWin	1	stim_v01/WinPos.png	2	9	11	0	46	46	18	3	1	0.283264482891	2017_Mai_12_1646	59.9958710686	cfc_SPP1665_Learning	5	12
12	0.5	5	6	3	stim_v01/AvoNeu.png	160	1.1	11	10	stim_v04/2.png	GoAvo	2	stim_v01/AvoNeg.png	2	9	10	0	47	47	32	3	1	0.283262068146	2017_Mai_12_1646	59.9958710686	cfc_SPP1665_Learning	5	12
17	0.5	5	8	None	stim_v01/AvoNeg.png	160	1.1	11	10	stim_v04/3.png	NoGoAvo	4	stim_v01/AvoNeu.png	2	7	15	0	48	48	75	3	0	0.283291346939	2017_Mai_12_1646	59.9958710686	cfc_SPP1665_Learning	5	12
12	0.5	5	6	3	stim_v01/WinPos.png	160	1.1	11	10	stim_v04/4.png	GoWin	1	stim_v01/WinNeu.png	2	9	10	0	49	49	0	3	1	0.349923844951	2017_Mai_12_1646	59.9958710686	cfc_SPP1665_Learning	5	12
12	1	5	6	3	stim_v01/WinPos.png	160	1.1	11	10	stim_v04/4.png	GoWin	1	stim_v01/WinNeu.png	1	9	10	0	50	50	8	3	1	0.433257027363	2017_Mai_12_1646	59.9958710686	cfc_SPP1665_Learning	5	12
17	1	5	8	None	stim_v01/AvoNeg.png	160	2.1	11	9	stim_v04/3.png	NoGoAvo	4	stim_v01/AvoNeu.png	2	7	15	0	51	51	78	None	1		2017_Mai_12_1646	59.9958710686	cfc_SPP1665_Learning	5	12
16	1	5	8	None	stim_v01/WinPos.png	96	1.1	10	9	stim_v04/1.png	NoGoWin	3	stim_v01/WinNeu.png	2	7	14	0	52	52	40	None	1		2017_Mai_12_1646	59.9958710686	cfc_SPP1665_Learning	5	12
16	1	5	8	None	stim_v01/WinPos.png	160	2.1	11	9	stim_v04/1.png	NoGoWin	3	stim_v01/WinNeu.png	1	7	14	0	53	53	49	None	1		2017_Mai_12_1646	59.9958710686	cfc_SPP1665_Learning	5	12
12	1	5	6	3	stim_v01/WinPos.png	160	1.1	11	10	stim_v04/4.png	GoWin	1	stim_v01/WinNeu.png	2	9	10	0	54	54	6	3	1	0.333294999242	2017_Mai_12_1646	59.9958710686	cfc_SPP1665_Learning	5	12
12	0.5	5	6	3	stim_v01/AvoNeu.png	160	2.1	11	9	stim_v04/2.png	GoAvo	2	stim_v01/AvoNeg.png	1	9	10	0	55	55	23	3	1	0.399923573293	2017_Mai_12_1646	59.9958710686	cfc_SPP1665_Learning	5	12
13	0.5	5	6	3	stim_v01/WinNeu.png	160	1.1	11	10	stim_v04/4.png	GoWin	1	stim_v01/WinPos.png	1	9	11	0	56	56	19	None	0		2017_Mai_12_1646	59.9958710686	cfc_SPP1665_Learning	5	12
17	0.5	5	8	None	stim_v01/WinNeu.png	160	2.1	11	9	stim_v04/1.png	NoGoWin	3	stim_v01/WinPos.png	2	7	15	0	57	57	56	None	1		2017_Mai_12_1646	59.9958710686	cfc_SPP1665_Learning	5	12
12	1	5	6	3	stim_v01/AvoNeu.png	96	1.1	10	9	stim_v04/2.png	GoAvo	2	stim_v01/AvoNeg.png	2	9	10	0	58	58	30	3	1	0.349938635271	2017_Mai_12_1646	59.9958710686	cfc_SPP1665_Learning	5	12
13	1	5	6	3	stim_v01/AvoNeg.png	96	1.1	10	9	stim_v04/2.png	GoAvo	2	stim_v01/AvoNeu.png	2	9	11	0	59	59	34	3	1	0.483263396256	2017_Mai_12_1646	59.9958710686	cfc_SPP1665_Learning	5	12
13	0.5	5	6	3	stim_v01/AvoNeg.png	160	2.1	11	9	stim_v04/2.png	GoAvo	2	stim_v01/AvoNeu.png	2	9	11	0	60	60	33	3	1	0.399949833654	2017_Mai_12_1646	59.9958710686	cfc_SPP1665_Learning	5	12
16	0.5	5	8	None	stim_v01/WinPos.png	96	1.1	10	9	stim_v04/1.png	NoGoWin	3	stim_v01/WinNeu.png	1	7	14	0	61	61	42	None	1		2017_Mai_12_1646	59.9958710686	cfc_SPP1665_Learning	5	12
13	0.5	5	6	3	stim_v01/WinNeu.png	96	1.1	10	9	stim_v04/4.png	GoWin	1	stim_v01/WinPos.png	1	9	11	0	62	62	17	3	1	0.316584354016	2017_Mai_12_1646	59.9958710686	cfc_SPP1665_Learning	5	12
16	0.5	5	8	None	stim_v01/AvoNeu.png	96	2.1	10	8	stim_v04/3.png	NoGoAvo	4	stim_v01/AvoNeg.png	2	7	14	0	63	63	61	None	1		2017_Mai_12_1646	59.9958710686	cfc_SPP1665_Learning	5	12
12	0.5	5	6	3	stim_v01/AvoNeu.png	160	2.1	11	9	stim_v04/2.png	GoAvo	2	stim_v01/AvoNeg.png	1	9	10	0	64	64	27	None	0		2017_Mai_12_1646	59.9958710686	cfc_SPP1665_Learning	5	12
16	0.5	5	8	None	stim_v01/WinPos.png	96	2.1	10	8	stim_v04/1.png	NoGoWin	3	stim_v01/WinNeu.png	2	7	14	0	65	65	44	None	1		2017_Mai_12_1646	59.9958710686	cfc_SPP1665_Learning	5	12
16	1	5	8	None	stim_v01/AvoNeu.png	160	2.1	11	9	stim_v04/3.png	NoGoAvo	4	stim_v01/AvoNeg.png	2	7	14	0	66	66	71	3	0	0.333294395556	2017_Mai_12_1646	59.9958710686	cfc_SPP1665_Learning	5	12
12	1	5	6	3	stim_v01/WinPos.png	160	2.1	11	9	stim_v04/4.png	GoWin	1	stim_v01/WinNeu.png	1	9	10	0	67	67	7	3	1	0.766538141817	2017_Mai_12_1646	59.9958710686	cfc_SPP1665_Learning	5	12
13	1	5	6	3	stim_v01/WinNeu.png	160	2.1	11	9	stim_v04/4.png	GoWin	1	stim_v01/WinPos.png	2	9	11	0	68	68	16	3	1	0.283263275518	2017_Mai_12_1646	59.9958710686	cfc_SPP1665_Learning	5	12
16	0.5	5	8	None	stim_v01/WinPos.png	160	1.1	11	10	stim_v04/1.png	NoGoWin	3	stim_v01/WinNeu.png	1	7	14	0	69	69	52	None	1		2017_Mai_12_1646	59.9958710686	cfc_SPP1665_Learning	5	12
17	0.5	5	8	None	stim_v01/AvoNeg.png	96	1.1	10	9	stim_v04/3.png	NoGoAvo	4	stim_v01/AvoNeu.png	1	7	15	0	70	70	74	None	1		2017_Mai_12_1646	59.9958710686	cfc_SPP1665_Learning	5	12
13	1	5	6	3	stim_v01/AvoNeg.png	96	1.1	10	9	stim_v04/2.png	GoAvo	2	stim_v01/AvoNeu.png	1	9	11	0	71	71	36	None	0		2017_Mai_12_1646	59.9958710686	cfc_SPP1665_Learning	5	12
12	0.5	5	6	3	stim_v01/WinPos.png	160	1.1	11	10	stim_v04/4.png	GoWin	1	stim_v01/WinNeu.png	1	9	10	0	72	72	11	3	1	0.283286819291	2017_Mai_12_1646	59.9958710686	cfc_SPP1665_Learning	5	12
12	1	5	6	3	stim_v01/AvoNeu.png	160	1.1	11	10	stim_v04/2.png	GoAvo	2	stim_v01/AvoNeg.png	2	9	10	0	73	73	28	3	1	0.266593982816	2017_Mai_12_1646	59.9958710686	cfc_SPP1665_Learning	5	12
13	0.5	5	6	3	stim_v01/AvoNeg.png	96	2.1	10	8	stim_v04/2.png	GoAvo	2	stim_v01/AvoNeu.png	2	9	11	0	74	74	39	3	1	0.283242146492	2017_Mai_12_1646	59.9958710686	cfc_SPP1665_Learning	5	12
16	0.5	5	8	None	stim_v01/AvoNeu.png	160	1.1	11	10	stim_v04/3.png	NoGoAvo	4	stim_v01/AvoNeg.png	1	7	14	0	75	75	69	None	1		2017_Mai_12_1646	59.9958710686	cfc_SPP1665_Learning	5	12
17	0.5	5	8	None	stim_v01/AvoNeg.png	96	2.1	10	8	stim_v04/3.png	NoGoAvo	4	stim_v01/AvoNeu.png	2	7	15	0	76	76	79	None	1		2017_Mai_12_1646	59.9958710686	cfc_SPP1665_Learning	5	12
12	1	5	6	3	stim_v01/AvoNeu.png	96	2.1	10	8	stim_v04/2.png	GoAvo	2	stim_v01/AvoNeg.png	1	9	10	0	77	77	29	3	1	0.433293852238	2017_Mai_12_1646	59.9958710686	cfc_SPP1665_Learning	5	12
16	1	5	8	None	stim_v01/WinPos.png	160	2.1	11	9	stim_v04/1.png	NoGoWin	3	stim_v01/WinNeu.png	1	7	14	0	78	78	51	None	1		2017_Mai_12_1646	59.9958710686	cfc_SPP1665_Learning	5	12
12	1	5	6	3	stim_v01/AvoNeu.png	160	2.1	11	9	stim_v04/2.png	GoAvo	2	stim_v01/AvoNeg.png	2	9	10	0	79	79	31	3	1	0.316598238805	2017_Mai_12_1646	59.9958710686	cfc_SPP1665_Learning	5	12
