# Supplementary material for: θ-γ Cross-Frequency Transcranial Alternating Current Stimulation over the Trough Impairs Cognitive Control
Source: eNeuro. 2020 Sep 4;7(5):ENEURO.0126-20.2020. doi: 10.1523/ENEURO.0126-20.2020 (PMC7540931; doi:10.1523/ENEURO.0126-20.2020)
Supplement: Extended Data 1 — contains all materials, pseudonymized raw data and analysis scripts used in this study that are freely available at our repository. Download Extended Data 1, ZIP file. [file enu-eN-NWR-0126-20-s02.zip › 2020_cfc_tacs-master/data/raw/1_learning/s_peak/P_13_S_3_cfc_SPP1665_Learning_2017_Mai_31_1630.csv]

icFbackMarker	blineStop	circleMarker	cRespMarker	cResponse	cFback	trigStimulator	preCueStop	portStop	preCueStart	cue	cType	cueMarker	icFback	prepRespStop	icRespMarker	cFbackMarker	trials.thisRepN	trials.thisTrialN	trials.thisN	trials.thisIndex	buttonBox_Response.keys	buttonBox_Response.corr	buttonBox_Response.rt	date	frameRate	expName	session	participant
																								2017_Mai_31_1630	60.0048541315	cfc_SPP1665_Learning	3	13
17	0.5	5	8	None	stim_v01/WinNeu.png	96	1.1	10	9	stim_v03/1.png	NoGoWin	3	stim_v01/WinPos.png	1	7	15	0	0	0	56	None	1		2017_Mai_31_1630	60.0048541315	cfc_SPP1665_Learning	3	13
16	1	5	8	None	stim_v01/WinPos.png	96	2.1	10	8	stim_v03/1.png	NoGoWin	3	stim_v01/WinNeu.png	1	7	14	0	1	1	50	3	0	0.333407487677	2017_Mai_31_1630	60.0048541315	cfc_SPP1665_Learning	3	13
12	1	5	6	3	stim_v01/WinPos.png	160	1.1	11	10	stim_v03/2.png	GoWin	1	stim_v01/WinNeu.png	2	9	10	0	2	2	6	None	0		2017_Mai_31_1630	60.0048541315	cfc_SPP1665_Learning	3	13
16	1	5	8	None	stim_v01/AvoNeu.png	160	2.1	11	9	stim_v03/4.png	NoGoAvo	4	stim_v01/AvoNeg.png	1	7	14	0	3	3	61	None	1		2017_Mai_31_1630	60.0048541315	cfc_SPP1665_Learning	3	13
13	0.5	5	6	3	stim_v01/WinNeu.png	160	1.1	11	10	stim_v03/2.png	GoWin	1	stim_v01/WinPos.png	1	9	11	0	4	4	13	3	1	0.299939328264	2017_Mai_31_1630	60.0048541315	cfc_SPP1665_Learning	3	13
17	0.5	5	8	None	stim_v01/WinNeu.png	160	1.1	11	10	stim_v03/1.png	NoGoWin	3	stim_v01/WinPos.png	1	7	15	0	5	5	58	3	0	0.333277390572	2017_Mai_31_1630	60.0048541315	cfc_SPP1665_Learning	3	13
16	0.5	5	8	None	stim_v01/AvoNeu.png	96	1.1	10	9	stim_v03/4.png	NoGoAvo	4	stim_v01/AvoNeg.png	1	7	14	0	6	6	66	3	0	0.416577268927	2017_Mai_31_1630	60.0048541315	cfc_SPP1665_Learning	3	13
17	1	5	8	None	stim_v01/AvoNeg.png	96	1.1	10	9	stim_v03/4.png	NoGoAvo	4	stim_v01/AvoNeu.png	2	7	15	0	7	7	76	None	1		2017_Mai_31_1630	60.0048541315	cfc_SPP1665_Learning	3	13
13	1	5	6	3	stim_v01/AvoNeg.png	96	2.1	10	8	stim_v03/3.png	GoAvo	2	stim_v01/AvoNeu.png	1	9	11	0	8	8	36	3	1	0.199948685597	2017_Mai_31_1630	60.0048541315	cfc_SPP1665_Learning	3	13
13	1	5	6	3	stim_v01/WinNeu.png	160	2.1	11	9	stim_v03/2.png	GoWin	1	stim_v01/WinPos.png	2	9	11	0	9	9	18	None	0		2017_Mai_31_1630	60.0048541315	cfc_SPP1665_Learning	3	13
17	0.5	5	8	None	stim_v01/WinNeu.png	96	2.1	10	8	stim_v03/1.png	NoGoWin	3	stim_v01/WinPos.png	2	7	15	0	10	10	57	3	0	0.283272410056	2017_Mai_31_1630	60.0048541315	cfc_SPP1665_Learning	3	13
12	1	5	6	3	stim_v01/AvoNeu.png	96	2.1	10	8	stim_v03/3.png	GoAvo	2	stim_v01/AvoNeg.png	2	9	10	0	11	11	22	None	0		2017_Mai_31_1630	60.0048541315	cfc_SPP1665_Learning	3	13
16	0.5	5	8	None	stim_v01/WinPos.png	160	1.1	11	10	stim_v03/1.png	NoGoWin	3	stim_v01/WinNeu.png	1	7	14	0	12	12	48	3	0	0.283300482054	2017_Mai_31_1630	60.0048541315	cfc_SPP1665_Learning	3	13
16	0.5	5	8	None	stim_v01/AvoNeu.png	160	1.1	11	10	stim_v03/4.png	NoGoAvo	4	stim_v01/AvoNeg.png	1	7	14	0	13	13	68	None	1		2017_Mai_31_1630	60.0048541315	cfc_SPP1665_Learning	3	13
12	1	5	6	3	stim_v01/AvoNeu.png	96	2.1	10	8	stim_v03/3.png	GoAvo	2	stim_v01/AvoNeg.png	2	9	10	0	14	14	29	3	1	0.299908539622	2017_Mai_31_1630	60.0048541315	cfc_SPP1665_Learning	3	13
13	1	5	6	3	stim_v01/AvoNeg.png	160	2.1	11	9	stim_v03/3.png	GoAvo	2	stim_v01/AvoNeu.png	1	9	11	0	15	15	35	3	1	0.283241017716	2017_Mai_31_1630	60.0048541315	cfc_SPP1665_Learning	3	13
17	1	5	8	None	stim_v01/AvoNeg.png	96	1.1	10	9	stim_v03/4.png	NoGoAvo	4	stim_v01/AvoNeu.png	1	7	15	0	16	16	77	None	1		2017_Mai_31_1630	60.0048541315	cfc_SPP1665_Learning	3	13
12	0.5	5	6	3	stim_v01/WinPos.png	160	1.1	11	10	stim_v03/2.png	GoWin	1	stim_v01/WinNeu.png	2	9	10	0	17	17	7	None	0		2017_Mai_31_1630	60.0048541315	cfc_SPP1665_Learning	3	13
12	0.5	5	6	3	stim_v01/WinPos.png	96	2.1	10	8	stim_v03/2.png	GoWin	1	stim_v01/WinNeu.png	1	9	10	0	18	18	1	3	1	0.26659402157	2017_Mai_31_1630	60.0048541315	cfc_SPP1665_Learning	3	13
12	1	5	6	3	stim_v01/WinPos.png	96	2.1	10	8	stim_v03/2.png	GoWin	1	stim_v01/WinNeu.png	1	9	10	0	19	19	10	3	1	0.283242526963	2017_Mai_31_1630	60.0048541315	cfc_SPP1665_Learning	3	13
12	1	5	6	3	stim_v01/WinPos.png	96	1.1	10	9	stim_v03/2.png	GoWin	1	stim_v01/WinNeu.png	2	9	10	0	20	20	11	3	1	0.283240715866	2017_Mai_31_1630	60.0048541315	cfc_SPP1665_Learning	3	13
12	0.5	5	6	3	stim_v01/AvoNeu.png	160	2.1	11	9	stim_v03/3.png	GoAvo	2	stim_v01/AvoNeg.png	2	9	10	0	21	21	25	None	0		2017_Mai_31_1630	60.0048541315	cfc_SPP1665_Learning	3	13
17	1	5	8	None	stim_v01/WinNeu.png	160	2.1	11	9	stim_v03/1.png	NoGoWin	3	stim_v01/WinPos.png	1	7	15	0	22	22	55	None	1		2017_Mai_31_1630	60.0048541315	cfc_SPP1665_Learning	3	13
12	0.5	5	6	3	stim_v01/WinPos.png	160	2.1	11	9	stim_v03/2.png	GoWin	1	stim_v01/WinNeu.png	1	9	10	0	23	23	3	3	1	0.299919406202	2017_Mai_31_1630	60.0048541315	cfc_SPP1665_Learning	3	13
13	0.5	5	6	3	stim_v01/WinNeu.png	96	1.1	10	9	stim_v03/2.png	GoWin	1	stim_v01/WinPos.png	1	9	11	0	24	24	16	3	1	0.266577118002	2017_Mai_31_1630	60.0048541315	cfc_SPP1665_Learning	3	13
13	1	5	6	3	stim_v01/WinNeu.png	160	2.1	11	9	stim_v03/2.png	GoWin	1	stim_v01/WinPos.png	2	9	11	0	25	25	14	3	1	0.299923933943	2017_Mai_31_1630	60.0048541315	cfc_SPP1665_Learning	3	13
16	0.5	5	8	None	stim_v01/WinPos.png	96	2.1	10	8	stim_v03/1.png	NoGoWin	3	stim_v01/WinNeu.png	1	7	14	0	26	26	49	None	1		2017_Mai_31_1630	60.0048541315	cfc_SPP1665_Learning	3	13
16	1	5	8	None	stim_v01/WinPos.png	96	2.1	10	8	stim_v03/1.png	NoGoWin	3	stim_v01/WinNeu.png	2	7	14	0	27	27	42	None	1		2017_Mai_31_1630	60.0048541315	cfc_SPP1665_Learning	3	13
16	1	5	8	None	stim_v01/AvoNeu.png	160	1.1	11	10	stim_v03/4.png	NoGoAvo	4	stim_v01/AvoNeg.png	2	7	14	0	28	28	64	3	0	0.216648203543	2017_Mai_31_1630	60.0048541315	cfc_SPP1665_Learning	3	13
12	0.5	5	6	3	stim_v01/AvoNeu.png	160	1.1	11	10	stim_v03/3.png	GoAvo	2	stim_v01/AvoNeg.png	2	9	10	0	29	29	30	3	1	0.249944912479	2017_Mai_31_1630	60.0048541315	cfc_SPP1665_Learning	3	13
16	0.5	5	8	None	stim_v01/WinPos.png	160	1.1	11	10	stim_v03/1.png	NoGoWin	3	stim_v01/WinNeu.png	2	7	14	0	30	30	52	None	1		2017_Mai_31_1630	60.0048541315	cfc_SPP1665_Learning	3	13
13	0.5	5	6	3	stim_v01/AvoNeg.png	160	1.1	11	10	stim_v03/3.png	GoAvo	2	stim_v01/AvoNeu.png	1	9	11	0	31	31	38	3	1	0.233275579476	2017_Mai_31_1630	60.0048541315	cfc_SPP1665_Learning	3	13
12	0.5	5	6	3	stim_v01/AvoNeu.png	160	2.1	11	9	stim_v03/3.png	GoAvo	2	stim_v01/AvoNeg.png	2	9	10	0	32	32	27	3	1	0.23326803324	2017_Mai_31_1630	60.0048541315	cfc_SPP1665_Learning	3	13
16	0.5	5	8	None	stim_v01/AvoNeu.png	96	2.1	10	8	stim_v03/4.png	NoGoAvo	4	stim_v01/AvoNeg.png	1	7	14	0	33	33	67	None	1		2017_Mai_31_1630	60.0048541315	cfc_SPP1665_Learning	3	13
16	0.5	5	8	None	stim_v01/WinPos.png	96	1.1	10	9	stim_v03/1.png	NoGoWin	3	stim_v01/WinNeu.png	2	7	14	0	34	34	44	None	1		2017_Mai_31_1630	60.0048541315	cfc_SPP1665_Learning	3	13
16	0.5	5	8	None	stim_v01/WinPos.png	96	1.1	10	9	stim_v03/1.png	NoGoWin	3	stim_v01/WinNeu.png	2	7	14	0	35	35	47	None	1		2017_Mai_31_1630	60.0048541315	cfc_SPP1665_Learning	3	13
12	0.5	5	6	3	stim_v01/AvoNeu.png	160	2.1	11	9	stim_v03/3.png	GoAvo	2	stim_v01/AvoNeg.png	1	9	10	0	36	36	31	3	1	0.283310141236	2017_Mai_31_1630	60.0048541315	cfc_SPP1665_Learning	3	13
12	0.5	5	6	3	stim_v01/WinPos.png	96	1.1	10	9	stim_v03/2.png	GoWin	1	stim_v01/WinNeu.png	1	9	10	0	37	37	4	3	1	0.0666154528799	2017_Mai_31_1630	60.0048541315	cfc_SPP1665_Learning	3	13
17	0.5	5	8	None	stim_v01/WinNeu.png	160	1.1	11	10	stim_v03/1.png	NoGoWin	3	stim_v01/WinPos.png	2	7	15	0	38	38	59	None	1		2017_Mai_31_1630	60.0048541315	cfc_SPP1665_Learning	3	13
16	1	5	8	None	stim_v01/WinPos.png	96	1.1	10	9	stim_v03/1.png	NoGoWin	3	stim_v01/WinNeu.png	1	7	14	0	39	39	41	None	1		2017_Mai_31_1630	60.0048541315	cfc_SPP1665_Learning	3	13
12	1	5	6	3	stim_v01/WinPos.png	96	1.1	10	9	stim_v03/2.png	GoWin	1	stim_v01/WinNeu.png	2	9	10	0	40	40	9	3	1	0.21663914806	2017_Mai_31_1630	60.0048541315	cfc_SPP1665_Learning	3	13
13	1	5	6	3	stim_v01/WinNeu.png	160	2.1	11	9	stim_v03/2.png	GoWin	1	stim_v01/WinPos.png	1	9	11	0	41	41	17	3	1	0.283267580466	2017_Mai_31_1630	60.0048541315	cfc_SPP1665_Learning	3	13
16	0.5	5	8	None	stim_v01/WinPos.png	160	2.1	11	9	stim_v03/1.png	NoGoWin	3	stim_v01/WinNeu.png	1	7	14	0	42	42	40	None	1		2017_Mai_31_1630	60.0048541315	cfc_SPP1665_Learning	3	13
12	0.5	5	6	3	stim_v01/AvoNeu.png	160	1.1	11	10	stim_v03/3.png	GoAvo	2	stim_v01/AvoNeg.png	1	9	10	0	43	43	28	3	1	0.233284634958	2017_Mai_31_1630	60.0048541315	cfc_SPP1665_Learning	3	13
12	0.5	5	6	3	stim_v01/AvoNeu.png	160	2.1	11	9	stim_v03/3.png	GoAvo	2	stim_v01/AvoNeg.png	2	9	10	0	44	44	24	3	1	0.249954269811	2017_Mai_31_1630	60.0048541315	cfc_SPP1665_Learning	3	13
16	1	5	8	None	stim_v01/AvoNeu.png	160	1.1	11	10	stim_v03/4.png	NoGoAvo	4	stim_v01/AvoNeg.png	2	7	14	0	45	45	62	None	1		2017_Mai_31_1630	60.0048541315	cfc_SPP1665_Learning	3	13
16	1	5	8	None	stim_v01/AvoNeu.png	96	1.1	10	9	stim_v03/4.png	NoGoAvo	4	stim_v01/AvoNeg.png	2	7	14	0	46	46	60	None	1		2017_Mai_31_1630	60.0048541315	cfc_SPP1665_Learning	3	13
16	1	5	8	None	stim_v01/AvoNeu.png	96	2.1	10	8	stim_v03/4.png	NoGoAvo	4	stim_v01/AvoNeg.png	1	7	14	0	47	47	65	None	1		2017_Mai_31_1630	60.0048541315	cfc_SPP1665_Learning	3	13
17	0.5	5	8	None	stim_v01/WinNeu.png	96	2.1	10	8	stim_v03/1.png	NoGoWin	3	stim_v01/WinPos.png	1	7	15	0	48	48	54	None	1		2017_Mai_31_1630	60.0048541315	cfc_SPP1665_Learning	3	13
17	0.5	5	8	None	stim_v01/AvoNeg.png	96	2.1	10	8	stim_v03/4.png	NoGoAvo	4	stim_v01/AvoNeu.png	2	7	15	0	49	49	78	None	1		2017_Mai_31_1630	60.0048541315	cfc_SPP1665_Learning	3	13
13	0.5	5	6	3	stim_v01/AvoNeg.png	160	1.1	11	10	stim_v03/3.png	GoAvo	2	stim_v01/AvoNeu.png	2	9	11	0	50	50	37	3	1	0.216659673822	2017_Mai_31_1630	60.0048541315	cfc_SPP1665_Learning	3	13
17	1	5	8	None	stim_v01/AvoNeg.png	96	2.1	10	8	stim_v03/4.png	NoGoAvo	4	stim_v01/AvoNeu.png	1	7	15	0	51	51	75	None	1		2017_Mai_31_1630	60.0048541315	cfc_SPP1665_Learning	3	13
12	0.5	5	6	3	stim_v01/WinPos.png	160	1.1	11	10	stim_v03/2.png	GoWin	1	stim_v01/WinNeu.png	1	9	10	0	52	52	2	3	1	0.283289011775	2017_Mai_31_1630	60.0048541315	cfc_SPP1665_Learning	3	13
16	1	5	8	None	stim_v01/AvoNeu.png	160	1.1	11	10	stim_v03/4.png	NoGoAvo	4	stim_v01/AvoNeg.png	2	7	14	0	53	53	70	None	1		2017_Mai_31_1630	60.0048541315	cfc_SPP1665_Learning	3	13
17	0.5	5	8	None	stim_v01/AvoNeg.png	160	2.1	11	9	stim_v03/4.png	NoGoAvo	4	stim_v01/AvoNeu.png	2	7	15	0	54	54	74	None	1		2017_Mai_31_1630	60.0048541315	cfc_SPP1665_Learning	3	13
13	1	5	6	3	stim_v01/AvoNeg.png	96	2.1	10	8	stim_v03/3.png	GoAvo	2	stim_v01/AvoNeu.png	1	9	11	0	55	55	33	3	1	0.29991518031	2017_Mai_31_1630	60.0048541315	cfc_SPP1665_Learning	3	13
12	1	5	6	3	stim_v01/AvoNeu.png	96	2.1	10	8	stim_v03/3.png	GoAvo	2	stim_v01/AvoNeg.png	2	9	10	0	56	56	20	None	0		2017_Mai_31_1630	60.0048541315	cfc_SPP1665_Learning	3	13
16	1	5	8	None	stim_v01/WinPos.png	160	1.1	11	10	stim_v03/1.png	NoGoWin	3	stim_v01/WinNeu.png	1	7	14	0	57	57	43	None	1		2017_Mai_31_1630	60.0048541315	cfc_SPP1665_Learning	3	13
16	1	5	8	None	stim_v01/WinPos.png	96	2.1	10	8	stim_v03/1.png	NoGoWin	3	stim_v01/WinNeu.png	1	7	14	0	58	58	45	None	1		2017_Mai_31_1630	60.0048541315	cfc_SPP1665_Learning	3	13
13	1	5	6	3	stim_v01/WinNeu.png	96	1.1	10	9	stim_v03/2.png	GoWin	1	stim_v01/WinPos.png	2	9	11	0	59	59	15	3	1	0.249949138371	2017_Mai_31_1630	60.0048541315	cfc_SPP1665_Learning	3	13
12	1	5	6	3	stim_v01/AvoNeu.png	96	1.1	10	9	stim_v03/3.png	GoAvo	2	stim_v01/AvoNeg.png	2	9	10	0	60	60	23	None	0		2017_Mai_31_1630	60.0048541315	cfc_SPP1665_Learning	3	13
12	0.5	5	6	3	stim_v01/WinPos.png	160	2.1	11	9	stim_v03/2.png	GoWin	1	stim_v01/WinNeu.png	2	9	10	0	61	61	8	3	1	0.283277843347	2017_Mai_31_1630	60.0048541315	cfc_SPP1665_Learning	3	13
17	1	5	8	None	stim_v01/WinNeu.png	96	1.1	10	9	stim_v03/1.png	NoGoWin	3	stim_v01/WinPos.png	2	7	15	0	62	62	53	None	1		2017_Mai_31_1630	60.0048541315	cfc_SPP1665_Learning	3	13
12	1	5	6	3	stim_v01/AvoNeu.png	160	2.1	11	9	stim_v03/3.png	GoAvo	2	stim_v01/AvoNeg.png	2	9	10	0	63	63	21	3	1	0.316577570776	2017_Mai_31_1630	60.0048541315	cfc_SPP1665_Learning	3	13
16	1	5	8	None	stim_v01/AvoNeu.png	160	1.1	11	10	stim_v03/4.png	NoGoAvo	4	stim_v01/AvoNeg.png	1	7	14	0	64	64	71	None	1		2017_Mai_31_1630	60.0048541315	cfc_SPP1665_Learning	3	13
17	1	5	8	None	stim_v01/AvoNeg.png	96	1.1	10	9	stim_v03/4.png	NoGoAvo	4	stim_v01/AvoNeu.png	2	7	15	0	65	65	73	None	1		2017_Mai_31_1630	60.0048541315	cfc_SPP1665_Learning	3	13
16	1	5	8	None	stim_v01/WinPos.png	160	2.1	11	9	stim_v03/1.png	NoGoWin	3	stim_v01/WinNeu.png	2	7	14	0	66	66	46	None	1		2017_Mai_31_1630	60.0048541315	cfc_SPP1665_Learning	3	13
12	1	5	6	3	stim_v01/AvoNeu.png	160	2.1	11	9	stim_v03/3.png	GoAvo	2	stim_v01/AvoNeg.png	1	9	10	0	67	67	26	3	1	0.266629639803	2017_Mai_31_1630	60.0048541315	cfc_SPP1665_Learning	3	13
16	0.5	5	8	None	stim_v01/AvoNeu.png	96	1.1	10	9	stim_v03/4.png	NoGoAvo	4	stim_v01/AvoNeg.png	2	7	14	0	68	68	69	None	1		2017_Mai_31_1630	60.0048541315	cfc_SPP1665_Learning	3	13
12	0.5	5	6	3	stim_v01/WinPos.png	160	1.1	11	10	stim_v03/2.png	GoWin	1	stim_v01/WinNeu.png	2	9	10	0	69	69	5	3	1	0.266605793698	2017_Mai_31_1630	60.0048541315	cfc_SPP1665_Learning	3	13
16	1	5	8	None	stim_v01/AvoNeu.png	96	1.1	10	9	stim_v03/4.png	NoGoAvo	4	stim_v01/AvoNeg.png	1	7	14	0	70	70	63	None	1		2017_Mai_31_1630	60.0048541315	cfc_SPP1665_Learning	3	13
12	0.5	5	6	3	stim_v01/WinPos.png	160	2.1	11	9	stim_v03/2.png	GoWin	1	stim_v01/WinNeu.png	2	9	10	0	71	71	12	3	1	0.266607906644	2017_Mai_31_1630	60.0048541315	cfc_SPP1665_Learning	3	13
13	0.5	5	6	3	stim_v01/AvoNeg.png	96	2.1	10	8	stim_v03/3.png	GoAvo	2	stim_v01/AvoNeu.png	2	9	11	0	72	72	39	3	1	0.26656745882	2017_Mai_31_1630	60.0048541315	cfc_SPP1665_Learning	3	13
12	1	5	6	3	stim_v01/WinPos.png	96	1.1	10	9	stim_v03/2.png	GoWin	1	stim_v01/WinNeu.png	1	9	10	0	73	73	0	3	1	0.266600662258	2017_Mai_31_1630	60.0048541315	cfc_SPP1665_Learning	3	13
16	0.5	5	8	None	stim_v01/AvoNeu.png	96	2.1	10	8	stim_v03/4.png	NoGoAvo	4	stim_v01/AvoNeg.png	1	7	14	0	74	74	72	None	1		2017_Mai_31_1630	60.0048541315	cfc_SPP1665_Learning	3	13
16	0.5	5	8	None	stim_v01/WinPos.png	160	1.1	11	10	stim_v03/1.png	NoGoWin	3	stim_v01/WinNeu.png	2	7	14	0	75	75	51	None	1		2017_Mai_31_1630	60.0048541315	cfc_SPP1665_Learning	3	13
13	1	5	6	3	stim_v01/AvoNeg.png	96	2.1	10	8	stim_v03/3.png	GoAvo	2	stim_v01/AvoNeu.png	1	9	11	0	76	76	34	3	1	0.299940233812	2017_Mai_31_1630	60.0048541315	cfc_SPP1665_Learning	3	13
12	1	5	6	3	stim_v01/AvoNeu.png	160	2.1	11	9	stim_v03/3.png	GoAvo	2	stim_v01/AvoNeg.png	1	9	10	0	77	77	32	3	1	0.299949289296	2017_Mai_31_1630	60.0048541315	cfc_SPP1665_Learning	3	13
17	0.5	5	8	None	stim_v01/AvoNeg.png	96	1.1	10	9	stim_v03/4.png	NoGoAvo	4	stim_v01/AvoNeu.png	2	7	15	0	78	78	79	None	1		2017_Mai_31_1630	60.0048541315	cfc_SPP1665_Learning	3	13
13	0.5	5	6	3	stim_v01/WinNeu.png	160	2.1	11	9	stim_v03/2.png	GoWin	1	stim_v01/WinPos.png	1	9	11	0	79	79	19	3	1	0.3166448832	2017_Mai_31_1630	60.0048541315	cfc_SPP1665_Learning	3	13
