# Supplementary material for: θ-γ Cross-Frequency Transcranial Alternating Current Stimulation over the Trough Impairs Cognitive Control
Source: eNeuro. 2020 Sep 4;7(5):ENEURO.0126-20.2020. doi: 10.1523/ENEURO.0126-20.2020 (PMC7540931; doi:10.1523/ENEURO.0126-20.2020)
Supplement: Extended Data 1 — contains all materials, pseudonymized raw data and analysis scripts used in this study that are freely available at our repository. Download Extended Data 1, ZIP file. [file enu-eN-NWR-0126-20-s02.zip › 2020_cfc_tacs-master/data/raw/1_learning/s_peak/P_14_S_3_cfc_SPP1665_Learning_2017_Feb_22_1749.csv]

icFbackMarker	blineStop	circleMarker	cRespMarker	cResponse	cFback	trigStimulator	preCueStop	portStop	preCueStart	cue	cType	cueMarker	icFback	prepRespStop	icRespMarker	cFbackMarker	trials.thisRepN	trials.thisTrialN	trials.thisN	trials.thisIndex	buttonBox_Response.keys	buttonBox_Response.corr	buttonBox_Response.rt	date	frameRate	expName	session	participant
																								2017_Feb_22_1749	60.0044012492	cfc_SPP1665_Learning	3	14
13	1	5	6	3	stim_v01/WinNeu.png	160	1.1	11	10	stim_v03/1.png	GoWin	1	stim_v01/WinPos.png	2	9	11	0	0	0	16	None	0		2017_Feb_22_1749	60.0044012492	cfc_SPP1665_Learning	3	14
12	0.5	5	6	3	stim_v01/WinPos.png	96	2.1	10	8	stim_v03/1.png	GoWin	1	stim_v01/WinNeu.png	2	9	10	0	1	1	3	3	1	0.283251517762	2017_Feb_22_1749	60.0044012492	cfc_SPP1665_Learning	3	14
16	0.5	5	8	None	stim_v01/AvoNeu.png	96	1.1	10	9	stim_v03/3.png	NoGoAvo	4	stim_v01/AvoNeg.png	1	7	14	0	2	2	69	3	0	0.333240062675	2017_Feb_22_1749	60.0044012492	cfc_SPP1665_Learning	3	14
16	0.5	5	8	None	stim_v01/WinPos.png	96	1.1	10	9	stim_v03/2.png	NoGoWin	3	stim_v01/WinNeu.png	2	7	14	0	3	3	41	3	0	0.333259984563	2017_Feb_22_1749	60.0044012492	cfc_SPP1665_Learning	3	14
12	0.5	5	6	3	stim_v01/WinPos.png	96	1.1	10	9	stim_v03/1.png	GoWin	1	stim_v01/WinNeu.png	1	9	10	0	4	4	11	3	1	0.266601045174	2017_Feb_22_1749	60.0044012492	cfc_SPP1665_Learning	3	14
12	1	5	6	3	stim_v01/WinPos.png	160	2.1	11	9	stim_v03/1.png	GoWin	1	stim_v01/WinNeu.png	2	9	10	0	5	5	10	3	1	0.283261478706	2017_Feb_22_1749	60.0044012492	cfc_SPP1665_Learning	3	14
16	1	5	8	None	stim_v01/AvoNeu.png	160	1.1	11	10	stim_v03/3.png	NoGoAvo	4	stim_v01/AvoNeg.png	2	7	14	0	6	6	62	None	1		2017_Feb_22_1749	60.0044012492	cfc_SPP1665_Learning	3	14
12	1	5	6	3	stim_v01/WinPos.png	96	1.1	10	9	stim_v03/1.png	GoWin	1	stim_v01/WinNeu.png	2	9	10	0	7	7	1	3	1	0.299917384533	2017_Feb_22_1749	60.0044012492	cfc_SPP1665_Learning	3	14
13	0.5	5	6	3	stim_v01/WinNeu.png	160	2.1	11	9	stim_v03/1.png	GoWin	1	stim_v01/WinPos.png	1	9	11	0	8	8	18	3	1	0.299936099034	2017_Feb_22_1749	60.0044012492	cfc_SPP1665_Learning	3	14
12	1	5	6	3	stim_v01/AvoNeu.png	96	2.1	10	8	stim_v03/4.png	GoAvo	2	stim_v01/AvoNeg.png	1	9	10	0	9	9	28	3	1	0.3332331202	2017_Feb_22_1749	60.0044012492	cfc_SPP1665_Learning	3	14
13	1	5	6	3	stim_v01/WinNeu.png	160	1.1	11	10	stim_v03/1.png	GoWin	1	stim_v01/WinPos.png	2	9	11	0	10	10	13	3	1	0.249923104531	2017_Feb_22_1749	60.0044012492	cfc_SPP1665_Learning	3	14
12	1	5	6	3	stim_v01/WinPos.png	96	1.1	10	9	stim_v03/1.png	GoWin	1	stim_v01/WinNeu.png	2	9	10	0	11	11	12	3	1	0.26660436549	2017_Feb_22_1749	60.0044012492	cfc_SPP1665_Learning	3	14
13	0.5	5	6	3	stim_v01/AvoNeg.png	160	1.1	11	10	stim_v03/4.png	GoAvo	2	stim_v01/AvoNeu.png	1	9	11	0	12	12	35	3	1	0.266613722741	2017_Feb_22_1749	60.0044012492	cfc_SPP1665_Learning	3	14
16	1	5	8	None	stim_v01/WinPos.png	160	1.1	11	10	stim_v03/2.png	NoGoWin	3	stim_v01/WinNeu.png	2	7	14	0	13	13	40	3	0	0.29993760827	2017_Feb_22_1749	60.0044012492	cfc_SPP1665_Learning	3	14
17	1	5	8	None	stim_v01/WinNeu.png	160	2.1	11	9	stim_v03/2.png	NoGoWin	3	stim_v01/WinPos.png	2	7	15	0	14	14	58	3	0	0.233254822984	2017_Feb_22_1749	60.0044012492	cfc_SPP1665_Learning	3	14
12	0.5	5	6	3	stim_v01/AvoNeu.png	160	2.1	11	9	stim_v03/4.png	GoAvo	2	stim_v01/AvoNeg.png	1	9	10	0	15	15	32	3	1	0.283279287665	2017_Feb_22_1749	60.0044012492	cfc_SPP1665_Learning	3	14
17	1	5	8	None	stim_v01/WinNeu.png	96	2.1	10	8	stim_v03/2.png	NoGoWin	3	stim_v01/WinPos.png	2	7	15	0	16	16	53	3	0	0.39992677197	2017_Feb_22_1749	60.0044012492	cfc_SPP1665_Learning	3	14
17	0.5	5	8	None	stim_v01/WinNeu.png	160	2.1	11	9	stim_v03/2.png	NoGoWin	3	stim_v01/WinPos.png	1	7	15	0	17	17	56	3	0	0.316598645493	2017_Feb_22_1749	60.0044012492	cfc_SPP1665_Learning	3	14
12	0.5	5	6	3	stim_v01/WinPos.png	160	1.1	11	10	stim_v03/1.png	GoWin	1	stim_v01/WinNeu.png	2	9	10	0	18	18	5	3	1	0.566592382173	2017_Feb_22_1749	60.0044012492	cfc_SPP1665_Learning	3	14
17	0.5	5	8	None	stim_v01/AvoNeg.png	160	1.1	11	10	stim_v03/3.png	NoGoAvo	4	stim_v01/AvoNeu.png	2	7	15	0	19	19	77	3	0	0.499899635943	2017_Feb_22_1749	60.0044012492	cfc_SPP1665_Learning	3	14
12	1	5	6	3	stim_v01/AvoNeu.png	96	1.1	10	9	stim_v03/4.png	GoAvo	2	stim_v01/AvoNeg.png	1	9	10	0	20	20	26	3	1	0.516584217215	2017_Feb_22_1749	60.0044012492	cfc_SPP1665_Learning	3	14
16	1	5	8	None	stim_v01/AvoNeu.png	96	2.1	10	8	stim_v03/3.png	NoGoAvo	4	stim_v01/AvoNeg.png	2	7	14	0	21	21	64	3	0	0.24993638579	2017_Feb_22_1749	60.0044012492	cfc_SPP1665_Learning	3	14
17	1	5	8	None	stim_v01/AvoNeg.png	96	2.1	10	8	stim_v03/3.png	NoGoAvo	4	stim_v01/AvoNeu.png	1	7	15	0	22	22	73	3	0	0.466573637486	2017_Feb_22_1749	60.0044012492	cfc_SPP1665_Learning	3	14
17	0.5	5	8	None	stim_v01/WinNeu.png	160	2.1	11	9	stim_v03/2.png	NoGoWin	3	stim_v01/WinPos.png	1	7	15	0	23	23	57	None	1		2017_Feb_22_1749	60.0044012492	cfc_SPP1665_Learning	3	14
12	0.5	5	6	3	stim_v01/WinPos.png	96	2.1	10	8	stim_v03/1.png	GoWin	1	stim_v01/WinNeu.png	1	9	10	0	24	24	2	3	1	0.29992523255	2017_Feb_22_1749	60.0044012492	cfc_SPP1665_Learning	3	14
13	1	5	6	3	stim_v01/AvoNeg.png	160	2.1	11	9	stim_v03/4.png	GoAvo	2	stim_v01/AvoNeu.png	1	9	11	0	25	25	36	3	1	0.483251578131	2017_Feb_22_1749	60.0044012492	cfc_SPP1665_Learning	3	14
16	1	5	8	None	stim_v01/AvoNeu.png	160	2.1	11	9	stim_v03/3.png	NoGoAvo	4	stim_v01/AvoNeg.png	1	7	14	0	26	26	61	3	0	0.31659713626	2017_Feb_22_1749	60.0044012492	cfc_SPP1665_Learning	3	14
12	0.5	5	6	3	stim_v01/AvoNeu.png	96	1.1	10	9	stim_v03/4.png	GoAvo	2	stim_v01/AvoNeg.png	1	9	10	0	27	27	22	3	1	0.783239292967	2017_Feb_22_1749	60.0044012492	cfc_SPP1665_Learning	3	14
16	1	5	8	None	stim_v01/AvoNeu.png	160	1.1	11	10	stim_v03/3.png	NoGoAvo	4	stim_v01/AvoNeg.png	1	7	14	0	28	28	63	3	0	0.483258218759	2017_Feb_22_1749	60.0044012492	cfc_SPP1665_Learning	3	14
12	1	5	6	3	stim_v01/AvoNeu.png	160	2.1	11	9	stim_v03/4.png	GoAvo	2	stim_v01/AvoNeg.png	1	9	10	0	29	29	25	3	1	0.399919225798	2017_Feb_22_1749	60.0044012492	cfc_SPP1665_Learning	3	14
12	1	5	6	3	stim_v01/WinPos.png	160	2.1	11	9	stim_v03/1.png	GoWin	1	stim_v01/WinNeu.png	1	9	10	0	30	30	7	3	1	0.266607383957	2017_Feb_22_1749	60.0044012492	cfc_SPP1665_Learning	3	14
16	0.5	5	8	None	stim_v01/WinPos.png	160	2.1	11	9	stim_v03/2.png	NoGoWin	3	stim_v01/WinNeu.png	2	7	14	0	31	31	43	None	1		2017_Feb_22_1749	60.0044012492	cfc_SPP1665_Learning	3	14
16	1	5	8	None	stim_v01/WinPos.png	96	2.1	10	8	stim_v03/2.png	NoGoWin	3	stim_v01/WinNeu.png	1	7	14	0	32	32	52	None	1		2017_Feb_22_1749	60.0044012492	cfc_SPP1665_Learning	3	14
13	1	5	6	3	stim_v01/WinNeu.png	160	1.1	11	10	stim_v03/1.png	GoWin	1	stim_v01/WinPos.png	2	9	11	0	33	33	17	3	1	0.249961137226	2017_Feb_22_1749	60.0044012492	cfc_SPP1665_Learning	3	14
12	1	5	6	3	stim_v01/WinPos.png	96	1.1	10	9	stim_v03/1.png	GoWin	1	stim_v01/WinNeu.png	2	9	10	0	34	34	4	3	1	0.299885388773	2017_Feb_22_1749	60.0044012492	cfc_SPP1665_Learning	3	14
13	1	5	6	3	stim_v01/WinNeu.png	96	2.1	10	8	stim_v03/1.png	GoWin	1	stim_v01/WinPos.png	1	9	11	0	35	35	19	3	1	0.349911664538	2017_Feb_22_1749	60.0044012492	cfc_SPP1665_Learning	3	14
16	0.5	5	8	None	stim_v01/AvoNeu.png	160	1.1	11	10	stim_v03/3.png	NoGoAvo	4	stim_v01/AvoNeg.png	2	7	14	0	36	36	67	None	1		2017_Feb_22_1749	60.0044012492	cfc_SPP1665_Learning	3	14
16	1	5	8	None	stim_v01/AvoNeu.png	96	1.1	10	9	stim_v03/3.png	NoGoAvo	4	stim_v01/AvoNeg.png	1	7	14	0	37	37	66	3	0	0.433260316597	2017_Feb_22_1749	60.0044012492	cfc_SPP1665_Learning	3	14
12	0.5	5	6	3	stim_v01/WinPos.png	160	2.1	11	9	stim_v03/1.png	GoWin	1	stim_v01/WinNeu.png	2	9	10	0	38	38	9	3	1	0.333249419926	2017_Feb_22_1749	60.0044012492	cfc_SPP1665_Learning	3	14
17	0.5	5	8	None	stim_v01/AvoNeg.png	96	2.1	10	8	stim_v03/3.png	NoGoAvo	4	stim_v01/AvoNeu.png	2	7	15	0	39	39	75	None	1		2017_Feb_22_1749	60.0044012492	cfc_SPP1665_Learning	3	14
13	0.5	5	6	3	stim_v01/AvoNeg.png	160	1.1	11	10	stim_v03/4.png	GoAvo	2	stim_v01/AvoNeu.png	2	9	11	0	40	40	37	3	1	0.233281989194	2017_Feb_22_1749	60.0044012492	cfc_SPP1665_Learning	3	14
13	1	5	6	3	stim_v01/AvoNeg.png	160	1.1	11	10	stim_v03/4.png	GoAvo	2	stim_v01/AvoNeu.png	2	9	11	0	41	41	38	3	1	0.249948459661	2017_Feb_22_1749	60.0044012492	cfc_SPP1665_Learning	3	14
13	1	5	6	3	stim_v01/WinNeu.png	160	2.1	11	9	stim_v03/1.png	GoWin	1	stim_v01/WinPos.png	1	9	11	0	42	42	14	3	1	0.283256649156	2017_Feb_22_1749	60.0044012492	cfc_SPP1665_Learning	3	14
16	0.5	5	8	None	stim_v01/WinPos.png	160	1.1	11	10	stim_v03/2.png	NoGoWin	3	stim_v01/WinNeu.png	2	7	14	0	43	43	51	None	1		2017_Feb_22_1749	60.0044012492	cfc_SPP1665_Learning	3	14
12	0.5	5	6	3	stim_v01/AvoNeu.png	96	2.1	10	8	stim_v03/4.png	GoAvo	2	stim_v01/AvoNeg.png	1	9	10	0	44	44	23	3	1	0.283304039101	2017_Feb_22_1749	60.0044012492	cfc_SPP1665_Learning	3	14
12	1	5	6	3	stim_v01/AvoNeu.png	96	1.1	10	9	stim_v03/4.png	GoAvo	2	stim_v01/AvoNeg.png	2	9	10	0	45	45	29	3	1	0.249921293449	2017_Feb_22_1749	60.0044012492	cfc_SPP1665_Learning	3	14
12	1	5	6	3	stim_v01/AvoNeu.png	160	2.1	11	9	stim_v03/4.png	GoAvo	2	stim_v01/AvoNeg.png	1	9	10	0	46	46	20	3	1	0.266677412412	2017_Feb_22_1749	60.0044012492	cfc_SPP1665_Learning	3	14
16	1	5	8	None	stim_v01/AvoNeu.png	160	2.1	11	9	stim_v03/3.png	NoGoAvo	4	stim_v01/AvoNeg.png	1	7	14	0	47	47	71	None	1		2017_Feb_22_1749	60.0044012492	cfc_SPP1665_Learning	3	14
12	0.5	5	6	3	stim_v01/WinPos.png	160	1.1	11	10	stim_v03/1.png	GoWin	1	stim_v01/WinNeu.png	2	9	10	0	48	48	8	3	1	0.249917973135	2017_Feb_22_1749	60.0044012492	cfc_SPP1665_Learning	3	14
12	0.5	5	6	3	stim_v01/AvoNeu.png	160	1.1	11	10	stim_v03/4.png	GoAvo	2	stim_v01/AvoNeg.png	1	9	10	0	49	49	21	3	1	0.333239157135	2017_Feb_22_1749	60.0044012492	cfc_SPP1665_Learning	3	14
12	1	5	6	3	stim_v01/AvoNeu.png	160	2.1	11	9	stim_v03/4.png	GoAvo	2	stim_v01/AvoNeg.png	1	9	10	0	50	50	24	3	1	0.266598328553	2017_Feb_22_1749	60.0044012492	cfc_SPP1665_Learning	3	14
17	1	5	8	None	stim_v01/AvoNeg.png	96	1.1	10	9	stim_v03/3.png	NoGoAvo	4	stim_v01/AvoNeu.png	2	7	15	0	51	51	78	None	1		2017_Feb_22_1749	60.0044012492	cfc_SPP1665_Learning	3	14
17	0.5	5	8	None	stim_v01/WinNeu.png	96	2.1	10	8	stim_v03/2.png	NoGoWin	3	stim_v01/WinPos.png	1	7	15	0	52	52	59	None	1		2017_Feb_22_1749	60.0044012492	cfc_SPP1665_Learning	3	14
16	0.5	5	8	None	stim_v01/AvoNeu.png	96	1.1	10	9	stim_v03/3.png	NoGoAvo	4	stim_v01/AvoNeg.png	2	7	14	0	53	53	60	None	1		2017_Feb_22_1749	60.0044012492	cfc_SPP1665_Learning	3	14
13	0.5	5	6	3	stim_v01/AvoNeg.png	96	1.1	10	9	stim_v03/4.png	GoAvo	2	stim_v01/AvoNeu.png	2	9	11	0	54	54	34	3	1	0.316612228598	2017_Feb_22_1749	60.0044012492	cfc_SPP1665_Learning	3	14
13	0.5	5	6	3	stim_v01/AvoNeg.png	160	2.1	11	9	stim_v03/4.png	GoAvo	2	stim_v01/AvoNeu.png	2	9	11	0	55	55	39	3	1	0.233270519017	2017_Feb_22_1749	60.0044012492	cfc_SPP1665_Learning	3	14
16	0.5	5	8	None	stim_v01/WinPos.png	160	1.1	11	10	stim_v03/2.png	NoGoWin	3	stim_v01/WinNeu.png	1	7	14	0	56	56	49	None	1		2017_Feb_22_1749	60.0044012492	cfc_SPP1665_Learning	3	14
12	0.5	5	6	3	stim_v01/WinPos.png	96	1.1	10	9	stim_v03/1.png	GoWin	1	stim_v01/WinNeu.png	1	9	10	0	57	57	6	3	1	0.216642383091	2017_Feb_22_1749	60.0044012492	cfc_SPP1665_Learning	3	14
17	1	5	8	None	stim_v01/WinNeu.png	160	2.1	11	9	stim_v03/2.png	NoGoWin	3	stim_v01/WinPos.png	2	7	15	0	58	58	55	None	1		2017_Feb_22_1749	60.0044012492	cfc_SPP1665_Learning	3	14
16	0.5	5	8	None	stim_v01/AvoNeu.png	160	1.1	11	10	stim_v03/3.png	NoGoAvo	4	stim_v01/AvoNeg.png	2	7	14	0	59	59	70	None	1		2017_Feb_22_1749	60.0044012492	cfc_SPP1665_Learning	3	14
16	1	5	8	None	stim_v01/WinPos.png	96	2.1	10	8	stim_v03/2.png	NoGoWin	3	stim_v01/WinNeu.png	2	7	14	0	60	60	48	None	1		2017_Feb_22_1749	60.0044012492	cfc_SPP1665_Learning	3	14
12	0.5	5	6	3	stim_v01/AvoNeu.png	96	1.1	10	9	stim_v03/4.png	GoAvo	2	stim_v01/AvoNeg.png	1	9	10	0	61	61	30	3	1	0.28326389348	2017_Feb_22_1749	60.0044012492	cfc_SPP1665_Learning	3	14
16	0.5	5	8	None	stim_v01/WinPos.png	96	2.1	10	8	stim_v03/2.png	NoGoWin	3	stim_v01/WinNeu.png	1	7	14	0	62	62	50	None	1		2017_Feb_22_1749	60.0044012492	cfc_SPP1665_Learning	3	14
17	1	5	8	None	stim_v01/AvoNeg.png	160	1.1	11	10	stim_v03/3.png	NoGoAvo	4	stim_v01/AvoNeu.png	1	7	15	0	63	63	74	None	1		2017_Feb_22_1749	60.0044012492	cfc_SPP1665_Learning	3	14
17	1	5	8	None	stim_v01/AvoNeg.png	160	1.1	11	10	stim_v03/3.png	NoGoAvo	4	stim_v01/AvoNeu.png	1	7	15	0	64	64	79	None	1		2017_Feb_22_1749	60.0044012492	cfc_SPP1665_Learning	3	14
12	0.5	5	6	3	stim_v01/AvoNeu.png	96	2.1	10	8	stim_v03/4.png	GoAvo	2	stim_v01/AvoNeg.png	1	9	10	0	65	65	31	3	1	0.333266927038	2017_Feb_22_1749	60.0044012492	cfc_SPP1665_Learning	3	14
17	0.5	5	8	None	stim_v01/AvoNeg.png	96	1.1	10	9	stim_v03/3.png	NoGoAvo	4	stim_v01/AvoNeu.png	1	7	15	0	66	66	76	None	1		2017_Feb_22_1749	60.0044012492	cfc_SPP1665_Learning	3	14
13	1	5	6	3	stim_v01/AvoNeg.png	96	1.1	10	9	stim_v03/4.png	GoAvo	2	stim_v01/AvoNeu.png	2	9	11	0	67	67	33	3	1	0.583248589846	2017_Feb_22_1749	60.0044012492	cfc_SPP1665_Learning	3	14
13	0.5	5	6	3	stim_v01/WinNeu.png	160	2.1	11	9	stim_v03/1.png	GoWin	1	stim_v01/WinPos.png	2	9	11	0	68	68	15	3	1	0.299937306423	2017_Feb_22_1749	60.0044012492	cfc_SPP1665_Learning	3	14
16	1	5	8	None	stim_v01/WinPos.png	96	2.1	10	8	stim_v03/2.png	NoGoWin	3	stim_v01/WinNeu.png	1	7	14	0	69	69	46	None	1		2017_Feb_22_1749	60.0044012492	cfc_SPP1665_Learning	3	14
12	1	5	6	3	stim_v01/WinPos.png	160	1.1	11	10	stim_v03/1.png	GoWin	1	stim_v01/WinNeu.png	2	9	10	0	70	70	0	3	1	0.366652389313	2017_Feb_22_1749	60.0044012492	cfc_SPP1665_Learning	3	14
16	0.5	5	8	None	stim_v01/AvoNeu.png	160	2.1	11	9	stim_v03/3.png	NoGoAvo	4	stim_v01/AvoNeg.png	2	7	14	0	71	71	68	None	1		2017_Feb_22_1749	60.0044012492	cfc_SPP1665_Learning	3	14
16	1	5	8	None	stim_v01/WinPos.png	96	2.1	10	8	stim_v03/2.png	NoGoWin	3	stim_v01/WinNeu.png	2	7	14	0	72	72	45	None	1		2017_Feb_22_1749	60.0044012492	cfc_SPP1665_Learning	3	14
16	1	5	8	None	stim_v01/WinPos.png	96	2.1	10	8	stim_v03/2.png	NoGoWin	3	stim_v01/WinNeu.png	1	7	14	0	73	73	44	None	1		2017_Feb_22_1749	60.0044012492	cfc_SPP1665_Learning	3	14
16	0.5	5	8	None	stim_v01/WinPos.png	96	1.1	10	9	stim_v03/2.png	NoGoWin	3	stim_v01/WinNeu.png	1	7	14	0	74	74	42	None	1		2017_Feb_22_1749	60.0044012492	cfc_SPP1665_Learning	3	14
16	0.5	5	8	None	stim_v01/WinPos.png	96	2.1	10	8	stim_v03/2.png	NoGoWin	3	stim_v01/WinNeu.png	2	7	14	0	75	75	47	None	1		2017_Feb_22_1749	60.0044012492	cfc_SPP1665_Learning	3	14
17	0.5	5	8	None	stim_v01/WinNeu.png	96	1.1	10	9	stim_v03/2.png	NoGoWin	3	stim_v01/WinPos.png	1	7	15	0	76	76	54	None	1		2017_Feb_22_1749	60.0044012492	cfc_SPP1665_Learning	3	14
12	1	5	6	3	stim_v01/AvoNeu.png	96	2.1	10	8	stim_v03/4.png	GoAvo	2	stim_v01/AvoNeg.png	2	9	10	0	77	77	27	3	1	0.233281687348	2017_Feb_22_1749	60.0044012492	cfc_SPP1665_Learning	3	14
16	0.5	5	8	None	stim_v01/AvoNeu.png	96	1.1	10	9	stim_v03/3.png	NoGoAvo	4	stim_v01/AvoNeg.png	1	7	14	0	78	78	65	None	1		2017_Feb_22_1749	60.0044012492	cfc_SPP1665_Learning	3	14
16	0.5	5	8	None	stim_v01/AvoNeu.png	96	2.1	10	8	stim_v03/3.png	NoGoAvo	4	stim_v01/AvoNeg.png	2	7	14	0	79	79	72	None	1		2017_Feb_22_1749	60.0044012492	cfc_SPP1665_Learning	3	14
