# Supplementary material for: θ-γ Cross-Frequency Transcranial Alternating Current Stimulation over the Trough Impairs Cognitive Control
Source: eNeuro. 2020 Sep 4;7(5):ENEURO.0126-20.2020. doi: 10.1523/ENEURO.0126-20.2020 (PMC7540931; doi:10.1523/ENEURO.0126-20.2020)
Supplement: Extended Data 1 — contains all materials, pseudonymized raw data and analysis scripts used in this study that are freely available at our repository. Download Extended Data 1, ZIP file. [file enu-eN-NWR-0126-20-s02.zip › 2020_cfc_tacs-master/data/raw/1_learning/s_peak/P_15_S_4_cfc_SPP1665_Learning_2017_Jun_16_0909.csv]

icFbackMarker	blineStop	circleMarker	cRespMarker	cResponse	cFback	trigStimulator	preCueStop	portStop	preCueStart	cue	cType	cueMarker	icFback	prepRespStop	icRespMarker	cFbackMarker	trials.thisRepN	trials.thisTrialN	trials.thisN	trials.thisIndex	buttonBox_Response.keys	buttonBox_Response.corr	buttonBox_Response.rt	date	frameRate	expName	session	participant
																								2017_Jun_16_0909	60.0051258272	cfc_SPP1665_Learning	4	15
16	1	5	8	None	stim_v01/AvoNeu.png	96	2.1	10	8	stim_v03/3.png	NoGoAvo	4	stim_v01/AvoNeg.png	1	7	14	0	0	0	63	3	0	0.316643117444	2017_Jun_16_0909	60.0051258272	cfc_SPP1665_Learning	4	15
12	0.5	5	6	3	stim_v01/WinPos.png	160	1.1	11	10	stim_v03/1.png	GoWin	1	stim_v01/WinNeu.png	1	9	10	0	1	1	2	3	1	0.283313899314	2017_Jun_16_0909	60.0051258272	cfc_SPP1665_Learning	4	15
12	0.5	5	6	3	stim_v01/WinPos.png	96	1.1	10	9	stim_v03/1.png	GoWin	1	stim_v01/WinNeu.png	2	9	10	0	2	2	4	3	1	0.233308450946	2017_Jun_16_0909	60.0051258272	cfc_SPP1665_Learning	4	15
13	0.5	5	6	3	stim_v01/WinNeu.png	160	2.1	11	9	stim_v03/1.png	GoWin	1	stim_v01/WinPos.png	2	9	11	0	3	3	15	None	0		2017_Jun_16_0909	60.0051258272	cfc_SPP1665_Learning	4	15
13	0.5	5	6	3	stim_v01/AvoNeg.png	160	1.1	11	10	stim_v03/2.png	GoAvo	2	stim_v01/AvoNeu.png	2	9	11	0	4	4	37	3	1	0.633253937087	2017_Jun_16_0909	60.0051258272	cfc_SPP1665_Learning	4	15
17	1	5	8	None	stim_v01/WinNeu.png	96	1.1	10	9	stim_v03/4.png	NoGoWin	3	stim_v01/WinPos.png	1	7	15	0	5	5	56	3	0	0.533253303205	2017_Jun_16_0909	60.0051258272	cfc_SPP1665_Learning	4	15
12	1	5	6	3	stim_v01/AvoNeu.png	160	2.1	11	9	stim_v03/2.png	GoAvo	2	stim_v01/AvoNeg.png	1	9	10	0	6	6	22	None	0		2017_Jun_16_0909	60.0051258272	cfc_SPP1665_Learning	4	15
17	0.5	5	8	None	stim_v01/WinNeu.png	160	2.1	11	9	stim_v03/4.png	NoGoWin	3	stim_v01/WinPos.png	2	7	15	0	7	7	54	3	0	0.249935479859	2017_Jun_16_0909	60.0051258272	cfc_SPP1665_Learning	4	15
17	0.5	5	8	None	stim_v01/AvoNeg.png	160	2.1	11	9	stim_v03/3.png	NoGoAvo	4	stim_v01/AvoNeu.png	2	7	15	0	8	8	75	None	1		2017_Jun_16_0909	60.0051258272	cfc_SPP1665_Learning	4	15
12	1	5	6	3	stim_v01/AvoNeu.png	160	2.1	11	9	stim_v03/2.png	GoAvo	2	stim_v01/AvoNeg.png	1	9	10	0	9	9	29	3	1	0.48325600475	2017_Jun_16_0909	60.0051258272	cfc_SPP1665_Learning	4	15
12	0.5	5	6	3	stim_v01/WinPos.png	96	2.1	10	8	stim_v03/1.png	GoWin	1	stim_v01/WinNeu.png	1	9	10	0	10	10	9	None	0		2017_Jun_16_0909	60.0051258272	cfc_SPP1665_Learning	4	15
12	0.5	5	6	3	stim_v01/WinPos.png	160	1.1	11	10	stim_v03/1.png	GoWin	1	stim_v01/WinNeu.png	1	9	10	0	11	11	10	3	1	0.249915859699	2017_Jun_16_0909	60.0051258272	cfc_SPP1665_Learning	4	15
12	1	5	6	3	stim_v01/AvoNeu.png	96	2.1	10	8	stim_v03/2.png	GoAvo	2	stim_v01/AvoNeg.png	2	9	10	0	12	12	28	None	0		2017_Jun_16_0909	60.0051258272	cfc_SPP1665_Learning	4	15
13	0.5	5	6	3	stim_v01/AvoNeg.png	96	1.1	10	9	stim_v03/2.png	GoAvo	2	stim_v01/AvoNeu.png	1	9	11	0	13	13	36	3	1	0.266608993459	2017_Jun_16_0909	60.0051258272	cfc_SPP1665_Learning	4	15
16	1	5	8	None	stim_v01/WinPos.png	160	1.1	11	10	stim_v03/4.png	NoGoWin	3	stim_v01/WinNeu.png	1	7	14	0	14	14	41	3	0	0.283273753449	2017_Jun_16_0909	60.0051258272	cfc_SPP1665_Learning	4	15
16	1	5	8	None	stim_v01/WinPos.png	96	1.1	10	9	stim_v03/4.png	NoGoWin	3	stim_v01/WinNeu.png	2	7	14	0	15	15	48	None	1		2017_Jun_16_0909	60.0051258272	cfc_SPP1665_Learning	4	15
12	0.5	5	6	3	stim_v01/AvoNeu.png	96	1.1	10	9	stim_v03/2.png	GoAvo	2	stim_v01/AvoNeg.png	1	9	10	0	16	16	21	None	0		2017_Jun_16_0909	60.0051258272	cfc_SPP1665_Learning	4	15
12	0.5	5	6	3	stim_v01/AvoNeu.png	96	1.1	10	9	stim_v03/2.png	GoAvo	2	stim_v01/AvoNeg.png	1	9	10	0	17	17	32	3	1	0.116647886653	2017_Jun_16_0909	60.0051258272	cfc_SPP1665_Learning	4	15
17	1	5	8	None	stim_v01/AvoNeg.png	160	1.1	11	10	stim_v03/3.png	NoGoAvo	4	stim_v01/AvoNeu.png	2	7	15	0	18	18	77	3	0	0.31655044992	2017_Jun_16_0909	60.0051258272	cfc_SPP1665_Learning	4	15
16	0.5	5	8	None	stim_v01/WinPos.png	160	1.1	11	10	stim_v03/4.png	NoGoWin	3	stim_v01/WinNeu.png	2	7	14	0	19	19	42	None	1		2017_Jun_16_0909	60.0051258272	cfc_SPP1665_Learning	4	15
17	0.5	5	8	None	stim_v01/AvoNeg.png	96	2.1	10	8	stim_v03/3.png	NoGoAvo	4	stim_v01/AvoNeu.png	1	7	15	0	20	20	73	3	0	0.233295773304	2017_Jun_16_0909	60.0051258272	cfc_SPP1665_Learning	4	15
16	1	5	8	None	stim_v01/WinPos.png	160	2.1	11	9	stim_v03/4.png	NoGoWin	3	stim_v01/WinNeu.png	1	7	14	0	21	21	52	None	1		2017_Jun_16_0909	60.0051258272	cfc_SPP1665_Learning	4	15
17	1	5	8	None	stim_v01/WinNeu.png	96	1.1	10	9	stim_v03/4.png	NoGoWin	3	stim_v01/WinPos.png	1	7	15	0	22	22	59	3	0	0.266601145395	2017_Jun_16_0909	60.0051258272	cfc_SPP1665_Learning	4	15
12	1	5	6	3	stim_v01/AvoNeu.png	96	2.1	10	8	stim_v03/2.png	GoAvo	2	stim_v01/AvoNeg.png	2	9	10	0	23	23	27	None	0		2017_Jun_16_0909	60.0051258272	cfc_SPP1665_Learning	4	15
16	0.5	5	8	None	stim_v01/WinPos.png	96	1.1	10	9	stim_v03/4.png	NoGoWin	3	stim_v01/WinNeu.png	1	7	14	0	24	24	46	None	1		2017_Jun_16_0909	60.0051258272	cfc_SPP1665_Learning	4	15
16	1	5	8	None	stim_v01/WinPos.png	96	1.1	10	9	stim_v03/4.png	NoGoWin	3	stim_v01/WinNeu.png	1	7	14	0	25	25	44	3	0	0.283261377655	2017_Jun_16_0909	60.0051258272	cfc_SPP1665_Learning	4	15
16	1	5	8	None	stim_v01/AvoNeu.png	160	1.1	11	10	stim_v03/3.png	NoGoAvo	4	stim_v01/AvoNeg.png	2	7	14	0	26	26	68	3	0	0.333233018979	2017_Jun_16_0909	60.0051258272	cfc_SPP1665_Learning	4	15
16	0.5	5	8	None	stim_v01/WinPos.png	96	2.1	10	8	stim_v03/4.png	NoGoWin	3	stim_v01/WinNeu.png	1	7	14	0	27	27	47	None	1		2017_Jun_16_0909	60.0051258272	cfc_SPP1665_Learning	4	15
16	1	5	8	None	stim_v01/AvoNeu.png	160	2.1	11	9	stim_v03/3.png	NoGoAvo	4	stim_v01/AvoNeg.png	1	7	14	0	28	28	72	None	1		2017_Jun_16_0909	60.0051258272	cfc_SPP1665_Learning	4	15
16	1	5	8	None	stim_v01/AvoNeu.png	96	2.1	10	8	stim_v03/3.png	NoGoAvo	4	stim_v01/AvoNeg.png	1	7	14	0	29	29	61	3	0	0.23330331952	2017_Jun_16_0909	60.0051258272	cfc_SPP1665_Learning	4	15
16	0.5	5	8	None	stim_v01/WinPos.png	160	2.1	11	9	stim_v03/4.png	NoGoWin	3	stim_v01/WinNeu.png	1	7	14	0	30	30	40	None	1		2017_Jun_16_0909	60.0051258272	cfc_SPP1665_Learning	4	15
12	0.5	5	6	3	stim_v01/AvoNeu.png	96	2.1	10	8	stim_v03/2.png	GoAvo	2	stim_v01/AvoNeg.png	2	9	10	0	31	31	20	3	1	0.283279488572	2017_Jun_16_0909	60.0051258272	cfc_SPP1665_Learning	4	15
13	1	5	6	3	stim_v01/WinNeu.png	96	2.1	10	8	stim_v03/1.png	GoWin	1	stim_v01/WinPos.png	2	9	11	0	32	32	13	3	1	0.249941516832	2017_Jun_16_0909	60.0051258272	cfc_SPP1665_Learning	4	15
13	1	5	6	3	stim_v01/AvoNeg.png	96	1.1	10	9	stim_v03/2.png	GoAvo	2	stim_v01/AvoNeu.png	2	9	11	0	33	33	33	3	1	0.233288227089	2017_Jun_16_0909	60.0051258272	cfc_SPP1665_Learning	4	15
17	0.5	5	8	None	stim_v01/AvoNeg.png	96	2.1	10	8	stim_v03/3.png	NoGoAvo	4	stim_v01/AvoNeu.png	1	7	15	0	34	34	78	None	1		2017_Jun_16_0909	60.0051258272	cfc_SPP1665_Learning	4	15
12	0.5	5	6	3	stim_v01/AvoNeu.png	160	2.1	11	9	stim_v03/2.png	GoAvo	2	stim_v01/AvoNeg.png	1	9	10	0	35	35	26	None	0		2017_Jun_16_0909	60.0051258272	cfc_SPP1665_Learning	4	15
12	1	5	6	3	stim_v01/AvoNeu.png	160	2.1	11	9	stim_v03/2.png	GoAvo	2	stim_v01/AvoNeg.png	1	9	10	0	36	36	30	3	1	0.433258404446	2017_Jun_16_0909	60.0051258272	cfc_SPP1665_Learning	4	15
12	1	5	6	3	stim_v01/WinPos.png	160	2.1	11	9	stim_v03/1.png	GoWin	1	stim_v01/WinNeu.png	2	9	10	0	37	37	7	None	0		2017_Jun_16_0909	60.0051258272	cfc_SPP1665_Learning	4	15
16	1	5	8	None	stim_v01/AvoNeu.png	96	1.1	10	9	stim_v03/3.png	NoGoAvo	4	stim_v01/AvoNeg.png	1	7	14	0	38	38	71	None	1		2017_Jun_16_0909	60.0051258272	cfc_SPP1665_Learning	4	15
12	0.5	5	6	3	stim_v01/AvoNeu.png	96	1.1	10	9	stim_v03/2.png	GoAvo	2	stim_v01/AvoNeg.png	1	9	10	0	39	39	31	3	1	0.299941230076	2017_Jun_16_0909	60.0051258272	cfc_SPP1665_Learning	4	15
16	1	5	8	None	stim_v01/AvoNeu.png	160	1.1	11	10	stim_v03/3.png	NoGoAvo	4	stim_v01/AvoNeg.png	2	7	14	0	40	40	69	None	1		2017_Jun_16_0909	60.0051258272	cfc_SPP1665_Learning	4	15
16	0.5	5	8	None	stim_v01/WinPos.png	96	2.1	10	8	stim_v03/4.png	NoGoWin	3	stim_v01/WinNeu.png	1	7	14	0	41	41	43	3	0	0.833234679146	2017_Jun_16_0909	60.0051258272	cfc_SPP1665_Learning	4	15
13	1	5	6	3	stim_v01/AvoNeg.png	96	1.1	10	9	stim_v03/2.png	GoAvo	2	stim_v01/AvoNeu.png	2	9	11	0	42	42	34	3	1	0.299948172593	2017_Jun_16_0909	60.0051258272	cfc_SPP1665_Learning	4	15
13	1	5	6	3	stim_v01/AvoNeg.png	96	2.1	10	8	stim_v03/2.png	GoAvo	2	stim_v01/AvoNeu.png	2	9	11	0	43	43	38	None	0		2017_Jun_16_0909	60.0051258272	cfc_SPP1665_Learning	4	15
16	0.5	5	8	None	stim_v01/AvoNeu.png	96	1.1	10	9	stim_v03/3.png	NoGoAvo	4	stim_v01/AvoNeg.png	1	7	14	0	44	44	60	None	1		2017_Jun_16_0909	60.0051258272	cfc_SPP1665_Learning	4	15
12	0.5	5	6	3	stim_v01/WinPos.png	96	2.1	10	8	stim_v03/1.png	GoWin	1	stim_v01/WinNeu.png	2	9	10	0	45	45	6	3	1	0.299935193103	2017_Jun_16_0909	60.0051258272	cfc_SPP1665_Learning	4	15
16	0.5	5	8	None	stim_v01/AvoNeu.png	96	1.1	10	9	stim_v03/3.png	NoGoAvo	4	stim_v01/AvoNeg.png	1	7	14	0	46	46	66	None	1		2017_Jun_16_0909	60.0051258272	cfc_SPP1665_Learning	4	15
16	0.5	5	8	None	stim_v01/AvoNeu.png	160	1.1	11	10	stim_v03/3.png	NoGoAvo	4	stim_v01/AvoNeg.png	1	7	14	0	47	47	64	3	0	0.233277964237	2017_Jun_16_0909	60.0051258272	cfc_SPP1665_Learning	4	15
13	0.5	5	6	3	stim_v01/WinNeu.png	96	2.1	10	8	stim_v03/1.png	GoWin	1	stim_v01/WinPos.png	2	9	11	0	48	48	16	3	1	0.333207965544	2017_Jun_16_0909	60.0051258272	cfc_SPP1665_Learning	4	15
12	1	5	6	3	stim_v01/WinPos.png	160	2.1	11	9	stim_v03/1.png	GoWin	1	stim_v01/WinNeu.png	2	9	10	0	49	49	11	None	0		2017_Jun_16_0909	60.0051258272	cfc_SPP1665_Learning	4	15
12	1	5	6	3	stim_v01/WinPos.png	160	2.1	11	9	stim_v03/1.png	GoWin	1	stim_v01/WinNeu.png	2	9	10	0	50	50	3	3	1	0.183248971677	2017_Jun_16_0909	60.0051258272	cfc_SPP1665_Learning	4	15
13	1	5	6	3	stim_v01/AvoNeg.png	160	1.1	11	10	stim_v03/2.png	GoAvo	2	stim_v01/AvoNeu.png	2	9	11	0	51	51	39	None	0		2017_Jun_16_0909	60.0051258272	cfc_SPP1665_Learning	4	15
12	0.5	5	6	3	stim_v01/AvoNeu.png	160	2.1	11	9	stim_v03/2.png	GoAvo	2	stim_v01/AvoNeg.png	1	9	10	0	52	52	25	3	1	0.433265346965	2017_Jun_16_0909	60.0051258272	cfc_SPP1665_Learning	4	15
13	0.5	5	6	3	stim_v01/WinNeu.png	96	1.1	10	9	stim_v03/1.png	GoWin	1	stim_v01/WinPos.png	2	9	11	0	53	53	17	None	0		2017_Jun_16_0909	60.0051258272	cfc_SPP1665_Learning	4	15
12	0.5	5	6	3	stim_v01/WinPos.png	96	2.1	10	8	stim_v03/1.png	GoWin	1	stim_v01/WinNeu.png	2	9	10	0	54	54	8	3	1	0.249941214983	2017_Jun_16_0909	60.0051258272	cfc_SPP1665_Learning	4	15
16	0.5	5	8	None	stim_v01/WinPos.png	160	2.1	11	9	stim_v03/4.png	NoGoWin	3	stim_v01/WinNeu.png	1	7	14	0	55	55	49	None	1		2017_Jun_16_0909	60.0051258272	cfc_SPP1665_Learning	4	15
16	0.5	5	8	None	stim_v01/WinPos.png	96	2.1	10	8	stim_v03/4.png	NoGoWin	3	stim_v01/WinNeu.png	2	7	14	0	56	56	45	3	0	0.266643102352	2017_Jun_16_0909	60.0051258272	cfc_SPP1665_Learning	4	15
12	1	5	6	3	stim_v01/AvoNeu.png	96	1.1	10	9	stim_v03/2.png	GoAvo	2	stim_v01/AvoNeg.png	1	9	10	0	57	57	23	None	0		2017_Jun_16_0909	60.0051258272	cfc_SPP1665_Learning	4	15
12	1	5	6	3	stim_v01/WinPos.png	160	2.1	11	9	stim_v03/1.png	GoWin	1	stim_v01/WinNeu.png	2	9	10	0	58	58	0	None	0		2017_Jun_16_0909	60.0051258272	cfc_SPP1665_Learning	4	15
16	0.5	5	8	None	stim_v01/AvoNeu.png	96	2.1	10	8	stim_v03/3.png	NoGoAvo	4	stim_v01/AvoNeg.png	1	7	14	0	59	59	70	3	0	0.283254435137	2017_Jun_16_0909	60.0051258272	cfc_SPP1665_Learning	4	15
17	1	5	8	None	stim_v01/AvoNeg.png	96	1.1	10	9	stim_v03/3.png	NoGoAvo	4	stim_v01/AvoNeu.png	2	7	15	0	60	60	76	None	1		2017_Jun_16_0909	60.0051258272	cfc_SPP1665_Learning	4	15
17	0.5	5	8	None	stim_v01/AvoNeg.png	160	1.1	11	10	stim_v03/3.png	NoGoAvo	4	stim_v01/AvoNeu.png	2	7	15	0	61	61	79	3	0	0.299937004195	2017_Jun_16_0909	60.0051258272	cfc_SPP1665_Learning	4	15
16	1	5	8	None	stim_v01/WinPos.png	96	2.1	10	8	stim_v03/4.png	NoGoWin	3	stim_v01/WinNeu.png	2	7	14	0	62	62	50	None	1		2017_Jun_16_0909	60.0051258272	cfc_SPP1665_Learning	4	15
16	0.5	5	8	None	stim_v01/AvoNeu.png	160	1.1	11	10	stim_v03/3.png	NoGoAvo	4	stim_v01/AvoNeg.png	1	7	14	0	63	63	65	3	0	0.683244896722	2017_Jun_16_0909	60.0051258272	cfc_SPP1665_Learning	4	15
12	1	5	6	3	stim_v01/AvoNeu.png	160	2.1	11	9	stim_v03/2.png	GoAvo	2	stim_v01/AvoNeg.png	1	9	10	0	64	64	24	None	0		2017_Jun_16_0909	60.0051258272	cfc_SPP1665_Learning	4	15
13	0.5	5	6	3	stim_v01/WinNeu.png	160	1.1	11	10	stim_v03/1.png	GoWin	1	stim_v01/WinPos.png	2	9	11	0	65	65	14	3	1	0.249948761199	2017_Jun_16_0909	60.0051258272	cfc_SPP1665_Learning	4	15
16	1	5	8	None	stim_v01/AvoNeu.png	96	2.1	10	8	stim_v03/3.png	NoGoAvo	4	stim_v01/AvoNeg.png	2	7	14	0	66	66	62	3	0	0.249931555827	2017_Jun_16_0909	60.0051258272	cfc_SPP1665_Learning	4	15
17	0.5	5	8	None	stim_v01/WinNeu.png	160	1.1	11	10	stim_v03/4.png	NoGoWin	3	stim_v01/WinPos.png	2	7	15	0	67	67	57	None	1		2017_Jun_16_0909	60.0051258272	cfc_SPP1665_Learning	4	15
16	1	5	8	None	stim_v01/WinPos.png	160	2.1	11	9	stim_v03/4.png	NoGoWin	3	stim_v01/WinNeu.png	2	7	14	0	68	68	51	3	0	0.283279488572	2017_Jun_16_0909	60.0051258272	cfc_SPP1665_Learning	4	15
17	0.5	5	8	None	stim_v01/AvoNeg.png	160	1.1	11	10	stim_v03/3.png	NoGoAvo	4	stim_v01/AvoNeu.png	1	7	15	0	69	69	74	None	1		2017_Jun_16_0909	60.0051258272	cfc_SPP1665_Learning	4	15
13	1	5	6	3	stim_v01/AvoNeg.png	160	1.1	11	10	stim_v03/2.png	GoAvo	2	stim_v01/AvoNeu.png	1	9	11	0	70	70	35	3	1	0.383273481784	2017_Jun_16_0909	60.0051258272	cfc_SPP1665_Learning	4	15
12	0.5	5	6	3	stim_v01/WinPos.png	160	2.1	11	9	stim_v03/1.png	GoWin	1	stim_v01/WinNeu.png	2	9	10	0	71	71	5	3	1	0.283261075806	2017_Jun_16_0909	60.0051258272	cfc_SPP1665_Learning	4	15
13	0.5	5	6	3	stim_v01/WinNeu.png	96	1.1	10	9	stim_v03/1.png	GoWin	1	stim_v01/WinPos.png	2	9	11	0	72	72	19	3	1	0.299949681836	2017_Jun_16_0909	60.0051258272	cfc_SPP1665_Learning	4	15
17	1	5	8	None	stim_v01/WinNeu.png	96	2.1	10	8	stim_v03/4.png	NoGoWin	3	stim_v01/WinPos.png	1	7	15	0	73	73	55	None	1		2017_Jun_16_0909	60.0051258272	cfc_SPP1665_Learning	4	15
17	1	5	8	None	stim_v01/WinNeu.png	160	1.1	11	10	stim_v03/4.png	NoGoWin	3	stim_v01/WinPos.png	2	7	15	0	74	74	58	3	0	0.249917670792	2017_Jun_16_0909	60.0051258272	cfc_SPP1665_Learning	4	15
13	0.5	5	6	3	stim_v01/WinNeu.png	160	2.1	11	9	stim_v03/1.png	GoWin	1	stim_v01/WinPos.png	2	9	11	0	75	75	18	None	0		2017_Jun_16_0909	60.0051258272	cfc_SPP1665_Learning	4	15
12	1	5	6	3	stim_v01/WinPos.png	160	1.1	11	10	stim_v03/1.png	GoWin	1	stim_v01/WinNeu.png	1	9	10	0	76	76	12	3	1	0.3499234361	2017_Jun_16_0909	60.0051258272	cfc_SPP1665_Learning	4	15
12	1	5	6	3	stim_v01/WinPos.png	160	1.1	11	10	stim_v03/1.png	GoWin	1	stim_v01/WinNeu.png	2	9	10	0	77	77	1	None	0		2017_Jun_16_0909	60.0051258272	cfc_SPP1665_Learning	4	15
17	1	5	8	None	stim_v01/WinNeu.png	160	1.1	11	10	stim_v03/4.png	NoGoWin	3	stim_v01/WinPos.png	2	7	15	0	78	78	53	None	1		2017_Jun_16_0909	60.0051258272	cfc_SPP1665_Learning	4	15
16	1	5	8	None	stim_v01/AvoNeu.png	96	1.1	10	9	stim_v03/3.png	NoGoAvo	4	stim_v01/AvoNeg.png	1	7	14	0	79	79	67	None	1		2017_Jun_16_0909	60.0051258272	cfc_SPP1665_Learning	4	15
