# Supplementary material for: θ-γ Cross-Frequency Transcranial Alternating Current Stimulation over the Trough Impairs Cognitive Control
Source: eNeuro. 2020 Sep 4;7(5):ENEURO.0126-20.2020. doi: 10.1523/ENEURO.0126-20.2020 (PMC7540931; doi:10.1523/ENEURO.0126-20.2020)
Supplement: Extended Data 1 — contains all materials, pseudonymized raw data and analysis scripts used in this study that are freely available at our repository. Download Extended Data 1, ZIP file. [file enu-eN-NWR-0126-20-s02.zip › 2020_cfc_tacs-master/data/raw/1_learning/s_peak/P_16_S_5_cfc_SPP1665_Learning_2017_Feb_12_1045.csv]

icFbackMarker	blineStop	circleMarker	cRespMarker	cResponse	cFback	trigStimulator	preCueStop	portStop	preCueStart	cue	cType	cueMarker	icFback	prepRespStop	icRespMarker	cFbackMarker	trials.thisRepN	trials.thisTrialN	trials.thisN	trials.thisIndex	buttonBox_Response.keys	buttonBox_Response.corr	buttonBox_Response.rt	date	frameRate	expName	session	participant
																								2017_Feb_12_1045	60.0047635348	cfc_SPP1665_Learning	5	16
16	1	5	8	None	stim_v01/AvoNeu.png	96	2.1	10	8	stim_v03/3.png	NoGoAvo	4	stim_v01/AvoNeg.png	1	7	14	0	0	0	63	3	0	0.199962027559	2017_Feb_12_1045	60.0047635348	cfc_SPP1665_Learning	5	16
17	0.5	5	8	None	stim_v01/WinNeu.png	96	1.1	10	9	stim_v03/1.png	NoGoWin	3	stim_v01/WinPos.png	2	7	15	0	1	1	57	3	0	0.249928084785	2017_Feb_12_1045	60.0047635348	cfc_SPP1665_Learning	5	16
12	1	5	6	3	stim_v01/WinPos.png	160	1.1	11	10	stim_v03/4.png	GoWin	1	stim_v01/WinNeu.png	2	9	10	0	2	2	0	3	1	0.233278467483	2017_Feb_12_1045	60.0047635348	cfc_SPP1665_Learning	5	16
13	1	5	6	3	stim_v01/AvoNeg.png	96	2.1	10	8	stim_v03/2.png	GoAvo	2	stim_v01/AvoNeu.png	2	9	11	0	3	3	39	3	1	0.266601548056	2017_Feb_12_1045	60.0047635348	cfc_SPP1665_Learning	5	16
17	1	5	8	None	stim_v01/AvoNeg.png	160	1.1	11	10	stim_v03/3.png	NoGoAvo	4	stim_v01/AvoNeu.png	2	7	15	0	4	4	74	None	1		2017_Feb_12_1045	60.0047635348	cfc_SPP1665_Learning	5	16
17	0.5	5	8	None	stim_v01/WinNeu.png	160	1.1	11	10	stim_v03/1.png	NoGoWin	3	stim_v01/WinPos.png	1	7	15	0	5	5	56	3	0	0.449944143083	2017_Feb_12_1045	60.0047635348	cfc_SPP1665_Learning	5	16
17	0.5	5	8	None	stim_v01/AvoNeg.png	96	2.1	10	8	stim_v03/3.png	NoGoAvo	4	stim_v01/AvoNeu.png	1	7	15	0	6	6	73	3	0	0.299951191227	2017_Feb_12_1045	60.0047635348	cfc_SPP1665_Learning	5	16
12	0.5	5	6	3	stim_v01/WinPos.png	96	1.1	10	9	stim_v03/4.png	GoWin	1	stim_v01/WinNeu.png	1	9	10	0	7	7	1	None	0		2017_Feb_12_1045	60.0047635348	cfc_SPP1665_Learning	5	16
13	0.5	5	6	3	stim_v01/WinNeu.png	160	1.1	11	10	stim_v03/4.png	GoWin	1	stim_v01/WinPos.png	1	9	11	0	8	8	18	None	0		2017_Feb_12_1045	60.0047635348	cfc_SPP1665_Learning	5	16
16	1	5	8	None	stim_v01/WinPos.png	96	1.1	10	9	stim_v03/1.png	NoGoWin	3	stim_v01/WinNeu.png	2	7	14	0	9	9	41	3	0	0.283268974373	2017_Feb_12_1045	60.0047635348	cfc_SPP1665_Learning	5	16
12	0.5	5	6	3	stim_v01/WinPos.png	160	1.1	11	10	stim_v03/4.png	GoWin	1	stim_v01/WinNeu.png	1	9	10	0	10	10	2	None	0		2017_Feb_12_1045	60.0047635348	cfc_SPP1665_Learning	5	16
12	0.5	5	6	3	stim_v01/AvoNeu.png	96	2.1	10	8	stim_v03/2.png	GoAvo	2	stim_v01/AvoNeg.png	1	9	10	0	11	11	24	None	0		2017_Feb_12_1045	60.0047635348	cfc_SPP1665_Learning	5	16
16	1	5	8	None	stim_v01/AvoNeu.png	160	1.1	11	10	stim_v03/3.png	NoGoAvo	4	stim_v01/AvoNeg.png	2	7	14	0	12	12	70	3	0	0.249938951303	2017_Feb_12_1045	60.0047635348	cfc_SPP1665_Learning	5	16
16	1	5	8	None	stim_v01/AvoNeu.png	96	2.1	10	8	stim_v03/3.png	NoGoAvo	4	stim_v01/AvoNeg.png	1	7	14	0	13	13	72	None	1		2017_Feb_12_1045	60.0047635348	cfc_SPP1665_Learning	5	16
12	0.5	5	6	3	stim_v01/AvoNeu.png	160	1.1	11	10	stim_v03/2.png	GoAvo	2	stim_v01/AvoNeg.png	1	9	10	0	14	14	32	3	1	0.266604264686	2017_Feb_12_1045	60.0047635348	cfc_SPP1665_Learning	5	16
16	0.5	5	8	None	stim_v01/AvoNeu.png	96	1.1	10	9	stim_v03/3.png	NoGoAvo	4	stim_v01/AvoNeg.png	2	7	14	0	15	15	66	None	1		2017_Feb_12_1045	60.0047635348	cfc_SPP1665_Learning	5	16
12	0.5	5	6	3	stim_v01/AvoNeu.png	96	2.1	10	8	stim_v03/2.png	GoAvo	2	stim_v01/AvoNeg.png	1	9	10	0	16	16	27	3	1	0.266602453599	2017_Feb_12_1045	60.0047635348	cfc_SPP1665_Learning	5	16
16	0.5	5	8	None	stim_v01/WinPos.png	96	2.1	10	8	stim_v03/1.png	NoGoWin	3	stim_v01/WinNeu.png	1	7	14	0	17	17	40	None	1		2017_Feb_12_1045	60.0047635348	cfc_SPP1665_Learning	5	16
17	1	5	8	None	stim_v01/WinNeu.png	160	1.1	11	10	stim_v03/1.png	NoGoWin	3	stim_v01/WinPos.png	1	7	15	0	18	18	53	None	1		2017_Feb_12_1045	60.0047635348	cfc_SPP1665_Learning	5	16
17	1	5	8	None	stim_v01/AvoNeg.png	160	2.1	11	9	stim_v03/3.png	NoGoAvo	4	stim_v01/AvoNeu.png	2	7	15	0	19	19	78	None	1		2017_Feb_12_1045	60.0047635348	cfc_SPP1665_Learning	5	16
12	1	5	6	3	stim_v01/AvoNeu.png	96	1.1	10	9	stim_v03/2.png	GoAvo	2	stim_v01/AvoNeg.png	1	9	10	0	20	20	22	3	1	0.266642599343	2017_Feb_12_1045	60.0047635348	cfc_SPP1665_Learning	5	16
12	0.5	5	6	3	stim_v01/AvoNeu.png	160	1.1	11	10	stim_v03/2.png	GoAvo	2	stim_v01/AvoNeg.png	1	9	10	0	21	21	26	3	1	0.299914667655	2017_Feb_12_1045	60.0047635348	cfc_SPP1665_Learning	5	16
16	0.5	5	8	None	stim_v01/WinPos.png	96	2.1	10	8	stim_v03/1.png	NoGoWin	3	stim_v01/WinNeu.png	2	7	14	0	22	22	42	None	1		2017_Feb_12_1045	60.0047635348	cfc_SPP1665_Learning	5	16
12	1	5	6	3	stim_v01/AvoNeu.png	160	2.1	11	9	stim_v03/2.png	GoAvo	2	stim_v01/AvoNeg.png	2	9	10	0	23	23	30	3	1	0.266610603487	2017_Feb_12_1045	60.0047635348	cfc_SPP1665_Learning	5	16
12	1	5	6	3	stim_v01/WinPos.png	160	2.1	11	9	stim_v03/4.png	GoWin	1	stim_v01/WinNeu.png	2	9	10	0	24	24	11	3	1	0.266606679467	2017_Feb_12_1045	60.0047635348	cfc_SPP1665_Learning	5	16
13	0.5	5	6	3	stim_v01/AvoNeg.png	96	1.1	10	9	stim_v03/2.png	GoAvo	2	stim_v01/AvoNeu.png	1	9	11	0	25	25	34	3	1	0.233260658469	2017_Feb_12_1045	60.0047635348	cfc_SPP1665_Learning	5	16
12	0.5	5	6	3	stim_v01/AvoNeu.png	160	1.1	11	10	stim_v03/2.png	GoAvo	2	stim_v01/AvoNeg.png	2	9	10	0	26	26	23	3	1	0.299918893523	2017_Feb_12_1045	60.0047635348	cfc_SPP1665_Learning	5	16
16	1	5	8	None	stim_v01/AvoNeu.png	160	1.1	11	10	stim_v03/3.png	NoGoAvo	4	stim_v01/AvoNeg.png	1	7	14	0	27	27	68	None	1		2017_Feb_12_1045	60.0047635348	cfc_SPP1665_Learning	5	16
13	1	5	6	3	stim_v01/WinNeu.png	160	2.1	11	9	stim_v03/4.png	GoWin	1	stim_v01/WinPos.png	2	9	11	0	28	28	16	3	1	0.26660366099	2017_Feb_12_1045	60.0047635348	cfc_SPP1665_Learning	5	16
12	0.5	5	6	3	stim_v01/WinPos.png	160	2.1	11	9	stim_v03/4.png	GoWin	1	stim_v01/WinNeu.png	1	9	10	0	29	29	3	None	0		2017_Feb_12_1045	60.0047635348	cfc_SPP1665_Learning	5	16
16	0.5	5	8	None	stim_v01/AvoNeu.png	160	1.1	11	10	stim_v03/3.png	NoGoAvo	4	stim_v01/AvoNeg.png	1	7	14	0	30	30	64	None	1		2017_Feb_12_1045	60.0047635348	cfc_SPP1665_Learning	5	16
12	1	5	6	3	stim_v01/AvoNeu.png	96	2.1	10	8	stim_v03/2.png	GoAvo	2	stim_v01/AvoNeg.png	1	9	10	0	31	31	21	3	1	0.216611343014	2017_Feb_12_1045	60.0047635348	cfc_SPP1665_Learning	5	16
17	1	5	8	None	stim_v01/WinNeu.png	96	1.1	10	9	stim_v03/1.png	NoGoWin	3	stim_v01/WinPos.png	1	7	15	0	32	32	54	None	1		2017_Feb_12_1045	60.0047635348	cfc_SPP1665_Learning	5	16
17	1	5	8	None	stim_v01/AvoNeg.png	160	2.1	11	9	stim_v03/3.png	NoGoAvo	4	stim_v01/AvoNeu.png	1	7	15	0	33	33	76	None	1		2017_Feb_12_1045	60.0047635348	cfc_SPP1665_Learning	5	16
17	0.5	5	8	None	stim_v01/WinNeu.png	96	1.1	10	9	stim_v03/1.png	NoGoWin	3	stim_v01/WinPos.png	2	7	15	0	34	34	58	None	1		2017_Feb_12_1045	60.0047635348	cfc_SPP1665_Learning	5	16
16	1	5	8	None	stim_v01/AvoNeu.png	160	2.1	11	9	stim_v03/3.png	NoGoAvo	4	stim_v01/AvoNeg.png	1	7	14	0	35	35	71	None	1		2017_Feb_12_1045	60.0047635348	cfc_SPP1665_Learning	5	16
16	1	5	8	None	stim_v01/WinPos.png	96	1.1	10	9	stim_v03/1.png	NoGoWin	3	stim_v01/WinNeu.png	1	7	14	0	36	36	47	None	1		2017_Feb_12_1045	60.0047635348	cfc_SPP1665_Learning	5	16
16	1	5	8	None	stim_v01/WinPos.png	96	2.1	10	8	stim_v03/1.png	NoGoWin	3	stim_v01/WinNeu.png	2	7	14	0	37	37	50	None	1		2017_Feb_12_1045	60.0047635348	cfc_SPP1665_Learning	5	16
16	0.5	5	8	None	stim_v01/AvoNeu.png	160	1.1	11	10	stim_v03/3.png	NoGoAvo	4	stim_v01/AvoNeg.png	2	7	14	0	38	38	67	None	1		2017_Feb_12_1045	60.0047635348	cfc_SPP1665_Learning	5	16
13	0.5	5	6	3	stim_v01/AvoNeg.png	96	1.1	10	9	stim_v03/2.png	GoAvo	2	stim_v01/AvoNeu.png	2	9	11	0	39	39	36	3	1	0.283301875772	2017_Feb_12_1045	60.0047635348	cfc_SPP1665_Learning	5	16
16	0.5	5	8	None	stim_v01/WinPos.png	160	1.1	11	10	stim_v03/1.png	NoGoWin	3	stim_v01/WinNeu.png	2	7	14	0	40	40	43	None	1		2017_Feb_12_1045	60.0047635348	cfc_SPP1665_Learning	5	16
13	1	5	6	3	stim_v01/AvoNeg.png	160	2.1	11	9	stim_v03/2.png	GoAvo	2	stim_v01/AvoNeu.png	2	9	11	0	41	41	35	3	1	0.266620262614	2017_Feb_12_1045	60.0047635348	cfc_SPP1665_Learning	5	16
17	0.5	5	8	None	stim_v01/AvoNeg.png	96	2.1	10	8	stim_v03/3.png	NoGoAvo	4	stim_v01/AvoNeu.png	1	7	15	0	42	42	79	None	1		2017_Feb_12_1045	60.0047635348	cfc_SPP1665_Learning	5	16
12	1	5	6	3	stim_v01/AvoNeu.png	160	2.1	11	9	stim_v03/2.png	GoAvo	2	stim_v01/AvoNeg.png	1	9	10	0	43	43	25	3	1	0.233283297046	2017_Feb_12_1045	60.0047635348	cfc_SPP1665_Learning	5	16
12	0.5	5	6	3	stim_v01/WinPos.png	160	2.1	11	9	stim_v03/4.png	GoWin	1	stim_v01/WinNeu.png	1	9	10	0	44	44	7	3	1	0.233264582489	2017_Feb_12_1045	60.0047635348	cfc_SPP1665_Learning	5	16
12	1	5	6	3	stim_v01/AvoNeu.png	160	2.1	11	9	stim_v03/2.png	GoAvo	2	stim_v01/AvoNeg.png	2	9	10	0	45	45	28	3	1	0.599912645276	2017_Feb_12_1045	60.0047635348	cfc_SPP1665_Learning	5	16
16	0.5	5	8	None	stim_v01/AvoNeu.png	96	2.1	10	8	stim_v03/3.png	NoGoAvo	4	stim_v01/AvoNeg.png	2	7	14	0	46	46	69	None	1		2017_Feb_12_1045	60.0047635348	cfc_SPP1665_Learning	5	16
17	1	5	8	None	stim_v01/WinNeu.png	96	2.1	10	8	stim_v03/1.png	NoGoWin	3	stim_v01/WinPos.png	2	7	15	0	47	47	55	None	1		2017_Feb_12_1045	60.0047635348	cfc_SPP1665_Learning	5	16
16	1	5	8	None	stim_v01/WinPos.png	160	1.1	11	10	stim_v03/1.png	NoGoWin	3	stim_v01/WinNeu.png	1	7	14	0	48	48	45	None	1		2017_Feb_12_1045	60.0047635348	cfc_SPP1665_Learning	5	16
13	1	5	6	3	stim_v01/WinNeu.png	96	2.1	10	8	stim_v03/4.png	GoWin	1	stim_v01/WinPos.png	1	9	11	0	49	49	19	3	1	0.249941064236	2017_Feb_12_1045	60.0047635348	cfc_SPP1665_Learning	5	16
12	0.5	5	6	3	stim_v01/AvoNeu.png	160	2.1	11	9	stim_v03/2.png	GoAvo	2	stim_v01/AvoNeg.png	2	9	10	0	50	50	29	3	1	0.28326142818	2017_Feb_12_1045	60.0047635348	cfc_SPP1665_Learning	5	16
16	0.5	5	8	None	stim_v01/WinPos.png	160	1.1	11	10	stim_v03/1.png	NoGoWin	3	stim_v01/WinNeu.png	2	7	14	0	51	51	52	None	1		2017_Feb_12_1045	60.0047635348	cfc_SPP1665_Learning	5	16
16	1	5	8	None	stim_v01/WinPos.png	160	2.1	11	9	stim_v03/1.png	NoGoWin	3	stim_v01/WinNeu.png	2	7	14	0	52	52	44	None	1		2017_Feb_12_1045	60.0047635348	cfc_SPP1665_Learning	5	16
17	0.5	5	8	None	stim_v01/WinNeu.png	96	1.1	10	9	stim_v03/1.png	NoGoWin	3	stim_v01/WinPos.png	2	7	15	0	53	53	59	None	1		2017_Feb_12_1045	60.0047635348	cfc_SPP1665_Learning	5	16
13	1	5	6	3	stim_v01/WinNeu.png	96	1.1	10	9	stim_v03/4.png	GoWin	1	stim_v01/WinPos.png	1	9	11	0	54	54	15	3	1	0.233273336072	2017_Feb_12_1045	60.0047635348	cfc_SPP1665_Learning	5	16
12	1	5	6	3	stim_v01/AvoNeu.png	160	1.1	11	10	stim_v03/2.png	GoAvo	2	stim_v01/AvoNeg.png	2	9	10	0	55	55	20	3	1	0.266583437194	2017_Feb_12_1045	60.0047635348	cfc_SPP1665_Learning	5	16
12	1	5	6	3	stim_v01/WinPos.png	160	2.1	11	9	stim_v03/4.png	GoWin	1	stim_v01/WinNeu.png	2	9	10	0	56	56	10	3	1	0.233268506509	2017_Feb_12_1045	60.0047635348	cfc_SPP1665_Learning	5	16
12	0.5	5	6	3	stim_v01/WinPos.png	96	1.1	10	9	stim_v03/4.png	GoWin	1	stim_v01/WinNeu.png	1	9	10	0	57	57	12	3	1	0.266591587082	2017_Feb_12_1045	60.0047635348	cfc_SPP1665_Learning	5	16
13	0.5	5	6	3	stim_v01/WinNeu.png	160	1.1	11	10	stim_v03/4.png	GoWin	1	stim_v01/WinPos.png	2	9	11	0	58	58	14	3	1	0.316584810601	2017_Feb_12_1045	60.0047635348	cfc_SPP1665_Learning	5	16
16	0.5	5	8	None	stim_v01/WinPos.png	96	1.1	10	9	stim_v03/1.png	NoGoWin	3	stim_v01/WinNeu.png	1	7	14	0	59	59	46	None	1		2017_Feb_12_1045	60.0047635348	cfc_SPP1665_Learning	5	16
16	1	5	8	None	stim_v01/AvoNeu.png	160	1.1	11	10	stim_v03/3.png	NoGoAvo	4	stim_v01/AvoNeg.png	1	7	14	0	60	60	65	None	1		2017_Feb_12_1045	60.0047635348	cfc_SPP1665_Learning	5	16
12	0.5	5	6	3	stim_v01/WinPos.png	160	2.1	11	9	stim_v03/4.png	GoWin	1	stim_v01/WinNeu.png	2	9	10	0	61	61	8	3	1	0.283287085235	2017_Feb_12_1045	60.0047635348	cfc_SPP1665_Learning	5	16
16	0.5	5	8	None	stim_v01/WinPos.png	160	2.1	11	9	stim_v03/1.png	NoGoWin	3	stim_v01/WinNeu.png	2	7	14	0	62	62	48	None	1		2017_Feb_12_1045	60.0047635348	cfc_SPP1665_Learning	5	16
12	0.5	5	6	3	stim_v01/AvoNeu.png	160	1.1	11	10	stim_v03/2.png	GoAvo	2	stim_v01/AvoNeg.png	2	9	10	0	63	63	31	3	1	0.383263571299	2017_Feb_12_1045	60.0047635348	cfc_SPP1665_Learning	5	16
17	1	5	8	None	stim_v01/AvoNeg.png	160	2.1	11	9	stim_v03/3.png	NoGoAvo	4	stim_v01/AvoNeu.png	2	7	15	0	64	64	77	None	1		2017_Feb_12_1045	60.0047635348	cfc_SPP1665_Learning	5	16
16	0.5	5	8	None	stim_v01/WinPos.png	96	2.1	10	8	stim_v03/1.png	NoGoWin	3	stim_v01/WinNeu.png	1	7	14	0	65	65	49	None	1		2017_Feb_12_1045	60.0047635348	cfc_SPP1665_Learning	5	16
17	1	5	8	None	stim_v01/AvoNeg.png	96	2.1	10	8	stim_v03/3.png	NoGoAvo	4	stim_v01/AvoNeu.png	1	7	15	0	66	66	75	None	1		2017_Feb_12_1045	60.0047635348	cfc_SPP1665_Learning	5	16
16	1	5	8	None	stim_v01/AvoNeu.png	96	1.1	10	9	stim_v03/3.png	NoGoAvo	4	stim_v01/AvoNeg.png	1	7	14	0	67	67	62	None	1		2017_Feb_12_1045	60.0047635348	cfc_SPP1665_Learning	5	16
13	0.5	5	6	3	stim_v01/AvoNeg.png	96	2.1	10	8	stim_v03/2.png	GoAvo	2	stim_v01/AvoNeu.png	1	9	11	0	68	68	37	3	1	0.283300970229	2017_Feb_12_1045	60.0047635348	cfc_SPP1665_Learning	5	16
12	0.5	5	6	3	stim_v01/WinPos.png	96	1.1	10	9	stim_v03/4.png	GoWin	1	stim_v01/WinNeu.png	1	9	10	0	69	69	9	3	1	0.766594152788	2017_Feb_12_1045	60.0047635348	cfc_SPP1665_Learning	5	16
16	1	5	8	None	stim_v01/WinPos.png	96	2.1	10	8	stim_v03/1.png	NoGoWin	3	stim_v01/WinNeu.png	2	7	14	0	70	70	51	None	1		2017_Feb_12_1045	60.0047635348	cfc_SPP1665_Learning	5	16
16	1	5	8	None	stim_v01/AvoNeu.png	96	1.1	10	9	stim_v03/3.png	NoGoAvo	4	stim_v01/AvoNeg.png	1	7	14	0	71	71	60	None	1		2017_Feb_12_1045	60.0047635348	cfc_SPP1665_Learning	5	16
13	1	5	6	3	stim_v01/AvoNeg.png	96	2.1	10	8	stim_v03/2.png	GoAvo	2	stim_v01/AvoNeu.png	2	9	11	0	72	72	38	3	1	0.299954511552	2017_Feb_12_1045	60.0047635348	cfc_SPP1665_Learning	5	16
16	1	5	8	None	stim_v01/AvoNeu.png	96	1.1	10	9	stim_v03/3.png	NoGoAvo	4	stim_v01/AvoNeg.png	2	7	14	0	73	73	61	None	1		2017_Feb_12_1045	60.0047635348	cfc_SPP1665_Learning	5	16
13	0.5	5	6	3	stim_v01/WinNeu.png	96	1.1	10	9	stim_v03/4.png	GoWin	1	stim_v01/WinPos.png	2	9	11	0	74	74	17	3	1	0.316582395819	2017_Feb_12_1045	60.0047635348	cfc_SPP1665_Learning	5	16
12	0.5	5	6	3	stim_v01/WinPos.png	96	2.1	10	8	stim_v03/4.png	GoWin	1	stim_v01/WinNeu.png	2	9	10	0	75	75	6	3	1	0.249931103262	2017_Feb_12_1045	60.0047635348	cfc_SPP1665_Learning	5	16
12	0.5	5	6	3	stim_v01/WinPos.png	96	1.1	10	9	stim_v03/4.png	GoWin	1	stim_v01/WinNeu.png	1	9	10	0	76	76	4	3	1	0.283262333723	2017_Feb_12_1045	60.0047635348	cfc_SPP1665_Learning	5	16
13	0.5	5	6	3	stim_v01/WinNeu.png	160	2.1	11	9	stim_v03/4.png	GoWin	1	stim_v01/WinPos.png	1	9	11	0	77	77	13	3	1	0.799889463372	2017_Feb_12_1045	60.0047635348	cfc_SPP1665_Learning	5	16
13	1	5	6	3	stim_v01/AvoNeg.png	160	2.1	11	9	stim_v03/2.png	GoAvo	2	stim_v01/AvoNeu.png	2	9	11	0	78	78	33	3	1	0.249938649455	2017_Feb_12_1045	60.0047635348	cfc_SPP1665_Learning	5	16
12	1	5	6	3	stim_v01/WinPos.png	160	2.1	11	9	stim_v03/4.png	GoWin	1	stim_v01/WinNeu.png	2	9	10	0	79	79	5	3	1	0.266597624036	2017_Feb_12_1045	60.0047635348	cfc_SPP1665_Learning	5	16
