# Supplementary material for: θ-γ Cross-Frequency Transcranial Alternating Current Stimulation over the Trough Impairs Cognitive Control
Source: eNeuro. 2020 Sep 4;7(5):ENEURO.0126-20.2020. doi: 10.1523/ENEURO.0126-20.2020 (PMC7540931; doi:10.1523/ENEURO.0126-20.2020)
Supplement: Extended Data 1 — contains all materials, pseudonymized raw data and analysis scripts used in this study that are freely available at our repository. Download Extended Data 1, ZIP file. [file enu-eN-NWR-0126-20-s02.zip › 2020_cfc_tacs-master/data/raw/1_learning/s_peak/P_17_S_4_cfc_SPP1665_Learning_2017_Apr_06_1442.csv]

icFbackMarker	blineStop	circleMarker	cRespMarker	cResponse	cFback	trigStimulator	preCueStop	portStop	preCueStart	cue	cType	cueMarker	icFback	prepRespStop	icRespMarker	cFbackMarker	trials.thisRepN	trials.thisTrialN	trials.thisN	trials.thisIndex	buttonBox_Response.keys	buttonBox_Response.corr	buttonBox_Response.rt	date	frameRate	expName	session	participant
																								2017_Apr_06_1442	60.0090387089	cfc_SPP1665_Learning	4	17
12	1	5	6	3	stim_v01/AvoNeu.png	96	2.1	10	8	stim_v03/2.png	GoAvo	2	stim_v01/AvoNeg.png	2	9	10	0	0	0	24	3	1	0.333309990374	2017_Apr_06_1442	60.0090387089	cfc_SPP1665_Learning	4	17
12	0.5	5	6	3	stim_v01/AvoNeu.png	96	2.1	10	8	stim_v03/2.png	GoAvo	2	stim_v01/AvoNeg.png	1	9	10	0	1	1	27	3	1	0.466589735517	2017_Apr_06_1442	60.0090387089	cfc_SPP1665_Learning	4	17
12	1	5	6	3	stim_v01/WinPos.png	96	2.1	10	8	stim_v03/3.png	GoWin	1	stim_v01/WinNeu.png	2	9	10	0	2	2	10	3	1	0.516585826578	2017_Apr_06_1442	60.0090387089	cfc_SPP1665_Learning	4	17
12	1	5	6	3	stim_v01/WinPos.png	96	1.1	10	9	stim_v03/3.png	GoWin	1	stim_v01/WinNeu.png	1	9	10	0	3	3	0	3	1	0.416596059246	2017_Apr_06_1442	60.0090387089	cfc_SPP1665_Learning	4	17
17	1	5	8	None	stim_v01/AvoNeg.png	96	1.1	10	9	stim_v03/1.png	NoGoAvo	4	stim_v01/AvoNeu.png	1	7	15	0	4	4	76	3	0	0.44986792614	2017_Apr_06_1442	60.0090387089	cfc_SPP1665_Learning	4	17
17	0.5	5	8	None	stim_v01/WinNeu.png	160	2.1	11	9	stim_v03/4.png	NoGoWin	3	stim_v01/WinPos.png	2	7	15	0	5	5	58	3	0	0.799912705381	2017_Apr_06_1442	60.0090387089	cfc_SPP1665_Learning	4	17
16	1	5	8	None	stim_v01/WinPos.png	96	1.1	10	9	stim_v03/4.png	NoGoWin	3	stim_v01/WinNeu.png	1	7	14	0	6	6	42	3	0	0.566547808745	2017_Apr_06_1442	60.0090387089	cfc_SPP1665_Learning	4	17
16	0.5	5	8	None	stim_v01/AvoNeu.png	160	1.1	11	10	stim_v03/1.png	NoGoAvo	4	stim_v01/AvoNeg.png	2	7	14	0	7	7	71	3	0	0.399911377247	2017_Apr_06_1442	60.0090387089	cfc_SPP1665_Learning	4	17
13	0.5	5	6	3	stim_v01/AvoNeg.png	160	1.1	11	10	stim_v03/2.png	GoAvo	2	stim_v01/AvoNeu.png	1	9	11	0	8	8	33	3	1	0.333278598118	2017_Apr_06_1442	60.0090387089	cfc_SPP1665_Learning	4	17
16	1	5	8	None	stim_v01/WinPos.png	96	2.1	10	8	stim_v03/4.png	NoGoWin	3	stim_v01/WinNeu.png	2	7	14	0	9	9	47	None	1		2017_Apr_06_1442	60.0090387089	cfc_SPP1665_Learning	4	17
13	0.5	5	6	3	stim_v01/WinNeu.png	160	2.1	11	9	stim_v03/3.png	GoWin	1	stim_v01/WinPos.png	1	9	11	0	10	10	17	3	1	0.449968139879	2017_Apr_06_1442	60.0090387089	cfc_SPP1665_Learning	4	17
12	0.5	5	6	3	stim_v01/WinPos.png	160	1.1	11	10	stim_v03/3.png	GoWin	1	stim_v01/WinNeu.png	1	9	10	0	11	11	6	3	1	0.366595742305	2017_Apr_06_1442	60.0090387089	cfc_SPP1665_Learning	4	17
16	0.5	5	8	None	stim_v01/AvoNeu.png	160	1.1	11	10	stim_v03/1.png	NoGoAvo	4	stim_v01/AvoNeg.png	2	7	14	0	12	12	69	None	1		2017_Apr_06_1442	60.0090387089	cfc_SPP1665_Learning	4	17
12	1	5	6	3	stim_v01/AvoNeu.png	96	2.1	10	8	stim_v03/2.png	GoAvo	2	stim_v01/AvoNeg.png	1	9	10	0	13	13	31	3	1	0.416603001764	2017_Apr_06_1442	60.0090387089	cfc_SPP1665_Learning	4	17
16	0.5	5	8	None	stim_v01/AvoNeu.png	160	2.1	11	9	stim_v03/1.png	NoGoAvo	4	stim_v01/AvoNeg.png	2	7	14	0	14	14	63	None	1		2017_Apr_06_1442	60.0090387089	cfc_SPP1665_Learning	4	17
12	0.5	5	6	3	stim_v01/WinPos.png	96	2.1	10	8	stim_v03/3.png	GoWin	1	stim_v01/WinNeu.png	2	9	10	0	15	15	4	3	1	0.449959989966	2017_Apr_06_1442	60.0090387089	cfc_SPP1665_Learning	4	17
16	1	5	8	None	stim_v01/WinPos.png	96	2.1	10	8	stim_v03/4.png	NoGoWin	3	stim_v01/WinNeu.png	2	7	14	0	16	16	40	None	1		2017_Apr_06_1442	60.0090387089	cfc_SPP1665_Learning	4	17
13	0.5	5	6	3	stim_v01/WinNeu.png	160	2.1	11	9	stim_v03/3.png	GoWin	1	stim_v01/WinPos.png	2	9	11	0	17	17	16	3	1	0.549920779832	2017_Apr_06_1442	60.0090387089	cfc_SPP1665_Learning	4	17
16	0.5	5	8	None	stim_v01/WinPos.png	96	1.1	10	9	stim_v03/4.png	NoGoWin	3	stim_v01/WinNeu.png	2	7	14	0	18	18	52	None	1		2017_Apr_06_1442	60.0090387089	cfc_SPP1665_Learning	4	17
13	1	5	6	3	stim_v01/WinNeu.png	160	2.1	11	9	stim_v03/3.png	GoWin	1	stim_v01/WinPos.png	1	9	11	0	19	19	19	3	1	0.34993641559	2017_Apr_06_1442	60.0090387089	cfc_SPP1665_Learning	4	17
12	0.5	5	6	3	stim_v01/AvoNeu.png	96	2.1	10	8	stim_v03/2.png	GoAvo	2	stim_v01/AvoNeg.png	1	9	10	0	20	20	32	3	1	0.366604797763	2017_Apr_06_1442	60.0090387089	cfc_SPP1665_Learning	4	17
16	0.5	5	8	None	stim_v01/WinPos.png	96	2.1	10	8	stim_v03/4.png	NoGoWin	3	stim_v01/WinNeu.png	1	7	14	0	21	21	50	None	1		2017_Apr_06_1442	60.0090387089	cfc_SPP1665_Learning	4	17
16	0.5	5	8	None	stim_v01/WinPos.png	96	2.1	10	8	stim_v03/4.png	NoGoWin	3	stim_v01/WinNeu.png	1	7	14	0	22	22	43	None	1		2017_Apr_06_1442	60.0090387089	cfc_SPP1665_Learning	4	17
17	1	5	8	None	stim_v01/WinNeu.png	96	1.1	10	9	stim_v03/4.png	NoGoWin	3	stim_v01/WinPos.png	1	7	15	0	23	23	53	None	1		2017_Apr_06_1442	60.0090387089	cfc_SPP1665_Learning	4	17
17	1	5	8	None	stim_v01/AvoNeg.png	160	2.1	11	9	stim_v03/1.png	NoGoAvo	4	stim_v01/AvoNeu.png	1	7	15	0	24	24	77	None	1		2017_Apr_06_1442	60.0090387089	cfc_SPP1665_Learning	4	17
12	1	5	6	3	stim_v01/AvoNeu.png	160	2.1	11	9	stim_v03/2.png	GoAvo	2	stim_v01/AvoNeg.png	2	9	10	0	25	25	26	3	1	0.383252956079	2017_Apr_06_1442	60.0090387089	cfc_SPP1665_Learning	4	17
13	1	5	6	3	stim_v01/WinNeu.png	160	2.1	11	9	stim_v03/3.png	GoWin	1	stim_v01/WinPos.png	2	9	11	0	26	26	14	3	1	0.383259898597	2017_Apr_06_1442	60.0090387089	cfc_SPP1665_Learning	4	17
13	1	5	6	3	stim_v01/WinNeu.png	96	2.1	10	8	stim_v03/3.png	GoWin	1	stim_v01/WinPos.png	1	9	11	0	27	27	15	3	1	0.366616871707	2017_Apr_06_1442	60.0090387089	cfc_SPP1665_Learning	4	17
16	0.5	5	8	None	stim_v01/WinPos.png	160	1.1	11	10	stim_v03/4.png	NoGoWin	3	stim_v01/WinNeu.png	1	7	14	0	28	28	48	None	1		2017_Apr_06_1442	60.0090387089	cfc_SPP1665_Learning	4	17
12	0.5	5	6	3	stim_v01/AvoNeu.png	160	2.1	11	9	stim_v03/2.png	GoAvo	2	stim_v01/AvoNeg.png	2	9	10	0	29	29	30	3	1	0.433257197052	2017_Apr_06_1442	60.0090387089	cfc_SPP1665_Learning	4	17
16	1	5	8	None	stim_v01/WinPos.png	160	1.1	11	10	stim_v03/4.png	NoGoWin	3	stim_v01/WinNeu.png	2	7	14	0	30	30	45	None	1		2017_Apr_06_1442	60.0090387089	cfc_SPP1665_Learning	4	17
13	1	5	6	3	stim_v01/AvoNeg.png	96	1.1	10	9	stim_v03/2.png	GoAvo	2	stim_v01/AvoNeu.png	2	9	11	0	31	31	39	3	1	0.43325991369	2017_Apr_06_1442	60.0090387089	cfc_SPP1665_Learning	4	17
16	0.5	5	8	None	stim_v01/AvoNeu.png	160	2.1	11	9	stim_v03/1.png	NoGoAvo	4	stim_v01/AvoNeg.png	1	7	14	0	32	32	68	None	1		2017_Apr_06_1442	60.0090387089	cfc_SPP1665_Learning	4	17
12	1	5	6	3	stim_v01/WinPos.png	160	2.1	11	9	stim_v03/3.png	GoWin	1	stim_v01/WinNeu.png	2	9	10	0	33	33	9	3	1	0.416595757397	2017_Apr_06_1442	60.0090387089	cfc_SPP1665_Learning	4	17
17	0.5	5	8	None	stim_v01/AvoNeg.png	160	2.1	11	9	stim_v03/1.png	NoGoAvo	4	stim_v01/AvoNeu.png	2	7	15	0	34	34	75	None	1		2017_Apr_06_1442	60.0090387089	cfc_SPP1665_Learning	4	17
17	0.5	5	8	None	stim_v01/WinNeu.png	160	2.1	11	9	stim_v03/4.png	NoGoWin	3	stim_v01/WinPos.png	1	7	15	0	35	35	54	None	1		2017_Apr_06_1442	60.0090387089	cfc_SPP1665_Learning	4	17
16	0.5	5	8	None	stim_v01/AvoNeu.png	96	1.1	10	9	stim_v03/1.png	NoGoAvo	4	stim_v01/AvoNeg.png	1	7	14	0	36	36	70	None	1		2017_Apr_06_1442	60.0090387089	cfc_SPP1665_Learning	4	17
16	1	5	8	None	stim_v01/AvoNeu.png	96	1.1	10	9	stim_v03/1.png	NoGoAvo	4	stim_v01/AvoNeg.png	1	7	14	0	37	37	67	None	1		2017_Apr_06_1442	60.0090387089	cfc_SPP1665_Learning	4	17
13	1	5	6	3	stim_v01/WinNeu.png	160	1.1	11	10	stim_v03/3.png	GoWin	1	stim_v01/WinPos.png	1	9	11	0	38	38	18	3	1	0.699909958559	2017_Apr_06_1442	60.0090387089	cfc_SPP1665_Learning	4	17
16	0.5	5	8	None	stim_v01/AvoNeu.png	96	1.1	10	9	stim_v03/1.png	NoGoAvo	4	stim_v01/AvoNeg.png	2	7	14	0	39	39	65	None	1		2017_Apr_06_1442	60.0090387089	cfc_SPP1665_Learning	4	17
17	1	5	8	None	stim_v01/WinNeu.png	96	2.1	10	8	stim_v03/4.png	NoGoWin	3	stim_v01/WinPos.png	2	7	15	0	40	40	59	None	1		2017_Apr_06_1442	60.0090387089	cfc_SPP1665_Learning	4	17
16	0.5	5	8	None	stim_v01/WinPos.png	160	2.1	11	9	stim_v03/4.png	NoGoWin	3	stim_v01/WinNeu.png	2	7	14	0	41	41	41	None	1		2017_Apr_06_1442	60.0090387089	cfc_SPP1665_Learning	4	17
12	0.5	5	6	3	stim_v01/AvoNeu.png	96	1.1	10	9	stim_v03/2.png	GoAvo	2	stim_v01/AvoNeg.png	1	9	10	0	42	42	25	3	1	0.566612404348	2017_Apr_06_1442	60.0090387089	cfc_SPP1665_Learning	4	17
12	1	5	6	3	stim_v01/AvoNeu.png	160	2.1	11	9	stim_v03/2.png	GoAvo	2	stim_v01/AvoNeg.png	2	9	10	0	43	43	22	3	1	0.333260789051	2017_Apr_06_1442	60.0090387089	cfc_SPP1665_Learning	4	17
12	0.5	5	6	3	stim_v01/AvoNeu.png	160	2.1	11	9	stim_v03/2.png	GoAvo	2	stim_v01/AvoNeg.png	2	9	10	0	44	44	21	3	1	0.349934000801	2017_Apr_06_1442	60.0090387089	cfc_SPP1665_Learning	4	17
16	0.5	5	8	None	stim_v01/AvoNeu.png	160	2.1	11	9	stim_v03/1.png	NoGoAvo	4	stim_v01/AvoNeg.png	2	7	14	0	45	45	72	None	1		2017_Apr_06_1442	60.0090387089	cfc_SPP1665_Learning	4	17
13	0.5	5	6	3	stim_v01/AvoNeg.png	96	2.1	10	8	stim_v03/2.png	GoAvo	2	stim_v01/AvoNeu.png	1	9	11	0	46	46	38	3	1	0.366615966162	2017_Apr_06_1442	60.0090387089	cfc_SPP1665_Learning	4	17
17	1	5	8	None	stim_v01/AvoNeg.png	96	1.1	10	9	stim_v03/1.png	NoGoAvo	4	stim_v01/AvoNeu.png	1	7	15	0	47	47	78	None	1		2017_Apr_06_1442	60.0090387089	cfc_SPP1665_Learning	4	17
16	1	5	8	None	stim_v01/WinPos.png	160	1.1	11	10	stim_v03/4.png	NoGoWin	3	stim_v01/WinNeu.png	1	7	14	0	48	48	51	None	1		2017_Apr_06_1442	60.0090387089	cfc_SPP1665_Learning	4	17
13	0.5	5	6	3	stim_v01/AvoNeg.png	96	1.1	10	9	stim_v03/2.png	GoAvo	2	stim_v01/AvoNeu.png	2	9	11	0	49	49	37	3	1	0.366578235085	2017_Apr_06_1442	60.0090387089	cfc_SPP1665_Learning	4	17
13	0.5	5	6	3	stim_v01/AvoNeg.png	160	1.1	11	10	stim_v03/2.png	GoAvo	2	stim_v01/AvoNeu.png	1	9	11	0	50	50	35	3	1	0.433254782262	2017_Apr_06_1442	60.0090387089	cfc_SPP1665_Learning	4	17
12	0.5	5	6	3	stim_v01/WinPos.png	160	1.1	11	10	stim_v03/3.png	GoWin	1	stim_v01/WinNeu.png	1	9	10	0	51	51	5	3	1	0.383257181959	2017_Apr_06_1442	60.0090387089	cfc_SPP1665_Learning	4	17
16	1	5	8	None	stim_v01/AvoNeu.png	160	1.1	11	10	stim_v03/1.png	NoGoAvo	4	stim_v01/AvoNeg.png	1	7	14	0	52	52	64	None	1		2017_Apr_06_1442	60.0090387089	cfc_SPP1665_Learning	4	17
16	1	5	8	None	stim_v01/WinPos.png	160	1.1	11	10	stim_v03/4.png	NoGoWin	3	stim_v01/WinNeu.png	1	7	14	0	53	53	49	None	1		2017_Apr_06_1442	60.0090387089	cfc_SPP1665_Learning	4	17
16	1	5	8	None	stim_v01/AvoNeu.png	96	2.1	10	8	stim_v03/1.png	NoGoAvo	4	stim_v01/AvoNeg.png	1	7	14	0	54	54	60	None	1		2017_Apr_06_1442	60.0090387089	cfc_SPP1665_Learning	4	17
12	0.5	5	6	3	stim_v01/WinPos.png	160	2.1	11	9	stim_v03/3.png	GoWin	1	stim_v01/WinNeu.png	1	9	10	0	55	55	12	3	1	0.716599470134	2017_Apr_06_1442	60.0090387089	cfc_SPP1665_Learning	4	17
16	1	5	8	None	stim_v01/WinPos.png	160	1.1	11	10	stim_v03/4.png	NoGoWin	3	stim_v01/WinNeu.png	2	7	14	0	56	56	44	None	1		2017_Apr_06_1442	60.0090387089	cfc_SPP1665_Learning	4	17
16	0.5	5	8	None	stim_v01/AvoNeu.png	160	1.1	11	10	stim_v03/1.png	NoGoAvo	4	stim_v01/AvoNeg.png	1	7	14	0	57	57	66	None	1		2017_Apr_06_1442	60.0090387089	cfc_SPP1665_Learning	4	17
17	0.5	5	8	None	stim_v01/WinNeu.png	96	1.1	10	9	stim_v03/4.png	NoGoWin	3	stim_v01/WinPos.png	1	7	15	0	58	58	57	None	1		2017_Apr_06_1442	60.0090387089	cfc_SPP1665_Learning	4	17
13	1	5	6	3	stim_v01/AvoNeg.png	96	1.1	10	9	stim_v03/2.png	GoAvo	2	stim_v01/AvoNeu.png	2	9	11	0	59	59	34	3	1	0.499918349951	2017_Apr_06_1442	60.0090387089	cfc_SPP1665_Learning	4	17
13	1	5	6	3	stim_v01/WinNeu.png	160	1.1	11	10	stim_v03/3.png	GoWin	1	stim_v01/WinPos.png	2	9	11	0	60	60	13	3	1	0.649905415738	2017_Apr_06_1442	60.0090387089	cfc_SPP1665_Learning	4	17
16	0.5	5	8	None	stim_v01/AvoNeu.png	96	1.1	10	9	stim_v03/1.png	NoGoAvo	4	stim_v01/AvoNeg.png	2	7	14	0	61	61	61	None	1		2017_Apr_06_1442	60.0090387089	cfc_SPP1665_Learning	4	17
12	1	5	6	3	stim_v01/WinPos.png	160	1.1	11	10	stim_v03/3.png	GoWin	1	stim_v01/WinNeu.png	1	9	10	0	62	62	3	3	1	0.566593387885	2017_Apr_06_1442	60.0090387089	cfc_SPP1665_Learning	4	17
12	0.5	5	6	3	stim_v01/WinPos.png	96	1.1	10	9	stim_v03/3.png	GoWin	1	stim_v01/WinNeu.png	2	9	10	0	63	63	1	3	1	0.433249952684	2017_Apr_06_1442	60.0090387089	cfc_SPP1665_Learning	4	17
12	1	5	6	3	stim_v01/AvoNeu.png	160	2.1	11	9	stim_v03/2.png	GoAvo	2	stim_v01/AvoNeg.png	2	9	10	0	64	64	28	3	1	0.666575910851	2017_Apr_06_1442	60.0090387089	cfc_SPP1665_Learning	4	17
12	1	5	6	3	stim_v01/AvoNeu.png	160	1.1	11	10	stim_v03/2.png	GoAvo	2	stim_v01/AvoNeg.png	2	9	10	0	65	65	29	3	1	0.433237275043	2017_Apr_06_1442	60.0090387089	cfc_SPP1665_Learning	4	17
12	1	5	6	3	stim_v01/WinPos.png	96	2.1	10	8	stim_v03/3.png	GoWin	1	stim_v01/WinNeu.png	2	9	10	0	66	66	2	3	1	0.616580121639	2017_Apr_06_1442	60.0090387089	cfc_SPP1665_Learning	4	17
16	0.5	5	8	None	stim_v01/AvoNeu.png	160	2.1	11	9	stim_v03/1.png	NoGoAvo	4	stim_v01/AvoNeg.png	2	7	14	0	67	67	62	None	1		2017_Apr_06_1442	60.0090387089	cfc_SPP1665_Learning	4	17
17	0.5	5	8	None	stim_v01/AvoNeg.png	96	2.1	10	8	stim_v03/1.png	NoGoAvo	4	stim_v01/AvoNeu.png	2	7	15	0	68	68	79	None	1		2017_Apr_06_1442	60.0090387089	cfc_SPP1665_Learning	4	17
13	1	5	6	3	stim_v01/AvoNeg.png	96	2.1	10	8	stim_v03/2.png	GoAvo	2	stim_v01/AvoNeu.png	2	9	11	0	69	69	36	3	1	0.483240610471	2017_Apr_06_1442	60.0090387089	cfc_SPP1665_Learning	4	17
17	0.5	5	8	None	stim_v01/WinNeu.png	96	2.1	10	8	stim_v03/4.png	NoGoWin	3	stim_v01/WinPos.png	1	7	15	0	70	70	56	None	1		2017_Apr_06_1442	60.0090387089	cfc_SPP1665_Learning	4	17
12	0.5	5	6	3	stim_v01/WinPos.png	160	1.1	11	10	stim_v03/3.png	GoWin	1	stim_v01/WinNeu.png	1	9	10	0	71	71	11	3	1	0.466573435692	2017_Apr_06_1442	60.0090387089	cfc_SPP1665_Learning	4	17
17	1	5	8	None	stim_v01/AvoNeg.png	96	1.1	10	9	stim_v03/1.png	NoGoAvo	4	stim_v01/AvoNeu.png	1	7	15	0	72	72	74	None	1		2017_Apr_06_1442	60.0090387089	cfc_SPP1665_Learning	4	17
12	0.5	5	6	3	stim_v01/WinPos.png	96	1.1	10	9	stim_v03/3.png	GoWin	1	stim_v01/WinNeu.png	2	9	10	0	73	73	7	3	1	0.416599077732	2017_Apr_06_1442	60.0090387089	cfc_SPP1665_Learning	4	17
12	1	5	6	3	stim_v01/WinPos.png	96	1.1	10	9	stim_v03/3.png	GoWin	1	stim_v01/WinNeu.png	1	9	10	0	74	74	8	3	1	0.566628100475	2017_Apr_06_1442	60.0090387089	cfc_SPP1665_Learning	4	17
12	1	5	6	3	stim_v01/AvoNeu.png	96	1.1	10	9	stim_v03/2.png	GoAvo	2	stim_v01/AvoNeg.png	1	9	10	0	75	75	20	3	1	0.733242798873	2017_Apr_06_1442	60.0090387089	cfc_SPP1665_Learning	4	17
12	1	5	6	3	stim_v01/AvoNeu.png	96	2.1	10	8	stim_v03/2.png	GoAvo	2	stim_v01/AvoNeg.png	2	9	10	0	76	76	23	3	1	0.416594248154	2017_Apr_06_1442	60.0090387089	cfc_SPP1665_Learning	4	17
16	0.5	5	8	None	stim_v01/WinPos.png	160	1.1	11	10	stim_v03/4.png	NoGoWin	3	stim_v01/WinNeu.png	2	7	14	0	77	77	46	None	1		2017_Apr_06_1442	60.0090387089	cfc_SPP1665_Learning	4	17
17	1	5	8	None	stim_v01/WinNeu.png	160	1.1	11	10	stim_v03/4.png	NoGoWin	3	stim_v01/WinPos.png	2	7	15	0	78	78	55	None	1		2017_Apr_06_1442	60.0090387089	cfc_SPP1665_Learning	4	17
17	1	5	8	None	stim_v01/AvoNeg.png	96	2.1	10	8	stim_v03/1.png	NoGoAvo	4	stim_v01/AvoNeu.png	1	7	15	0	79	79	73	None	1		2017_Apr_06_1442	60.0090387089	cfc_SPP1665_Learning	4	17
