# Supplementary material for: θ-γ Cross-Frequency Transcranial Alternating Current Stimulation over the Trough Impairs Cognitive Control
Source: eNeuro. 2020 Sep 4;7(5):ENEURO.0126-20.2020. doi: 10.1523/ENEURO.0126-20.2020 (PMC7540931; doi:10.1523/ENEURO.0126-20.2020)
Supplement: Extended Data 1 — contains all materials, pseudonymized raw data and analysis scripts used in this study that are freely available at our repository. Download Extended Data 1, ZIP file. [file enu-eN-NWR-0126-20-s02.zip › 2020_cfc_tacs-master/data/raw/1_learning/s_peak/P_18_S_5_cfc_SPP1665_Learning_2017_Mai_10_1312.csv]

icFbackMarker	blineStop	circleMarker	cRespMarker	cResponse	cFback	trigStimulator	preCueStop	portStop	preCueStart	cue	cType	cueMarker	icFback	prepRespStop	icRespMarker	cFbackMarker	trials.thisRepN	trials.thisTrialN	trials.thisN	trials.thisIndex	buttonBox_Response.keys	buttonBox_Response.corr	buttonBox_Response.rt	date	frameRate	expName	session	participant
																								2017_Mai_10_1312	60.0051801085	cfc_SPP1665_Learning	5	18
12	0.5	5	6	3	stim_v01/AvoNeu.png	160	2.1	11	9	stim_v02/3.png	GoAvo	2	stim_v01/AvoNeg.png	2	9	10	0	0	0	27	3	1	0.416630998642	2017_Mai_10_1312	60.0051801085	cfc_SPP1665_Learning	5	18
12	1	5	6	3	stim_v01/AvoNeu.png	96	1.1	10	9	stim_v02/3.png	GoAvo	2	stim_v01/AvoNeg.png	1	9	10	0	1	1	21	3	1	0.383258707173	2017_Mai_10_1312	60.0051801085	cfc_SPP1665_Learning	5	18
12	1	5	6	3	stim_v01/WinPos.png	160	1.1	11	10	stim_v02/1.png	GoWin	1	stim_v01/WinNeu.png	1	9	10	0	2	2	8	3	1	0.483224357205	2017_Mai_10_1312	60.0051801085	cfc_SPP1665_Learning	5	18
12	0.5	5	6	3	stim_v01/AvoNeu.png	160	2.1	11	9	stim_v02/3.png	GoAvo	2	stim_v01/AvoNeg.png	2	9	10	0	3	3	20	3	1	0.333293087326	2017_Mai_10_1312	60.0051801085	cfc_SPP1665_Learning	5	18
12	0.5	5	6	3	stim_v01/WinPos.png	96	2.1	10	8	stim_v02/1.png	GoWin	1	stim_v01/WinNeu.png	1	9	10	0	4	4	0	3	1	0.366607726388	2017_Mai_10_1312	60.0051801085	cfc_SPP1665_Learning	5	18
16	0.5	5	8	None	stim_v01/AvoNeu.png	160	1.1	11	10	stim_v02/4.png	NoGoAvo	4	stim_v01/AvoNeg.png	2	7	14	0	5	5	65	3	0	0.483259673078	2017_Mai_10_1312	60.0051801085	cfc_SPP1665_Learning	5	18
13	1	5	6	3	stim_v01/WinNeu.png	160	1.1	11	10	stim_v02/1.png	GoWin	1	stim_v01/WinPos.png	2	9	11	0	6	6	13	3	1	0.316595018711	2017_Mai_10_1312	60.0051801085	cfc_SPP1665_Learning	5	18
12	0.5	5	6	3	stim_v01/AvoNeu.png	96	1.1	10	9	stim_v02/3.png	GoAvo	2	stim_v01/AvoNeg.png	1	9	10	0	7	7	31	3	1	0.39991391379	2017_Mai_10_1312	60.0051801085	cfc_SPP1665_Learning	5	18
16	1	5	8	None	stim_v01/AvoNeu.png	160	1.1	11	10	stim_v02/4.png	NoGoAvo	4	stim_v01/AvoNeg.png	1	7	14	0	8	8	60	3	0	0.366626742627	2017_Mai_10_1312	60.0051801085	cfc_SPP1665_Learning	5	18
17	0.5	5	8	None	stim_v01/AvoNeg.png	160	2.1	11	9	stim_v02/4.png	NoGoAvo	4	stim_v01/AvoNeu.png	1	7	15	0	9	9	76	3	0	0.366600180262	2017_Mai_10_1312	60.0051801085	cfc_SPP1665_Learning	5	18
17	0.5	5	8	None	stim_v01/WinNeu.png	96	2.1	10	8	stim_v02/2.png	NoGoWin	3	stim_v01/WinPos.png	2	7	15	0	10	10	53	3	0	0.299927738293	2017_Mai_10_1312	60.0051801085	cfc_SPP1665_Learning	5	18
16	1	5	8	None	stim_v01/AvoNeu.png	96	1.1	10	9	stim_v02/4.png	NoGoAvo	4	stim_v01/AvoNeg.png	2	7	14	0	11	11	64	None	1		2017_Mai_10_1312	60.0051801085	cfc_SPP1665_Learning	5	18
16	0.5	5	8	None	stim_v01/WinPos.png	160	2.1	11	9	stim_v02/2.png	NoGoWin	3	stim_v01/WinNeu.png	2	7	14	0	12	12	51	3	0	0.466590279744	2017_Mai_10_1312	60.0051801085	cfc_SPP1665_Learning	5	18
12	0.5	5	6	3	stim_v01/WinPos.png	96	2.1	10	8	stim_v02/1.png	GoWin	1	stim_v01/WinNeu.png	1	9	10	0	13	13	11	3	1	0.316593811331	2017_Mai_10_1312	60.0051801085	cfc_SPP1665_Learning	5	18
12	1	5	6	3	stim_v01/WinPos.png	160	1.1	11	10	stim_v02/1.png	GoWin	1	stim_v01/WinNeu.png	1	9	10	0	14	14	2	3	1	0.266559068965	2017_Mai_10_1312	60.0051801085	cfc_SPP1665_Learning	5	18
13	0.5	5	6	3	stim_v01/WinNeu.png	96	2.1	10	8	stim_v02/1.png	GoWin	1	stim_v01/WinPos.png	1	9	11	0	15	15	14	3	1	0.299925625377	2017_Mai_10_1312	60.0051801085	cfc_SPP1665_Learning	5	18
12	1	5	6	3	stim_v01/WinPos.png	160	1.1	11	10	stim_v02/1.png	GoWin	1	stim_v01/WinNeu.png	1	9	10	0	16	16	6	3	1	0.333276485847	2017_Mai_10_1312	60.0051801085	cfc_SPP1665_Learning	5	18
17	1	5	8	None	stim_v01/WinNeu.png	160	1.1	11	10	stim_v02/2.png	NoGoWin	3	stim_v01/WinPos.png	1	7	15	0	17	17	54	None	1		2017_Mai_10_1312	60.0051801085	cfc_SPP1665_Learning	5	18
16	1	5	8	None	stim_v01/WinPos.png	96	2.1	10	8	stim_v02/2.png	NoGoWin	3	stim_v01/WinNeu.png	1	7	14	0	18	18	42	None	1		2017_Mai_10_1312	60.0051801085	cfc_SPP1665_Learning	5	18
16	1	5	8	None	stim_v01/AvoNeu.png	160	2.1	11	9	stim_v02/4.png	NoGoAvo	4	stim_v01/AvoNeg.png	2	7	14	0	19	19	61	None	1		2017_Mai_10_1312	60.0051801085	cfc_SPP1665_Learning	5	18
12	1	5	6	3	stim_v01/AvoNeu.png	96	2.1	10	8	stim_v02/3.png	GoAvo	2	stim_v01/AvoNeg.png	2	9	10	0	20	20	32	3	1	0.416599606756	2017_Mai_10_1312	60.0051801085	cfc_SPP1665_Learning	5	18
13	1	5	6	3	stim_v01/AvoNeg.png	96	2.1	10	8	stim_v02/3.png	GoAvo	2	stim_v01/AvoNeu.png	1	9	11	0	21	21	35	3	1	0.299934378884	2017_Mai_10_1312	60.0051801085	cfc_SPP1665_Learning	5	18
17	0.5	5	8	None	stim_v01/WinNeu.png	96	1.1	10	9	stim_v02/2.png	NoGoWin	3	stim_v01/WinPos.png	2	7	15	0	22	22	59	None	1		2017_Mai_10_1312	60.0051801085	cfc_SPP1665_Learning	5	18
12	0.5	5	6	3	stim_v01/WinPos.png	160	1.1	11	10	stim_v02/1.png	GoWin	1	stim_v01/WinNeu.png	2	9	10	0	23	23	10	3	1	0.499904918807	2017_Mai_10_1312	60.0051801085	cfc_SPP1665_Learning	5	18
16	1	5	8	None	stim_v01/WinPos.png	160	2.1	11	9	stim_v02/2.png	NoGoWin	3	stim_v01/WinNeu.png	2	7	14	0	24	24	40	None	1		2017_Mai_10_1312	60.0051801085	cfc_SPP1665_Learning	5	18
17	1	5	8	None	stim_v01/WinNeu.png	160	1.1	11	10	stim_v02/2.png	NoGoWin	3	stim_v01/WinPos.png	1	7	15	0	25	25	57	None	1		2017_Mai_10_1312	60.0051801085	cfc_SPP1665_Learning	5	18
13	1	5	6	3	stim_v01/AvoNeg.png	96	2.1	10	8	stim_v02/3.png	GoAvo	2	stim_v01/AvoNeu.png	2	9	11	0	26	26	36	3	1	0.433255718908	2017_Mai_10_1312	60.0051801085	cfc_SPP1665_Learning	5	18
16	1	5	8	None	stim_v01/WinPos.png	96	2.1	10	8	stim_v02/2.png	NoGoWin	3	stim_v01/WinNeu.png	2	7	14	0	27	27	49	None	1		2017_Mai_10_1312	60.0051801085	cfc_SPP1665_Learning	5	18
12	1	5	6	3	stim_v01/WinPos.png	160	1.1	11	10	stim_v02/1.png	GoWin	1	stim_v01/WinNeu.png	1	9	10	0	28	28	9	3	1	0.299974826122	2017_Mai_10_1312	60.0051801085	cfc_SPP1665_Learning	5	18
17	1	5	8	None	stim_v01/AvoNeg.png	160	1.1	11	10	stim_v02/4.png	NoGoAvo	4	stim_v01/AvoNeu.png	2	7	15	0	29	29	79	None	1		2017_Mai_10_1312	60.0051801085	cfc_SPP1665_Learning	5	18
16	0.5	5	8	None	stim_v01/AvoNeu.png	96	2.1	10	8	stim_v02/4.png	NoGoAvo	4	stim_v01/AvoNeg.png	1	7	14	0	30	30	71	None	1		2017_Mai_10_1312	60.0051801085	cfc_SPP1665_Learning	5	18
16	1	5	8	None	stim_v01/AvoNeu.png	160	2.1	11	9	stim_v02/4.png	NoGoAvo	4	stim_v01/AvoNeg.png	2	7	14	0	31	31	68	None	1		2017_Mai_10_1312	60.0051801085	cfc_SPP1665_Learning	5	18
12	0.5	5	6	3	stim_v01/AvoNeu.png	96	1.1	10	9	stim_v02/3.png	GoAvo	2	stim_v01/AvoNeg.png	2	9	10	0	32	32	28	3	1	0.316569965571	2017_Mai_10_1312	60.0051801085	cfc_SPP1665_Learning	5	18
16	0.5	5	8	None	stim_v01/WinPos.png	160	2.1	11	9	stim_v02/2.png	NoGoWin	3	stim_v01/WinNeu.png	1	7	14	0	33	33	50	None	1		2017_Mai_10_1312	60.0051801085	cfc_SPP1665_Learning	5	18
12	0.5	5	6	3	stim_v01/WinPos.png	160	2.1	11	9	stim_v02/1.png	GoWin	1	stim_v01/WinNeu.png	2	9	10	0	34	34	5	3	1	0.283274342747	2017_Mai_10_1312	60.0051801085	cfc_SPP1665_Learning	5	18
13	1	5	6	3	stim_v01/AvoNeg.png	96	2.1	10	8	stim_v02/3.png	GoAvo	2	stim_v01/AvoNeu.png	2	9	11	0	35	35	33	3	1	0.349879775113	2017_Mai_10_1312	60.0051801085	cfc_SPP1665_Learning	5	18
13	1	5	6	3	stim_v01/AvoNeg.png	160	1.1	11	10	stim_v02/3.png	GoAvo	2	stim_v01/AvoNeu.png	2	9	11	0	36	36	34	3	1	0.316606186978	2017_Mai_10_1312	60.0051801085	cfc_SPP1665_Learning	5	18
13	0.5	5	6	3	stim_v01/WinNeu.png	96	2.1	10	8	stim_v02/1.png	GoWin	1	stim_v01/WinPos.png	1	9	11	0	37	37	15	3	1	0.416585118194	2017_Mai_10_1312	60.0051801085	cfc_SPP1665_Learning	5	18
12	0.5	5	6	3	stim_v01/WinPos.png	96	1.1	10	9	stim_v02/1.png	GoWin	1	stim_v01/WinNeu.png	1	9	10	0	38	38	3	3	1	0.366603198712	2017_Mai_10_1312	60.0051801085	cfc_SPP1665_Learning	5	18
16	1	5	8	None	stim_v01/AvoNeu.png	160	2.1	11	9	stim_v02/4.png	NoGoAvo	4	stim_v01/AvoNeg.png	2	7	14	0	39	39	69	None	1		2017_Mai_10_1312	60.0051801085	cfc_SPP1665_Learning	5	18
13	0.5	5	6	3	stim_v01/AvoNeg.png	96	1.1	10	9	stim_v02/3.png	GoAvo	2	stim_v01/AvoNeu.png	1	9	11	0	40	40	38	3	1	0.299935284419	2017_Mai_10_1312	60.0051801085	cfc_SPP1665_Learning	5	18
16	0.5	5	8	None	stim_v01/WinPos.png	160	1.1	11	10	stim_v02/2.png	NoGoWin	3	stim_v01/WinNeu.png	1	7	14	0	41	41	46	None	1		2017_Mai_10_1312	60.0051801085	cfc_SPP1665_Learning	5	18
13	0.5	5	6	3	stim_v01/WinNeu.png	160	1.1	11	10	stim_v02/1.png	GoWin	1	stim_v01/WinPos.png	1	9	11	0	42	42	17	3	1	0.333338967775	2017_Mai_10_1312	60.0051801085	cfc_SPP1665_Learning	5	18
13	0.5	5	6	3	stim_v01/AvoNeg.png	160	2.1	11	9	stim_v02/3.png	GoAvo	2	stim_v01/AvoNeu.png	2	9	11	0	43	43	39	3	1	0.366587200924	2017_Mai_10_1312	60.0051801085	cfc_SPP1665_Learning	5	18
17	0.5	5	8	None	stim_v01/AvoNeg.png	96	1.1	10	9	stim_v02/4.png	NoGoAvo	4	stim_v01/AvoNeu.png	2	7	15	0	44	44	77	None	1		2017_Mai_10_1312	60.0051801085	cfc_SPP1665_Learning	5	18
12	1	5	6	3	stim_v01/AvoNeu.png	160	2.1	11	9	stim_v02/3.png	GoAvo	2	stim_v01/AvoNeg.png	2	9	10	0	45	45	24	3	1	0.366593237825	2017_Mai_10_1312	60.0051801085	cfc_SPP1665_Learning	5	18
16	1	5	8	None	stim_v01/AvoNeu.png	160	2.1	11	9	stim_v02/4.png	NoGoAvo	4	stim_v01/AvoNeg.png	2	7	14	0	46	46	72	None	1		2017_Mai_10_1312	60.0051801085	cfc_SPP1665_Learning	5	18
16	1	5	8	None	stim_v01/WinPos.png	160	1.1	11	10	stim_v02/2.png	NoGoWin	3	stim_v01/WinNeu.png	1	7	14	0	47	47	52	None	1		2017_Mai_10_1312	60.0051801085	cfc_SPP1665_Learning	5	18
12	0.5	5	6	3	stim_v01/WinPos.png	96	1.1	10	9	stim_v02/1.png	GoWin	1	stim_v01/WinNeu.png	2	9	10	0	48	48	12	3	1	0.316602262993	2017_Mai_10_1312	60.0051801085	cfc_SPP1665_Learning	5	18
16	1	5	8	None	stim_v01/WinPos.png	96	2.1	10	8	stim_v02/2.png	NoGoWin	3	stim_v01/WinNeu.png	2	7	14	0	49	49	48	None	1		2017_Mai_10_1312	60.0051801085	cfc_SPP1665_Learning	5	18
17	0.5	5	8	None	stim_v01/AvoNeg.png	160	1.1	11	10	stim_v02/4.png	NoGoAvo	4	stim_v01/AvoNeu.png	1	7	15	0	50	50	73	None	1		2017_Mai_10_1312	60.0051801085	cfc_SPP1665_Learning	5	18
12	1	5	6	3	stim_v01/AvoNeu.png	96	2.1	10	8	stim_v02/3.png	GoAvo	2	stim_v01/AvoNeg.png	2	9	10	0	51	51	29	3	1	0.29993769918	2017_Mai_10_1312	60.0051801085	cfc_SPP1665_Learning	5	18
12	0.5	5	6	3	stim_v01/AvoNeu.png	96	2.1	10	8	stim_v02/3.png	GoAvo	2	stim_v01/AvoNeg.png	2	9	10	0	52	52	25	3	1	0.316576002473	2017_Mai_10_1312	60.0051801085	cfc_SPP1665_Learning	5	18
12	1	5	6	3	stim_v01/AvoNeu.png	96	1.1	10	9	stim_v02/3.png	GoAvo	2	stim_v01/AvoNeg.png	1	9	10	0	53	53	26	3	1	0.366581465869	2017_Mai_10_1312	60.0051801085	cfc_SPP1665_Learning	5	18
16	0.5	5	8	None	stim_v01/AvoNeu.png	96	1.1	10	9	stim_v02/4.png	NoGoAvo	4	stim_v01/AvoNeg.png	1	7	14	0	54	54	70	None	1		2017_Mai_10_1312	60.0051801085	cfc_SPP1665_Learning	5	18
17	1	5	8	None	stim_v01/WinNeu.png	96	1.1	10	9	stim_v02/2.png	NoGoWin	3	stim_v01/WinPos.png	1	7	15	0	55	55	55	None	1		2017_Mai_10_1312	60.0051801085	cfc_SPP1665_Learning	5	18
13	0.5	5	6	3	stim_v01/WinNeu.png	96	1.1	10	9	stim_v02/1.png	GoWin	1	stim_v01/WinPos.png	2	9	11	0	56	56	16	3	1	0.399894293861	2017_Mai_10_1312	60.0051801085	cfc_SPP1665_Learning	5	18
16	0.5	5	8	None	stim_v01/WinPos.png	96	2.1	10	8	stim_v02/2.png	NoGoWin	3	stim_v01/WinNeu.png	1	7	14	0	57	57	47	None	1		2017_Mai_10_1312	60.0051801085	cfc_SPP1665_Learning	5	18
16	1	5	8	None	stim_v01/WinPos.png	96	1.1	10	9	stim_v02/2.png	NoGoWin	3	stim_v01/WinNeu.png	1	7	14	0	58	58	43	None	1		2017_Mai_10_1312	60.0051801085	cfc_SPP1665_Learning	5	18
17	1	5	8	None	stim_v01/AvoNeg.png	96	1.1	10	9	stim_v02/4.png	NoGoAvo	4	stim_v01/AvoNeu.png	1	7	15	0	59	59	74	None	1		2017_Mai_10_1312	60.0051801085	cfc_SPP1665_Learning	5	18
13	0.5	5	6	3	stim_v01/AvoNeg.png	96	2.1	10	8	stim_v02/3.png	GoAvo	2	stim_v01/AvoNeu.png	2	9	11	0	60	60	37	3	1	0.283284303635	2017_Mai_10_1312	60.0051801085	cfc_SPP1665_Learning	5	18
17	0.5	5	8	None	stim_v01/AvoNeg.png	160	1.1	11	10	stim_v02/4.png	NoGoAvo	4	stim_v01/AvoNeu.png	1	7	15	0	61	61	78	None	1		2017_Mai_10_1312	60.0051801085	cfc_SPP1665_Learning	5	18
12	1	5	6	3	stim_v01/AvoNeu.png	160	2.1	11	9	stim_v02/3.png	GoAvo	2	stim_v01/AvoNeg.png	2	9	10	0	62	62	30	3	1	0.816562419445	2017_Mai_10_1312	60.0051801085	cfc_SPP1665_Learning	5	18
17	1	5	8	None	stim_v01/WinNeu.png	160	2.1	11	9	stim_v02/2.png	NoGoWin	3	stim_v01/WinPos.png	1	7	15	0	63	63	58	None	1		2017_Mai_10_1312	60.0051801085	cfc_SPP1665_Learning	5	18
16	1	5	8	None	stim_v01/AvoNeu.png	160	2.1	11	9	stim_v02/4.png	NoGoAvo	4	stim_v01/AvoNeg.png	1	7	14	0	64	64	66	None	1		2017_Mai_10_1312	60.0051801085	cfc_SPP1665_Learning	5	18
16	0.5	5	8	None	stim_v01/AvoNeu.png	160	2.1	11	9	stim_v02/4.png	NoGoAvo	4	stim_v01/AvoNeg.png	2	7	14	0	65	65	67	None	1		2017_Mai_10_1312	60.0051801085	cfc_SPP1665_Learning	5	18
16	1	5	8	None	stim_v01/AvoNeu.png	160	1.1	11	10	stim_v02/4.png	NoGoAvo	4	stim_v01/AvoNeg.png	1	7	14	0	66	66	63	None	1		2017_Mai_10_1312	60.0051801085	cfc_SPP1665_Learning	5	18
13	0.5	5	6	3	stim_v01/WinNeu.png	96	1.1	10	9	stim_v02/1.png	GoWin	1	stim_v01/WinPos.png	1	9	11	0	67	67	19	3	1	0.299966072615	2017_Mai_10_1312	60.0051801085	cfc_SPP1665_Learning	5	18
17	0.5	5	8	None	stim_v01/WinNeu.png	160	2.1	11	9	stim_v02/2.png	NoGoWin	3	stim_v01/WinPos.png	1	7	15	0	68	68	56	None	1		2017_Mai_10_1312	60.0051801085	cfc_SPP1665_Learning	5	18
12	1	5	6	3	stim_v01/WinPos.png	96	2.1	10	8	stim_v02/1.png	GoWin	1	stim_v01/WinNeu.png	1	9	10	0	69	69	4	3	1	0.299925927223	2017_Mai_10_1312	60.0051801085	cfc_SPP1665_Learning	5	18
16	0.5	5	8	None	stim_v01/WinPos.png	96	2.1	10	8	stim_v02/2.png	NoGoWin	3	stim_v01/WinNeu.png	2	7	14	0	70	70	44	None	1		2017_Mai_10_1312	60.0051801085	cfc_SPP1665_Learning	5	18
13	1	5	6	3	stim_v01/WinNeu.png	96	1.1	10	9	stim_v02/1.png	GoWin	1	stim_v01/WinPos.png	1	9	11	0	71	71	18	3	1	0.349931994308	2017_Mai_10_1312	60.0051801085	cfc_SPP1665_Learning	5	18
16	0.5	5	8	None	stim_v01/WinPos.png	96	2.1	10	8	stim_v02/2.png	NoGoWin	3	stim_v01/WinNeu.png	1	7	14	0	72	72	41	None	1		2017_Mai_10_1312	60.0051801085	cfc_SPP1665_Learning	5	18
12	0.5	5	6	3	stim_v01/WinPos.png	160	2.1	11	9	stim_v02/1.png	GoWin	1	stim_v01/WinNeu.png	2	9	10	0	73	73	1	3	1	0.333273769242	2017_Mai_10_1312	60.0051801085	cfc_SPP1665_Learning	5	18
12	1	5	6	3	stim_v01/AvoNeu.png	96	1.1	10	9	stim_v02/3.png	GoAvo	2	stim_v01/AvoNeg.png	2	9	10	0	74	74	22	3	1	0.283271022452	2017_Mai_10_1312	60.0051801085	cfc_SPP1665_Learning	5	18
17	0.5	5	8	None	stim_v01/AvoNeg.png	160	2.1	11	9	stim_v02/4.png	NoGoAvo	4	stim_v01/AvoNeu.png	2	7	15	0	75	75	75	None	1		2017_Mai_10_1312	60.0051801085	cfc_SPP1665_Learning	5	18
16	0.5	5	8	None	stim_v01/WinPos.png	160	1.1	11	10	stim_v02/2.png	NoGoWin	3	stim_v01/WinNeu.png	2	7	14	0	76	76	45	None	1		2017_Mai_10_1312	60.0051801085	cfc_SPP1665_Learning	5	18
12	1	5	6	3	stim_v01/AvoNeu.png	96	1.1	10	9	stim_v02/3.png	GoAvo	2	stim_v01/AvoNeg.png	1	9	10	0	77	77	23	3	1	0.316631843809	2017_Mai_10_1312	60.0051801085	cfc_SPP1665_Learning	5	18
12	0.5	5	6	3	stim_v01/WinPos.png	96	1.1	10	9	stim_v02/1.png	GoWin	1	stim_v01/WinNeu.png	2	9	10	0	78	78	7	3	1	0.349951916082	2017_Mai_10_1312	60.0051801085	cfc_SPP1665_Learning	5	18
16	1	5	8	None	stim_v01/AvoNeu.png	160	1.1	11	10	stim_v02/4.png	NoGoAvo	4	stim_v01/AvoNeg.png	2	7	14	0	79	79	62	None	1		2017_Mai_10_1312	60.0051801085	cfc_SPP1665_Learning	5	18
