# Supplementary material for: θ-γ Cross-Frequency Transcranial Alternating Current Stimulation over the Trough Impairs Cognitive Control
Source: eNeuro. 2020 Sep 4;7(5):ENEURO.0126-20.2020. doi: 10.1523/ENEURO.0126-20.2020 (PMC7540931; doi:10.1523/ENEURO.0126-20.2020)
Supplement: Extended Data 1 — contains all materials, pseudonymized raw data and analysis scripts used in this study that are freely available at our repository. Download Extended Data 1, ZIP file. [file enu-eN-NWR-0126-20-s02.zip › 2020_cfc_tacs-master/data/raw/1_learning/s_peak/P_19_S_3_cfc_SPP1665_Learning_2017_Apr_18_1802.csv]

icFbackMarker	blineStop	circleMarker	cRespMarker	cResponse	cFback	trigStimulator	preCueStop	portStop	preCueStart	cue	cType	cueMarker	icFback	prepRespStop	icRespMarker	cFbackMarker	trials.thisRepN	trials.thisTrialN	trials.thisN	trials.thisIndex	buttonBox_Response.keys	buttonBox_Response.corr	buttonBox_Response.rt	date	frameRate	expName	session	participant
																								2017_Apr_18_1802	60.0060315056	cfc_SPP1665_Learning	3	19
12	1	5	6	3	stim_v01/AvoNeu.png	160	1.1	11	10	stim_v01/1.png	GoAvo	2	stim_v01/AvoNeg.png	1	9	10	0	0	0	27	None	0		2017_Apr_18_1802	60.0060315056	cfc_SPP1665_Learning	3	19
12	1	5	6	3	stim_v01/AvoNeu.png	160	1.1	11	10	stim_v01/1.png	GoAvo	2	stim_v01/AvoNeg.png	2	9	10	0	1	1	21	3	1	0.266634852014	2017_Apr_18_1802	60.0060315056	cfc_SPP1665_Learning	3	19
12	1	5	6	3	stim_v01/WinPos.png	160	2.1	11	9	stim_v01/3.png	GoWin	1	stim_v01/WinNeu.png	1	9	10	0	2	2	1	None	0		2017_Apr_18_1802	60.0060315056	cfc_SPP1665_Learning	3	19
13	0.5	5	6	3	stim_v01/WinNeu.png	96	2.1	10	8	stim_v01/3.png	GoWin	1	stim_v01/WinPos.png	1	9	11	0	3	3	19	3	1	0.233271424557	2017_Apr_18_1802	60.0060315056	cfc_SPP1665_Learning	3	19
12	1	5	6	3	stim_v01/WinPos.png	96	1.1	10	9	stim_v01/3.png	GoWin	1	stim_v01/WinNeu.png	2	9	10	0	4	4	10	None	0		2017_Apr_18_1802	60.0060315056	cfc_SPP1665_Learning	3	19
16	0.5	5	8	None	stim_v01/WinPos.png	160	1.1	11	10	stim_v01/2.png	NoGoWin	3	stim_v01/WinNeu.png	1	7	14	0	5	5	42	None	1		2017_Apr_18_1802	60.0060315056	cfc_SPP1665_Learning	3	19
12	1	5	6	3	stim_v01/AvoNeu.png	160	1.1	11	10	stim_v01/1.png	GoAvo	2	stim_v01/AvoNeg.png	1	9	10	0	6	6	30	3	1	0.299910442056	2017_Apr_18_1802	60.0060315056	cfc_SPP1665_Learning	3	19
12	1	5	6	3	stim_v01/AvoNeu.png	160	2.1	11	9	stim_v01/1.png	GoAvo	2	stim_v01/AvoNeg.png	1	9	10	0	7	7	20	3	1	0.283220125697	2017_Apr_18_1802	60.0060315056	cfc_SPP1665_Learning	3	19
13	1	5	6	3	stim_v01/AvoNeg.png	96	2.1	10	8	stim_v01/1.png	GoAvo	2	stim_v01/AvoNeu.png	2	9	11	0	8	8	36	3	1	0.299927949171	2017_Apr_18_1802	60.0060315056	cfc_SPP1665_Learning	3	19
16	1	5	8	None	stim_v01/WinPos.png	96	1.1	10	9	stim_v01/2.png	NoGoWin	3	stim_v01/WinNeu.png	2	7	14	0	9	9	49	None	1		2017_Apr_18_1802	60.0060315056	cfc_SPP1665_Learning	3	19
13	1	5	6	3	stim_v01/WinNeu.png	160	2.1	11	9	stim_v01/3.png	GoWin	1	stim_v01/WinPos.png	1	9	11	0	10	10	13	None	0		2017_Apr_18_1802	60.0060315056	cfc_SPP1665_Learning	3	19
17	0.5	5	8	None	stim_v01/WinNeu.png	160	2.1	11	9	stim_v01/2.png	NoGoWin	3	stim_v01/WinPos.png	2	7	15	0	11	11	53	None	1		2017_Apr_18_1802	60.0060315056	cfc_SPP1665_Learning	3	19
12	1	5	6	3	stim_v01/WinPos.png	160	1.1	11	10	stim_v01/3.png	GoWin	1	stim_v01/WinNeu.png	2	9	10	0	12	12	2	None	0		2017_Apr_18_1802	60.0060315056	cfc_SPP1665_Learning	3	19
12	0.5	5	6	3	stim_v01/WinPos.png	160	2.1	11	9	stim_v01/3.png	GoWin	1	stim_v01/WinNeu.png	2	9	10	0	13	13	12	None	0		2017_Apr_18_1802	60.0060315056	cfc_SPP1665_Learning	3	19
16	0.5	5	8	None	stim_v01/WinPos.png	160	1.1	11	10	stim_v01/2.png	NoGoWin	3	stim_v01/WinNeu.png	1	7	14	0	14	14	46	None	1		2017_Apr_18_1802	60.0060315056	cfc_SPP1665_Learning	3	19
17	0.5	5	8	None	stim_v01/WinNeu.png	96	2.1	10	8	stim_v01/2.png	NoGoWin	3	stim_v01/WinPos.png	2	7	15	0	15	15	57	None	1		2017_Apr_18_1802	60.0060315056	cfc_SPP1665_Learning	3	19
12	1	5	6	3	stim_v01/AvoNeu.png	160	2.1	11	9	stim_v01/1.png	GoAvo	2	stim_v01/AvoNeg.png	1	9	10	0	16	16	24	3	1	0.299972924346	2017_Apr_18_1802	60.0060315056	cfc_SPP1665_Learning	3	19
13	0.5	5	6	3	stim_v01/WinNeu.png	160	1.1	11	10	stim_v01/3.png	GoWin	1	stim_v01/WinPos.png	1	9	11	0	17	17	18	None	0		2017_Apr_18_1802	60.0060315056	cfc_SPP1665_Learning	3	19
17	0.5	5	8	None	stim_v01/AvoNeg.png	160	2.1	11	9	stim_v01/4.png	NoGoAvo	4	stim_v01/AvoNeu.png	1	7	15	0	18	18	76	3	0	0.299934891649	2017_Apr_18_1802	60.0060315056	cfc_SPP1665_Learning	3	19
16	0.5	5	8	None	stim_v01/WinPos.png	96	1.1	10	9	stim_v01/2.png	NoGoWin	3	stim_v01/WinNeu.png	1	7	14	0	19	19	48	None	1		2017_Apr_18_1802	60.0060315056	cfc_SPP1665_Learning	3	19
12	1	5	6	3	stim_v01/WinPos.png	160	1.1	11	10	stim_v01/3.png	GoWin	1	stim_v01/WinNeu.png	1	9	10	0	20	20	5	None	0		2017_Apr_18_1802	60.0060315056	cfc_SPP1665_Learning	3	19
16	1	5	8	None	stim_v01/AvoNeu.png	160	1.1	11	10	stim_v01/4.png	NoGoAvo	4	stim_v01/AvoNeg.png	2	7	14	0	21	21	60	3	0	0.333258173483	2017_Apr_18_1802	60.0060315056	cfc_SPP1665_Learning	3	19
16	1	5	8	None	stim_v01/AvoNeu.png	96	1.1	10	9	stim_v01/4.png	NoGoAvo	4	stim_v01/AvoNeg.png	1	7	14	0	22	22	64	3	0	0.283265100865	2017_Apr_18_1802	60.0060315056	cfc_SPP1665_Learning	3	19
16	0.5	5	8	None	stim_v01/WinPos.png	96	2.1	10	8	stim_v01/2.png	NoGoWin	3	stim_v01/WinNeu.png	2	7	14	0	23	23	47	3	0	0.583271832049	2017_Apr_18_1802	60.0060315056	cfc_SPP1665_Learning	3	19
13	0.5	5	6	3	stim_v01/AvoNeg.png	96	1.1	10	9	stim_v01/1.png	GoAvo	2	stim_v01/AvoNeu.png	1	9	11	0	24	24	33	3	1	0.266603158103	2017_Apr_18_1802	60.0060315056	cfc_SPP1665_Learning	3	19
12	1	5	6	3	stim_v01/AvoNeu.png	96	2.1	10	8	stim_v01/1.png	GoAvo	2	stim_v01/AvoNeg.png	2	9	10	0	25	25	25	3	1	0.266597724858	2017_Apr_18_1802	60.0060315056	cfc_SPP1665_Learning	3	19
16	0.5	5	8	None	stim_v01/AvoNeu.png	96	2.1	10	8	stim_v01/4.png	NoGoAvo	4	stim_v01/AvoNeg.png	1	7	14	0	26	26	62	3	0	0.633255245571	2017_Apr_18_1802	60.0060315056	cfc_SPP1665_Learning	3	19
12	0.5	5	6	3	stim_v01/WinPos.png	96	1.1	10	9	stim_v01/3.png	GoWin	1	stim_v01/WinNeu.png	2	9	10	0	27	27	8	None	0		2017_Apr_18_1802	60.0060315056	cfc_SPP1665_Learning	3	19
16	1	5	8	None	stim_v01/AvoNeu.png	160	2.1	11	9	stim_v01/4.png	NoGoAvo	4	stim_v01/AvoNeg.png	1	7	14	0	28	28	61	3	0	0.299961152319	2017_Apr_18_1802	60.0060315056	cfc_SPP1665_Learning	3	19
13	1	5	6	3	stim_v01/AvoNeg.png	160	1.1	11	10	stim_v01/1.png	GoAvo	2	stim_v01/AvoNeu.png	2	9	11	0	29	29	39	3	1	0.24996445754	2017_Apr_18_1802	60.0060315056	cfc_SPP1665_Learning	3	19
16	0.5	5	8	None	stim_v01/WinPos.png	96	2.1	10	8	stim_v01/2.png	NoGoWin	3	stim_v01/WinNeu.png	1	7	14	0	30	30	43	3	0	0.249893523545	2017_Apr_18_1802	60.0060315056	cfc_SPP1665_Learning	3	19
12	0.5	5	6	3	stim_v01/AvoNeu.png	96	1.1	10	9	stim_v01/1.png	GoAvo	2	stim_v01/AvoNeg.png	2	9	10	0	31	31	31	3	1	0.233286516897	2017_Apr_18_1802	60.0060315056	cfc_SPP1665_Learning	3	19
16	1	5	8	None	stim_v01/WinPos.png	160	2.1	11	9	stim_v01/2.png	NoGoWin	3	stim_v01/WinNeu.png	2	7	14	0	32	32	45	3	0	0.349897175893	2017_Apr_18_1802	60.0060315056	cfc_SPP1665_Learning	3	19
16	1	5	8	None	stim_v01/AvoNeu.png	160	1.1	11	10	stim_v01/4.png	NoGoAvo	4	stim_v01/AvoNeg.png	2	7	14	0	33	33	72	None	1		2017_Apr_18_1802	60.0060315056	cfc_SPP1665_Learning	3	19
16	1	5	8	None	stim_v01/WinPos.png	160	2.1	11	9	stim_v01/2.png	NoGoWin	3	stim_v01/WinNeu.png	2	7	14	0	34	34	44	None	1		2017_Apr_18_1802	60.0060315056	cfc_SPP1665_Learning	3	19
16	1	5	8	None	stim_v01/WinPos.png	96	2.1	10	8	stim_v01/2.png	NoGoWin	3	stim_v01/WinNeu.png	1	7	14	0	35	35	51	3	0	0.366627637875	2017_Apr_18_1802	60.0060315056	cfc_SPP1665_Learning	3	19
13	0.5	5	6	3	stim_v01/WinNeu.png	160	1.1	11	10	stim_v01/3.png	GoWin	1	stim_v01/WinPos.png	2	9	11	0	36	36	16	3	1	0.316634565261	2017_Apr_18_1802	60.0060315056	cfc_SPP1665_Learning	3	19
16	0.5	5	8	None	stim_v01/WinPos.png	96	1.1	10	9	stim_v01/2.png	NoGoWin	3	stim_v01/WinNeu.png	1	7	14	0	37	37	41	None	1		2017_Apr_18_1802	60.0060315056	cfc_SPP1665_Learning	3	19
16	0.5	5	8	None	stim_v01/AvoNeu.png	160	2.1	11	9	stim_v01/4.png	NoGoAvo	4	stim_v01/AvoNeg.png	2	7	14	0	38	38	71	None	1		2017_Apr_18_1802	60.0060315056	cfc_SPP1665_Learning	3	19
12	1	5	6	3	stim_v01/WinPos.png	96	1.1	10	9	stim_v01/3.png	GoWin	1	stim_v01/WinNeu.png	1	9	10	0	39	39	4	3	1	0.316630641253	2017_Apr_18_1802	60.0060315056	cfc_SPP1665_Learning	3	19
13	1	5	6	3	stim_v01/AvoNeg.png	96	2.1	10	8	stim_v01/1.png	GoAvo	2	stim_v01/AvoNeu.png	1	9	11	0	40	40	34	3	1	0.249915558361	2017_Apr_18_1802	60.0060315056	cfc_SPP1665_Learning	3	19
16	0.5	5	8	None	stim_v01/AvoNeu.png	160	2.1	11	9	stim_v01/4.png	NoGoAvo	4	stim_v01/AvoNeg.png	1	7	14	0	41	41	70	None	1		2017_Apr_18_1802	60.0060315056	cfc_SPP1665_Learning	3	19
12	0.5	5	6	3	stim_v01/AvoNeu.png	96	2.1	10	8	stim_v01/1.png	GoAvo	2	stim_v01/AvoNeg.png	1	9	10	0	42	42	32	3	1	0.416589016579	2017_Apr_18_1802	60.0060315056	cfc_SPP1665_Learning	3	19
13	1	5	6	3	stim_v01/AvoNeg.png	96	1.1	10	9	stim_v01/1.png	GoAvo	2	stim_v01/AvoNeu.png	1	9	11	0	43	43	38	3	1	0.283262987941	2017_Apr_18_1802	60.0060315056	cfc_SPP1665_Learning	3	19
16	0.5	5	8	None	stim_v01/AvoNeu.png	160	1.1	11	10	stim_v01/4.png	NoGoAvo	4	stim_v01/AvoNeg.png	1	7	14	0	44	44	63	None	1		2017_Apr_18_1802	60.0060315056	cfc_SPP1665_Learning	3	19
16	0.5	5	8	None	stim_v01/AvoNeu.png	96	1.1	10	9	stim_v01/4.png	NoGoAvo	4	stim_v01/AvoNeg.png	1	7	14	0	45	45	67	None	1		2017_Apr_18_1802	60.0060315056	cfc_SPP1665_Learning	3	19
12	0.5	5	6	3	stim_v01/AvoNeu.png	160	2.1	11	9	stim_v01/1.png	GoAvo	2	stim_v01/AvoNeg.png	2	9	10	0	46	46	28	3	1	0.283246084517	2017_Apr_18_1802	60.0060315056	cfc_SPP1665_Learning	3	19
12	1	5	6	3	stim_v01/WinPos.png	96	2.1	10	8	stim_v01/3.png	GoWin	1	stim_v01/WinNeu.png	2	9	10	0	47	47	11	3	1	0.299921912236	2017_Apr_18_1802	60.0060315056	cfc_SPP1665_Learning	3	19
17	1	5	8	None	stim_v01/WinNeu.png	96	1.1	10	9	stim_v01/2.png	NoGoWin	3	stim_v01/WinPos.png	1	7	15	0	48	48	55	None	1		2017_Apr_18_1802	60.0060315056	cfc_SPP1665_Learning	3	19
12	0.5	5	6	3	stim_v01/WinPos.png	160	1.1	11	10	stim_v01/3.png	GoWin	1	stim_v01/WinNeu.png	2	9	10	0	49	49	9	3	1	0.233276857802	2017_Apr_18_1802	60.0060315056	cfc_SPP1665_Learning	3	19
16	0.5	5	8	None	stim_v01/AvoNeu.png	96	2.1	10	8	stim_v01/4.png	NoGoAvo	4	stim_v01/AvoNeg.png	2	7	14	0	50	50	65	None	1		2017_Apr_18_1802	60.0060315056	cfc_SPP1665_Learning	3	19
12	1	5	6	3	stim_v01/AvoNeu.png	96	2.1	10	8	stim_v01/1.png	GoAvo	2	stim_v01/AvoNeg.png	1	9	10	0	51	51	29	3	1	0.283264799022	2017_Apr_18_1802	60.0060315056	cfc_SPP1665_Learning	3	19
16	0.5	5	8	None	stim_v01/AvoNeu.png	96	1.1	10	9	stim_v01/4.png	NoGoAvo	4	stim_v01/AvoNeg.png	2	7	14	0	52	52	69	None	1		2017_Apr_18_1802	60.0060315056	cfc_SPP1665_Learning	3	19
17	1	5	8	None	stim_v01/WinNeu.png	160	1.1	11	10	stim_v01/2.png	NoGoWin	3	stim_v01/WinPos.png	1	7	15	0	53	53	58	None	1		2017_Apr_18_1802	60.0060315056	cfc_SPP1665_Learning	3	19
12	0.5	5	6	3	stim_v01/WinPos.png	160	2.1	11	9	stim_v01/3.png	GoWin	1	stim_v01/WinNeu.png	2	9	10	0	54	54	3	3	1	0.25000128285	2017_Apr_18_1802	60.0060315056	cfc_SPP1665_Learning	3	19
12	0.5	5	6	3	stim_v01/AvoNeu.png	96	1.1	10	9	stim_v01/1.png	GoAvo	2	stim_v01/AvoNeg.png	2	9	10	0	55	55	22	3	1	0.266584141755	2017_Apr_18_1802	60.0060315056	cfc_SPP1665_Learning	3	19
13	0.5	5	6	3	stim_v01/WinNeu.png	160	1.1	11	10	stim_v01/3.png	GoWin	1	stim_v01/WinPos.png	1	9	11	0	56	56	15	3	1	0.266573878962	2017_Apr_18_1802	60.0060315056	cfc_SPP1665_Learning	3	19
13	0.5	5	6	3	stim_v01/AvoNeg.png	160	2.1	11	9	stim_v01/1.png	GoAvo	2	stim_v01/AvoNeu.png	1	9	11	0	57	57	35	3	1	0.316599551032	2017_Apr_18_1802	60.0060315056	cfc_SPP1665_Learning	3	19
12	0.5	5	6	3	stim_v01/WinPos.png	160	2.1	11	9	stim_v01/3.png	GoWin	1	stim_v01/WinNeu.png	2	9	10	0	58	58	0	3	1	0.333228592495	2017_Apr_18_1802	60.0060315056	cfc_SPP1665_Learning	3	19
12	0.5	5	6	3	stim_v01/WinPos.png	160	2.1	11	9	stim_v01/3.png	GoWin	1	stim_v01/WinNeu.png	2	9	10	0	59	59	6	3	1	0.249937291326	2017_Apr_18_1802	60.0060315056	cfc_SPP1665_Learning	3	19
12	1	5	6	3	stim_v01/AvoNeu.png	96	2.1	10	8	stim_v01/1.png	GoAvo	2	stim_v01/AvoNeg.png	2	9	10	0	60	60	23	3	1	0.283265402715	2017_Apr_18_1802	60.0060315056	cfc_SPP1665_Learning	3	19
17	0.5	5	8	None	stim_v01/AvoNeg.png	96	1.1	10	9	stim_v01/4.png	NoGoAvo	4	stim_v01/AvoNeu.png	2	7	15	0	61	61	79	None	1		2017_Apr_18_1802	60.0060315056	cfc_SPP1665_Learning	3	19
12	1	5	6	3	stim_v01/WinPos.png	96	1.1	10	9	stim_v01/3.png	GoWin	1	stim_v01/WinNeu.png	1	9	10	0	62	62	7	3	1	0.299942135971	2017_Apr_18_1802	60.0060315056	cfc_SPP1665_Learning	3	19
13	1	5	6	3	stim_v01/WinNeu.png	160	1.1	11	10	stim_v01/3.png	GoWin	1	stim_v01/WinPos.png	2	9	11	0	63	63	17	3	1	0.399927375664	2017_Apr_18_1802	60.0060315056	cfc_SPP1665_Learning	3	19
17	0.5	5	8	None	stim_v01/AvoNeg.png	160	1.1	11	10	stim_v01/4.png	NoGoAvo	4	stim_v01/AvoNeu.png	2	7	15	0	64	64	73	None	1		2017_Apr_18_1802	60.0060315056	cfc_SPP1665_Learning	3	19
17	1	5	8	None	stim_v01/AvoNeg.png	96	2.1	10	8	stim_v01/4.png	NoGoAvo	4	stim_v01/AvoNeu.png	2	7	15	0	65	65	75	None	1		2017_Apr_18_1802	60.0060315056	cfc_SPP1665_Learning	3	19
12	1	5	6	3	stim_v01/AvoNeu.png	96	2.1	10	8	stim_v01/1.png	GoAvo	2	stim_v01/AvoNeg.png	2	9	10	0	66	66	26	3	1	0.316591703016	2017_Apr_18_1802	60.0060315056	cfc_SPP1665_Learning	3	19
16	1	5	8	None	stim_v01/WinPos.png	96	2.1	10	8	stim_v01/2.png	NoGoWin	3	stim_v01/WinNeu.png	1	7	14	0	67	67	50	None	1		2017_Apr_18_1802	60.0060315056	cfc_SPP1665_Learning	3	19
17	1	5	8	None	stim_v01/AvoNeg.png	160	1.1	11	10	stim_v01/4.png	NoGoAvo	4	stim_v01/AvoNeu.png	1	7	15	0	68	68	77	None	1		2017_Apr_18_1802	60.0060315056	cfc_SPP1665_Learning	3	19
17	1	5	8	None	stim_v01/AvoNeg.png	96	2.1	10	8	stim_v01/4.png	NoGoAvo	4	stim_v01/AvoNeu.png	2	7	15	0	69	69	74	None	1		2017_Apr_18_1802	60.0060315056	cfc_SPP1665_Learning	3	19
16	0.5	5	8	None	stim_v01/WinPos.png	160	1.1	11	10	stim_v01/2.png	NoGoWin	3	stim_v01/WinNeu.png	2	7	14	0	70	70	52	None	1		2017_Apr_18_1802	60.0060315056	cfc_SPP1665_Learning	3	19
16	0.5	5	8	None	stim_v01/WinPos.png	96	1.1	10	9	stim_v01/2.png	NoGoWin	3	stim_v01/WinNeu.png	2	7	14	0	71	71	40	None	1		2017_Apr_18_1802	60.0060315056	cfc_SPP1665_Learning	3	19
17	0.5	5	8	None	stim_v01/WinNeu.png	96	2.1	10	8	stim_v01/2.png	NoGoWin	3	stim_v01/WinPos.png	1	7	15	0	72	72	59	None	1		2017_Apr_18_1802	60.0060315056	cfc_SPP1665_Learning	3	19
17	1	5	8	None	stim_v01/AvoNeg.png	160	2.1	11	9	stim_v01/4.png	NoGoAvo	4	stim_v01/AvoNeu.png	1	7	15	0	73	73	78	None	1		2017_Apr_18_1802	60.0060315056	cfc_SPP1665_Learning	3	19
17	1	5	8	None	stim_v01/WinNeu.png	160	2.1	11	9	stim_v01/2.png	NoGoWin	3	stim_v01/WinPos.png	2	7	15	0	74	74	56	None	1		2017_Apr_18_1802	60.0060315056	cfc_SPP1665_Learning	3	19
16	1	5	8	None	stim_v01/AvoNeu.png	96	1.1	10	9	stim_v01/4.png	NoGoAvo	4	stim_v01/AvoNeg.png	1	7	14	0	75	75	66	None	1		2017_Apr_18_1802	60.0060315056	cfc_SPP1665_Learning	3	19
17	1	5	8	None	stim_v01/WinNeu.png	96	1.1	10	9	stim_v01/2.png	NoGoWin	3	stim_v01/WinPos.png	2	7	15	0	76	76	54	None	1		2017_Apr_18_1802	60.0060315056	cfc_SPP1665_Learning	3	19
13	0.5	5	6	3	stim_v01/WinNeu.png	96	2.1	10	8	stim_v01/3.png	GoWin	1	stim_v01/WinPos.png	1	9	11	0	77	77	14	3	1	0.299943343358	2017_Apr_18_1802	60.0060315056	cfc_SPP1665_Learning	3	19
16	0.5	5	8	None	stim_v01/AvoNeu.png	96	1.1	10	9	stim_v01/4.png	NoGoAvo	4	stim_v01/AvoNeg.png	1	7	14	0	78	78	68	None	1		2017_Apr_18_1802	60.0060315056	cfc_SPP1665_Learning	3	19
13	0.5	5	6	3	stim_v01/AvoNeg.png	160	2.1	11	9	stim_v01/1.png	GoAvo	2	stim_v01/AvoNeu.png	2	9	11	0	79	79	37	3	1	0.733236561253	2017_Apr_18_1802	60.0060315056	cfc_SPP1665_Learning	3	19
