# Supplementary material for: θ-γ Cross-Frequency Transcranial Alternating Current Stimulation over the Trough Impairs Cognitive Control
Source: eNeuro. 2020 Sep 4;7(5):ENEURO.0126-20.2020. doi: 10.1523/ENEURO.0126-20.2020 (PMC7540931; doi:10.1523/ENEURO.0126-20.2020)
Supplement: Extended Data 1 — contains all materials, pseudonymized raw data and analysis scripts used in this study that are freely available at our repository. Download Extended Data 1, ZIP file. [file enu-eN-NWR-0126-20-s02.zip › 2020_cfc_tacs-master/data/raw/1_learning/s_peak/P_2_S_2_cfc_SPP1665_Learning_2017_Mrz_21_1114.csv]

icFbackMarker	blineStop	circleMarker	cRespMarker	cResponse	cFback	trigStimulator	preCueStop	portStop	preCueStart	cue	cType	cueMarker	icFback	prepRespStop	icRespMarker	cFbackMarker	trials.thisRepN	trials.thisTrialN	trials.thisN	trials.thisIndex	buttonBox_Response.keys	buttonBox_Response.corr	buttonBox_Response.rt	date	frameRate	expName	session	participant
																								2017_Mrz_21_1114	60.0024813492	cfc_SPP1665_Learning	2	2
16	1	5	8	None	stim_v01/AvoNeu.png	96	2.1	10	8	stim_v02/4.png	NoGoAvo	4	stim_v01/AvoNeg.png	1	7	14	0	0	0	71	3	0	0.299963083157	2017_Mrz_21_1114	60.0024813492	cfc_SPP1665_Learning	2	2
16	0.5	5	8	None	stim_v01/WinPos.png	96	2.1	10	8	stim_v02/1.png	NoGoWin	3	stim_v01/WinNeu.png	2	7	14	0	1	1	52	3	0	0.266601184297	2017_Mrz_21_1114	60.0024813492	cfc_SPP1665_Learning	2	2
17	0.5	5	8	None	stim_v01/WinNeu.png	160	2.1	11	9	stim_v02/1.png	NoGoWin	3	stim_v01/WinPos.png	2	7	15	0	2	2	53	3	0	0.433265788289	2017_Mrz_21_1114	60.0024813492	cfc_SPP1665_Learning	2	2
12	1	5	6	3	stim_v01/AvoNeu.png	96	1.1	10	9	stim_v02/2.png	GoAvo	2	stim_v01/AvoNeg.png	1	9	10	0	3	3	30	3	1	0.449930286632	2017_Mrz_21_1114	60.0024813492	cfc_SPP1665_Learning	2	2
13	1	5	6	3	stim_v01/AvoNeg.png	160	2.1	11	9	stim_v02/2.png	GoAvo	2	stim_v01/AvoNeu.png	2	9	11	0	4	4	38	3	1	0.816579737513	2017_Mrz_21_1114	60.0024813492	cfc_SPP1665_Learning	2	2
17	1	5	8	None	stim_v01/AvoNeg.png	160	1.1	11	10	stim_v02/4.png	NoGoAvo	4	stim_v01/AvoNeu.png	1	7	15	0	5	5	79	None	1		2017_Mrz_21_1114	60.0024813492	cfc_SPP1665_Learning	2	2
13	0.5	5	6	3	stim_v01/WinNeu.png	96	2.1	10	8	stim_v02/3.png	GoWin	1	stim_v01/WinPos.png	2	9	11	0	6	6	16	3	1	0.416600988091	2017_Mrz_21_1114	60.0024813492	cfc_SPP1665_Learning	2	2
13	1	5	6	3	stim_v01/AvoNeg.png	160	1.1	11	10	stim_v02/2.png	GoAvo	2	stim_v01/AvoNeu.png	1	9	11	0	7	7	36	None	0		2017_Mrz_21_1114	60.0024813492	cfc_SPP1665_Learning	2	2
13	1	5	6	3	stim_v01/WinNeu.png	96	1.1	10	9	stim_v02/3.png	GoWin	1	stim_v01/WinPos.png	1	9	11	0	8	8	17	None	0		2017_Mrz_21_1114	60.0024813492	cfc_SPP1665_Learning	2	2
12	0.5	5	6	3	stim_v01/WinPos.png	96	1.1	10	9	stim_v02/3.png	GoWin	1	stim_v01/WinNeu.png	2	9	10	0	9	9	8	3	1	0.266608126958	2017_Mrz_21_1114	60.0024813492	cfc_SPP1665_Learning	2	2
16	0.5	5	8	None	stim_v01/WinPos.png	160	2.1	11	9	stim_v02/1.png	NoGoWin	3	stim_v01/WinNeu.png	1	7	14	0	10	10	49	None	1		2017_Mrz_21_1114	60.0024813492	cfc_SPP1665_Learning	2	2
13	0.5	5	6	3	stim_v01/WinNeu.png	160	1.1	11	10	stim_v02/3.png	GoWin	1	stim_v01/WinPos.png	1	9	11	0	11	11	14	3	1	0.38334443656	2017_Mrz_21_1114	60.0024813492	cfc_SPP1665_Learning	2	2
13	1	5	6	3	stim_v01/AvoNeg.png	96	2.1	10	8	stim_v02/2.png	GoAvo	2	stim_v01/AvoNeu.png	2	9	11	0	12	12	35	3	1	0.316581397715	2017_Mrz_21_1114	60.0024813492	cfc_SPP1665_Learning	2	2
12	1	5	6	3	stim_v01/WinPos.png	160	2.1	11	9	stim_v02/3.png	GoWin	1	stim_v01/WinNeu.png	2	9	10	0	13	13	12	3	1	0.566588717694	2017_Mrz_21_1114	60.0024813492	cfc_SPP1665_Learning	2	2
16	0.5	5	8	None	stim_v01/WinPos.png	160	1.1	11	10	stim_v02/1.png	NoGoWin	3	stim_v01/WinNeu.png	2	7	14	0	14	14	46	None	1		2017_Mrz_21_1114	60.0024813492	cfc_SPP1665_Learning	2	2
12	0.5	5	6	3	stim_v01/AvoNeu.png	160	1.1	11	10	stim_v02/2.png	GoAvo	2	stim_v01/AvoNeg.png	2	9	10	0	15	15	32	None	0		2017_Mrz_21_1114	60.0024813492	cfc_SPP1665_Learning	2	2
12	0.5	5	6	3	stim_v01/WinPos.png	96	2.1	10	8	stim_v02/3.png	GoWin	1	stim_v01/WinNeu.png	1	9	10	0	16	16	3	3	1	0.399935886039	2017_Mrz_21_1114	60.0024813492	cfc_SPP1665_Learning	2	2
16	1	5	8	None	stim_v01/AvoNeu.png	160	1.1	11	10	stim_v02/4.png	NoGoAvo	4	stim_v01/AvoNeg.png	2	7	14	0	17	17	70	3	0	0.266600278733	2017_Mrz_21_1114	60.0024813492	cfc_SPP1665_Learning	2	2
13	1	5	6	3	stim_v01/AvoNeg.png	160	2.1	11	9	stim_v02/2.png	GoAvo	2	stim_v01/AvoNeu.png	2	9	11	0	18	18	39	None	0		2017_Mrz_21_1114	60.0024813492	cfc_SPP1665_Learning	2	2
16	1	5	8	None	stim_v01/AvoNeu.png	96	1.1	10	9	stim_v02/4.png	NoGoAvo	4	stim_v01/AvoNeg.png	2	7	14	0	19	19	61	3	0	0.449960773968	2017_Mrz_21_1114	60.0024813492	cfc_SPP1665_Learning	2	2
12	1	5	6	3	stim_v01/AvoNeu.png	160	2.1	11	9	stim_v02/2.png	GoAvo	2	stim_v01/AvoNeg.png	2	9	10	0	20	20	29	3	1	0.299924143887	2017_Mrz_21_1114	60.0024813492	cfc_SPP1665_Learning	2	2
16	1	5	8	None	stim_v01/AvoNeu.png	96	2.1	10	8	stim_v02/4.png	NoGoAvo	4	stim_v01/AvoNeg.png	2	7	14	0	21	21	64	None	1		2017_Mrz_21_1114	60.0024813492	cfc_SPP1665_Learning	2	2
13	0.5	5	6	3	stim_v01/WinNeu.png	96	2.1	10	8	stim_v02/3.png	GoWin	1	stim_v01/WinPos.png	2	9	11	0	22	22	19	3	1	0.299906636308	2017_Mrz_21_1114	60.0024813492	cfc_SPP1665_Learning	2	2
12	1	5	6	3	stim_v01/WinPos.png	160	1.1	11	10	stim_v02/3.png	GoWin	1	stim_v01/WinNeu.png	1	9	10	0	23	23	4	3	1	0.466627687149	2017_Mrz_21_1114	60.0024813492	cfc_SPP1665_Learning	2	2
12	0.5	5	6	3	stim_v01/AvoNeu.png	160	2.1	11	9	stim_v02/2.png	GoAvo	2	stim_v01/AvoNeg.png	2	9	10	0	24	24	20	3	1	0.28326628635	2017_Mrz_21_1114	60.0024813492	cfc_SPP1665_Learning	2	2
16	0.5	5	8	None	stim_v01/WinPos.png	160	1.1	11	10	stim_v02/1.png	NoGoWin	3	stim_v01/WinNeu.png	1	7	14	0	25	25	45	None	1		2017_Mrz_21_1114	60.0024813492	cfc_SPP1665_Learning	2	2
12	0.5	5	6	3	stim_v01/AvoNeu.png	96	1.1	10	9	stim_v02/2.png	GoAvo	2	stim_v01/AvoNeg.png	1	9	10	0	26	26	25	3	1	0.36660477637	2017_Mrz_21_1114	60.0024813492	cfc_SPP1665_Learning	2	2
17	1	5	8	None	stim_v01/WinNeu.png	160	1.1	11	10	stim_v02/1.png	NoGoWin	3	stim_v01/WinPos.png	2	7	15	0	27	27	55	3	0	0.783291189371	2017_Mrz_21_1114	60.0024813492	cfc_SPP1665_Learning	2	2
16	0.5	5	8	None	stim_v01/AvoNeu.png	96	1.1	10	9	stim_v02/4.png	NoGoAvo	4	stim_v01/AvoNeg.png	2	7	14	0	28	28	66	None	1		2017_Mrz_21_1114	60.0024813492	cfc_SPP1665_Learning	2	2
12	0.5	5	6	3	stim_v01/AvoNeu.png	160	1.1	11	10	stim_v02/2.png	GoAvo	2	stim_v01/AvoNeg.png	1	9	10	0	29	29	31	3	1	0.383272595116	2017_Mrz_21_1114	60.0024813492	cfc_SPP1665_Learning	2	2
17	1	5	8	None	stim_v01/AvoNeg.png	160	1.1	11	10	stim_v02/4.png	NoGoAvo	4	stim_v01/AvoNeu.png	2	7	15	0	30	30	75	None	1		2017_Mrz_21_1114	60.0024813492	cfc_SPP1665_Learning	2	2
13	1	5	6	3	stim_v01/AvoNeg.png	96	1.1	10	9	stim_v02/2.png	GoAvo	2	stim_v01/AvoNeu.png	1	9	11	0	31	31	34	3	1	0.316595886745	2017_Mrz_21_1114	60.0024813492	cfc_SPP1665_Learning	2	2
13	1	5	6	3	stim_v01/WinNeu.png	96	2.1	10	8	stim_v02/3.png	GoWin	1	stim_v01/WinPos.png	2	9	11	0	32	32	13	3	1	0.266608126958	2017_Mrz_21_1114	60.0024813492	cfc_SPP1665_Learning	2	2
16	1	5	8	None	stim_v01/WinPos.png	96	1.1	10	9	stim_v02/1.png	NoGoWin	3	stim_v01/WinNeu.png	1	7	14	0	33	33	47	3	0	0.283269606753	2017_Mrz_21_1114	60.0024813492	cfc_SPP1665_Learning	2	2
12	0.5	5	6	3	stim_v01/WinPos.png	96	1.1	10	9	stim_v02/3.png	GoWin	1	stim_v01/WinNeu.png	2	9	10	0	34	34	6	None	0		2017_Mrz_21_1114	60.0024813492	cfc_SPP1665_Learning	2	2
17	1	5	8	None	stim_v01/AvoNeg.png	96	2.1	10	8	stim_v02/4.png	NoGoAvo	4	stim_v01/AvoNeu.png	1	7	15	0	35	35	76	None	1		2017_Mrz_21_1114	60.0024813492	cfc_SPP1665_Learning	2	2
16	1	5	8	None	stim_v01/AvoNeu.png	96	2.1	10	8	stim_v02/4.png	NoGoAvo	4	stim_v01/AvoNeg.png	2	7	14	0	36	36	69	3	0	0.299931690257	2017_Mrz_21_1114	60.0024813492	cfc_SPP1665_Learning	2	2
16	0.5	5	8	None	stim_v01/WinPos.png	160	2.1	11	9	stim_v02/1.png	NoGoWin	3	stim_v01/WinNeu.png	2	7	14	0	37	37	44	None	1		2017_Mrz_21_1114	60.0024813492	cfc_SPP1665_Learning	2	2
16	1	5	8	None	stim_v01/AvoNeu.png	96	2.1	10	8	stim_v02/4.png	NoGoAvo	4	stim_v01/AvoNeg.png	1	7	14	0	38	38	62	None	1		2017_Mrz_21_1114	60.0024813492	cfc_SPP1665_Learning	2	2
16	0.5	5	8	None	stim_v01/AvoNeu.png	160	2.1	11	9	stim_v02/4.png	NoGoAvo	4	stim_v01/AvoNeg.png	1	7	14	0	39	39	72	None	1		2017_Mrz_21_1114	60.0024813492	cfc_SPP1665_Learning	2	2
12	1	5	6	3	stim_v01/WinPos.png	160	2.1	11	9	stim_v02/3.png	GoWin	1	stim_v01/WinNeu.png	2	9	10	0	40	40	10	3	1	0.616574062643	2017_Mrz_21_1114	60.0024813492	cfc_SPP1665_Learning	2	2
17	1	5	8	None	stim_v01/AvoNeg.png	96	2.1	10	8	stim_v02/4.png	NoGoAvo	4	stim_v01/AvoNeu.png	1	7	15	0	41	41	78	None	1		2017_Mrz_21_1114	60.0024813492	cfc_SPP1665_Learning	2	2
16	0.5	5	8	None	stim_v01/WinPos.png	96	2.1	10	8	stim_v02/1.png	NoGoWin	3	stim_v01/WinNeu.png	1	7	14	0	42	42	48	3	0	0.366629528463	2017_Mrz_21_1114	60.0024813492	cfc_SPP1665_Learning	2	2
12	1	5	6	3	stim_v01/WinPos.png	96	2.1	10	8	stim_v02/3.png	GoWin	1	stim_v01/WinNeu.png	1	9	10	0	43	43	1	3	1	0.266627445665	2017_Mrz_21_1114	60.0024813492	cfc_SPP1665_Learning	2	2
12	0.5	5	6	3	stim_v01/AvoNeu.png	96	1.1	10	9	stim_v02/2.png	GoAvo	2	stim_v01/AvoNeg.png	1	9	10	0	44	44	26	3	1	0.299938934772	2017_Mrz_21_1114	60.0024813492	cfc_SPP1665_Learning	2	2
16	1	5	8	None	stim_v01/AvoNeu.png	160	1.1	11	10	stim_v02/4.png	NoGoAvo	4	stim_v01/AvoNeg.png	1	7	14	0	45	45	65	None	1		2017_Mrz_21_1114	60.0024813492	cfc_SPP1665_Learning	2	2
16	0.5	5	8	None	stim_v01/WinPos.png	160	2.1	11	9	stim_v02/1.png	NoGoWin	3	stim_v01/WinNeu.png	2	7	14	0	46	46	51	3	0	0.399975127164	2017_Mrz_21_1114	60.0024813492	cfc_SPP1665_Learning	2	2
17	0.5	5	8	None	stim_v01/WinNeu.png	160	1.1	11	10	stim_v02/1.png	NoGoWin	3	stim_v01/WinPos.png	1	7	15	0	47	47	58	None	1		2017_Mrz_21_1114	60.0024813492	cfc_SPP1665_Learning	2	2
12	1	5	6	3	stim_v01/WinPos.png	96	1.1	10	9	stim_v02/3.png	GoWin	1	stim_v01/WinNeu.png	2	9	10	0	48	48	5	3	1	0.266599675023	2017_Mrz_21_1114	60.0024813492	cfc_SPP1665_Learning	2	2
16	1	5	8	None	stim_v01/WinPos.png	160	1.1	11	10	stim_v02/1.png	NoGoWin	3	stim_v01/WinNeu.png	1	7	14	0	49	49	42	None	1		2017_Mrz_21_1114	60.0024813492	cfc_SPP1665_Learning	2	2
17	1	5	8	None	stim_v01/AvoNeg.png	96	2.1	10	8	stim_v02/4.png	NoGoAvo	4	stim_v01/AvoNeu.png	2	7	15	0	50	50	74	3	0	0.316577473602	2017_Mrz_21_1114	60.0024813492	cfc_SPP1665_Learning	2	2
16	0.5	5	8	None	stim_v01/AvoNeu.png	96	1.1	10	9	stim_v02/4.png	NoGoAvo	4	stim_v01/AvoNeg.png	1	7	14	0	51	51	67	3	0	0.316607659083	2017_Mrz_21_1114	60.0024813492	cfc_SPP1665_Learning	2	2
12	0.5	5	6	3	stim_v01/AvoNeu.png	96	1.1	10	9	stim_v02/2.png	GoAvo	2	stim_v01/AvoNeg.png	1	9	10	0	52	52	21	3	1	0.533301075116	2017_Mrz_21_1114	60.0024813492	cfc_SPP1665_Learning	2	2
17	0.5	5	8	None	stim_v01/WinNeu.png	96	1.1	10	9	stim_v02/1.png	NoGoWin	3	stim_v01/WinPos.png	2	7	15	0	53	53	54	None	1		2017_Mrz_21_1114	60.0024813492	cfc_SPP1665_Learning	2	2
17	1	5	8	None	stim_v01/AvoNeg.png	160	1.1	11	10	stim_v02/4.png	NoGoAvo	4	stim_v01/AvoNeu.png	1	7	15	0	54	54	73	None	1		2017_Mrz_21_1114	60.0024813492	cfc_SPP1665_Learning	2	2
12	1	5	6	3	stim_v01/AvoNeu.png	160	2.1	11	9	stim_v02/2.png	GoAvo	2	stim_v01/AvoNeg.png	2	9	10	0	55	55	24	3	1	0.316627279645	2017_Mrz_21_1114	60.0024813492	cfc_SPP1665_Learning	2	2
12	1	5	6	3	stim_v01/AvoNeu.png	96	1.1	10	9	stim_v02/2.png	GoAvo	2	stim_v01/AvoNeg.png	1	9	10	0	56	56	27	3	1	0.56656275818	2017_Mrz_21_1114	60.0024813492	cfc_SPP1665_Learning	2	2
12	0.5	5	6	3	stim_v01/AvoNeu.png	96	1.1	10	9	stim_v02/2.png	GoAvo	2	stim_v01/AvoNeg.png	1	9	10	0	57	57	22	None	0		2017_Mrz_21_1114	60.0024813492	cfc_SPP1665_Learning	2	2
17	1	5	8	None	stim_v01/WinNeu.png	160	1.1	11	10	stim_v02/1.png	NoGoWin	3	stim_v01/WinPos.png	1	7	15	0	58	58	59	3	0	0.333311096696	2017_Mrz_21_1114	60.0024813492	cfc_SPP1665_Learning	2	2
12	0.5	5	6	3	stim_v01/WinPos.png	160	1.1	11	10	stim_v02/3.png	GoWin	1	stim_v01/WinNeu.png	1	9	10	0	59	59	2	3	1	0.449930890342	2017_Mrz_21_1114	60.0024813492	cfc_SPP1665_Learning	2	2
16	0.5	5	8	None	stim_v01/AvoNeu.png	96	2.1	10	8	stim_v02/4.png	NoGoAvo	4	stim_v01/AvoNeg.png	2	7	14	0	60	60	68	None	1		2017_Mrz_21_1114	60.0024813492	cfc_SPP1665_Learning	2	2
16	1	5	8	None	stim_v01/WinPos.png	160	2.1	11	9	stim_v02/1.png	NoGoWin	3	stim_v01/WinNeu.png	1	7	14	0	61	61	40	3	0	0.316612186905	2017_Mrz_21_1114	60.0024813492	cfc_SPP1665_Learning	2	2
16	1	5	8	None	stim_v01/WinPos.png	160	1.1	11	10	stim_v02/1.png	NoGoWin	3	stim_v01/WinNeu.png	2	7	14	0	62	62	43	3	0	0.299945877433	2017_Mrz_21_1114	60.0024813492	cfc_SPP1665_Learning	2	2
12	0.5	5	6	3	stim_v01/WinPos.png	96	2.1	10	8	stim_v02/3.png	GoWin	1	stim_v01/WinNeu.png	1	9	10	0	63	63	11	3	1	0.283244552804	2017_Mrz_21_1114	60.0024813492	cfc_SPP1665_Learning	2	2
12	0.5	5	6	3	stim_v01/WinPos.png	96	2.1	10	8	stim_v02/3.png	GoWin	1	stim_v01/WinNeu.png	1	9	10	0	64	64	0	3	1	0.233270074628	2017_Mrz_21_1114	60.0024813492	cfc_SPP1665_Learning	2	2
16	0.5	5	8	None	stim_v01/AvoNeu.png	160	1.1	11	10	stim_v02/4.png	NoGoAvo	4	stim_v01/AvoNeg.png	1	7	14	0	65	65	63	3	0	0.583248084505	2017_Mrz_21_1114	60.0024813492	cfc_SPP1665_Learning	2	2
12	0.5	5	6	3	stim_v01/AvoNeu.png	160	2.1	11	9	stim_v02/2.png	GoAvo	2	stim_v01/AvoNeg.png	1	9	10	0	66	66	28	3	1	0.249940610067	2017_Mrz_21_1114	60.0024813492	cfc_SPP1665_Learning	2	2
17	1	5	8	None	stim_v01/AvoNeg.png	160	2.1	11	9	stim_v02/4.png	NoGoAvo	4	stim_v01/AvoNeu.png	1	7	15	0	67	67	77	None	1		2017_Mrz_21_1114	60.0024813492	cfc_SPP1665_Learning	2	2
13	1	5	6	3	stim_v01/AvoNeg.png	160	2.1	11	9	stim_v02/2.png	GoAvo	2	stim_v01/AvoNeu.png	2	9	11	0	68	68	33	3	1	0.266595449056	2017_Mrz_21_1114	60.0024813492	cfc_SPP1665_Learning	2	2
17	1	5	8	None	stim_v01/WinNeu.png	96	2.1	10	8	stim_v02/1.png	NoGoWin	3	stim_v01/WinPos.png	1	7	15	0	69	69	56	3	0	0.249943024905	2017_Mrz_21_1114	60.0024813492	cfc_SPP1665_Learning	2	2
13	0.5	5	6	3	stim_v01/WinNeu.png	96	1.1	10	9	stim_v02/3.png	GoWin	1	stim_v01/WinPos.png	2	9	11	0	70	70	18	None	0		2017_Mrz_21_1114	60.0024813492	cfc_SPP1665_Learning	2	2
16	1	5	8	None	stim_v01/WinPos.png	96	1.1	10	9	stim_v02/1.png	NoGoWin	3	stim_v01/WinNeu.png	1	7	14	0	71	71	41	3	0	0.333294796536	2017_Mrz_21_1114	60.0024813492	cfc_SPP1665_Learning	2	2
12	0.5	5	6	3	stim_v01/WinPos.png	160	2.1	11	9	stim_v02/3.png	GoWin	1	stim_v01/WinNeu.png	2	9	10	0	72	72	7	3	1	0.0166267664922	2017_Mrz_21_1114	60.0024813492	cfc_SPP1665_Learning	2	2
13	0.5	5	6	3	stim_v01/AvoNeg.png	160	2.1	11	9	stim_v02/2.png	GoAvo	2	stim_v01/AvoNeu.png	2	9	11	0	73	73	37	3	1	0.28324183611	2017_Mrz_21_1114	60.0024813492	cfc_SPP1665_Learning	2	2
17	0.5	5	8	None	stim_v01/WinNeu.png	160	2.1	11	9	stim_v02/1.png	NoGoWin	3	stim_v01/WinPos.png	2	7	15	0	74	74	57	None	1		2017_Mrz_21_1114	60.0024813492	cfc_SPP1665_Learning	2	2
16	0.5	5	8	None	stim_v01/WinPos.png	96	2.1	10	8	stim_v02/1.png	NoGoWin	3	stim_v01/WinNeu.png	2	7	14	0	75	75	50	3	0	0.249952080549	2017_Mrz_21_1114	60.0024813492	cfc_SPP1665_Learning	2	2
13	0.5	5	6	3	stim_v01/WinNeu.png	160	2.1	11	9	stim_v02/3.png	GoWin	1	stim_v01/WinPos.png	1	9	11	0	76	76	15	3	1	0.299933501386	2017_Mrz_21_1114	60.0024813492	cfc_SPP1665_Learning	2	2
16	0.5	5	8	None	stim_v01/AvoNeu.png	96	1.1	10	9	stim_v02/4.png	NoGoAvo	4	stim_v01/AvoNeg.png	2	7	14	0	77	77	60	3	0	0.266599976878	2017_Mrz_21_1114	60.0024813492	cfc_SPP1665_Learning	2	2
12	0.5	5	6	3	stim_v01/AvoNeu.png	160	1.1	11	10	stim_v02/2.png	GoAvo	2	stim_v01/AvoNeg.png	2	9	10	0	78	78	23	3	1	0.249936685955	2017_Mrz_21_1114	60.0024813492	cfc_SPP1665_Learning	2	2
12	1	5	6	3	stim_v01/WinPos.png	96	1.1	10	9	stim_v02/3.png	GoWin	1	stim_v01/WinNeu.png	2	9	10	0	79	79	9	3	1	0.216603161446	2017_Mrz_21_1114	60.0024813492	cfc_SPP1665_Learning	2	2
