# Supplementary material for: θ-γ Cross-Frequency Transcranial Alternating Current Stimulation over the Trough Impairs Cognitive Control
Source: eNeuro. 2020 Sep 4;7(5):ENEURO.0126-20.2020. doi: 10.1523/ENEURO.0126-20.2020 (PMC7540931; doi:10.1523/ENEURO.0126-20.2020)
Supplement: Extended Data 1 — contains all materials, pseudonymized raw data and analysis scripts used in this study that are freely available at our repository. Download Extended Data 1, ZIP file. [file enu-eN-NWR-0126-20-s02.zip › 2020_cfc_tacs-master/data/raw/1_learning/s_peak/P_20_S_3_cfc_SPP1665_Learning_2017_Mrz_09_1746.csv]

icFbackMarker	blineStop	circleMarker	cRespMarker	cResponse	cFback	trigStimulator	preCueStop	portStop	preCueStart	cue	cType	cueMarker	icFback	prepRespStop	icRespMarker	cFbackMarker	trials.thisRepN	trials.thisTrialN	trials.thisN	trials.thisIndex	buttonBox_Response.keys	buttonBox_Response.corr	buttonBox_Response.rt	date	frameRate	expName	session	participant
																								2017_Mrz_09_1746	60.0043830971	cfc_SPP1665_Learning	3	20
17	0.5	5	8	None	stim_v01/WinNeu.png	96	2.1	10	8	stim_v01/3.png	NoGoWin	3	stim_v01/WinPos.png	1	7	15	0	0	0	55	3	0	0.433288519539	2017_Mrz_09_1746	60.0043830971	cfc_SPP1665_Learning	3	20
13	1	5	6	3	stim_v01/AvoNeg.png	96	1.1	10	9	stim_v01/2.png	GoAvo	2	stim_v01/AvoNeu.png	2	9	11	0	1	1	38	3	1	0.399942287399	2017_Mrz_09_1746	60.0043830971	cfc_SPP1665_Learning	3	20
12	1	5	6	3	stim_v01/WinPos.png	160	1.1	11	10	stim_v01/1.png	GoWin	1	stim_v01/WinNeu.png	1	9	10	0	2	2	4	3	1	0.366584283337	2017_Mrz_09_1746	60.0043830971	cfc_SPP1665_Learning	3	20
16	1	5	8	None	stim_v01/WinPos.png	96	1.1	10	9	stim_v01/3.png	NoGoWin	3	stim_v01/WinNeu.png	2	7	14	0	3	3	48	3	0	0.333257972911	2017_Mrz_09_1746	60.0043830971	cfc_SPP1665_Learning	3	20
13	1	5	6	3	stim_v01/WinNeu.png	160	1.1	11	10	stim_v01/1.png	GoWin	1	stim_v01/WinPos.png	2	9	11	0	4	4	19	3	1	0.383242156278	2017_Mrz_09_1746	60.0043830971	cfc_SPP1665_Learning	3	20
12	0.5	5	6	3	stim_v01/WinPos.png	96	1.1	10	9	stim_v01/1.png	GoWin	1	stim_v01/WinNeu.png	1	9	10	0	5	5	6	None	0		2017_Mrz_09_1746	60.0043830971	cfc_SPP1665_Learning	3	20
16	0.5	5	8	None	stim_v01/AvoNeu.png	96	1.1	10	9	stim_v01/4.png	NoGoAvo	4	stim_v01/AvoNeg.png	1	7	14	0	6	6	61	None	1		2017_Mrz_09_1746	60.0043830971	cfc_SPP1665_Learning	3	20
16	0.5	5	8	None	stim_v01/AvoNeu.png	160	2.1	11	9	stim_v01/4.png	NoGoAvo	4	stim_v01/AvoNeg.png	1	7	14	0	7	7	65	None	1		2017_Mrz_09_1746	60.0043830971	cfc_SPP1665_Learning	3	20
12	0.5	5	6	3	stim_v01/WinPos.png	96	1.1	10	9	stim_v01/1.png	GoWin	1	stim_v01/WinNeu.png	2	9	10	0	8	8	7	3	1	0.533287674376	2017_Mrz_09_1746	60.0043830971	cfc_SPP1665_Learning	3	20
12	1	5	6	3	stim_v01/AvoNeu.png	96	1.1	10	9	stim_v01/2.png	GoAvo	2	stim_v01/AvoNeg.png	1	9	10	0	9	9	26	3	1	0.433309346785	2017_Mrz_09_1746	60.0043830971	cfc_SPP1665_Learning	3	20
17	1	5	8	None	stim_v01/AvoNeg.png	160	2.1	11	9	stim_v01/4.png	NoGoAvo	4	stim_v01/AvoNeu.png	2	7	15	0	10	10	77	None	1		2017_Mrz_09_1746	60.0043830971	cfc_SPP1665_Learning	3	20
13	1	5	6	3	stim_v01/WinNeu.png	160	2.1	11	9	stim_v01/1.png	GoWin	1	stim_v01/WinPos.png	2	9	11	0	11	11	15	3	1	0.399898821843	2017_Mrz_09_1746	60.0043830971	cfc_SPP1665_Learning	3	20
12	0.5	5	6	3	stim_v01/AvoNeu.png	96	2.1	10	8	stim_v01/2.png	GoAvo	2	stim_v01/AvoNeg.png	2	9	10	0	12	12	24	None	0		2017_Mrz_09_1746	60.0043830971	cfc_SPP1665_Learning	3	20
12	0.5	5	6	3	stim_v01/WinPos.png	160	2.1	11	9	stim_v01/1.png	GoWin	1	stim_v01/WinNeu.png	1	9	10	0	13	13	2	3	1	0.433285802942	2017_Mrz_09_1746	60.0043830971	cfc_SPP1665_Learning	3	20
16	1	5	8	None	stim_v01/WinPos.png	160	1.1	11	10	stim_v01/3.png	NoGoWin	3	stim_v01/WinNeu.png	2	7	14	0	14	14	52	None	1		2017_Mrz_09_1746	60.0043830971	cfc_SPP1665_Learning	3	20
12	0.5	5	6	3	stim_v01/WinPos.png	160	1.1	11	10	stim_v01/1.png	GoWin	1	stim_v01/WinNeu.png	1	9	10	0	15	15	5	3	1	0.483254894101	2017_Mrz_09_1746	60.0043830971	cfc_SPP1665_Learning	3	20
13	0.5	5	6	3	stim_v01/AvoNeg.png	96	1.1	10	9	stim_v01/2.png	GoAvo	2	stim_v01/AvoNeu.png	1	9	11	0	16	16	33	3	1	0.733237990828	2017_Mrz_09_1746	60.0043830971	cfc_SPP1665_Learning	3	20
13	0.5	5	6	3	stim_v01/AvoNeg.png	160	1.1	11	10	stim_v01/2.png	GoAvo	2	stim_v01/AvoNeu.png	2	9	11	0	17	17	34	3	1	0.316591950178	2017_Mrz_09_1746	60.0043830971	cfc_SPP1665_Learning	3	20
13	0.5	5	6	3	stim_v01/AvoNeg.png	160	2.1	11	9	stim_v01/2.png	GoAvo	2	stim_v01/AvoNeu.png	2	9	11	0	18	18	35	None	0		2017_Mrz_09_1746	60.0043830971	cfc_SPP1665_Learning	3	20
16	1	5	8	None	stim_v01/AvoNeu.png	160	2.1	11	9	stim_v01/4.png	NoGoAvo	4	stim_v01/AvoNeg.png	2	7	14	0	19	19	63	3	0	0.416556392938	2017_Mrz_09_1746	60.0043830971	cfc_SPP1665_Learning	3	20
17	1	5	8	None	stim_v01/AvoNeg.png	160	2.1	11	9	stim_v01/4.png	NoGoAvo	4	stim_v01/AvoNeu.png	2	7	15	0	20	20	76	None	1		2017_Mrz_09_1746	60.0043830971	cfc_SPP1665_Learning	3	20
16	1	5	8	None	stim_v01/WinPos.png	96	1.1	10	9	stim_v01/3.png	NoGoWin	3	stim_v01/WinNeu.png	1	7	14	0	21	21	40	None	1		2017_Mrz_09_1746	60.0043830971	cfc_SPP1665_Learning	3	20
16	1	5	8	None	stim_v01/AvoNeu.png	96	1.1	10	9	stim_v01/4.png	NoGoAvo	4	stim_v01/AvoNeg.png	1	7	14	0	22	22	64	None	1		2017_Mrz_09_1746	60.0043830971	cfc_SPP1665_Learning	3	20
17	0.5	5	8	None	stim_v01/WinNeu.png	160	2.1	11	9	stim_v01/3.png	NoGoWin	3	stim_v01/WinPos.png	1	7	15	0	23	23	54	None	1		2017_Mrz_09_1746	60.0043830971	cfc_SPP1665_Learning	3	20
12	1	5	6	3	stim_v01/AvoNeu.png	160	1.1	11	10	stim_v01/2.png	GoAvo	2	stim_v01/AvoNeg.png	2	9	10	0	24	24	25	3	1	0.383303128796	2017_Mrz_09_1746	60.0043830971	cfc_SPP1665_Learning	3	20
12	0.5	5	6	3	stim_v01/AvoNeu.png	160	1.1	11	10	stim_v01/2.png	GoAvo	2	stim_v01/AvoNeg.png	2	9	10	0	25	25	28	3	1	0.399901236596	2017_Mrz_09_1746	60.0043830971	cfc_SPP1665_Learning	3	20
16	0.5	5	8	None	stim_v01/AvoNeu.png	96	2.1	10	8	stim_v01/4.png	NoGoAvo	4	stim_v01/AvoNeg.png	2	7	14	0	26	26	71	None	1		2017_Mrz_09_1746	60.0043830971	cfc_SPP1665_Learning	3	20
12	0.5	5	6	3	stim_v01/WinPos.png	160	2.1	11	9	stim_v01/1.png	GoWin	1	stim_v01/WinNeu.png	2	9	10	0	27	27	3	3	1	0.383256342953	2017_Mrz_09_1746	60.0043830971	cfc_SPP1665_Learning	3	20
13	0.5	5	6	3	stim_v01/AvoNeg.png	96	2.1	10	8	stim_v01/2.png	GoAvo	2	stim_v01/AvoNeu.png	2	9	11	0	28	28	39	3	1	0.433250487176	2017_Mrz_09_1746	60.0043830971	cfc_SPP1665_Learning	3	20
16	0.5	5	8	None	stim_v01/WinPos.png	96	1.1	10	9	stim_v01/3.png	NoGoWin	3	stim_v01/WinNeu.png	1	7	14	0	29	29	41	None	1		2017_Mrz_09_1746	60.0043830971	cfc_SPP1665_Learning	3	20
12	0.5	5	6	3	stim_v01/AvoNeu.png	160	1.1	11	10	stim_v01/2.png	GoAvo	2	stim_v01/AvoNeg.png	2	9	10	0	30	30	22	3	1	0.399949229814	2017_Mrz_09_1746	60.0043830971	cfc_SPP1665_Learning	3	20
12	1	5	6	3	stim_v01/AvoNeu.png	96	2.1	10	8	stim_v01/2.png	GoAvo	2	stim_v01/AvoNeg.png	1	9	10	0	31	31	32	3	1	0.433227547021	2017_Mrz_09_1746	60.0043830971	cfc_SPP1665_Learning	3	20
12	1	5	6	3	stim_v01/AvoNeu.png	96	2.1	10	8	stim_v01/2.png	GoAvo	2	stim_v01/AvoNeg.png	1	9	10	0	32	32	29	3	1	0.383296488224	2017_Mrz_09_1746	60.0043830971	cfc_SPP1665_Learning	3	20
12	1	5	6	3	stim_v01/WinPos.png	96	2.1	10	8	stim_v01/1.png	GoWin	1	stim_v01/WinNeu.png	2	9	10	0	33	33	0	3	1	0.349919467982	2017_Mrz_09_1746	60.0043830971	cfc_SPP1665_Learning	3	20
16	0.5	5	8	None	stim_v01/WinPos.png	160	2.1	11	9	stim_v01/3.png	NoGoWin	3	stim_v01/WinNeu.png	2	7	14	0	34	34	47	None	1		2017_Mrz_09_1746	60.0043830971	cfc_SPP1665_Learning	3	20
16	1	5	8	None	stim_v01/WinPos.png	96	2.1	10	8	stim_v01/3.png	NoGoWin	3	stim_v01/WinNeu.png	1	7	14	0	35	35	44	None	1		2017_Mrz_09_1746	60.0043830971	cfc_SPP1665_Learning	3	20
12	1	5	6	3	stim_v01/AvoNeu.png	96	2.1	10	8	stim_v01/2.png	GoAvo	2	stim_v01/AvoNeg.png	2	9	10	0	36	36	20	3	1	0.416597141898	2017_Mrz_09_1746	60.0043830971	cfc_SPP1665_Learning	3	20
16	1	5	8	None	stim_v01/AvoNeu.png	96	1.1	10	9	stim_v01/4.png	NoGoAvo	4	stim_v01/AvoNeg.png	2	7	14	0	37	37	72	None	1		2017_Mrz_09_1746	60.0043830971	cfc_SPP1665_Learning	3	20
16	0.5	5	8	None	stim_v01/WinPos.png	96	1.1	10	9	stim_v01/3.png	NoGoWin	3	stim_v01/WinNeu.png	1	7	14	0	38	38	43	None	1		2017_Mrz_09_1746	60.0043830971	cfc_SPP1665_Learning	3	20
12	0.5	5	6	3	stim_v01/WinPos.png	160	2.1	11	9	stim_v01/1.png	GoWin	1	stim_v01/WinNeu.png	2	9	10	0	39	39	9	3	1	0.483236783452	2017_Mrz_09_1746	60.0043830971	cfc_SPP1665_Learning	3	20
12	0.5	5	6	3	stim_v01/AvoNeu.png	160	2.1	11	9	stim_v01/2.png	GoAvo	2	stim_v01/AvoNeg.png	2	9	10	0	40	40	27	3	1	0.316594364932	2017_Mrz_09_1746	60.0043830971	cfc_SPP1665_Learning	3	20
16	0.5	5	8	None	stim_v01/AvoNeu.png	96	1.1	10	9	stim_v01/4.png	NoGoAvo	4	stim_v01/AvoNeg.png	2	7	14	0	41	41	70	None	1		2017_Mrz_09_1746	60.0043830971	cfc_SPP1665_Learning	3	20
17	1	5	8	None	stim_v01/AvoNeg.png	160	2.1	11	9	stim_v01/4.png	NoGoAvo	4	stim_v01/AvoNeu.png	1	7	15	0	42	42	75	None	1		2017_Mrz_09_1746	60.0043830971	cfc_SPP1665_Learning	3	20
17	1	5	8	None	stim_v01/WinNeu.png	160	2.1	11	9	stim_v01/3.png	NoGoWin	3	stim_v01/WinPos.png	2	7	15	0	43	43	56	None	1		2017_Mrz_09_1746	60.0043830971	cfc_SPP1665_Learning	3	20
13	1	5	6	3	stim_v01/WinNeu.png	96	1.1	10	9	stim_v01/1.png	GoWin	1	stim_v01/WinPos.png	2	9	11	0	44	44	16	3	1	0.366606921649	2017_Mrz_09_1746	60.0043830971	cfc_SPP1665_Learning	3	20
16	1	5	8	None	stim_v01/WinPos.png	160	1.1	11	10	stim_v01/3.png	NoGoWin	3	stim_v01/WinNeu.png	2	7	14	0	45	45	50	None	1		2017_Mrz_09_1746	60.0043830971	cfc_SPP1665_Learning	3	20
16	0.5	5	8	None	stim_v01/AvoNeu.png	160	1.1	11	10	stim_v01/4.png	NoGoAvo	4	stim_v01/AvoNeg.png	2	7	14	0	46	46	60	None	1		2017_Mrz_09_1746	60.0043830971	cfc_SPP1665_Learning	3	20
13	0.5	5	6	3	stim_v01/AvoNeg.png	160	2.1	11	9	stim_v01/2.png	GoAvo	2	stim_v01/AvoNeu.png	1	9	11	0	47	47	36	3	1	0.416631552131	2017_Mrz_09_1746	60.0043830971	cfc_SPP1665_Learning	3	20
12	1	5	6	3	stim_v01/WinPos.png	160	2.1	11	9	stim_v01/1.png	GoWin	1	stim_v01/WinNeu.png	2	9	10	0	48	48	1	3	1	0.44993039474	2017_Mrz_09_1746	60.0043830971	cfc_SPP1665_Learning	3	20
12	0.5	5	6	3	stim_v01/WinPos.png	160	2.1	11	9	stim_v01/1.png	GoWin	1	stim_v01/WinNeu.png	1	9	10	0	49	49	12	3	1	0.483202976908	2017_Mrz_09_1746	60.0043830971	cfc_SPP1665_Learning	3	20
13	1	5	6	3	stim_v01/WinNeu.png	96	2.1	10	8	stim_v01/1.png	GoWin	1	stim_v01/WinPos.png	2	9	11	0	50	50	13	3	1	0.383258154017	2017_Mrz_09_1746	60.0043830971	cfc_SPP1665_Learning	3	20
12	0.5	5	6	3	stim_v01/WinPos.png	96	1.1	10	9	stim_v01/1.png	GoWin	1	stim_v01/WinNeu.png	2	9	10	0	51	51	8	3	1	0.483267269711	2017_Mrz_09_1746	60.0043830971	cfc_SPP1665_Learning	3	20
17	1	5	8	None	stim_v01/AvoNeg.png	96	2.1	10	8	stim_v01/4.png	NoGoAvo	4	stim_v01/AvoNeu.png	1	7	15	0	52	52	78	None	1		2017_Mrz_09_1746	60.0043830971	cfc_SPP1665_Learning	3	20
16	1	5	8	None	stim_v01/WinPos.png	160	2.1	11	9	stim_v01/3.png	NoGoWin	3	stim_v01/WinNeu.png	1	7	14	0	53	53	46	None	1		2017_Mrz_09_1746	60.0043830971	cfc_SPP1665_Learning	3	20
16	1	5	8	None	stim_v01/WinPos.png	160	1.1	11	10	stim_v01/3.png	NoGoWin	3	stim_v01/WinNeu.png	1	7	14	0	54	54	45	None	1		2017_Mrz_09_1746	60.0043830971	cfc_SPP1665_Learning	3	20
12	0.5	5	6	3	stim_v01/WinPos.png	160	1.1	11	10	stim_v01/1.png	GoWin	1	stim_v01/WinNeu.png	1	9	10	0	55	55	11	3	1	0.449894475286	2017_Mrz_09_1746	60.0043830971	cfc_SPP1665_Learning	3	20
13	0.5	5	6	3	stim_v01/AvoNeg.png	96	2.1	10	8	stim_v01/2.png	GoAvo	2	stim_v01/AvoNeu.png	1	9	11	0	56	56	37	3	1	0.549936793836	2017_Mrz_09_1746	60.0043830971	cfc_SPP1665_Learning	3	20
12	0.5	5	6	3	stim_v01/AvoNeu.png	160	1.1	11	10	stim_v01/2.png	GoAvo	2	stim_v01/AvoNeg.png	1	9	10	0	57	57	23	3	1	0.416574503587	2017_Mrz_09_1746	60.0043830971	cfc_SPP1665_Learning	3	20
13	1	5	6	3	stim_v01/WinNeu.png	160	1.1	11	10	stim_v01/1.png	GoWin	1	stim_v01/WinPos.png	2	9	11	0	58	58	17	3	1	0.383253324511	2017_Mrz_09_1746	60.0043830971	cfc_SPP1665_Learning	3	20
12	1	5	6	3	stim_v01/AvoNeu.png	96	1.1	10	9	stim_v01/2.png	GoAvo	2	stim_v01/AvoNeg.png	1	9	10	0	59	59	31	3	1	0.283262923155	2017_Mrz_09_1746	60.0043830971	cfc_SPP1665_Learning	3	20
12	1	5	6	3	stim_v01/WinPos.png	96	1.1	10	9	stim_v01/1.png	GoWin	1	stim_v01/WinNeu.png	2	9	10	0	60	60	10	3	1	0.533243303285	2017_Mrz_09_1746	60.0043830971	cfc_SPP1665_Learning	3	20
17	0.5	5	8	None	stim_v01/WinNeu.png	160	2.1	11	9	stim_v01/3.png	NoGoWin	3	stim_v01/WinPos.png	1	7	15	0	61	61	58	None	1		2017_Mrz_09_1746	60.0043830971	cfc_SPP1665_Learning	3	20
17	1	5	8	None	stim_v01/AvoNeg.png	96	2.1	10	8	stim_v01/4.png	NoGoAvo	4	stim_v01/AvoNeu.png	2	7	15	0	62	62	73	None	1		2017_Mrz_09_1746	60.0043830971	cfc_SPP1665_Learning	3	20
16	0.5	5	8	None	stim_v01/AvoNeu.png	160	1.1	11	10	stim_v01/4.png	NoGoAvo	4	stim_v01/AvoNeg.png	2	7	14	0	63	63	69	None	1		2017_Mrz_09_1746	60.0043830971	cfc_SPP1665_Learning	3	20
13	0.5	5	6	3	stim_v01/WinNeu.png	160	1.1	11	10	stim_v01/1.png	GoWin	1	stim_v01/WinPos.png	2	9	11	0	64	64	14	3	1	0.416500249927	2017_Mrz_09_1746	60.0043830971	cfc_SPP1665_Learning	3	20
17	0.5	5	8	None	stim_v01/WinNeu.png	160	1.1	11	10	stim_v01/3.png	NoGoWin	3	stim_v01/WinPos.png	1	7	15	0	65	65	59	None	1		2017_Mrz_09_1746	60.0043830971	cfc_SPP1665_Learning	3	20
12	0.5	5	6	3	stim_v01/AvoNeu.png	160	1.1	11	10	stim_v01/2.png	GoAvo	2	stim_v01/AvoNeg.png	1	9	10	0	66	66	21	3	1	0.433252600085	2017_Mrz_09_1746	60.0043830971	cfc_SPP1665_Learning	3	20
16	0.5	5	8	None	stim_v01/AvoNeu.png	160	2.1	11	9	stim_v01/4.png	NoGoAvo	4	stim_v01/AvoNeg.png	1	7	14	0	67	67	68	None	1		2017_Mrz_09_1746	60.0043830971	cfc_SPP1665_Learning	3	20
16	1	5	8	None	stim_v01/WinPos.png	160	1.1	11	10	stim_v01/3.png	NoGoWin	3	stim_v01/WinNeu.png	1	7	14	0	68	68	42	None	1		2017_Mrz_09_1746	60.0043830971	cfc_SPP1665_Learning	3	20
17	0.5	5	8	None	stim_v01/AvoNeg.png	96	1.1	10	9	stim_v01/4.png	NoGoAvo	4	stim_v01/AvoNeu.png	1	7	15	0	69	69	79	None	1		2017_Mrz_09_1746	60.0043830971	cfc_SPP1665_Learning	3	20
16	0.5	5	8	None	stim_v01/WinPos.png	96	2.1	10	8	stim_v01/3.png	NoGoWin	3	stim_v01/WinNeu.png	1	7	14	0	70	70	49	None	1		2017_Mrz_09_1746	60.0043830971	cfc_SPP1665_Learning	3	20
17	0.5	5	8	None	stim_v01/AvoNeg.png	96	2.1	10	8	stim_v01/4.png	NoGoAvo	4	stim_v01/AvoNeu.png	2	7	15	0	71	71	74	None	1		2017_Mrz_09_1746	60.0043830971	cfc_SPP1665_Learning	3	20
16	1	5	8	None	stim_v01/AvoNeu.png	96	2.1	10	8	stim_v01/4.png	NoGoAvo	4	stim_v01/AvoNeg.png	1	7	14	0	72	72	67	None	1		2017_Mrz_09_1746	60.0043830971	cfc_SPP1665_Learning	3	20
17	1	5	8	None	stim_v01/WinNeu.png	96	2.1	10	8	stim_v01/3.png	NoGoWin	3	stim_v01/WinPos.png	1	7	15	0	73	73	57	None	1		2017_Mrz_09_1746	60.0043830971	cfc_SPP1665_Learning	3	20
16	1	5	8	None	stim_v01/AvoNeu.png	96	2.1	10	8	stim_v01/4.png	NoGoAvo	4	stim_v01/AvoNeg.png	1	7	14	0	74	74	62	None	1		2017_Mrz_09_1746	60.0043830971	cfc_SPP1665_Learning	3	20
12	1	5	6	3	stim_v01/AvoNeu.png	96	2.1	10	8	stim_v01/2.png	GoAvo	2	stim_v01/AvoNeg.png	1	9	10	0	75	75	30	3	1	0.36663831344	2017_Mrz_09_1746	60.0043830971	cfc_SPP1665_Learning	3	20
17	1	5	8	None	stim_v01/WinNeu.png	160	1.1	11	10	stim_v01/3.png	NoGoWin	3	stim_v01/WinPos.png	2	7	15	0	76	76	53	None	1		2017_Mrz_09_1746	60.0043830971	cfc_SPP1665_Learning	3	20
13	0.5	5	6	3	stim_v01/WinNeu.png	96	1.1	10	9	stim_v01/1.png	GoWin	1	stim_v01/WinPos.png	2	9	11	0	77	77	18	3	1	0.366602393986	2017_Mrz_09_1746	60.0043830971	cfc_SPP1665_Learning	3	20
16	1	5	8	None	stim_v01/AvoNeu.png	96	1.1	10	9	stim_v01/4.png	NoGoAvo	4	stim_v01/AvoNeg.png	1	7	14	0	78	78	66	None	1		2017_Mrz_09_1746	60.0043830971	cfc_SPP1665_Learning	3	20
16	1	5	8	None	stim_v01/WinPos.png	96	2.1	10	8	stim_v01/3.png	NoGoWin	3	stim_v01/WinNeu.png	1	7	14	0	79	79	51	None	1		2017_Mrz_09_1746	60.0043830971	cfc_SPP1665_Learning	3	20
