# Supplementary material for: θ-γ Cross-Frequency Transcranial Alternating Current Stimulation over the Trough Impairs Cognitive Control
Source: eNeuro. 2020 Sep 4;7(5):ENEURO.0126-20.2020. doi: 10.1523/ENEURO.0126-20.2020 (PMC7540931; doi:10.1523/ENEURO.0126-20.2020)
Supplement: Extended Data 1 — contains all materials, pseudonymized raw data and analysis scripts used in this study that are freely available at our repository. Download Extended Data 1, ZIP file. [file enu-eN-NWR-0126-20-s02.zip › 2020_cfc_tacs-master/data/raw/1_learning/s_peak/P_21_S_4_cfc_SPP1665_Learning_2017_Apr_12_1507.csv]

icFbackMarker	blineStop	circleMarker	cRespMarker	cResponse	cFback	trigStimulator	preCueStop	portStop	preCueStart	cue	cType	cueMarker	icFback	prepRespStop	icRespMarker	cFbackMarker	trials.thisRepN	trials.thisTrialN	trials.thisN	trials.thisIndex	buttonBox_Response.keys	buttonBox_Response.corr	buttonBox_Response.rt	date	frameRate	expName	session	participant
																								2017_Apr_12_1507	60.0051076222	cfc_SPP1665_Learning	4	21
17	0.5	5	8	None	stim_v01/AvoNeg.png	160	1.1	11	10	stim_v06/1.png	NoGoAvo	4	stim_v01/AvoNeu.png	2	7	15	0	0	0	76	3	0	0.333266324134	2017_Apr_12_1507	60.0051076222	cfc_SPP1665_Learning	4	21
16	0.5	5	8	None	stim_v01/WinPos.png	160	2.1	11	9	stim_v06/4.png	NoGoWin	3	stim_v01/WinNeu.png	2	7	14	0	1	1	48	3	0	0.266589455166	2017_Apr_12_1507	60.0051076222	cfc_SPP1665_Learning	4	21
16	0.5	5	8	None	stim_v01/AvoNeu.png	160	2.1	11	9	stim_v06/1.png	NoGoAvo	4	stim_v01/AvoNeg.png	1	7	14	0	2	2	61	None	1		2017_Apr_12_1507	60.0051076222	cfc_SPP1665_Learning	4	21
12	1	5	6	3	stim_v01/WinPos.png	160	1.1	11	10	stim_v06/3.png	GoWin	1	stim_v01/WinNeu.png	1	9	10	0	3	3	7	3	1	0.266611489724	2017_Apr_12_1507	60.0051076222	cfc_SPP1665_Learning	4	21
16	0.5	5	8	None	stim_v01/WinPos.png	160	2.1	11	9	stim_v06/4.png	NoGoWin	3	stim_v01/WinNeu.png	1	7	14	0	4	4	45	None	1		2017_Apr_12_1507	60.0051076222	cfc_SPP1665_Learning	4	21
12	0.5	5	6	3	stim_v01/AvoNeu.png	160	1.1	11	10	stim_v06/2.png	GoAvo	2	stim_v01/AvoNeg.png	1	9	10	0	5	5	22	None	0		2017_Apr_12_1507	60.0051076222	cfc_SPP1665_Learning	4	21
13	1	5	6	3	stim_v01/AvoNeg.png	160	2.1	11	9	stim_v06/2.png	GoAvo	2	stim_v01/AvoNeu.png	2	9	11	0	6	6	34	3	1	0.216603611614	2017_Apr_12_1507	60.0051076222	cfc_SPP1665_Learning	4	21
12	1	5	6	3	stim_v01/WinPos.png	160	2.1	11	9	stim_v06/3.png	GoWin	1	stim_v01/WinNeu.png	2	9	10	0	7	7	6	3	1	0.233259623215	2017_Apr_12_1507	60.0051076222	cfc_SPP1665_Learning	4	21
12	0.5	5	6	3	stim_v01/AvoNeu.png	160	2.1	11	9	stim_v06/2.png	GoAvo	2	stim_v01/AvoNeg.png	2	9	10	0	8	8	30	3	1	0.266582210929	2017_Apr_12_1507	60.0051076222	cfc_SPP1665_Learning	4	21
16	1	5	8	None	stim_v01/AvoNeu.png	96	1.1	10	9	stim_v06/1.png	NoGoAvo	4	stim_v01/AvoNeg.png	1	7	14	0	9	9	66	None	1		2017_Apr_12_1507	60.0051076222	cfc_SPP1665_Learning	4	21
12	1	5	6	3	stim_v01/AvoNeu.png	96	2.1	10	8	stim_v06/2.png	GoAvo	2	stim_v01/AvoNeg.png	1	9	10	0	10	10	25	3	1	0.266617224745	2017_Apr_12_1507	60.0051076222	cfc_SPP1665_Learning	4	21
13	0.5	5	6	3	stim_v01/WinNeu.png	96	2.1	10	8	stim_v06/3.png	GoWin	1	stim_v01/WinPos.png	2	9	11	0	11	11	16	3	1	0.266604849172	2017_Apr_12_1507	60.0051076222	cfc_SPP1665_Learning	4	21
13	1	5	6	3	stim_v01/AvoNeg.png	160	2.1	11	9	stim_v06/2.png	GoAvo	2	stim_v01/AvoNeu.png	1	9	11	0	12	12	36	3	1	0.249901146341	2017_Apr_12_1507	60.0051076222	cfc_SPP1665_Learning	4	21
12	0.5	5	6	3	stim_v01/AvoNeu.png	96	2.1	10	8	stim_v06/2.png	GoAvo	2	stim_v01/AvoNeg.png	2	9	10	0	13	13	29	3	1	0.233274111691	2017_Apr_12_1507	60.0051076222	cfc_SPP1665_Learning	4	21
13	1	5	6	3	stim_v01/WinNeu.png	96	2.1	10	8	stim_v06/3.png	GoWin	1	stim_v01/WinPos.png	2	9	11	0	14	14	13	3	1	0.26659156807	2017_Apr_12_1507	60.0051076222	cfc_SPP1665_Learning	4	21
16	1	5	8	None	stim_v01/WinPos.png	96	1.1	10	9	stim_v06/4.png	NoGoWin	3	stim_v01/WinNeu.png	1	7	14	0	15	15	51	None	1		2017_Apr_12_1507	60.0051076222	cfc_SPP1665_Learning	4	21
13	1	5	6	3	stim_v01/AvoNeg.png	160	1.1	11	10	stim_v06/2.png	GoAvo	2	stim_v01/AvoNeu.png	1	9	11	0	16	16	33	3	1	0.283265992107	2017_Apr_12_1507	60.0051076222	cfc_SPP1665_Learning	4	21
16	1	5	8	None	stim_v01/WinPos.png	160	1.1	11	10	stim_v06/4.png	NoGoWin	3	stim_v01/WinNeu.png	1	7	14	0	17	17	43	None	1		2017_Apr_12_1507	60.0051076222	cfc_SPP1665_Learning	4	21
17	1	5	8	None	stim_v01/AvoNeg.png	160	2.1	11	9	stim_v06/1.png	NoGoAvo	4	stim_v01/AvoNeu.png	1	7	15	0	18	18	79	None	1		2017_Apr_12_1507	60.0051076222	cfc_SPP1665_Learning	4	21
16	1	5	8	None	stim_v01/WinPos.png	96	2.1	10	8	stim_v06/4.png	NoGoWin	3	stim_v01/WinNeu.png	2	7	14	0	19	19	42	None	1		2017_Apr_12_1507	60.0051076222	cfc_SPP1665_Learning	4	21
12	0.5	5	6	3	stim_v01/AvoNeu.png	96	2.1	10	8	stim_v06/2.png	GoAvo	2	stim_v01/AvoNeg.png	2	9	10	0	20	20	26	3	1	0.233278337495	2017_Apr_12_1507	60.0051076222	cfc_SPP1665_Learning	4	21
12	1	5	6	3	stim_v01/WinPos.png	96	1.1	10	9	stim_v06/3.png	GoWin	1	stim_v01/WinNeu.png	2	9	10	0	21	21	9	3	1	0.299949773285	2017_Apr_12_1507	60.0051076222	cfc_SPP1665_Learning	4	21
12	0.5	5	6	3	stim_v01/AvoNeu.png	96	2.1	10	8	stim_v06/2.png	GoAvo	2	stim_v01/AvoNeg.png	2	9	10	0	22	22	20	3	1	0.249904164772	2017_Apr_12_1507	60.0051076222	cfc_SPP1665_Learning	4	21
13	1	5	6	3	stim_v01/WinNeu.png	160	2.1	11	9	stim_v06/3.png	GoWin	1	stim_v01/WinPos.png	1	9	11	0	23	23	18	3	1	0.216607535577	2017_Apr_12_1507	60.0051076222	cfc_SPP1665_Learning	4	21
12	0.5	5	6	3	stim_v01/WinPos.png	96	1.1	10	9	stim_v06/3.png	GoWin	1	stim_v01/WinNeu.png	2	9	10	0	24	24	4	3	1	0.3165828448	2017_Apr_12_1507	60.0051076222	cfc_SPP1665_Learning	4	21
17	1	5	8	None	stim_v01/AvoNeg.png	96	1.1	10	9	stim_v06/1.png	NoGoAvo	4	stim_v01/AvoNeu.png	1	7	15	0	25	25	74	None	1		2017_Apr_12_1507	60.0051076222	cfc_SPP1665_Learning	4	21
16	1	5	8	None	stim_v01/AvoNeu.png	160	1.1	11	10	stim_v06/1.png	NoGoAvo	4	stim_v01/AvoNeg.png	1	7	14	0	26	26	72	None	1		2017_Apr_12_1507	60.0051076222	cfc_SPP1665_Learning	4	21
13	1	5	6	3	stim_v01/AvoNeg.png	160	1.1	11	10	stim_v06/2.png	GoAvo	2	stim_v01/AvoNeu.png	2	9	11	0	27	27	38	3	1	0.249956383652	2017_Apr_12_1507	60.0051076222	cfc_SPP1665_Learning	4	21
17	1	5	8	None	stim_v01/AvoNeg.png	96	1.1	10	9	stim_v06/1.png	NoGoAvo	4	stim_v01/AvoNeu.png	1	7	15	0	28	28	73	None	1		2017_Apr_12_1507	60.0051076222	cfc_SPP1665_Learning	4	21
16	0.5	5	8	None	stim_v01/AvoNeu.png	96	1.1	10	9	stim_v06/1.png	NoGoAvo	4	stim_v01/AvoNeg.png	1	7	14	0	29	29	67	None	1		2017_Apr_12_1507	60.0051076222	cfc_SPP1665_Learning	4	21
12	1	5	6	3	stim_v01/WinPos.png	160	2.1	11	9	stim_v06/3.png	GoWin	1	stim_v01/WinNeu.png	1	9	10	0	30	30	12	3	1	0.249944611765	2017_Apr_12_1507	60.0051076222	cfc_SPP1665_Learning	4	21
17	1	5	8	None	stim_v01/WinNeu.png	96	1.1	10	9	stim_v06/4.png	NoGoWin	3	stim_v01/WinPos.png	2	7	15	0	31	31	55	None	1		2017_Apr_12_1507	60.0051076222	cfc_SPP1665_Learning	4	21
16	1	5	8	None	stim_v01/WinPos.png	160	1.1	11	10	stim_v06/4.png	NoGoWin	3	stim_v01/WinNeu.png	2	7	14	0	32	32	41	None	1		2017_Apr_12_1507	60.0051076222	cfc_SPP1665_Learning	4	21
12	1	5	6	3	stim_v01/AvoNeu.png	160	1.1	11	10	stim_v06/2.png	GoAvo	2	stim_v01/AvoNeg.png	1	9	10	0	33	33	28	3	1	0.299955810151	2017_Apr_12_1507	60.0051076222	cfc_SPP1665_Learning	4	21
12	1	5	6	3	stim_v01/AvoNeu.png	160	2.1	11	9	stim_v06/2.png	GoAvo	2	stim_v01/AvoNeg.png	1	9	10	0	34	34	32	3	1	0.266586134891	2017_Apr_12_1507	60.0051076222	cfc_SPP1665_Learning	4	21
12	1	5	6	3	stim_v01/WinPos.png	96	2.1	10	8	stim_v06/3.png	GoWin	1	stim_v01/WinNeu.png	2	9	10	0	35	35	8	3	1	0.216619307463	2017_Apr_12_1507	60.0051076222	cfc_SPP1665_Learning	4	21
13	0.5	5	6	3	stim_v01/WinNeu.png	96	2.1	10	8	stim_v06/3.png	GoWin	1	stim_v01/WinPos.png	2	9	11	0	36	36	14	3	1	0.283263879205	2017_Apr_12_1507	60.0051076222	cfc_SPP1665_Learning	4	21
16	0.5	5	8	None	stim_v01/WinPos.png	96	1.1	10	9	stim_v06/4.png	NoGoWin	3	stim_v01/WinNeu.png	2	7	14	0	37	37	52	None	1		2017_Apr_12_1507	60.0051076222	cfc_SPP1665_Learning	4	21
16	0.5	5	8	None	stim_v01/AvoNeu.png	160	1.1	11	10	stim_v06/1.png	NoGoAvo	4	stim_v01/AvoNeg.png	1	7	14	0	38	38	60	None	1		2017_Apr_12_1507	60.0051076222	cfc_SPP1665_Learning	4	21
17	0.5	5	8	None	stim_v01/WinNeu.png	96	2.1	10	8	stim_v06/4.png	NoGoWin	3	stim_v01/WinPos.png	1	7	15	0	39	39	56	None	1		2017_Apr_12_1507	60.0051076222	cfc_SPP1665_Learning	4	21
12	0.5	5	6	3	stim_v01/WinPos.png	160	2.1	11	9	stim_v06/3.png	GoWin	1	stim_v01/WinNeu.png	2	9	10	0	40	40	11	3	1	0.316632648934	2017_Apr_12_1507	60.0051076222	cfc_SPP1665_Learning	4	21
17	1	5	8	None	stim_v01/WinNeu.png	160	2.1	11	9	stim_v06/4.png	NoGoWin	3	stim_v01/WinPos.png	2	7	15	0	41	41	54	None	1		2017_Apr_12_1507	60.0051076222	cfc_SPP1665_Learning	4	21
16	0.5	5	8	None	stim_v01/AvoNeu.png	96	1.1	10	9	stim_v06/1.png	NoGoAvo	4	stim_v01/AvoNeg.png	2	7	14	0	42	42	71	None	1		2017_Apr_12_1507	60.0051076222	cfc_SPP1665_Learning	4	21
12	0.5	5	6	3	stim_v01/WinPos.png	160	2.1	11	9	stim_v06/3.png	GoWin	1	stim_v01/WinNeu.png	1	9	10	0	43	43	10	3	1	0.283259955242	2017_Apr_12_1507	60.0051076222	cfc_SPP1665_Learning	4	21
16	1	5	8	None	stim_v01/WinPos.png	160	1.1	11	10	stim_v06/4.png	NoGoWin	3	stim_v01/WinNeu.png	1	7	14	0	44	44	47	None	1		2017_Apr_12_1507	60.0051076222	cfc_SPP1665_Learning	4	21
12	0.5	5	6	3	stim_v01/WinPos.png	96	2.1	10	8	stim_v06/3.png	GoWin	1	stim_v01/WinNeu.png	1	9	10	0	45	45	5	3	1	0.299937397713	2017_Apr_12_1507	60.0051076222	cfc_SPP1665_Learning	4	21
16	1	5	8	None	stim_v01/AvoNeu.png	96	2.1	10	8	stim_v06/1.png	NoGoAvo	4	stim_v01/AvoNeg.png	2	7	14	0	46	46	69	None	1		2017_Apr_12_1507	60.0051076222	cfc_SPP1665_Learning	4	21
12	0.5	5	6	3	stim_v01/WinPos.png	96	2.1	10	8	stim_v06/3.png	GoWin	1	stim_v01/WinNeu.png	2	9	10	0	47	47	3	3	1	0.333251533816	2017_Apr_12_1507	60.0051076222	cfc_SPP1665_Learning	4	21
17	1	5	8	None	stim_v01/AvoNeg.png	96	2.1	10	8	stim_v06/1.png	NoGoAvo	4	stim_v01/AvoNeu.png	1	7	15	0	48	48	77	None	1		2017_Apr_12_1507	60.0051076222	cfc_SPP1665_Learning	4	21
17	1	5	8	None	stim_v01/WinNeu.png	96	1.1	10	9	stim_v06/4.png	NoGoWin	3	stim_v01/WinPos.png	2	7	15	0	49	49	58	None	1		2017_Apr_12_1507	60.0051076222	cfc_SPP1665_Learning	4	21
16	1	5	8	None	stim_v01/WinPos.png	160	2.1	11	9	stim_v06/4.png	NoGoWin	3	stim_v01/WinNeu.png	2	7	14	0	50	50	40	None	1		2017_Apr_12_1507	60.0051076222	cfc_SPP1665_Learning	4	21
13	0.5	5	6	3	stim_v01/WinNeu.png	96	1.1	10	9	stim_v06/3.png	GoWin	1	stim_v01/WinPos.png	1	9	11	0	51	51	19	3	1	0.266590964383	2017_Apr_12_1507	60.0051076222	cfc_SPP1665_Learning	4	21
16	0.5	5	8	None	stim_v01/AvoNeu.png	96	1.1	10	9	stim_v06/1.png	NoGoAvo	4	stim_v01/AvoNeg.png	2	7	14	0	52	52	62	None	1		2017_Apr_12_1507	60.0051076222	cfc_SPP1665_Learning	4	21
16	0.5	5	8	None	stim_v01/WinPos.png	160	2.1	11	9	stim_v06/4.png	NoGoWin	3	stim_v01/WinNeu.png	2	7	14	0	53	53	49	None	1		2017_Apr_12_1507	60.0051076222	cfc_SPP1665_Learning	4	21
17	1	5	8	None	stim_v01/AvoNeg.png	160	1.1	11	10	stim_v06/1.png	NoGoAvo	4	stim_v01/AvoNeu.png	2	7	15	0	54	54	78	None	1		2017_Apr_12_1507	60.0051076222	cfc_SPP1665_Learning	4	21
12	1	5	6	3	stim_v01/WinPos.png	160	1.1	11	10	stim_v06/3.png	GoWin	1	stim_v01/WinNeu.png	2	9	10	0	55	55	1	3	1	0.266639862988	2017_Apr_12_1507	60.0051076222	cfc_SPP1665_Learning	4	21
12	1	5	6	3	stim_v01/AvoNeu.png	96	2.1	10	8	stim_v06/2.png	GoAvo	2	stim_v01/AvoNeg.png	1	9	10	0	56	56	23	3	1	0.266581305399	2017_Apr_12_1507	60.0051076222	cfc_SPP1665_Learning	4	21
16	1	5	8	None	stim_v01/WinPos.png	96	2.1	10	8	stim_v06/4.png	NoGoWin	3	stim_v01/WinNeu.png	1	7	14	0	57	57	46	None	1		2017_Apr_12_1507	60.0051076222	cfc_SPP1665_Learning	4	21
13	0.5	5	6	3	stim_v01/AvoNeg.png	96	1.1	10	9	stim_v06/2.png	GoAvo	2	stim_v01/AvoNeu.png	2	9	11	0	58	58	37	3	1	0.233270791415	2017_Apr_12_1507	60.0051076222	cfc_SPP1665_Learning	4	21
13	0.5	5	6	3	stim_v01/WinNeu.png	160	2.1	11	9	stim_v06/3.png	GoWin	1	stim_v01/WinPos.png	1	9	11	0	59	59	15	3	1	0.2665701372	2017_Apr_12_1507	60.0051076222	cfc_SPP1665_Learning	4	21
12	0.5	5	6	3	stim_v01/AvoNeu.png	160	1.1	11	10	stim_v06/2.png	GoAvo	2	stim_v01/AvoNeg.png	2	9	10	0	60	60	24	3	1	0.249925897485	2017_Apr_12_1507	60.0051076222	cfc_SPP1665_Learning	4	21
16	0.5	5	8	None	stim_v01/AvoNeu.png	96	1.1	10	9	stim_v06/1.png	NoGoAvo	4	stim_v01/AvoNeg.png	1	7	14	0	61	61	64	None	1		2017_Apr_12_1507	60.0051076222	cfc_SPP1665_Learning	4	21
13	0.5	5	6	3	stim_v01/AvoNeg.png	96	1.1	10	9	stim_v06/2.png	GoAvo	2	stim_v01/AvoNeu.png	2	9	11	0	62	62	39	3	1	0.266595793874	2017_Apr_12_1507	60.0051076222	cfc_SPP1665_Learning	4	21
16	0.5	5	8	None	stim_v01/AvoNeu.png	160	1.1	11	10	stim_v06/1.png	NoGoAvo	4	stim_v01/AvoNeg.png	2	7	14	0	63	63	65	None	1		2017_Apr_12_1507	60.0051076222	cfc_SPP1665_Learning	4	21
12	0.5	5	6	3	stim_v01/AvoNeu.png	160	2.1	11	9	stim_v06/2.png	GoAvo	2	stim_v01/AvoNeg.png	1	9	10	0	64	64	21	3	1	0.283267501324	2017_Apr_12_1507	60.0051076222	cfc_SPP1665_Learning	4	21
16	0.5	5	8	None	stim_v01/WinPos.png	96	1.1	10	9	stim_v06/4.png	NoGoWin	3	stim_v01/WinNeu.png	2	7	14	0	65	65	50	None	1		2017_Apr_12_1507	60.0051076222	cfc_SPP1665_Learning	4	21
16	1	5	8	None	stim_v01/AvoNeu.png	96	1.1	10	9	stim_v06/1.png	NoGoAvo	4	stim_v01/AvoNeg.png	2	7	14	0	66	66	63	None	1		2017_Apr_12_1507	60.0051076222	cfc_SPP1665_Learning	4	21
17	0.5	5	8	None	stim_v01/WinNeu.png	160	2.1	11	9	stim_v06/4.png	NoGoWin	3	stim_v01/WinPos.png	1	7	15	0	67	67	59	None	1		2017_Apr_12_1507	60.0051076222	cfc_SPP1665_Learning	4	21
12	0.5	5	6	3	stim_v01/AvoNeu.png	96	1.1	10	9	stim_v06/2.png	GoAvo	2	stim_v01/AvoNeg.png	2	9	10	0	68	68	31	3	1	0.299991427652	2017_Apr_12_1507	60.0051076222	cfc_SPP1665_Learning	4	21
17	0.5	5	8	None	stim_v01/WinNeu.png	160	1.1	11	10	stim_v06/4.png	NoGoWin	3	stim_v01/WinPos.png	1	7	15	0	69	69	53	None	1		2017_Apr_12_1507	60.0051076222	cfc_SPP1665_Learning	4	21
17	1	5	8	None	stim_v01/AvoNeg.png	96	2.1	10	8	stim_v06/1.png	NoGoAvo	4	stim_v01/AvoNeu.png	2	7	15	0	70	70	75	None	1		2017_Apr_12_1507	60.0051076222	cfc_SPP1665_Learning	4	21
13	0.5	5	6	3	stim_v01/AvoNeg.png	160	1.1	11	10	stim_v06/2.png	GoAvo	2	stim_v01/AvoNeu.png	1	9	11	0	71	71	35	3	1	0.366595250557	2017_Apr_12_1507	60.0051076222	cfc_SPP1665_Learning	4	21
12	1	5	6	3	stim_v01/AvoNeu.png	160	1.1	11	10	stim_v06/2.png	GoAvo	2	stim_v01/AvoNeg.png	1	9	10	0	72	72	27	3	1	0.316597333275	2017_Apr_12_1507	60.0051076222	cfc_SPP1665_Learning	4	21
17	0.5	5	8	None	stim_v01/WinNeu.png	160	1.1	11	10	stim_v06/4.png	NoGoWin	3	stim_v01/WinPos.png	2	7	15	0	73	73	57	None	1		2017_Apr_12_1507	60.0051076222	cfc_SPP1665_Learning	4	21
16	1	5	8	None	stim_v01/AvoNeu.png	96	2.1	10	8	stim_v06/1.png	NoGoAvo	4	stim_v01/AvoNeg.png	1	7	14	0	74	74	70	None	1		2017_Apr_12_1507	60.0051076222	cfc_SPP1665_Learning	4	21
13	0.5	5	6	3	stim_v01/WinNeu.png	160	1.1	11	10	stim_v06/3.png	GoWin	1	stim_v01/WinPos.png	1	9	11	0	75	75	17	3	1	0.28326810501	2017_Apr_12_1507	60.0051076222	cfc_SPP1665_Learning	4	21
16	1	5	8	None	stim_v01/WinPos.png	96	2.1	10	8	stim_v06/4.png	NoGoWin	3	stim_v01/WinNeu.png	1	7	14	0	76	76	44	None	1		2017_Apr_12_1507	60.0051076222	cfc_SPP1665_Learning	4	21
12	0.5	5	6	3	stim_v01/WinPos.png	96	2.1	10	8	stim_v06/3.png	GoWin	1	stim_v01/WinNeu.png	1	9	10	0	77	77	2	3	1	0.249959402085	2017_Apr_12_1507	60.0051076222	cfc_SPP1665_Learning	4	21
16	0.5	5	8	None	stim_v01/AvoNeu.png	160	2.1	11	9	stim_v06/1.png	NoGoAvo	4	stim_v01/AvoNeg.png	1	7	14	0	78	78	68	None	1		2017_Apr_12_1507	60.0051076222	cfc_SPP1665_Learning	4	21
12	1	5	6	3	stim_v01/WinPos.png	96	1.1	10	9	stim_v06/3.png	GoWin	1	stim_v01/WinNeu.png	2	9	10	0	79	79	0	3	1	0.233313954997	2017_Apr_12_1507	60.0051076222	cfc_SPP1665_Learning	4	21
