# Supplementary material for: θ-γ Cross-Frequency Transcranial Alternating Current Stimulation over the Trough Impairs Cognitive Control
Source: eNeuro. 2020 Sep 4;7(5):ENEURO.0126-20.2020. doi: 10.1523/ENEURO.0126-20.2020 (PMC7540931; doi:10.1523/ENEURO.0126-20.2020)
Supplement: Extended Data 1 — contains all materials, pseudonymized raw data and analysis scripts used in this study that are freely available at our repository. Download Extended Data 1, ZIP file. [file enu-eN-NWR-0126-20-s02.zip › 2020_cfc_tacs-master/data/raw/1_learning/s_peak/P_22_S_5_cfc_SPP1665_Learning_2017_Mrz_14_0910.csv]

icFbackMarker	blineStop	circleMarker	cRespMarker	cResponse	cFback	trigStimulator	preCueStop	portStop	preCueStart	cue	cType	cueMarker	icFback	prepRespStop	icRespMarker	cFbackMarker	trials.thisRepN	trials.thisTrialN	trials.thisN	trials.thisIndex	buttonBox_Response.keys	buttonBox_Response.corr	buttonBox_Response.rt	date	frameRate	expName	session	participant
																								2017_Mrz_14_0910	60.011158167	cfc_SPP1665_Learning	5	22
13	1	5	6	3	stim_v01/WinNeu.png	160	1.1	11	10	stim_v02/4.png	GoWin	1	stim_v01/WinPos.png	2	9	11	0	0	0	19	3	1	0.28328837895	2017_Mrz_14_0910	60.011158167	cfc_SPP1665_Learning	5	22
16	0.5	5	8	None	stim_v01/WinPos.png	160	1.1	11	10	stim_v02/2.png	NoGoWin	3	stim_v01/WinNeu.png	1	7	14	0	1	1	46	3	0	0.333246302129	2017_Mrz_14_0910	60.011158167	cfc_SPP1665_Learning	5	22
16	1	5	8	None	stim_v01/AvoNeu.png	96	2.1	10	8	stim_v02/3.png	NoGoAvo	4	stim_v01/AvoNeg.png	1	7	14	0	2	2	68	3	0	0.249924539418	2017_Mrz_14_0910	60.011158167	cfc_SPP1665_Learning	5	22
17	0.5	5	8	None	stim_v01/WinNeu.png	96	1.1	10	9	stim_v02/2.png	NoGoWin	3	stim_v01/WinPos.png	2	7	15	0	3	3	58	3	0	0.266593178122	2017_Mrz_14_0910	60.011158167	cfc_SPP1665_Learning	5	22
16	0.5	5	8	None	stim_v01/WinPos.png	160	2.1	11	9	stim_v02/2.png	NoGoWin	3	stim_v01/WinNeu.png	2	7	14	0	4	4	49	3	0	0.266587141276	2017_Mrz_14_0910	60.011158167	cfc_SPP1665_Learning	5	22
17	1	5	8	None	stim_v01/WinNeu.png	160	2.1	11	9	stim_v02/2.png	NoGoWin	3	stim_v01/WinPos.png	2	7	15	0	5	5	54	3	0	0.249908541775	2017_Mrz_14_0910	60.011158167	cfc_SPP1665_Learning	5	22
17	0.5	5	8	None	stim_v01/WinNeu.png	160	1.1	11	10	stim_v02/2.png	NoGoWin	3	stim_v01/WinPos.png	2	7	15	0	6	6	53	3	0	0.333254451873	2017_Mrz_14_0910	60.011158167	cfc_SPP1665_Learning	5	22
12	0.5	5	6	3	stim_v01/WinPos.png	96	1.1	10	9	stim_v02/4.png	GoWin	1	stim_v01/WinNeu.png	1	9	10	0	7	7	4	3	1	0.233262541247	2017_Mrz_14_0910	60.011158167	cfc_SPP1665_Learning	5	22
12	1	5	6	3	stim_v01/AvoNeu.png	96	1.1	10	9	stim_v02/1.png	GoAvo	2	stim_v01/AvoNeg.png	2	9	10	0	8	8	24	3	1	0.249940838905	2017_Mrz_14_0910	60.011158167	cfc_SPP1665_Learning	5	22
12	1	5	6	3	stim_v01/AvoNeu.png	160	1.1	11	10	stim_v02/1.png	GoAvo	2	stim_v01/AvoNeg.png	1	9	10	0	9	9	32	3	1	0.299929851843	2017_Mrz_14_0910	60.011158167	cfc_SPP1665_Learning	5	22
13	1	5	6	3	stim_v01/WinNeu.png	160	2.1	11	9	stim_v02/4.png	GoWin	1	stim_v01/WinPos.png	2	9	11	0	10	10	13	3	1	0.31660150897	2017_Mrz_14_0910	60.011158167	cfc_SPP1665_Learning	5	22
16	0.5	5	8	None	stim_v01/WinPos.png	160	1.1	11	10	stim_v02/2.png	NoGoWin	3	stim_v01/WinNeu.png	2	7	14	0	11	11	41	3	0	0.233260126508	2017_Mrz_14_0910	60.011158167	cfc_SPP1665_Learning	5	22
16	0.5	5	8	None	stim_v01/WinPos.png	96	1.1	10	9	stim_v02/2.png	NoGoWin	3	stim_v01/WinNeu.png	1	7	14	0	12	12	48	3	0	0.399915725623	2017_Mrz_14_0910	60.011158167	cfc_SPP1665_Learning	5	22
12	1	5	6	3	stim_v01/WinPos.png	96	2.1	10	8	stim_v02/4.png	GoWin	1	stim_v01/WinNeu.png	1	9	10	0	13	13	10	3	1	0.316565287892	2017_Mrz_14_0910	60.011158167	cfc_SPP1665_Learning	5	22
12	0.5	5	6	3	stim_v01/WinPos.png	96	2.1	10	8	stim_v02/4.png	GoWin	1	stim_v01/WinNeu.png	2	9	10	0	14	14	8	3	1	0.249923633893	2017_Mrz_14_0910	60.011158167	cfc_SPP1665_Learning	5	22
13	0.5	5	6	3	stim_v01/WinNeu.png	96	2.1	10	8	stim_v02/4.png	GoWin	1	stim_v01/WinPos.png	2	9	11	0	15	15	18	3	1	0.349921883207	2017_Mrz_14_0910	60.011158167	cfc_SPP1665_Learning	5	22
12	1	5	6	3	stim_v01/WinPos.png	160	2.1	11	9	stim_v02/4.png	GoWin	1	stim_v01/WinNeu.png	2	9	10	0	16	16	9	3	1	0.233260428351	2017_Mrz_14_0910	60.011158167	cfc_SPP1665_Learning	5	22
13	1	5	6	3	stim_v01/AvoNeg.png	160	2.1	11	9	stim_v02/1.png	GoAvo	2	stim_v01/AvoNeu.png	1	9	11	0	17	17	33	3	1	0.416565046417	2017_Mrz_14_0910	60.011158167	cfc_SPP1665_Learning	5	22
13	1	5	6	3	stim_v01/AvoNeg.png	96	1.1	10	9	stim_v02/1.png	GoAvo	2	stim_v01/AvoNeu.png	2	9	11	0	18	18	34	3	1	0.449918019624	2017_Mrz_14_0910	60.011158167	cfc_SPP1665_Learning	5	22
16	1	5	8	None	stim_v01/AvoNeu.png	160	1.1	11	10	stim_v02/3.png	NoGoAvo	4	stim_v01/AvoNeg.png	1	7	14	0	19	19	67	3	0	0.233262843089	2017_Mrz_14_0910	60.011158167	cfc_SPP1665_Learning	5	22
12	0.5	5	6	3	stim_v01/AvoNeu.png	96	2.1	10	8	stim_v02/1.png	GoAvo	2	stim_v01/AvoNeg.png	2	9	10	0	20	20	25	None	0		2017_Mrz_14_0910	60.011158167	cfc_SPP1665_Learning	5	22
17	0.5	5	8	None	stim_v01/AvoNeg.png	160	2.1	11	9	stim_v02/3.png	NoGoAvo	4	stim_v01/AvoNeu.png	1	7	15	0	21	21	76	3	0	0.366643042474	2017_Mrz_14_0910	60.011158167	cfc_SPP1665_Learning	5	22
13	0.5	5	6	3	stim_v01/WinNeu.png	160	1.1	11	10	stim_v02/4.png	GoWin	1	stim_v01/WinPos.png	1	9	11	0	22	22	15	3	1	0.183267793303	2017_Mrz_14_0910	60.011158167	cfc_SPP1665_Learning	5	22
17	1	5	8	None	stim_v01/AvoNeg.png	96	2.1	10	8	stim_v02/3.png	NoGoAvo	4	stim_v01/AvoNeu.png	2	7	15	0	23	23	74	None	1		2017_Mrz_14_0910	60.011158167	cfc_SPP1665_Learning	5	22
16	1	5	8	None	stim_v01/WinPos.png	160	2.1	11	9	stim_v02/2.png	NoGoWin	3	stim_v01/WinNeu.png	1	7	14	0	24	24	44	3	0	0.24992604863	2017_Mrz_14_0910	60.011158167	cfc_SPP1665_Learning	5	22
12	0.5	5	6	3	stim_v01/AvoNeu.png	160	1.1	11	10	stim_v02/1.png	GoAvo	2	stim_v01/AvoNeg.png	1	9	10	0	25	25	26	3	1	0.316600905286	2017_Mrz_14_0910	60.011158167	cfc_SPP1665_Learning	5	22
12	0.5	5	6	3	stim_v01/WinPos.png	160	1.1	11	10	stim_v02/4.png	GoWin	1	stim_v01/WinNeu.png	1	9	10	0	26	26	7	3	1	0.233280953629	2017_Mrz_14_0910	60.011158167	cfc_SPP1665_Learning	5	22
16	0.5	5	8	None	stim_v01/AvoNeu.png	160	1.1	11	10	stim_v02/3.png	NoGoAvo	4	stim_v01/AvoNeg.png	2	7	14	0	27	27	61	None	1		2017_Mrz_14_0910	60.011158167	cfc_SPP1665_Learning	5	22
16	0.5	5	8	None	stim_v01/WinPos.png	160	1.1	11	10	stim_v02/2.png	NoGoWin	3	stim_v01/WinNeu.png	1	7	14	0	28	28	42	None	1		2017_Mrz_14_0910	60.011158167	cfc_SPP1665_Learning	5	22
13	0.5	5	6	3	stim_v01/AvoNeg.png	160	2.1	11	9	stim_v02/1.png	GoAvo	2	stim_v01/AvoNeu.png	2	9	11	0	29	29	37	3	1	0.233270690989	2017_Mrz_14_0910	60.011158167	cfc_SPP1665_Learning	5	22
16	0.5	5	8	None	stim_v01/WinPos.png	96	1.1	10	9	stim_v02/2.png	NoGoWin	3	stim_v01/WinNeu.png	2	7	14	0	30	30	51	None	1		2017_Mrz_14_0910	60.011158167	cfc_SPP1665_Learning	5	22
17	1	5	8	None	stim_v01/AvoNeg.png	160	2.1	11	9	stim_v02/3.png	NoGoAvo	4	stim_v01/AvoNeu.png	1	7	15	0	31	31	79	None	1		2017_Mrz_14_0910	60.011158167	cfc_SPP1665_Learning	5	22
12	1	5	6	3	stim_v01/WinPos.png	96	1.1	10	9	stim_v02/4.png	GoWin	1	stim_v01/WinNeu.png	2	9	10	0	32	32	11	3	1	0.266593178122	2017_Mrz_14_0910	60.011158167	cfc_SPP1665_Learning	5	22
17	1	5	8	None	stim_v01/AvoNeg.png	96	1.1	10	9	stim_v02/3.png	NoGoAvo	4	stim_v01/AvoNeu.png	1	7	15	0	33	33	75	None	1		2017_Mrz_14_0910	60.011158167	cfc_SPP1665_Learning	5	22
12	1	5	6	3	stim_v01/WinPos.png	96	2.1	10	8	stim_v02/4.png	GoWin	1	stim_v01/WinNeu.png	1	9	10	0	34	34	3	3	1	0.233263446774	2017_Mrz_14_0910	60.011158167	cfc_SPP1665_Learning	5	22
16	0.5	5	8	None	stim_v01/AvoNeu.png	160	1.1	11	10	stim_v02/3.png	NoGoAvo	4	stim_v01/AvoNeg.png	1	7	14	0	35	35	64	3	0	0.316584002116	2017_Mrz_14_0910	60.011158167	cfc_SPP1665_Learning	5	22
13	1	5	6	3	stim_v01/WinNeu.png	160	1.1	11	10	stim_v02/4.png	GoWin	1	stim_v01/WinPos.png	2	9	11	0	36	36	16	3	1	0.316568608157	2017_Mrz_14_0910	60.011158167	cfc_SPP1665_Learning	5	22
16	1	5	8	None	stim_v01/WinPos.png	96	1.1	10	9	stim_v02/2.png	NoGoWin	3	stim_v01/WinNeu.png	2	7	14	0	37	37	47	None	1		2017_Mrz_14_0910	60.011158167	cfc_SPP1665_Learning	5	22
13	1	5	6	3	stim_v01/AvoNeg.png	96	2.1	10	8	stim_v02/1.png	GoAvo	2	stim_v01/AvoNeu.png	2	9	11	0	38	38	39	None	0		2017_Mrz_14_0910	60.011158167	cfc_SPP1665_Learning	5	22
16	0.5	5	8	None	stim_v01/AvoNeu.png	96	1.1	10	9	stim_v02/3.png	NoGoAvo	4	stim_v01/AvoNeg.png	1	7	14	0	39	39	62	3	0	0.249922124681	2017_Mrz_14_0910	60.011158167	cfc_SPP1665_Learning	5	22
12	0.5	5	6	3	stim_v01/WinPos.png	160	2.1	11	9	stim_v02/4.png	GoWin	1	stim_v01/WinNeu.png	2	9	10	0	40	40	6	3	1	0.299928946317	2017_Mrz_14_0910	60.011158167	cfc_SPP1665_Learning	5	22
16	0.5	5	8	None	stim_v01/AvoNeu.png	96	1.1	10	9	stim_v02/3.png	NoGoAvo	4	stim_v01/AvoNeg.png	1	7	14	0	41	41	72	3	0	0.316590340804	2017_Mrz_14_0910	60.011158167	cfc_SPP1665_Learning	5	22
12	0.5	5	6	3	stim_v01/AvoNeu.png	96	1.1	10	9	stim_v02/1.png	GoAvo	2	stim_v01/AvoNeg.png	1	9	10	0	42	42	21	3	1	0.233226018325	2017_Mrz_14_0910	60.011158167	cfc_SPP1665_Learning	5	22
12	1	5	6	3	stim_v01/AvoNeu.png	160	1.1	11	10	stim_v02/1.png	GoAvo	2	stim_v01/AvoNeg.png	2	9	10	0	43	43	27	3	1	0.249917898887	2017_Mrz_14_0910	60.011158167	cfc_SPP1665_Learning	5	22
12	0.5	5	6	3	stim_v01/WinPos.png	160	2.1	11	9	stim_v02/4.png	GoWin	1	stim_v01/WinNeu.png	2	9	10	0	44	44	2	3	1	0.283252459713	2017_Mrz_14_0910	60.011158167	cfc_SPP1665_Learning	5	22
13	1	5	6	3	stim_v01/WinNeu.png	160	2.1	11	9	stim_v02/4.png	GoWin	1	stim_v01/WinPos.png	1	9	11	0	45	45	17	3	1	0.299946453172	2017_Mrz_14_0910	60.011158167	cfc_SPP1665_Learning	5	22
16	1	5	8	None	stim_v01/AvoNeu.png	160	1.1	11	10	stim_v02/3.png	NoGoAvo	4	stim_v01/AvoNeg.png	1	7	14	0	46	46	69	3	0	0.883210865841	2017_Mrz_14_0910	60.011158167	cfc_SPP1665_Learning	5	22
12	1	5	6	3	stim_v01/WinPos.png	96	2.1	10	8	stim_v02/4.png	GoWin	1	stim_v01/WinNeu.png	1	9	10	0	47	47	12	3	1	0.266612194188	2017_Mrz_14_0910	60.011158167	cfc_SPP1665_Learning	5	22
16	1	5	8	None	stim_v01/WinPos.png	160	2.1	11	9	stim_v02/2.png	NoGoWin	3	stim_v01/WinNeu.png	2	7	14	0	48	48	45	None	1		2017_Mrz_14_0910	60.011158167	cfc_SPP1665_Learning	5	22
16	0.5	5	8	None	stim_v01/WinPos.png	96	2.1	10	8	stim_v02/2.png	NoGoWin	3	stim_v01/WinNeu.png	1	7	14	0	49	49	43	None	1		2017_Mrz_14_0910	60.011158167	cfc_SPP1665_Learning	5	22
12	0.5	5	6	3	stim_v01/WinPos.png	96	1.1	10	9	stim_v02/4.png	GoWin	1	stim_v01/WinNeu.png	2	9	10	0	50	50	5	3	1	0.333252640819	2017_Mrz_14_0910	60.011158167	cfc_SPP1665_Learning	5	22
16	1	5	8	None	stim_v01/AvoNeu.png	160	2.1	11	9	stim_v02/3.png	NoGoAvo	4	stim_v01/AvoNeg.png	2	7	14	0	51	51	60	None	1		2017_Mrz_14_0910	60.011158167	cfc_SPP1665_Learning	5	22
12	1	5	6	3	stim_v01/AvoNeu.png	160	1.1	11	10	stim_v02/1.png	GoAvo	2	stim_v01/AvoNeg.png	1	9	10	0	52	52	23	3	1	0.383268517725	2017_Mrz_14_0910	60.011158167	cfc_SPP1665_Learning	5	22
17	0.5	5	8	None	stim_v01/AvoNeg.png	96	2.1	10	8	stim_v02/3.png	NoGoAvo	4	stim_v01/AvoNeu.png	1	7	15	0	53	53	73	None	1		2017_Mrz_14_0910	60.011158167	cfc_SPP1665_Learning	5	22
17	1	5	8	None	stim_v01/WinNeu.png	96	1.1	10	9	stim_v02/2.png	NoGoWin	3	stim_v01/WinPos.png	2	7	15	0	54	54	57	None	1		2017_Mrz_14_0910	60.011158167	cfc_SPP1665_Learning	5	22
13	0.5	5	6	3	stim_v01/AvoNeg.png	160	2.1	11	9	stim_v02/1.png	GoAvo	2	stim_v01/AvoNeu.png	1	9	11	0	55	55	36	3	1	0.266619136562	2017_Mrz_14_0910	60.011158167	cfc_SPP1665_Learning	5	22
17	0.5	5	8	None	stim_v01/WinNeu.png	96	2.1	10	8	stim_v02/2.png	NoGoWin	3	stim_v01/WinPos.png	1	7	15	0	56	56	55	None	1		2017_Mrz_14_0910	60.011158167	cfc_SPP1665_Learning	5	22
12	1	5	6	3	stim_v01/AvoNeu.png	160	1.1	11	10	stim_v02/1.png	GoAvo	2	stim_v01/AvoNeg.png	2	9	10	0	57	57	31	3	1	0.283258798402	2017_Mrz_14_0910	60.011158167	cfc_SPP1665_Learning	5	22
16	1	5	8	None	stim_v01/AvoNeu.png	96	2.1	10	8	stim_v02/3.png	NoGoAvo	4	stim_v01/AvoNeg.png	1	7	14	0	58	58	65	None	1		2017_Mrz_14_0910	60.011158167	cfc_SPP1665_Learning	5	22
16	1	5	8	None	stim_v01/WinPos.png	96	2.1	10	8	stim_v02/2.png	NoGoWin	3	stim_v01/WinNeu.png	2	7	14	0	59	59	50	None	1		2017_Mrz_14_0910	60.011158167	cfc_SPP1665_Learning	5	22
13	0.5	5	6	3	stim_v01/AvoNeg.png	96	1.1	10	9	stim_v02/1.png	GoAvo	2	stim_v01/AvoNeu.png	1	9	11	0	60	60	35	3	1	0.34996383929	2017_Mrz_14_0910	60.011158167	cfc_SPP1665_Learning	5	22
16	0.5	5	8	None	stim_v01/AvoNeu.png	160	2.1	11	9	stim_v02/3.png	NoGoAvo	4	stim_v01/AvoNeg.png	2	7	14	0	61	61	71	None	1		2017_Mrz_14_0910	60.011158167	cfc_SPP1665_Learning	5	22
12	1	5	6	3	stim_v01/AvoNeu.png	160	2.1	11	9	stim_v02/1.png	GoAvo	2	stim_v01/AvoNeg.png	2	9	10	0	62	62	28	3	1	0.249936914955	2017_Mrz_14_0910	60.011158167	cfc_SPP1665_Learning	5	22
17	0.5	5	8	None	stim_v01/AvoNeg.png	96	2.1	10	8	stim_v02/3.png	NoGoAvo	4	stim_v01/AvoNeu.png	1	7	15	0	63	63	77	None	1		2017_Mrz_14_0910	60.011158167	cfc_SPP1665_Learning	5	22
12	0.5	5	6	3	stim_v01/WinPos.png	96	2.1	10	8	stim_v02/4.png	GoWin	1	stim_v01/WinNeu.png	1	9	10	0	64	64	0	3	1	0.21660386334	2017_Mrz_14_0910	60.011158167	cfc_SPP1665_Learning	5	22
12	1	5	6	3	stim_v01/AvoNeu.png	96	2.1	10	8	stim_v02/1.png	GoAvo	2	stim_v01/AvoNeg.png	2	9	10	0	65	65	30	3	1	0.333259583193	2017_Mrz_14_0910	60.011158167	cfc_SPP1665_Learning	5	22
16	0.5	5	8	None	stim_v01/WinPos.png	160	1.1	11	10	stim_v02/2.png	NoGoWin	3	stim_v01/WinNeu.png	1	7	14	0	66	66	52	None	1		2017_Mrz_14_0910	60.011158167	cfc_SPP1665_Learning	5	22
12	1	5	6	3	stim_v01/AvoNeu.png	96	2.1	10	8	stim_v02/1.png	GoAvo	2	stim_v01/AvoNeg.png	2	9	10	0	67	67	20	3	1	0.2332643523	2017_Mrz_14_0910	60.011158167	cfc_SPP1665_Learning	5	22
12	1	5	6	3	stim_v01/AvoNeu.png	96	1.1	10	9	stim_v02/1.png	GoAvo	2	stim_v01/AvoNeg.png	1	9	10	0	68	68	29	3	1	0.366584183221	2017_Mrz_14_0910	60.011158167	cfc_SPP1665_Learning	5	22
17	0.5	5	8	None	stim_v01/AvoNeg.png	96	1.1	10	9	stim_v02/3.png	NoGoAvo	4	stim_v01/AvoNeu.png	2	7	15	0	69	69	78	None	1		2017_Mrz_14_0910	60.011158167	cfc_SPP1665_Learning	5	22
13	0.5	5	6	3	stim_v01/WinNeu.png	96	2.1	10	8	stim_v02/4.png	GoWin	1	stim_v01/WinPos.png	1	9	11	0	70	70	14	3	1	0.216592091489	2017_Mrz_14_0910	60.011158167	cfc_SPP1665_Learning	5	22
12	0.5	5	6	3	stim_v01/WinPos.png	160	2.1	11	9	stim_v02/4.png	GoWin	1	stim_v01/WinNeu.png	2	9	10	0	71	71	1	3	1	0.283252459712	2017_Mrz_14_0910	60.011158167	cfc_SPP1665_Learning	5	22
16	1	5	8	None	stim_v01/AvoNeu.png	96	1.1	10	9	stim_v02/3.png	NoGoAvo	4	stim_v01/AvoNeg.png	1	7	14	0	72	72	70	None	1		2017_Mrz_14_0910	60.011158167	cfc_SPP1665_Learning	5	22
16	1	5	8	None	stim_v01/AvoNeu.png	96	2.1	10	8	stim_v02/3.png	NoGoAvo	4	stim_v01/AvoNeg.png	2	7	14	0	73	73	66	None	1		2017_Mrz_14_0910	60.011158167	cfc_SPP1665_Learning	5	22
17	1	5	8	None	stim_v01/WinNeu.png	160	1.1	11	10	stim_v02/2.png	NoGoWin	3	stim_v01/WinPos.png	1	7	15	0	74	74	56	None	1		2017_Mrz_14_0910	60.011158167	cfc_SPP1665_Learning	5	22
17	1	5	8	None	stim_v01/WinNeu.png	96	1.1	10	9	stim_v02/2.png	NoGoWin	3	stim_v01/WinPos.png	1	7	15	0	75	75	59	None	1		2017_Mrz_14_0910	60.011158167	cfc_SPP1665_Learning	5	22
13	0.5	5	6	3	stim_v01/AvoNeg.png	160	1.1	11	10	stim_v02/1.png	GoAvo	2	stim_v01/AvoNeu.png	2	9	11	0	76	76	38	3	1	0.28326634446	2017_Mrz_14_0910	60.011158167	cfc_SPP1665_Learning	5	22
12	0.5	5	6	3	stim_v01/AvoNeu.png	96	1.1	10	9	stim_v02/1.png	GoAvo	2	stim_v01/AvoNeg.png	2	9	10	0	77	77	22	3	1	0.266595894703	2017_Mrz_14_0910	60.011158167	cfc_SPP1665_Learning	5	22
16	1	5	8	None	stim_v01/AvoNeu.png	160	2.1	11	9	stim_v02/3.png	NoGoAvo	4	stim_v01/AvoNeg.png	2	7	14	0	78	78	63	None	1		2017_Mrz_14_0910	60.011158167	cfc_SPP1665_Learning	5	22
16	0.5	5	8	None	stim_v01/WinPos.png	160	2.1	11	9	stim_v02/2.png	NoGoWin	3	stim_v01/WinNeu.png	1	7	14	0	79	79	40	None	1		2017_Mrz_14_0910	60.011158167	cfc_SPP1665_Learning	5	22
