# Supplementary material for: θ-γ Cross-Frequency Transcranial Alternating Current Stimulation over the Trough Impairs Cognitive Control
Source: eNeuro. 2020 Sep 4;7(5):ENEURO.0126-20.2020. doi: 10.1523/ENEURO.0126-20.2020 (PMC7540931; doi:10.1523/ENEURO.0126-20.2020)
Supplement: Extended Data 1 — contains all materials, pseudonymized raw data and analysis scripts used in this study that are freely available at our repository. Download Extended Data 1, ZIP file. [file enu-eN-NWR-0126-20-s02.zip › 2020_cfc_tacs-master/data/raw/1_learning/s_peak/P_23_S_4_cfc_SPP1665_Learning_2017_Apr_12_0952.csv]

icFbackMarker	blineStop	circleMarker	cRespMarker	cResponse	cFback	trigStimulator	preCueStop	portStop	preCueStart	cue	cType	cueMarker	icFback	prepRespStop	icRespMarker	cFbackMarker	trials.thisRepN	trials.thisTrialN	trials.thisN	trials.thisIndex	buttonBox_Response.keys	buttonBox_Response.corr	buttonBox_Response.rt	date	frameRate	expName	session	participant
																								2017_Apr_12_0952	60.0021190393	cfc_SPP1665_Learning	4	23
12	1	5	6	3	stim_v01/AvoNeu.png	96	2.1	10	8	stim_v04/3.png	GoAvo	2	stim_v01/AvoNeg.png	2	9	10	0	0	0	22	3	1	0.299954813535	2017_Apr_12_0952	60.0021190393	cfc_SPP1665_Learning	4	23
16	1	5	8	None	stim_v01/WinPos.png	160	2.1	11	9	stim_v04/2.png	NoGoWin	3	stim_v01/WinNeu.png	1	7	14	0	1	1	49	3	0	0.316595627025	2017_Apr_12_0952	60.0021190393	cfc_SPP1665_Learning	4	23
16	1	5	8	None	stim_v01/WinPos.png	96	1.1	10	9	stim_v04/2.png	NoGoWin	3	stim_v01/WinNeu.png	2	7	14	0	2	2	51	None	1		2017_Apr_12_0952	60.0021190393	cfc_SPP1665_Learning	4	23
12	1	5	6	3	stim_v01/WinPos.png	160	1.1	11	10	stim_v04/1.png	GoWin	1	stim_v01/WinNeu.png	2	9	10	0	3	3	8	3	1	0.299939419349	2017_Apr_12_0952	60.0021190393	cfc_SPP1665_Learning	4	23
16	0.5	5	8	None	stim_v01/AvoNeu.png	160	2.1	11	9	stim_v04/4.png	NoGoAvo	4	stim_v01/AvoNeg.png	2	7	14	0	4	4	65	3	0	0.316606191663	2017_Apr_12_0952	60.0021190393	cfc_SPP1665_Learning	4	23
13	1	5	6	3	stim_v01/WinNeu.png	160	2.1	11	9	stim_v04/1.png	GoWin	1	stim_v01/WinPos.png	2	9	11	0	5	5	18	3	1	0.316597739953	2017_Apr_12_0952	60.0021190393	cfc_SPP1665_Learning	4	23
13	0.5	5	6	3	stim_v01/AvoNeg.png	96	2.1	10	8	stim_v04/3.png	GoAvo	2	stim_v01/AvoNeu.png	2	9	11	0	6	6	36	3	1	0.299929156558	2017_Apr_12_0952	60.0021190393	cfc_SPP1665_Learning	4	23
16	0.5	5	8	None	stim_v01/AvoNeu.png	96	2.1	10	8	stim_v04/4.png	NoGoAvo	4	stim_v01/AvoNeg.png	1	7	14	0	7	7	64	None	1		2017_Apr_12_0952	60.0021190393	cfc_SPP1665_Learning	4	23
12	0.5	5	6	3	stim_v01/WinPos.png	96	2.1	10	8	stim_v04/1.png	GoWin	1	stim_v01/WinNeu.png	2	9	10	0	8	8	5	3	1	0.316587477162	2017_Apr_12_0952	60.0021190393	cfc_SPP1665_Learning	4	23
17	0.5	5	8	None	stim_v01/AvoNeg.png	96	1.1	10	9	stim_v04/4.png	NoGoAvo	4	stim_v01/AvoNeu.png	2	7	15	0	9	9	77	None	1		2017_Apr_12_0952	60.0021190393	cfc_SPP1665_Learning	4	23
13	1	5	6	3	stim_v01/WinNeu.png	96	2.1	10	8	stim_v04/1.png	GoWin	1	stim_v01/WinPos.png	2	9	11	0	10	10	17	3	1	0.41658901658	2017_Apr_12_0952	60.0021190393	cfc_SPP1665_Learning	4	23
13	1	5	6	3	stim_v01/AvoNeg.png	96	2.1	10	8	stim_v04/3.png	GoAvo	2	stim_v01/AvoNeu.png	2	9	11	0	11	11	34	3	1	0.416592035048	2017_Apr_12_0952	60.0021190393	cfc_SPP1665_Learning	4	23
12	1	5	6	3	stim_v01/WinPos.png	160	1.1	11	10	stim_v04/1.png	GoWin	1	stim_v01/WinNeu.png	1	9	10	0	12	12	10	3	1	0.549918667382	2017_Apr_12_0952	60.0021190393	cfc_SPP1665_Learning	4	23
17	0.5	5	8	None	stim_v01/WinNeu.png	96	1.1	10	9	stim_v04/2.png	NoGoWin	3	stim_v01/WinPos.png	1	7	15	0	13	13	58	None	1		2017_Apr_12_0952	60.0021190393	cfc_SPP1665_Learning	4	23
16	1	5	8	None	stim_v01/AvoNeu.png	160	1.1	11	10	stim_v04/4.png	NoGoAvo	4	stim_v01/AvoNeg.png	1	7	14	0	14	14	67	None	1		2017_Apr_12_0952	60.0021190393	cfc_SPP1665_Learning	4	23
13	1	5	6	3	stim_v01/WinNeu.png	160	1.1	11	10	stim_v04/1.png	GoWin	1	stim_v01/WinPos.png	1	9	11	0	15	15	14	3	1	0.333284736	2017_Apr_12_0952	60.0021190393	cfc_SPP1665_Learning	4	23
13	1	5	6	3	stim_v01/WinNeu.png	160	2.1	11	9	stim_v04/1.png	GoWin	1	stim_v01/WinPos.png	2	9	11	0	16	16	19	3	1	0.299938211962	2017_Apr_12_0952	60.0021190393	cfc_SPP1665_Learning	4	23
16	1	5	8	None	stim_v01/WinPos.png	160	1.1	11	10	stim_v04/2.png	NoGoWin	3	stim_v01/WinNeu.png	2	7	14	0	17	17	47	None	1		2017_Apr_12_0952	60.0021190393	cfc_SPP1665_Learning	4	23
12	0.5	5	6	3	stim_v01/AvoNeu.png	96	1.1	10	9	stim_v04/3.png	GoAvo	2	stim_v01/AvoNeg.png	1	9	10	0	18	18	30	3	1	0.38323887038	2017_Apr_12_0952	60.0021190393	cfc_SPP1665_Learning	4	23
16	1	5	8	None	stim_v01/WinPos.png	160	2.1	11	9	stim_v04/2.png	NoGoWin	3	stim_v01/WinNeu.png	2	7	14	0	19	19	43	None	1		2017_Apr_12_0952	60.0021190393	cfc_SPP1665_Learning	4	23
17	1	5	8	None	stim_v01/AvoNeg.png	96	1.1	10	9	stim_v04/4.png	NoGoAvo	4	stim_v01/AvoNeu.png	2	7	15	0	20	20	73	None	1		2017_Apr_12_0952	60.0021190393	cfc_SPP1665_Learning	4	23
16	0.5	5	8	None	stim_v01/AvoNeu.png	160	1.1	11	10	stim_v04/4.png	NoGoAvo	4	stim_v01/AvoNeg.png	2	7	14	0	21	21	69	None	1		2017_Apr_12_0952	60.0021190393	cfc_SPP1665_Learning	4	23
12	1	5	6	3	stim_v01/WinPos.png	96	2.1	10	8	stim_v04/1.png	GoWin	1	stim_v01/WinNeu.png	1	9	10	0	22	22	4	None	0		2017_Apr_12_0952	60.0021190393	cfc_SPP1665_Learning	4	23
17	0.5	5	8	None	stim_v01/WinNeu.png	160	2.1	11	9	stim_v04/2.png	NoGoWin	3	stim_v01/WinPos.png	1	7	15	0	23	23	54	None	1		2017_Apr_12_0952	60.0021190393	cfc_SPP1665_Learning	4	23
12	0.5	5	6	3	stim_v01/AvoNeu.png	96	2.1	10	8	stim_v04/3.png	GoAvo	2	stim_v01/AvoNeg.png	1	9	10	0	24	24	29	3	1	0.616582134473	2017_Apr_12_0952	60.0021190393	cfc_SPP1665_Learning	4	23
13	0.5	5	6	3	stim_v01/AvoNeg.png	96	1.1	10	9	stim_v04/3.png	GoAvo	2	stim_v01/AvoNeu.png	2	9	11	0	25	25	38	3	1	0.399926168276	2017_Apr_12_0952	60.0021190393	cfc_SPP1665_Learning	4	23
17	0.5	5	8	None	stim_v01/AvoNeg.png	160	1.1	11	10	stim_v04/4.png	NoGoAvo	4	stim_v01/AvoNeu.png	2	7	15	0	26	26	75	None	1		2017_Apr_12_0952	60.0021190393	cfc_SPP1665_Learning	4	23
17	0.5	5	8	None	stim_v01/WinNeu.png	160	1.1	11	10	stim_v04/2.png	NoGoWin	3	stim_v01/WinPos.png	1	7	15	0	27	27	59	None	1		2017_Apr_12_0952	60.0021190393	cfc_SPP1665_Learning	4	23
16	0.5	5	8	None	stim_v01/WinPos.png	96	2.1	10	8	stim_v04/2.png	NoGoWin	3	stim_v01/WinNeu.png	1	7	14	0	28	28	46	None	1		2017_Apr_12_0952	60.0021190393	cfc_SPP1665_Learning	4	23
17	0.5	5	8	None	stim_v01/WinNeu.png	96	2.1	10	8	stim_v04/2.png	NoGoWin	3	stim_v01/WinPos.png	1	7	15	0	29	29	56	None	1		2017_Apr_12_0952	60.0021190393	cfc_SPP1665_Learning	4	23
12	1	5	6	3	stim_v01/AvoNeu.png	160	2.1	11	9	stim_v04/3.png	GoAvo	2	stim_v01/AvoNeg.png	1	9	10	0	30	30	21	3	1	0.283294681852	2017_Apr_12_0952	60.0021190393	cfc_SPP1665_Learning	4	23
16	0.5	5	8	None	stim_v01/WinPos.png	96	2.1	10	8	stim_v04/2.png	NoGoWin	3	stim_v01/WinNeu.png	1	7	14	0	31	31	45	None	1		2017_Apr_12_0952	60.0021190393	cfc_SPP1665_Learning	4	23
12	1	5	6	3	stim_v01/AvoNeu.png	160	2.1	11	9	stim_v04/3.png	GoAvo	2	stim_v01/AvoNeg.png	1	9	10	0	32	32	23	3	1	0.383248831325	2017_Apr_12_0952	60.0021190393	cfc_SPP1665_Learning	4	23
16	0.5	5	8	None	stim_v01/AvoNeu.png	160	2.1	11	9	stim_v04/4.png	NoGoAvo	4	stim_v01/AvoNeg.png	2	7	14	0	33	33	66	None	1		2017_Apr_12_0952	60.0021190393	cfc_SPP1665_Learning	4	23
17	0.5	5	8	None	stim_v01/AvoNeg.png	96	1.1	10	9	stim_v04/4.png	NoGoAvo	4	stim_v01/AvoNeu.png	2	7	15	0	34	34	78	None	1		2017_Apr_12_0952	60.0021190393	cfc_SPP1665_Learning	4	23
13	1	5	6	3	stim_v01/WinNeu.png	160	1.1	11	10	stim_v04/1.png	GoWin	1	stim_v01/WinPos.png	1	9	11	0	35	35	13	3	1	0.28327325073	2017_Apr_12_0952	60.0021190393	cfc_SPP1665_Learning	4	23
12	0.5	5	6	3	stim_v01/AvoNeu.png	160	2.1	11	9	stim_v04/3.png	GoAvo	2	stim_v01/AvoNeg.png	2	9	10	0	36	36	20	3	1	0.299933986107	2017_Apr_12_0952	60.0021190393	cfc_SPP1665_Learning	4	23
16	0.5	5	8	None	stim_v01/AvoNeu.png	160	1.1	11	10	stim_v04/4.png	NoGoAvo	4	stim_v01/AvoNeg.png	1	7	14	0	37	37	61	None	1		2017_Apr_12_0952	60.0021190393	cfc_SPP1665_Learning	4	23
12	0.5	5	6	3	stim_v01/WinPos.png	96	1.1	10	9	stim_v04/1.png	GoWin	1	stim_v01/WinNeu.png	1	9	10	0	38	38	9	None	0		2017_Apr_12_0952	60.0021190393	cfc_SPP1665_Learning	4	23
16	1	5	8	None	stim_v01/WinPos.png	96	2.1	10	8	stim_v04/2.png	NoGoWin	3	stim_v01/WinNeu.png	1	7	14	0	39	39	50	None	1		2017_Apr_12_0952	60.0021190393	cfc_SPP1665_Learning	4	23
16	0.5	5	8	None	stim_v01/WinPos.png	96	2.1	10	8	stim_v04/2.png	NoGoWin	3	stim_v01/WinNeu.png	1	7	14	0	40	40	44	None	1		2017_Apr_12_0952	60.0021190393	cfc_SPP1665_Learning	4	23
12	1	5	6	3	stim_v01/WinPos.png	96	1.1	10	9	stim_v04/1.png	GoWin	1	stim_v01/WinNeu.png	2	9	10	0	41	41	7	3	1	0.28328351352	2017_Apr_12_0952	60.0021190393	cfc_SPP1665_Learning	4	23
12	0.5	5	6	3	stim_v01/WinPos.png	96	1.1	10	9	stim_v04/1.png	GoWin	1	stim_v01/WinNeu.png	1	9	10	0	42	42	0	3	1	0.399924357194	2017_Apr_12_0952	60.0021190393	cfc_SPP1665_Learning	4	23
13	1	5	6	3	stim_v01/WinNeu.png	96	1.1	10	9	stim_v04/1.png	GoWin	1	stim_v01/WinPos.png	2	9	11	0	43	43	15	3	1	0.33325938087	2017_Apr_12_0952	60.0021190393	cfc_SPP1665_Learning	4	23
16	0.5	5	8	None	stim_v01/AvoNeu.png	160	1.1	11	10	stim_v04/4.png	NoGoAvo	4	stim_v01/AvoNeg.png	2	7	14	0	44	44	68	None	1		2017_Apr_12_0952	60.0021190393	cfc_SPP1665_Learning	4	23
17	0.5	5	8	None	stim_v01/AvoNeg.png	160	1.1	11	10	stim_v04/4.png	NoGoAvo	4	stim_v01/AvoNeu.png	1	7	15	0	45	45	76	None	1		2017_Apr_12_0952	60.0021190393	cfc_SPP1665_Learning	4	23
13	1	5	6	3	stim_v01/WinNeu.png	160	2.1	11	9	stim_v04/1.png	GoWin	1	stim_v01/WinPos.png	2	9	11	0	46	46	16	3	1	0.266604063643	2017_Apr_12_0952	60.0021190393	cfc_SPP1665_Learning	4	23
12	0.5	5	6	3	stim_v01/WinPos.png	160	2.1	11	9	stim_v04/1.png	GoWin	1	stim_v01/WinNeu.png	2	9	10	0	47	47	1	3	1	0.316608304591	2017_Apr_12_0952	60.0021190393	cfc_SPP1665_Learning	4	23
13	1	5	6	3	stim_v01/AvoNeg.png	96	1.1	10	9	stim_v04/3.png	GoAvo	2	stim_v01/AvoNeu.png	1	9	11	0	48	48	33	3	1	0.349939434442	2017_Apr_12_0952	60.0021190393	cfc_SPP1665_Learning	4	23
12	1	5	6	3	stim_v01/WinPos.png	160	2.1	11	9	stim_v04/1.png	GoWin	1	stim_v01/WinNeu.png	1	9	10	0	49	49	3	None	0		2017_Apr_12_0952	60.0021190393	cfc_SPP1665_Learning	4	23
13	0.5	5	6	3	stim_v01/AvoNeg.png	96	1.1	10	9	stim_v04/3.png	GoAvo	2	stim_v01/AvoNeu.png	2	9	11	0	50	50	35	3	1	0.266595611933	2017_Apr_12_0952	60.0021190393	cfc_SPP1665_Learning	4	23
12	0.5	5	6	3	stim_v01/AvoNeu.png	96	2.1	10	8	stim_v04/3.png	GoAvo	2	stim_v01/AvoNeg.png	2	9	10	0	51	51	31	3	1	0.299951795068	2017_Apr_12_0952	60.0021190393	cfc_SPP1665_Learning	4	23
16	0.5	5	8	None	stim_v01/AvoNeu.png	96	1.1	10	9	stim_v04/4.png	NoGoAvo	4	stim_v01/AvoNeg.png	2	7	14	0	52	52	71	None	1		2017_Apr_12_0952	60.0021190393	cfc_SPP1665_Learning	4	23
16	0.5	5	8	None	stim_v01/AvoNeu.png	96	1.1	10	9	stim_v04/4.png	NoGoAvo	4	stim_v01/AvoNeg.png	1	7	14	0	53	53	63	None	1		2017_Apr_12_0952	60.0021190393	cfc_SPP1665_Learning	4	23
17	1	5	8	None	stim_v01/AvoNeg.png	160	1.1	11	10	stim_v04/4.png	NoGoAvo	4	stim_v01/AvoNeu.png	1	7	15	0	54	54	79	None	1		2017_Apr_12_0952	60.0021190393	cfc_SPP1665_Learning	4	23
12	1	5	6	3	stim_v01/WinPos.png	160	2.1	11	9	stim_v04/1.png	GoWin	1	stim_v01/WinNeu.png	1	9	10	0	55	55	11	3	1	0.366637296975	2017_Apr_12_0952	60.0021190393	cfc_SPP1665_Learning	4	23
16	0.5	5	8	None	stim_v01/WinPos.png	160	2.1	11	9	stim_v04/2.png	NoGoWin	3	stim_v01/WinNeu.png	2	7	14	0	56	56	40	None	1		2017_Apr_12_0952	60.0021190393	cfc_SPP1665_Learning	4	23
16	1	5	8	None	stim_v01/AvoNeu.png	96	1.1	10	9	stim_v04/4.png	NoGoAvo	4	stim_v01/AvoNeg.png	1	7	14	0	57	57	60	None	1		2017_Apr_12_0952	60.0021190393	cfc_SPP1665_Learning	4	23
12	1	5	6	3	stim_v01/AvoNeu.png	160	1.1	11	10	stim_v04/3.png	GoAvo	2	stim_v01/AvoNeg.png	1	9	10	0	58	58	26	3	1	0.24993819687	2017_Apr_12_0952	60.0021190393	cfc_SPP1665_Learning	4	23
17	1	5	8	None	stim_v01/WinNeu.png	96	2.1	10	8	stim_v04/2.png	NoGoWin	3	stim_v01/WinPos.png	1	7	15	0	59	59	55	None	1		2017_Apr_12_0952	60.0021190393	cfc_SPP1665_Learning	4	23
17	1	5	8	None	stim_v01/WinNeu.png	96	2.1	10	8	stim_v04/2.png	NoGoWin	3	stim_v01/WinPos.png	1	7	15	0	60	60	53	None	1		2017_Apr_12_0952	60.0021190393	cfc_SPP1665_Learning	4	23
12	1	5	6	3	stim_v01/AvoNeu.png	160	2.1	11	9	stim_v04/3.png	GoAvo	2	stim_v01/AvoNeg.png	1	9	10	0	61	61	32	3	1	0.88322906036	2017_Apr_12_0952	60.0021190393	cfc_SPP1665_Learning	4	23
12	1	5	6	3	stim_v01/AvoNeu.png	160	2.1	11	9	stim_v04/3.png	GoAvo	2	stim_v01/AvoNeg.png	1	9	10	0	62	62	25	3	1	0.266607383957	2017_Apr_12_0952	60.0021190393	cfc_SPP1665_Learning	4	23
16	0.5	5	8	None	stim_v01/WinPos.png	160	1.1	11	10	stim_v04/2.png	NoGoWin	3	stim_v01/WinNeu.png	2	7	14	0	63	63	52	None	1		2017_Apr_12_0952	60.0021190393	cfc_SPP1665_Learning	4	23
12	0.5	5	6	3	stim_v01/AvoNeu.png	96	1.1	10	9	stim_v04/3.png	GoAvo	2	stim_v01/AvoNeg.png	1	9	10	0	64	64	27	3	1	0.29993277872	2017_Apr_12_0952	60.0021190393	cfc_SPP1665_Learning	4	23
16	0.5	5	8	None	stim_v01/AvoNeu.png	160	1.1	11	10	stim_v04/4.png	NoGoAvo	4	stim_v01/AvoNeg.png	2	7	14	0	65	65	62	None	1		2017_Apr_12_0952	60.0021190393	cfc_SPP1665_Learning	4	23
16	1	5	8	None	stim_v01/AvoNeu.png	160	2.1	11	9	stim_v04/4.png	NoGoAvo	4	stim_v01/AvoNeg.png	2	7	14	0	66	66	70	None	1		2017_Apr_12_0952	60.0021190393	cfc_SPP1665_Learning	4	23
12	0.5	5	6	3	stim_v01/AvoNeu.png	96	2.1	10	8	stim_v04/3.png	GoAvo	2	stim_v01/AvoNeg.png	2	9	10	0	67	67	24	3	1	0.299995261006	2017_Apr_12_0952	60.0021190393	cfc_SPP1665_Learning	4	23
12	0.5	5	6	3	stim_v01/WinPos.png	160	2.1	11	9	stim_v04/1.png	GoWin	1	stim_v01/WinNeu.png	1	9	10	0	68	68	6	3	1	0.66659482713	2017_Apr_12_0952	60.0021190393	cfc_SPP1665_Learning	4	23
16	0.5	5	8	None	stim_v01/AvoNeu.png	160	1.1	11	10	stim_v04/4.png	NoGoAvo	4	stim_v01/AvoNeg.png	2	7	14	0	69	69	72	None	1		2017_Apr_12_0952	60.0021190393	cfc_SPP1665_Learning	4	23
17	0.5	5	8	None	stim_v01/WinNeu.png	96	1.1	10	9	stim_v04/2.png	NoGoWin	3	stim_v01/WinPos.png	1	7	15	0	70	70	57	None	1		2017_Apr_12_0952	60.0021190393	cfc_SPP1665_Learning	4	23
16	0.5	5	8	None	stim_v01/WinPos.png	96	2.1	10	8	stim_v04/2.png	NoGoWin	3	stim_v01/WinNeu.png	2	7	14	0	71	71	41	None	1		2017_Apr_12_0952	60.0021190393	cfc_SPP1665_Learning	4	23
16	1	5	8	None	stim_v01/WinPos.png	96	2.1	10	8	stim_v04/2.png	NoGoWin	3	stim_v01/WinNeu.png	1	7	14	0	72	72	48	None	1		2017_Apr_12_0952	60.0021190393	cfc_SPP1665_Learning	4	23
13	1	5	6	3	stim_v01/AvoNeg.png	96	1.1	10	9	stim_v04/3.png	GoAvo	2	stim_v01/AvoNeu.png	2	9	11	0	73	73	39	3	1	0.283290757844	2017_Apr_12_0952	60.0021190393	cfc_SPP1665_Learning	4	23
12	1	5	6	3	stim_v01/AvoNeu.png	96	2.1	10	8	stim_v04/3.png	GoAvo	2	stim_v01/AvoNeg.png	1	9	10	0	74	74	28	3	1	0.416593846129	2017_Apr_12_0952	60.0021190393	cfc_SPP1665_Learning	4	23
17	1	5	8	None	stim_v01/AvoNeg.png	160	1.1	11	10	stim_v04/4.png	NoGoAvo	4	stim_v01/AvoNeu.png	2	7	15	0	75	75	74	None	1		2017_Apr_12_0952	60.0021190393	cfc_SPP1665_Learning	4	23
12	1	5	6	3	stim_v01/WinPos.png	96	1.1	10	9	stim_v04/1.png	GoWin	1	stim_v01/WinNeu.png	1	9	10	0	76	76	2	3	1	0.316602871348	2017_Apr_12_0952	60.0021190393	cfc_SPP1665_Learning	4	23
16	1	5	8	None	stim_v01/WinPos.png	160	2.1	11	9	stim_v04/2.png	NoGoWin	3	stim_v01/WinNeu.png	2	7	14	0	77	77	42	None	1		2017_Apr_12_0952	60.0021190393	cfc_SPP1665_Learning	4	23
13	1	5	6	3	stim_v01/AvoNeg.png	160	1.1	11	10	stim_v04/3.png	GoAvo	2	stim_v01/AvoNeu.png	2	9	11	0	78	78	37	3	1	0.299917082687	2017_Apr_12_0952	60.0021190393	cfc_SPP1665_Learning	4	23
12	0.5	5	6	3	stim_v01/WinPos.png	160	1.1	11	10	stim_v04/1.png	GoWin	1	stim_v01/WinNeu.png	2	9	10	0	79	79	12	3	1	0.266601950715	2017_Apr_12_0952	60.0021190393	cfc_SPP1665_Learning	4	23
