# Supplementary material for: θ-γ Cross-Frequency Transcranial Alternating Current Stimulation over the Trough Impairs Cognitive Control
Source: eNeuro. 2020 Sep 4;7(5):ENEURO.0126-20.2020. doi: 10.1523/ENEURO.0126-20.2020 (PMC7540931; doi:10.1523/ENEURO.0126-20.2020)
Supplement: Extended Data 1 — contains all materials, pseudonymized raw data and analysis scripts used in this study that are freely available at our repository. Download Extended Data 1, ZIP file. [file enu-eN-NWR-0126-20-s02.zip › 2020_cfc_tacs-master/data/raw/1_learning/s_peak/P_24_S_5_cfc_SPP1665_Learning_2017_Jun_21_1518.csv]

icFbackMarker	blineStop	circleMarker	cRespMarker	cResponse	cFback	trigStimulator	preCueStop	portStop	preCueStart	cue	cType	cueMarker	icFback	prepRespStop	icRespMarker	cFbackMarker	trials.thisRepN	trials.thisTrialN	trials.thisN	trials.thisIndex	buttonBox_Response.keys	buttonBox_Response.corr	buttonBox_Response.rt	date	frameRate	expName	session	participant
																								2017_Jun_21_1518	60.0041657384	cfc_SPP1665_Learning	5	24
16	0.5	5	8	None	stim_v01/WinPos.png	160	1.1	11	10	stim_v05/3.png	NoGoWin	3	stim_v01/WinNeu.png	2	7	14	0	0	0	52	None	1		2017_Jun_21_1518	60.0041657384	cfc_SPP1665_Learning	5	24
13	1	5	6	3	stim_v01/WinNeu.png	96	2.1	10	8	stim_v05/4.png	GoWin	1	stim_v01/WinPos.png	2	9	11	0	1	1	14	3	1	0.283302162894	2017_Jun_21_1518	60.0041657384	cfc_SPP1665_Learning	5	24
13	1	5	6	3	stim_v01/WinNeu.png	96	2.1	10	8	stim_v05/4.png	GoWin	1	stim_v01/WinPos.png	2	9	11	0	2	2	19	None	0		2017_Jun_21_1518	60.0041657384	cfc_SPP1665_Learning	5	24
12	1	5	6	3	stim_v01/AvoNeu.png	160	1.1	11	10	stim_v05/2.png	GoAvo	2	stim_v01/AvoNeg.png	2	9	10	0	3	3	31	None	0		2017_Jun_21_1518	60.0041657384	cfc_SPP1665_Learning	5	24
17	1	5	8	None	stim_v01/AvoNeg.png	96	1.1	10	9	stim_v05/1.png	NoGoAvo	4	stim_v01/AvoNeu.png	2	7	15	0	4	4	79	3	0	0.366602997675	2017_Jun_21_1518	60.0041657384	cfc_SPP1665_Learning	5	24
13	0.5	5	6	3	stim_v01/WinNeu.png	160	1.1	11	10	stim_v05/4.png	GoWin	1	stim_v01/WinPos.png	1	9	11	0	5	5	13	None	0		2017_Jun_21_1518	60.0041657384	cfc_SPP1665_Learning	5	24
16	1	5	8	None	stim_v01/AvoNeu.png	160	2.1	11	9	stim_v05/1.png	NoGoAvo	4	stim_v01/AvoNeg.png	2	7	14	0	6	6	66	None	1		2017_Jun_21_1518	60.0041657384	cfc_SPP1665_Learning	5	24
12	1	5	6	3	stim_v01/WinPos.png	160	1.1	11	10	stim_v05/4.png	GoWin	1	stim_v01/WinNeu.png	2	9	10	0	7	7	3	None	0		2017_Jun_21_1518	60.0041657384	cfc_SPP1665_Learning	5	24
16	1	5	8	None	stim_v01/WinPos.png	96	2.1	10	8	stim_v05/3.png	NoGoWin	3	stim_v01/WinNeu.png	1	7	14	0	8	8	49	None	1		2017_Jun_21_1518	60.0041657384	cfc_SPP1665_Learning	5	24
16	0.5	5	8	None	stim_v01/AvoNeu.png	160	2.1	11	9	stim_v05/1.png	NoGoAvo	4	stim_v01/AvoNeg.png	1	7	14	0	9	9	62	None	1		2017_Jun_21_1518	60.0041657384	cfc_SPP1665_Learning	5	24
12	1	5	6	3	stim_v01/AvoNeu.png	96	2.1	10	8	stim_v05/2.png	GoAvo	2	stim_v01/AvoNeg.png	2	9	10	0	10	10	25	3	1	0.316600099971	2017_Jun_21_1518	60.0041657384	cfc_SPP1665_Learning	5	24
13	0.5	5	6	3	stim_v01/AvoNeg.png	160	2.1	11	9	stim_v05/2.png	GoAvo	2	stim_v01/AvoNeu.png	1	9	11	0	11	11	38	3	1	0.366583377805	2017_Jun_21_1518	60.0041657384	cfc_SPP1665_Learning	5	24
13	0.5	5	6	3	stim_v01/WinNeu.png	160	2.1	11	9	stim_v05/4.png	GoWin	1	stim_v01/WinPos.png	1	9	11	0	12	12	18	None	0		2017_Jun_21_1518	60.0041657384	cfc_SPP1665_Learning	5	24
13	0.5	5	6	3	stim_v01/AvoNeg.png	96	1.1	10	9	stim_v05/2.png	GoAvo	2	stim_v01/AvoNeu.png	2	9	11	0	13	13	39	3	1	0.283286768842	2017_Jun_21_1518	60.0041657384	cfc_SPP1665_Learning	5	24
13	0.5	5	6	3	stim_v01/AvoNeg.png	160	2.1	11	9	stim_v05/2.png	GoAvo	2	stim_v01/AvoNeu.png	2	9	11	0	14	14	36	None	0		2017_Jun_21_1518	60.0041657384	cfc_SPP1665_Learning	5	24
12	0.5	5	6	3	stim_v01/WinPos.png	160	1.1	11	10	stim_v05/4.png	GoWin	1	stim_v01/WinNeu.png	1	9	10	0	15	15	5	None	0		2017_Jun_21_1518	60.0041657384	cfc_SPP1665_Learning	5	24
12	0.5	5	6	3	stim_v01/AvoNeu.png	160	2.1	11	9	stim_v05/2.png	GoAvo	2	stim_v01/AvoNeg.png	1	9	10	0	16	16	23	None	0		2017_Jun_21_1518	60.0041657384	cfc_SPP1665_Learning	5	24
12	1	5	6	3	stim_v01/WinPos.png	96	2.1	10	8	stim_v05/4.png	GoWin	1	stim_v01/WinNeu.png	2	9	10	0	17	17	7	None	0		2017_Jun_21_1518	60.0041657384	cfc_SPP1665_Learning	5	24
12	1	5	6	3	stim_v01/AvoNeu.png	96	2.1	10	8	stim_v05/2.png	GoAvo	2	stim_v01/AvoNeg.png	1	9	10	0	18	18	32	3	1	0.43329153798	2017_Jun_21_1518	60.0041657384	cfc_SPP1665_Learning	5	24
17	1	5	8	None	stim_v01/AvoNeg.png	96	1.1	10	9	stim_v05/1.png	NoGoAvo	4	stim_v01/AvoNeu.png	1	7	15	0	19	19	75	3	0	0.266593278293	2017_Jun_21_1518	60.0041657384	cfc_SPP1665_Learning	5	24
12	1	5	6	3	stim_v01/WinPos.png	96	2.1	10	8	stim_v05/4.png	GoWin	1	stim_v01/WinNeu.png	2	9	10	0	20	20	10	None	0		2017_Jun_21_1518	60.0041657384	cfc_SPP1665_Learning	5	24
17	0.5	5	8	None	stim_v01/WinNeu.png	96	1.1	10	9	stim_v05/3.png	NoGoWin	3	stim_v01/WinPos.png	1	7	15	0	21	21	54	None	1		2017_Jun_21_1518	60.0041657384	cfc_SPP1665_Learning	5	24
16	1	5	8	None	stim_v01/WinPos.png	160	2.1	11	9	stim_v05/3.png	NoGoWin	3	stim_v01/WinNeu.png	2	7	14	0	22	22	43	None	1		2017_Jun_21_1518	60.0041657384	cfc_SPP1665_Learning	5	24
16	1	5	8	None	stim_v01/WinPos.png	160	2.1	11	9	stim_v05/3.png	NoGoWin	3	stim_v01/WinNeu.png	1	7	14	0	23	23	40	None	1		2017_Jun_21_1518	60.0041657384	cfc_SPP1665_Learning	5	24
17	0.5	5	8	None	stim_v01/WinNeu.png	160	1.1	11	10	stim_v05/3.png	NoGoWin	3	stim_v01/WinPos.png	2	7	15	0	24	24	58	None	1		2017_Jun_21_1518	60.0041657384	cfc_SPP1665_Learning	5	24
16	0.5	5	8	None	stim_v01/WinPos.png	96	2.1	10	8	stim_v05/3.png	NoGoWin	3	stim_v01/WinNeu.png	1	7	14	0	25	25	51	None	1		2017_Jun_21_1518	60.0041657384	cfc_SPP1665_Learning	5	24
16	1	5	8	None	stim_v01/WinPos.png	160	2.1	11	9	stim_v05/3.png	NoGoWin	3	stim_v01/WinNeu.png	2	7	14	0	26	26	47	None	1		2017_Jun_21_1518	60.0041657384	cfc_SPP1665_Learning	5	24
16	1	5	8	None	stim_v01/AvoNeu.png	96	1.1	10	9	stim_v05/1.png	NoGoAvo	4	stim_v01/AvoNeg.png	1	7	14	0	27	27	72	None	1		2017_Jun_21_1518	60.0041657384	cfc_SPP1665_Learning	5	24
13	0.5	5	6	3	stim_v01/AvoNeg.png	96	2.1	10	8	stim_v05/2.png	GoAvo	2	stim_v01/AvoNeu.png	1	9	11	0	28	28	37	3	1	0.366590923909	2017_Jun_21_1518	60.0041657384	cfc_SPP1665_Learning	5	24
12	1	5	6	3	stim_v01/WinPos.png	96	1.1	10	9	stim_v05/4.png	GoWin	1	stim_v01/WinNeu.png	2	9	10	0	29	29	1	None	0		2017_Jun_21_1518	60.0041657384	cfc_SPP1665_Learning	5	24
12	1	5	6	3	stim_v01/WinPos.png	160	1.1	11	10	stim_v05/4.png	GoWin	1	stim_v01/WinNeu.png	2	9	10	0	30	30	12	3	1	0.283315745881	2017_Jun_21_1518	60.0041657384	cfc_SPP1665_Learning	5	24
16	1	5	8	None	stim_v01/AvoNeu.png	96	1.1	10	9	stim_v05/1.png	NoGoAvo	4	stim_v01/AvoNeg.png	2	7	14	0	31	31	68	3	0	0.283220061287	2017_Jun_21_1518	60.0041657384	cfc_SPP1665_Learning	5	24
12	0.5	5	6	3	stim_v01/WinPos.png	160	2.1	11	9	stim_v05/4.png	GoWin	1	stim_v01/WinNeu.png	2	9	10	0	32	32	4	3	1	0.283243906973	2017_Jun_21_1518	60.0041657384	cfc_SPP1665_Learning	5	24
12	0.5	5	6	3	stim_v01/AvoNeu.png	96	1.1	10	9	stim_v05/2.png	GoAvo	2	stim_v01/AvoNeg.png	1	9	10	0	33	33	21	3	1	0.333242277015	2017_Jun_21_1518	60.0041657384	cfc_SPP1665_Learning	5	24
13	0.5	5	6	3	stim_v01/WinNeu.png	96	1.1	10	9	stim_v05/4.png	GoWin	1	stim_v01/WinPos.png	2	9	11	0	34	34	17	3	1	0.299928945888	2017_Jun_21_1518	60.0041657384	cfc_SPP1665_Learning	5	24
16	0.5	5	8	None	stim_v01/AvoNeu.png	96	2.1	10	8	stim_v05/1.png	NoGoAvo	4	stim_v01/AvoNeg.png	1	7	14	0	35	35	60	3	0	0.483244027711	2017_Jun_21_1518	60.0041657384	cfc_SPP1665_Learning	5	24
12	1	5	6	3	stim_v01/AvoNeu.png	160	1.1	11	10	stim_v05/2.png	GoAvo	2	stim_v01/AvoNeg.png	1	9	10	0	36	36	29	3	1	0.54989996885	2017_Jun_21_1518	60.0041657384	cfc_SPP1665_Learning	5	24
16	0.5	5	8	None	stim_v01/WinPos.png	96	1.1	10	9	stim_v05/3.png	NoGoWin	3	stim_v01/WinNeu.png	1	7	14	0	37	37	41	None	1		2017_Jun_21_1518	60.0041657384	cfc_SPP1665_Learning	5	24
17	0.5	5	8	None	stim_v01/WinNeu.png	96	1.1	10	9	stim_v05/3.png	NoGoWin	3	stim_v01/WinPos.png	1	7	15	0	38	38	55	None	1		2017_Jun_21_1518	60.0041657384	cfc_SPP1665_Learning	5	24
12	0.5	5	6	3	stim_v01/WinPos.png	160	1.1	11	10	stim_v05/4.png	GoWin	1	stim_v01/WinNeu.png	2	9	10	0	39	39	11	3	1	0.299932568018	2017_Jun_21_1518	60.0041657384	cfc_SPP1665_Learning	5	24
13	0.5	5	6	3	stim_v01/AvoNeg.png	160	1.1	11	10	stim_v05/2.png	GoAvo	2	stim_v01/AvoNeu.png	2	9	11	0	40	40	35	3	1	0.316592855711	2017_Jun_21_1518	60.0041657384	cfc_SPP1665_Learning	5	24
17	1	5	8	None	stim_v01/AvoNeg.png	96	2.1	10	8	stim_v05/1.png	NoGoAvo	4	stim_v01/AvoNeu.png	1	7	15	0	41	41	77	None	1		2017_Jun_21_1518	60.0041657384	cfc_SPP1665_Learning	5	24
12	1	5	6	3	stim_v01/WinPos.png	96	1.1	10	9	stim_v05/4.png	GoWin	1	stim_v01/WinNeu.png	2	9	10	0	42	42	8	3	1	0.299932869862	2017_Jun_21_1518	60.0041657384	cfc_SPP1665_Learning	5	24
16	0.5	5	8	None	stim_v01/WinPos.png	96	2.1	10	8	stim_v05/3.png	NoGoWin	3	stim_v01/WinNeu.png	1	7	14	0	43	43	48	None	1		2017_Jun_21_1518	60.0041657384	cfc_SPP1665_Learning	5	24
16	1	5	8	None	stim_v01/AvoNeu.png	96	2.1	10	8	stim_v05/1.png	NoGoAvo	4	stim_v01/AvoNeg.png	1	7	14	0	44	44	69	None	1		2017_Jun_21_1518	60.0041657384	cfc_SPP1665_Learning	5	24
12	0.5	5	6	3	stim_v01/WinPos.png	96	1.1	10	9	stim_v05/4.png	GoWin	1	stim_v01/WinNeu.png	2	9	10	0	45	45	6	3	1	0.283269261882	2017_Jun_21_1518	60.0041657384	cfc_SPP1665_Learning	5	24
16	0.5	5	8	None	stim_v01/WinPos.png	160	1.1	11	10	stim_v05/3.png	NoGoWin	3	stim_v01/WinNeu.png	1	7	14	0	46	46	44	None	1		2017_Jun_21_1518	60.0041657384	cfc_SPP1665_Learning	5	24
12	0.5	5	6	3	stim_v01/AvoNeu.png	160	2.1	11	9	stim_v05/2.png	GoAvo	2	stim_v01/AvoNeg.png	1	9	10	0	47	47	28	None	0		2017_Jun_21_1518	60.0041657384	cfc_SPP1665_Learning	5	24
16	1	5	8	None	stim_v01/AvoNeu.png	160	1.1	11	10	stim_v05/1.png	NoGoAvo	4	stim_v01/AvoNeg.png	2	7	14	0	48	48	65	None	1		2017_Jun_21_1518	60.0041657384	cfc_SPP1665_Learning	5	24
12	1	5	6	3	stim_v01/AvoNeu.png	160	2.1	11	9	stim_v05/2.png	GoAvo	2	stim_v01/AvoNeg.png	1	9	10	0	49	49	24	3	1	0.266625273773	2017_Jun_21_1518	60.0041657384	cfc_SPP1665_Learning	5	24
12	0.5	5	6	3	stim_v01/WinPos.png	96	1.1	10	9	stim_v05/4.png	GoWin	1	stim_v01/WinNeu.png	1	9	10	0	50	50	0	3	1	0.283285863311	2017_Jun_21_1518	60.0041657384	cfc_SPP1665_Learning	5	24
13	1	5	6	3	stim_v01/AvoNeg.png	96	2.1	10	8	stim_v05/2.png	GoAvo	2	stim_v01/AvoNeu.png	1	9	11	0	51	51	33	3	1	0.266601428085	2017_Jun_21_1518	60.0041657384	cfc_SPP1665_Learning	5	24
16	1	5	8	None	stim_v01/AvoNeu.png	96	1.1	10	9	stim_v05/1.png	NoGoAvo	4	stim_v01/AvoNeg.png	2	7	14	0	52	52	67	None	1		2017_Jun_21_1518	60.0041657384	cfc_SPP1665_Learning	5	24
13	0.5	5	6	3	stim_v01/AvoNeg.png	160	2.1	11	9	stim_v05/2.png	GoAvo	2	stim_v01/AvoNeu.png	1	9	11	0	53	53	34	3	1	0.283323895673	2017_Jun_21_1518	60.0041657384	cfc_SPP1665_Learning	5	24
16	1	5	8	None	stim_v01/AvoNeu.png	96	2.1	10	8	stim_v05/1.png	NoGoAvo	4	stim_v01/AvoNeg.png	1	7	14	0	54	54	64	None	1		2017_Jun_21_1518	60.0041657384	cfc_SPP1665_Learning	5	24
12	1	5	6	3	stim_v01/AvoNeu.png	96	2.1	10	8	stim_v05/2.png	GoAvo	2	stim_v01/AvoNeg.png	2	9	10	0	55	55	30	3	1	0.283263828687	2017_Jun_21_1518	60.0041657384	cfc_SPP1665_Learning	5	24
12	0.5	5	6	3	stim_v01/WinPos.png	160	2.1	11	9	stim_v05/4.png	GoWin	1	stim_v01/WinNeu.png	2	9	10	0	56	56	9	3	1	0.299917173966	2017_Jun_21_1518	60.0041657384	cfc_SPP1665_Learning	5	24
13	0.5	5	6	3	stim_v01/WinNeu.png	160	1.1	11	10	stim_v05/4.png	GoWin	1	stim_v01/WinPos.png	2	9	11	0	57	57	15	3	1	0.333254350781	2017_Jun_21_1518	60.0041657384	cfc_SPP1665_Learning	5	24
16	1	5	8	None	stim_v01/WinPos.png	160	2.1	11	9	stim_v05/3.png	NoGoWin	3	stim_v01/WinNeu.png	1	7	14	0	58	58	42	None	1		2017_Jun_21_1518	60.0041657384	cfc_SPP1665_Learning	5	24
12	0.5	5	6	3	stim_v01/AvoNeu.png	160	1.1	11	10	stim_v05/2.png	GoAvo	2	stim_v01/AvoNeg.png	2	9	10	0	59	59	22	3	1	0.349929428839	2017_Jun_21_1518	60.0041657384	cfc_SPP1665_Learning	5	24
17	1	5	8	None	stim_v01/AvoNeg.png	96	1.1	10	9	stim_v05/1.png	NoGoAvo	4	stim_v01/AvoNeu.png	1	7	15	0	60	60	73	None	1		2017_Jun_21_1518	60.0041657384	cfc_SPP1665_Learning	5	24
17	0.5	5	8	None	stim_v01/WinNeu.png	96	2.1	10	8	stim_v05/3.png	NoGoWin	3	stim_v01/WinPos.png	2	7	15	0	61	61	59	None	1		2017_Jun_21_1518	60.0041657384	cfc_SPP1665_Learning	5	24
16	1	5	8	None	stim_v01/AvoNeu.png	96	2.1	10	8	stim_v05/1.png	NoGoAvo	4	stim_v01/AvoNeg.png	1	7	14	0	62	62	61	None	1		2017_Jun_21_1518	60.0041657384	cfc_SPP1665_Learning	5	24
16	1	5	8	None	stim_v01/AvoNeu.png	160	1.1	11	10	stim_v05/1.png	NoGoAvo	4	stim_v01/AvoNeg.png	2	7	14	0	63	63	70	None	1		2017_Jun_21_1518	60.0041657384	cfc_SPP1665_Learning	5	24
12	0.5	5	6	3	stim_v01/AvoNeu.png	96	1.1	10	9	stim_v05/2.png	GoAvo	2	stim_v01/AvoNeg.png	2	9	10	0	64	64	26	3	1	0.299928945888	2017_Jun_21_1518	60.0041657384	cfc_SPP1665_Learning	5	24
16	0.5	5	8	None	stim_v01/WinPos.png	160	2.1	11	9	stim_v05/3.png	NoGoWin	3	stim_v01/WinNeu.png	1	7	14	0	65	65	50	None	1		2017_Jun_21_1518	60.0041657384	cfc_SPP1665_Learning	5	24
13	0.5	5	6	3	stim_v01/WinNeu.png	160	2.1	11	9	stim_v05/4.png	GoWin	1	stim_v01/WinPos.png	2	9	11	0	66	66	16	3	1	0.349956896656	2017_Jun_21_1518	60.0041657384	cfc_SPP1665_Learning	5	24
16	1	5	8	None	stim_v01/WinPos.png	160	1.1	11	10	stim_v05/3.png	NoGoWin	3	stim_v01/WinNeu.png	2	7	14	0	67	67	46	None	1		2017_Jun_21_1518	60.0041657384	cfc_SPP1665_Learning	5	24
16	1	5	8	None	stim_v01/WinPos.png	96	1.1	10	9	stim_v05/3.png	NoGoWin	3	stim_v01/WinNeu.png	2	7	14	0	68	68	45	None	1		2017_Jun_21_1518	60.0041657384	cfc_SPP1665_Learning	5	24
16	0.5	5	8	None	stim_v01/AvoNeu.png	96	2.1	10	8	stim_v05/1.png	NoGoAvo	4	stim_v01/AvoNeg.png	1	7	14	0	69	69	63	None	1		2017_Jun_21_1518	60.0041657384	cfc_SPP1665_Learning	5	24
17	0.5	5	8	None	stim_v01/WinNeu.png	160	2.1	11	9	stim_v05/3.png	NoGoWin	3	stim_v01/WinPos.png	1	7	15	0	70	70	56	None	1		2017_Jun_21_1518	60.0041657384	cfc_SPP1665_Learning	5	24
17	0.5	5	8	None	stim_v01/AvoNeg.png	160	1.1	11	10	stim_v05/1.png	NoGoAvo	4	stim_v01/AvoNeu.png	2	7	15	0	71	71	76	None	1		2017_Jun_21_1518	60.0041657384	cfc_SPP1665_Learning	5	24
12	1	5	6	3	stim_v01/AvoNeu.png	96	2.1	10	8	stim_v05/2.png	GoAvo	2	stim_v01/AvoNeg.png	1	9	10	0	72	72	20	3	1	0.316604023945	2017_Jun_21_1518	60.0041657384	cfc_SPP1665_Learning	5	24
12	1	5	6	3	stim_v01/AvoNeu.png	160	1.1	11	10	stim_v05/2.png	GoAvo	2	stim_v01/AvoNeg.png	1	9	10	0	73	73	27	3	1	0.283299144453	2017_Jun_21_1518	60.0041657384	cfc_SPP1665_Learning	5	24
17	1	5	8	None	stim_v01/WinNeu.png	160	1.1	11	10	stim_v05/3.png	NoGoWin	3	stim_v01/WinPos.png	1	7	15	0	74	74	53	None	1		2017_Jun_21_1518	60.0041657384	cfc_SPP1665_Learning	5	24
17	0.5	5	8	None	stim_v01/AvoNeg.png	160	1.1	11	10	stim_v05/1.png	NoGoAvo	4	stim_v01/AvoNeu.png	1	7	15	0	75	75	74	None	1		2017_Jun_21_1518	60.0041657384	cfc_SPP1665_Learning	5	24
17	1	5	8	None	stim_v01/AvoNeg.png	160	2.1	11	9	stim_v05/1.png	NoGoAvo	4	stim_v01/AvoNeu.png	2	7	15	0	76	76	78	None	1		2017_Jun_21_1518	60.0041657384	cfc_SPP1665_Learning	5	24
17	0.5	5	8	None	stim_v01/WinNeu.png	96	1.1	10	9	stim_v05/3.png	NoGoWin	3	stim_v01/WinPos.png	2	7	15	0	77	77	57	None	1		2017_Jun_21_1518	60.0041657384	cfc_SPP1665_Learning	5	24
16	0.5	5	8	None	stim_v01/AvoNeu.png	160	2.1	11	9	stim_v05/1.png	NoGoAvo	4	stim_v01/AvoNeg.png	1	7	14	0	78	78	71	None	1		2017_Jun_21_1518	60.0041657384	cfc_SPP1665_Learning	5	24
12	1	5	6	3	stim_v01/WinPos.png	96	1.1	10	9	stim_v05/4.png	GoWin	1	stim_v01/WinNeu.png	2	9	10	0	79	79	2	3	1	0.299982372301	2017_Jun_21_1518	60.0041657384	cfc_SPP1665_Learning	5	24
