# Supplementary material for: θ-γ Cross-Frequency Transcranial Alternating Current Stimulation over the Trough Impairs Cognitive Control
Source: eNeuro. 2020 Sep 4;7(5):ENEURO.0126-20.2020. doi: 10.1523/ENEURO.0126-20.2020 (PMC7540931; doi:10.1523/ENEURO.0126-20.2020)
Supplement: Extended Data 1 — contains all materials, pseudonymized raw data and analysis scripts used in this study that are freely available at our repository. Download Extended Data 1, ZIP file. [file enu-eN-NWR-0126-20-s02.zip › 2020_cfc_tacs-master/data/raw/1_learning/s_peak/P_3_S_2_cfc_SPP1665_Learning_2017_Jun_08_1403.csv]

icFbackMarker	blineStop	circleMarker	cRespMarker	cResponse	cFback	trigStimulator	preCueStop	portStop	preCueStart	cue	cType	cueMarker	icFback	prepRespStop	icRespMarker	cFbackMarker	trials.thisRepN	trials.thisTrialN	trials.thisN	trials.thisIndex	buttonBox_Response.keys	buttonBox_Response.corr	buttonBox_Response.rt	date	frameRate	expName	session	participant
																								2017_Jun_08_1403	60.0037674059	cfc_SPP1665_Learning	2	3
16	1	5	8	None	stim_v01/AvoNeu.png	96	1.1	10	9	stim_v04/3.png	NoGoAvo	4	stim_v01/AvoNeg.png	2	7	14	0	0	0	66	None	1		2017_Jun_08_1403	60.0037674059	cfc_SPP1665_Learning	2	3
13	0.5	5	6	3	stim_v01/AvoNeg.png	96	2.1	10	8	stim_v04/1.png	GoAvo	2	stim_v01/AvoNeu.png	1	9	11	0	1	1	36	None	0		2017_Jun_08_1403	60.0037674059	cfc_SPP1665_Learning	2	3
16	1	5	8	None	stim_v01/WinPos.png	96	2.1	10	8	stim_v04/2.png	NoGoWin	3	stim_v01/WinNeu.png	1	7	14	0	2	2	50	None	1		2017_Jun_08_1403	60.0037674059	cfc_SPP1665_Learning	2	3
12	0.5	5	6	3	stim_v01/AvoNeu.png	160	2.1	11	9	stim_v04/1.png	GoAvo	2	stim_v01/AvoNeg.png	1	9	10	0	3	3	31	None	0		2017_Jun_08_1403	60.0037674059	cfc_SPP1665_Learning	2	3
16	0.5	5	8	None	stim_v01/WinPos.png	96	1.1	10	9	stim_v04/2.png	NoGoWin	3	stim_v01/WinNeu.png	1	7	14	0	4	4	43	None	1		2017_Jun_08_1403	60.0037674059	cfc_SPP1665_Learning	2	3
12	1	5	6	3	stim_v01/WinPos.png	96	1.1	10	9	stim_v04/4.png	GoWin	1	stim_v01/WinNeu.png	1	9	10	0	5	5	11	None	0		2017_Jun_08_1403	60.0037674059	cfc_SPP1665_Learning	2	3
12	1	5	6	3	stim_v01/WinPos.png	160	2.1	11	9	stim_v04/4.png	GoWin	1	stim_v01/WinNeu.png	1	9	10	0	6	6	1	3	1	0.233321218824	2017_Jun_08_1403	60.0037674059	cfc_SPP1665_Learning	2	3
16	0.5	5	8	None	stim_v01/AvoNeu.png	96	2.1	10	8	stim_v04/3.png	NoGoAvo	4	stim_v01/AvoNeg.png	2	7	14	0	7	7	69	None	1		2017_Jun_08_1403	60.0037674059	cfc_SPP1665_Learning	2	3
12	1	5	6	3	stim_v01/WinPos.png	96	1.1	10	9	stim_v04/4.png	GoWin	1	stim_v01/WinNeu.png	1	9	10	0	8	8	0	3	1	0.299944579139	2017_Jun_08_1403	60.0037674059	cfc_SPP1665_Learning	2	3
17	1	5	8	None	stim_v01/WinNeu.png	96	2.1	10	8	stim_v04/2.png	NoGoWin	3	stim_v01/WinPos.png	2	7	15	0	9	9	53	None	1		2017_Jun_08_1403	60.0037674059	cfc_SPP1665_Learning	2	3
17	0.5	5	8	None	stim_v01/AvoNeg.png	96	1.1	10	9	stim_v04/3.png	NoGoAvo	4	stim_v01/AvoNeu.png	2	7	15	0	10	10	76	None	1		2017_Jun_08_1403	60.0037674059	cfc_SPP1665_Learning	2	3
12	1	5	6	3	stim_v01/WinPos.png	96	2.1	10	8	stim_v04/4.png	GoWin	1	stim_v01/WinNeu.png	2	9	10	0	11	11	12	3	1	0.283269118386	2017_Jun_08_1403	60.0037674059	cfc_SPP1665_Learning	2	3
16	0.5	5	8	None	stim_v01/WinPos.png	96	2.1	10	8	stim_v04/2.png	NoGoWin	3	stim_v01/WinNeu.png	2	7	14	0	12	12	41	None	1		2017_Jun_08_1403	60.0037674059	cfc_SPP1665_Learning	2	3
12	0.5	5	6	3	stim_v01/AvoNeu.png	96	1.1	10	9	stim_v04/1.png	GoAvo	2	stim_v01/AvoNeg.png	1	9	10	0	13	13	25	3	1	0.266610863455	2017_Jun_08_1403	60.0037674059	cfc_SPP1665_Learning	2	3
12	1	5	6	3	stim_v01/AvoNeu.png	160	1.1	11	10	stim_v04/1.png	GoAvo	2	stim_v01/AvoNeg.png	1	9	10	0	14	14	26	3	1	0.216617383556	2017_Jun_08_1403	60.0037674059	cfc_SPP1665_Learning	2	3
16	0.5	5	8	None	stim_v01/WinPos.png	160	1.1	11	10	stim_v04/2.png	NoGoWin	3	stim_v01/WinNeu.png	2	7	14	0	15	15	42	None	1		2017_Jun_08_1403	60.0037674059	cfc_SPP1665_Learning	2	3
17	0.5	5	8	None	stim_v01/WinNeu.png	160	2.1	11	9	stim_v04/2.png	NoGoWin	3	stim_v01/WinPos.png	2	7	15	0	16	16	55	None	1		2017_Jun_08_1403	60.0037674059	cfc_SPP1665_Learning	2	3
12	1	5	6	3	stim_v01/AvoNeu.png	160	2.1	11	9	stim_v04/1.png	GoAvo	2	stim_v01/AvoNeg.png	1	9	10	0	17	17	22	3	1	0.249945665823	2017_Jun_08_1403	60.0037674059	cfc_SPP1665_Learning	2	3
13	1	5	6	3	stim_v01/AvoNeg.png	160	1.1	11	10	stim_v04/1.png	GoAvo	2	stim_v01/AvoNeu.png	2	9	11	0	18	18	35	3	1	0.26660512818	2017_Jun_08_1403	60.0037674059	cfc_SPP1665_Learning	2	3
16	1	5	8	None	stim_v01/AvoNeu.png	160	1.1	11	10	stim_v04/3.png	NoGoAvo	4	stim_v01/AvoNeg.png	2	7	14	0	19	19	64	None	1		2017_Jun_08_1403	60.0037674059	cfc_SPP1665_Learning	2	3
12	1	5	6	3	stim_v01/AvoNeu.png	96	2.1	10	8	stim_v04/1.png	GoAvo	2	stim_v01/AvoNeg.png	2	9	10	0	20	20	23	3	1	0.249991849873	2017_Jun_08_1403	60.0037674059	cfc_SPP1665_Learning	2	3
12	0.5	5	6	3	stim_v01/AvoNeu.png	96	2.1	10	8	stim_v04/1.png	GoAvo	2	stim_v01/AvoNeg.png	2	9	10	0	21	21	21	3	1	0.233299183297	2017_Jun_08_1403	60.0037674059	cfc_SPP1665_Learning	2	3
16	1	5	8	None	stim_v01/AvoNeu.png	96	2.1	10	8	stim_v04/3.png	NoGoAvo	4	stim_v01/AvoNeg.png	2	7	14	0	22	22	68	None	1		2017_Jun_08_1403	60.0037674059	cfc_SPP1665_Learning	2	3
17	1	5	8	None	stim_v01/WinNeu.png	160	1.1	11	10	stim_v04/2.png	NoGoWin	3	stim_v01/WinPos.png	2	7	15	0	23	23	56	None	1		2017_Jun_08_1403	60.0037674059	cfc_SPP1665_Learning	2	3
17	0.5	5	8	None	stim_v01/AvoNeg.png	160	2.1	11	9	stim_v04/3.png	NoGoAvo	4	stim_v01/AvoNeu.png	1	7	15	0	24	24	78	None	1		2017_Jun_08_1403	60.0037674059	cfc_SPP1665_Learning	2	3
16	1	5	8	None	stim_v01/WinPos.png	160	2.1	11	9	stim_v04/2.png	NoGoWin	3	stim_v01/WinNeu.png	2	7	14	0	25	25	48	None	1		2017_Jun_08_1403	60.0037674059	cfc_SPP1665_Learning	2	3
13	0.5	5	6	3	stim_v01/WinNeu.png	160	1.1	11	10	stim_v04/4.png	GoWin	1	stim_v01/WinPos.png	2	9	11	0	26	26	18	3	1	0.233246660259	2017_Jun_08_1403	60.0037674059	cfc_SPP1665_Learning	2	3
16	0.5	5	8	None	stim_v01/AvoNeu.png	96	1.1	10	9	stim_v04/3.png	NoGoAvo	4	stim_v01/AvoNeg.png	1	7	14	0	27	27	62	None	1		2017_Jun_08_1403	60.0037674059	cfc_SPP1665_Learning	2	3
12	1	5	6	3	stim_v01/AvoNeu.png	160	1.1	11	10	stim_v04/1.png	GoAvo	2	stim_v01/AvoNeg.png	2	9	10	0	28	28	24	3	1	0.216611346425	2017_Jun_08_1403	60.0037674059	cfc_SPP1665_Learning	2	3
16	0.5	5	8	None	stim_v01/WinPos.png	96	1.1	10	9	stim_v04/2.png	NoGoWin	3	stim_v01/WinNeu.png	1	7	14	0	29	29	47	None	1		2017_Jun_08_1403	60.0037674059	cfc_SPP1665_Learning	2	3
12	0.5	5	6	3	stim_v01/WinPos.png	160	2.1	11	9	stim_v04/4.png	GoWin	1	stim_v01/WinNeu.png	2	9	10	0	30	30	4	3	1	0.249947778819	2017_Jun_08_1403	60.0037674059	cfc_SPP1665_Learning	2	3
17	1	5	8	None	stim_v01/WinNeu.png	160	1.1	11	10	stim_v04/2.png	NoGoWin	3	stim_v01/WinPos.png	1	7	15	0	31	31	59	None	1		2017_Jun_08_1403	60.0037674059	cfc_SPP1665_Learning	2	3
16	1	5	8	None	stim_v01/WinPos.png	160	1.1	11	10	stim_v04/2.png	NoGoWin	3	stim_v01/WinNeu.png	1	7	14	0	32	32	49	None	1		2017_Jun_08_1403	60.0037674059	cfc_SPP1665_Learning	2	3
13	1	5	6	3	stim_v01/WinNeu.png	96	1.1	10	9	stim_v04/4.png	GoWin	1	stim_v01/WinPos.png	1	9	11	0	33	33	15	3	1	0.366606275235	2017_Jun_08_1403	60.0037674059	cfc_SPP1665_Learning	2	3
17	0.5	5	8	None	stim_v01/WinNeu.png	96	1.1	10	9	stim_v04/2.png	NoGoWin	3	stim_v01/WinPos.png	2	7	15	0	34	34	58	None	1		2017_Jun_08_1403	60.0037674059	cfc_SPP1665_Learning	2	3
13	1	5	6	3	stim_v01/WinNeu.png	96	1.1	10	9	stim_v04/4.png	GoWin	1	stim_v01/WinPos.png	2	9	11	0	35	35	19	3	1	0.916590397581	2017_Jun_08_1403	60.0037674059	cfc_SPP1665_Learning	2	3
13	1	5	6	3	stim_v01/AvoNeg.png	160	1.1	11	10	stim_v04/1.png	GoAvo	2	stim_v01/AvoNeu.png	1	9	11	0	36	36	34	3	1	0.233258130807	2017_Jun_08_1403	60.0037674059	cfc_SPP1665_Learning	2	3
17	0.5	5	8	None	stim_v01/AvoNeg.png	160	1.1	11	10	stim_v04/3.png	NoGoAvo	4	stim_v01/AvoNeu.png	2	7	15	0	37	37	73	None	1		2017_Jun_08_1403	60.0037674059	cfc_SPP1665_Learning	2	3
17	0.5	5	8	None	stim_v01/AvoNeg.png	96	1.1	10	9	stim_v04/3.png	NoGoAvo	4	stim_v01/AvoNeu.png	1	7	15	0	38	38	77	None	1		2017_Jun_08_1403	60.0037674059	cfc_SPP1665_Learning	2	3
12	1	5	6	3	stim_v01/WinPos.png	96	1.1	10	9	stim_v04/4.png	GoWin	1	stim_v01/WinNeu.png	1	9	10	0	39	39	6	3	1	0.199950676641	2017_Jun_08_1403	60.0037674059	cfc_SPP1665_Learning	2	3
13	1	5	6	3	stim_v01/WinNeu.png	160	2.1	11	9	stim_v04/4.png	GoWin	1	stim_v01/WinPos.png	2	9	11	0	40	40	16	3	1	0.233258130808	2017_Jun_08_1403	60.0037674059	cfc_SPP1665_Learning	2	3
16	1	5	8	None	stim_v01/AvoNeu.png	96	1.1	10	9	stim_v04/3.png	NoGoAvo	4	stim_v01/AvoNeg.png	1	7	14	0	41	41	70	None	1		2017_Jun_08_1403	60.0037674059	cfc_SPP1665_Learning	2	3
16	0.5	5	8	None	stim_v01/AvoNeu.png	160	1.1	11	10	stim_v04/3.png	NoGoAvo	4	stim_v01/AvoNeg.png	2	7	14	0	42	42	72	None	1		2017_Jun_08_1403	60.0037674059	cfc_SPP1665_Learning	2	3
13	1	5	6	3	stim_v01/AvoNeg.png	96	1.1	10	9	stim_v04/1.png	GoAvo	2	stim_v01/AvoNeu.png	1	9	11	0	43	43	38	3	1	0.283322546993	2017_Jun_08_1403	60.0037674059	cfc_SPP1665_Learning	2	3
17	0.5	5	8	None	stim_v01/WinNeu.png	96	1.1	10	9	stim_v04/2.png	NoGoWin	3	stim_v01/WinPos.png	2	7	15	0	44	44	54	None	1		2017_Jun_08_1403	60.0037674059	cfc_SPP1665_Learning	2	3
12	1	5	6	3	stim_v01/AvoNeu.png	160	2.1	11	9	stim_v04/1.png	GoAvo	2	stim_v01/AvoNeg.png	2	9	10	0	45	45	32	3	1	0.333273766976	2017_Jun_08_1403	60.0037674059	cfc_SPP1665_Learning	2	3
16	1	5	8	None	stim_v01/AvoNeu.png	96	1.1	10	9	stim_v04/3.png	NoGoAvo	4	stim_v01/AvoNeg.png	1	7	14	0	46	46	65	None	1		2017_Jun_08_1403	60.0037674059	cfc_SPP1665_Learning	2	3
16	0.5	5	8	None	stim_v01/WinPos.png	96	2.1	10	8	stim_v04/2.png	NoGoWin	3	stim_v01/WinNeu.png	2	7	14	0	47	47	45	None	1		2017_Jun_08_1403	60.0037674059	cfc_SPP1665_Learning	2	3
12	0.5	5	6	3	stim_v01/WinPos.png	160	2.1	11	9	stim_v04/4.png	GoWin	1	stim_v01/WinNeu.png	2	9	10	0	48	48	2	3	1	0.249940534262	2017_Jun_08_1403	60.0037674059	cfc_SPP1665_Learning	2	3
12	1	5	6	3	stim_v01/WinPos.png	96	2.1	10	8	stim_v04/4.png	GoWin	1	stim_v01/WinNeu.png	1	9	10	0	49	49	3	3	1	0.249944760253	2017_Jun_08_1403	60.0037674059	cfc_SPP1665_Learning	2	3
12	0.5	5	6	3	stim_v01/WinPos.png	160	2.1	11	9	stim_v04/4.png	GoWin	1	stim_v01/WinNeu.png	1	9	10	0	50	50	7	3	1	0.233272318065	2017_Jun_08_1403	60.0037674059	cfc_SPP1665_Learning	2	3
16	0.5	5	8	None	stim_v01/AvoNeu.png	160	1.1	11	10	stim_v04/3.png	NoGoAvo	4	stim_v01/AvoNeg.png	2	7	14	0	51	51	63	None	1		2017_Jun_08_1403	60.0037674059	cfc_SPP1665_Learning	2	3
13	0.5	5	6	3	stim_v01/WinNeu.png	96	2.1	10	8	stim_v04/4.png	GoWin	1	stim_v01/WinPos.png	2	9	11	0	52	52	13	3	1	0.23333299123	2017_Jun_08_1403	60.0037674059	cfc_SPP1665_Learning	2	3
12	1	5	6	3	stim_v01/AvoNeu.png	96	2.1	10	8	stim_v04/1.png	GoAvo	2	stim_v01/AvoNeg.png	2	9	10	0	53	53	27	3	1	0.26660090219	2017_Jun_08_1403	60.0037674059	cfc_SPP1665_Learning	2	3
13	1	5	6	3	stim_v01/AvoNeg.png	96	2.1	10	8	stim_v04/1.png	GoAvo	2	stim_v01/AvoNeu.png	2	9	11	0	54	54	39	3	1	0.249939326835	2017_Jun_08_1403	60.0037674059	cfc_SPP1665_Learning	2	3
16	1	5	8	None	stim_v01/WinPos.png	160	2.1	11	9	stim_v04/2.png	NoGoWin	3	stim_v01/WinNeu.png	2	7	14	0	55	55	44	None	1		2017_Jun_08_1403	60.0037674059	cfc_SPP1665_Learning	2	3
17	0.5	5	8	None	stim_v01/AvoNeg.png	96	2.1	10	8	stim_v04/3.png	NoGoAvo	4	stim_v01/AvoNeu.png	2	7	15	0	56	56	79	None	1		2017_Jun_08_1403	60.0037674059	cfc_SPP1665_Learning	2	3
12	1	5	6	3	stim_v01/AvoNeu.png	160	1.1	11	10	stim_v04/1.png	GoAvo	2	stim_v01/AvoNeg.png	1	9	10	0	57	57	29	3	1	0.249946269536	2017_Jun_08_1403	60.0037674059	cfc_SPP1665_Learning	2	3
16	0.5	5	8	None	stim_v01/AvoNeu.png	160	1.1	11	10	stim_v04/3.png	NoGoAvo	4	stim_v01/AvoNeg.png	1	7	14	0	58	58	71	None	1		2017_Jun_08_1403	60.0037674059	cfc_SPP1665_Learning	2	3
16	0.5	5	8	None	stim_v01/WinPos.png	96	1.1	10	9	stim_v04/2.png	NoGoWin	3	stim_v01/WinNeu.png	2	7	14	0	59	59	52	None	1		2017_Jun_08_1403	60.0037674059	cfc_SPP1665_Learning	2	3
12	0.5	5	6	3	stim_v01/AvoNeu.png	96	2.1	10	8	stim_v04/1.png	GoAvo	2	stim_v01/AvoNeg.png	1	9	10	0	60	60	28	3	1	0.383267246875	2017_Jun_08_1403	60.0037674059	cfc_SPP1665_Learning	2	3
12	0.5	5	6	3	stim_v01/WinPos.png	160	2.1	11	9	stim_v04/4.png	GoWin	1	stim_v01/WinNeu.png	1	9	10	0	61	61	8	3	1	0.24992936557	2017_Jun_08_1403	60.0037674059	cfc_SPP1665_Learning	2	3
13	1	5	6	3	stim_v01/WinNeu.png	160	2.1	11	9	stim_v04/4.png	GoWin	1	stim_v01/WinPos.png	1	9	11	0	62	62	17	3	1	0.333303348917	2017_Jun_08_1403	60.0037674059	cfc_SPP1665_Learning	2	3
12	0.5	5	6	3	stim_v01/WinPos.png	160	2.1	11	9	stim_v04/4.png	GoWin	1	stim_v01/WinNeu.png	1	9	10	0	63	63	5	3	1	0.283239234588	2017_Jun_08_1403	60.0037674059	cfc_SPP1665_Learning	2	3
12	1	5	6	3	stim_v01/WinPos.png	160	2.1	11	9	stim_v04/4.png	GoWin	1	stim_v01/WinNeu.png	1	9	10	0	64	64	10	3	1	0.283273344377	2017_Jun_08_1403	60.0037674059	cfc_SPP1665_Learning	2	3
16	0.5	5	8	None	stim_v01/WinPos.png	160	2.1	11	9	stim_v04/2.png	NoGoWin	3	stim_v01/WinNeu.png	1	7	14	0	65	65	46	None	1		2017_Jun_08_1403	60.0037674059	cfc_SPP1665_Learning	2	3
12	1	5	6	3	stim_v01/AvoNeu.png	96	2.1	10	8	stim_v04/1.png	GoAvo	2	stim_v01/AvoNeg.png	1	9	10	0	66	66	30	3	1	0.266647689952	2017_Jun_08_1403	60.0037674059	cfc_SPP1665_Learning	2	3
17	0.5	5	8	None	stim_v01/AvoNeg.png	96	2.1	10	8	stim_v04/3.png	NoGoAvo	4	stim_v01/AvoNeu.png	1	7	15	0	67	67	74	None	1		2017_Jun_08_1403	60.0037674059	cfc_SPP1665_Learning	2	3
12	1	5	6	3	stim_v01/WinPos.png	160	2.1	11	9	stim_v04/4.png	GoWin	1	stim_v01/WinNeu.png	1	9	10	0	68	68	9	3	1	0.283263383111	2017_Jun_08_1403	60.0037674059	cfc_SPP1665_Learning	2	3
16	0.5	5	8	None	stim_v01/AvoNeu.png	96	1.1	10	9	stim_v04/3.png	NoGoAvo	4	stim_v01/AvoNeg.png	2	7	14	0	69	69	67	None	1		2017_Jun_08_1403	60.0037674059	cfc_SPP1665_Learning	2	3
17	0.5	5	8	None	stim_v01/AvoNeg.png	160	1.1	11	10	stim_v04/3.png	NoGoAvo	4	stim_v01/AvoNeu.png	1	7	15	0	70	70	75	None	1		2017_Jun_08_1403	60.0037674059	cfc_SPP1665_Learning	2	3
16	1	5	8	None	stim_v01/WinPos.png	96	1.1	10	9	stim_v04/2.png	NoGoWin	3	stim_v01/WinNeu.png	2	7	14	0	71	71	40	None	1		2017_Jun_08_1403	60.0037674059	cfc_SPP1665_Learning	2	3
16	1	5	8	None	stim_v01/WinPos.png	160	2.1	11	9	stim_v04/2.png	NoGoWin	3	stim_v01/WinNeu.png	2	7	14	0	72	72	51	None	1		2017_Jun_08_1403	60.0037674059	cfc_SPP1665_Learning	2	3
12	0.5	5	6	3	stim_v01/AvoNeu.png	160	1.1	11	10	stim_v04/1.png	GoAvo	2	stim_v01/AvoNeg.png	2	9	10	0	73	73	20	3	1	0.366608991944	2017_Jun_08_1403	60.0037674059	cfc_SPP1665_Learning	2	3
16	0.5	5	8	None	stim_v01/AvoNeu.png	160	1.1	11	10	stim_v04/3.png	NoGoAvo	4	stim_v01/AvoNeg.png	2	7	14	0	74	74	61	None	1		2017_Jun_08_1403	60.0037674059	cfc_SPP1665_Learning	2	3
13	1	5	6	3	stim_v01/WinNeu.png	160	1.1	11	10	stim_v04/4.png	GoWin	1	stim_v01/WinPos.png	1	9	11	0	75	75	14	3	1	0.249948080675	2017_Jun_08_1403	60.0037674059	cfc_SPP1665_Learning	2	3
13	0.5	5	6	3	stim_v01/AvoNeg.png	160	1.1	11	10	stim_v04/1.png	GoAvo	2	stim_v01/AvoNeu.png	2	9	11	0	76	76	33	3	1	0.283264892394	2017_Jun_08_1403	60.0037674059	cfc_SPP1665_Learning	2	3
13	0.5	5	6	3	stim_v01/AvoNeg.png	160	2.1	11	9	stim_v04/1.png	GoAvo	2	stim_v01/AvoNeu.png	1	9	11	0	77	77	37	3	1	0.316607965632	2017_Jun_08_1403	60.0037674059	cfc_SPP1665_Learning	2	3
16	1	5	8	None	stim_v01/AvoNeu.png	96	2.1	10	8	stim_v04/3.png	NoGoAvo	4	stim_v01/AvoNeg.png	1	7	14	0	78	78	60	None	1		2017_Jun_08_1403	60.0037674059	cfc_SPP1665_Learning	2	3
17	0.5	5	8	None	stim_v01/WinNeu.png	96	2.1	10	8	stim_v04/2.png	NoGoWin	3	stim_v01/WinPos.png	1	7	15	0	79	79	57	None	1		2017_Jun_08_1403	60.0037674059	cfc_SPP1665_Learning	2	3
