# Supplementary material for: θ-γ Cross-Frequency Transcranial Alternating Current Stimulation over the Trough Impairs Cognitive Control
Source: eNeuro. 2020 Sep 4;7(5):ENEURO.0126-20.2020. doi: 10.1523/ENEURO.0126-20.2020 (PMC7540931; doi:10.1523/ENEURO.0126-20.2020)
Supplement: Extended Data 1 — contains all materials, pseudonymized raw data and analysis scripts used in this study that are freely available at our repository. Download Extended Data 1, ZIP file. [file enu-eN-NWR-0126-20-s02.zip › 2020_cfc_tacs-master/data/raw/1_learning/s_peak/P_4_S_2_cfc_SPP1665_Learning_2017_Feb_09_1257.csv]

icFbackMarker	blineStop	circleMarker	cRespMarker	cResponse	cFback	trigStimulator	preCueStop	portStop	preCueStart	cue	cType	cueMarker	icFback	prepRespStop	icRespMarker	cFbackMarker	trials.thisRepN	trials.thisTrialN	trials.thisN	trials.thisIndex	buttonBox_Response.keys	buttonBox_Response.corr	buttonBox_Response.rt	date	frameRate	expName	session	participant
																								2017_Feb_09_1257	60.0257829092	cfc_SPP1665_Learning	2	4
12	0.5	5	6	3	stim_v01/AvoNeu.png	160	2.1	11	9	stim_v05/4.png	GoAvo	2	stim_v01/AvoNeg.png	1	9	10	0	0	0	20	None	0		2017_Feb_09_1257	60.0257829092	cfc_SPP1665_Learning	2	4
16	1	5	8	None	stim_v01/AvoNeu.png	160	1.1	11	10	stim_v05/1.png	NoGoAvo	4	stim_v01/AvoNeg.png	2	7	14	0	1	1	70	3	0	0.466633805416	2017_Feb_09_1257	60.0257829092	cfc_SPP1665_Learning	2	4
12	0.5	5	6	3	stim_v01/WinPos.png	96	1.1	10	9	stim_v05/2.png	GoWin	1	stim_v01/WinNeu.png	2	9	10	0	2	2	4	3	1	0.366593327517	2017_Feb_09_1257	60.0257829092	cfc_SPP1665_Learning	2	4
17	1	5	8	None	stim_v01/WinNeu.png	160	2.1	11	9	stim_v05/3.png	NoGoWin	3	stim_v01/WinPos.png	1	7	15	0	3	3	58	3	0	0.333265920477	2017_Feb_09_1257	60.0257829092	cfc_SPP1665_Learning	2	4
12	0.5	5	6	3	stim_v01/WinPos.png	160	2.1	11	9	stim_v05/2.png	GoWin	1	stim_v01/WinNeu.png	2	9	10	0	4	4	8	3	1	0.23326649399	2017_Feb_09_1257	60.0257829092	cfc_SPP1665_Learning	2	4
16	1	5	8	None	stim_v01/WinPos.png	96	1.1	10	9	stim_v05/3.png	NoGoWin	3	stim_v01/WinNeu.png	2	7	14	0	5	5	44	3	0	0.233287321544	2017_Feb_09_1257	60.0257829092	cfc_SPP1665_Learning	2	4
16	0.5	5	8	None	stim_v01/WinPos.png	96	2.1	10	8	stim_v05/3.png	NoGoWin	3	stim_v01/WinNeu.png	2	7	14	0	6	6	43	3	0	0.316595123515	2017_Feb_09_1257	60.0257829092	cfc_SPP1665_Learning	2	4
16	1	5	8	None	stim_v01/AvoNeu.png	96	2.1	10	8	stim_v05/1.png	NoGoAvo	4	stim_v01/AvoNeg.png	1	7	14	0	7	7	65	None	1		2017_Feb_09_1257	60.0257829092	cfc_SPP1665_Learning	2	4
16	0.5	5	8	None	stim_v01/AvoNeu.png	160	2.1	11	9	stim_v05/1.png	NoGoAvo	4	stim_v01/AvoNeg.png	1	7	14	0	8	8	67	None	1		2017_Feb_09_1257	60.0257829092	cfc_SPP1665_Learning	2	4
12	1	5	6	3	stim_v01/AvoNeu.png	160	2.1	11	9	stim_v05/4.png	GoAvo	2	stim_v01/AvoNeg.png	2	9	10	0	9	9	28	None	0		2017_Feb_09_1257	60.0257829092	cfc_SPP1665_Learning	2	4
12	0.5	5	6	3	stim_v01/AvoNeu.png	160	1.1	11	10	stim_v05/4.png	GoAvo	2	stim_v01/AvoNeg.png	2	9	10	0	10	10	30	None	0		2017_Feb_09_1257	60.0257829092	cfc_SPP1665_Learning	2	4
12	0.5	5	6	3	stim_v01/AvoNeu.png	96	2.1	10	8	stim_v05/4.png	GoAvo	2	stim_v01/AvoNeg.png	1	9	10	0	11	11	29	None	0		2017_Feb_09_1257	60.0257829092	cfc_SPP1665_Learning	2	4
12	1	5	6	3	stim_v01/AvoNeu.png	96	2.1	10	8	stim_v05/4.png	GoAvo	2	stim_v01/AvoNeg.png	2	9	10	0	12	12	31	None	0		2017_Feb_09_1257	60.0257829092	cfc_SPP1665_Learning	2	4
16	0.5	5	8	None	stim_v01/AvoNeu.png	96	2.1	10	8	stim_v05/1.png	NoGoAvo	4	stim_v01/AvoNeg.png	1	7	14	0	13	13	63	None	1		2017_Feb_09_1257	60.0257829092	cfc_SPP1665_Learning	2	4
12	0.5	5	6	3	stim_v01/WinPos.png	160	1.1	11	10	stim_v05/2.png	GoWin	1	stim_v01/WinNeu.png	2	9	10	0	14	14	11	3	1	0.266600239849	2017_Feb_09_1257	60.0257829092	cfc_SPP1665_Learning	2	4
12	0.5	5	6	3	stim_v01/WinPos.png	160	1.1	11	10	stim_v05/2.png	GoWin	1	stim_v01/WinNeu.png	2	9	10	0	15	15	10	3	1	0.316593614272	2017_Feb_09_1257	60.0257829092	cfc_SPP1665_Learning	2	4
13	1	5	6	3	stim_v01/AvoNeg.png	160	2.1	11	9	stim_v05/4.png	GoAvo	2	stim_v01/AvoNeu.png	2	9	11	0	16	16	36	None	0		2017_Feb_09_1257	60.0257829092	cfc_SPP1665_Learning	2	4
13	0.5	5	6	3	stim_v01/WinNeu.png	96	1.1	10	9	stim_v05/2.png	GoWin	1	stim_v01/WinPos.png	2	9	11	0	17	17	17	3	1	0.299913158155	2017_Feb_09_1257	60.0257829092	cfc_SPP1665_Learning	2	4
17	1	5	8	None	stim_v01/AvoNeg.png	96	1.1	10	9	stim_v05/1.png	NoGoAvo	4	stim_v01/AvoNeu.png	2	7	15	0	18	18	79	None	1		2017_Feb_09_1257	60.0257829092	cfc_SPP1665_Learning	2	4
12	1	5	6	3	stim_v01/WinPos.png	96	2.1	10	8	stim_v05/2.png	GoWin	1	stim_v01/WinNeu.png	1	9	10	0	19	19	7	3	1	0.283291562517	2017_Feb_09_1257	60.0257829092	cfc_SPP1665_Learning	2	4
12	1	5	6	3	stim_v01/WinPos.png	160	1.1	11	10	stim_v05/2.png	GoWin	1	stim_v01/WinNeu.png	2	9	10	0	20	20	5	None	0		2017_Feb_09_1257	60.0257829092	cfc_SPP1665_Learning	2	4
13	0.5	5	6	3	stim_v01/AvoNeg.png	160	1.1	11	10	stim_v05/4.png	GoAvo	2	stim_v01/AvoNeu.png	1	9	11	0	21	21	39	None	0		2017_Feb_09_1257	60.0257829092	cfc_SPP1665_Learning	2	4
13	1	5	6	3	stim_v01/AvoNeg.png	96	1.1	10	9	stim_v05/4.png	GoAvo	2	stim_v01/AvoNeu.png	1	9	11	0	22	22	38	None	0		2017_Feb_09_1257	60.0257829092	cfc_SPP1665_Learning	2	4
17	1	5	8	None	stim_v01/WinNeu.png	160	2.1	11	9	stim_v05/3.png	NoGoWin	3	stim_v01/WinPos.png	1	7	15	0	23	23	55	3	0	0.566588860156	2017_Feb_09_1257	60.0257829092	cfc_SPP1665_Learning	2	4
13	1	5	6	3	stim_v01/AvoNeg.png	160	2.1	11	9	stim_v05/4.png	GoAvo	2	stim_v01/AvoNeu.png	1	9	11	0	24	24	34	None	0		2017_Feb_09_1257	60.0257829092	cfc_SPP1665_Learning	2	4
16	0.5	5	8	None	stim_v01/WinPos.png	96	1.1	10	9	stim_v05/3.png	NoGoWin	3	stim_v01/WinNeu.png	1	7	14	0	25	25	49	3	0	0.333233018977	2017_Feb_09_1257	60.0257829092	cfc_SPP1665_Learning	2	4
13	1	5	6	3	stim_v01/WinNeu.png	160	1.1	11	10	stim_v05/2.png	GoWin	1	stim_v01/WinPos.png	2	9	11	0	26	26	13	3	1	0.24993517801	2017_Feb_09_1257	60.0257829092	cfc_SPP1665_Learning	2	4
12	0.5	5	6	3	stim_v01/AvoNeu.png	96	1.1	10	9	stim_v05/4.png	GoAvo	2	stim_v01/AvoNeg.png	2	9	10	0	27	27	32	None	0		2017_Feb_09_1257	60.0257829092	cfc_SPP1665_Learning	2	4
13	1	5	6	3	stim_v01/WinNeu.png	160	1.1	11	10	stim_v05/2.png	GoWin	1	stim_v01/WinPos.png	2	9	11	0	28	28	16	3	1	0.266597221364	2017_Feb_09_1257	60.0257829092	cfc_SPP1665_Learning	2	4
13	1	5	6	3	stim_v01/WinNeu.png	160	2.1	11	9	stim_v05/2.png	GoWin	1	stim_v01/WinPos.png	2	9	11	0	29	29	15	3	1	0.299944852259	2017_Feb_09_1257	60.0257829092	cfc_SPP1665_Learning	2	4
16	1	5	8	None	stim_v01/WinPos.png	160	2.1	11	9	stim_v05/3.png	NoGoWin	3	stim_v01/WinNeu.png	2	7	14	0	30	30	50	3	0	0.299930665375	2017_Feb_09_1257	60.0257829092	cfc_SPP1665_Learning	2	4
16	0.5	5	8	None	stim_v01/WinPos.png	96	2.1	10	8	stim_v05/3.png	NoGoWin	3	stim_v01/WinNeu.png	2	7	14	0	31	31	46	3	0	0.249992831095	2017_Feb_09_1257	60.0257829092	cfc_SPP1665_Learning	2	4
17	1	5	8	None	stim_v01/AvoNeg.png	96	1.1	10	9	stim_v05/1.png	NoGoAvo	4	stim_v01/AvoNeu.png	2	7	15	0	32	32	73	None	1		2017_Feb_09_1257	60.0257829092	cfc_SPP1665_Learning	2	4
12	0.5	5	6	3	stim_v01/WinPos.png	96	2.1	10	8	stim_v05/2.png	GoWin	1	stim_v01/WinNeu.png	2	9	10	0	33	33	2	None	0		2017_Feb_09_1257	60.0257829092	cfc_SPP1665_Learning	2	4
12	1	5	6	3	stim_v01/AvoNeu.png	96	2.1	10	8	stim_v05/4.png	GoAvo	2	stim_v01/AvoNeg.png	2	9	10	0	34	34	22	None	0		2017_Feb_09_1257	60.0257829092	cfc_SPP1665_Learning	2	4
12	0.5	5	6	3	stim_v01/WinPos.png	160	1.1	11	10	stim_v05/2.png	GoWin	1	stim_v01/WinNeu.png	1	9	10	0	35	35	3	3	1	0.333245092923	2017_Feb_09_1257	60.0257829092	cfc_SPP1665_Learning	2	4
16	1	5	8	None	stim_v01/WinPos.png	96	2.1	10	8	stim_v05/3.png	NoGoWin	3	stim_v01/WinNeu.png	2	7	14	0	36	36	52	3	0	0.24990499315	2017_Feb_09_1257	60.0257829092	cfc_SPP1665_Learning	2	4
16	1	5	8	None	stim_v01/WinPos.png	96	1.1	10	9	stim_v05/3.png	NoGoWin	3	stim_v01/WinNeu.png	1	7	14	0	37	37	51	3	0	0.533250586568	2017_Feb_09_1257	60.0257829092	cfc_SPP1665_Learning	2	4
17	1	5	8	None	stim_v01/WinNeu.png	96	1.1	10	9	stim_v05/3.png	NoGoWin	3	stim_v01/WinPos.png	1	7	15	0	38	38	54	None	1		2017_Feb_09_1257	60.0257829092	cfc_SPP1665_Learning	2	4
12	1	5	6	3	stim_v01/AvoNeu.png	96	2.1	10	8	stim_v05/4.png	GoAvo	2	stim_v01/AvoNeg.png	2	9	10	0	39	39	21	None	0		2017_Feb_09_1257	60.0257829092	cfc_SPP1665_Learning	2	4
16	0.5	5	8	None	stim_v01/AvoNeu.png	96	1.1	10	9	stim_v05/1.png	NoGoAvo	4	stim_v01/AvoNeg.png	1	7	14	0	40	40	68	None	1		2017_Feb_09_1257	60.0257829092	cfc_SPP1665_Learning	2	4
17	1	5	8	None	stim_v01/WinNeu.png	160	2.1	11	9	stim_v05/3.png	NoGoWin	3	stim_v01/WinPos.png	1	7	15	0	41	41	53	None	1		2017_Feb_09_1257	60.0257829092	cfc_SPP1665_Learning	2	4
16	0.5	5	8	None	stim_v01/AvoNeu.png	160	2.1	11	9	stim_v05/1.png	NoGoAvo	4	stim_v01/AvoNeg.png	2	7	14	0	42	42	72	None	1		2017_Feb_09_1257	60.0257829092	cfc_SPP1665_Learning	2	4
13	0.5	5	6	3	stim_v01/WinNeu.png	96	2.1	10	8	stim_v05/2.png	GoWin	1	stim_v01/WinPos.png	2	9	11	0	43	43	19	3	1	0.316600858638	2017_Feb_09_1257	60.0257829092	cfc_SPP1665_Learning	2	4
12	0.5	5	6	3	stim_v01/WinPos.png	160	1.1	11	10	stim_v05/2.png	GoWin	1	stim_v01/WinNeu.png	2	9	10	0	44	44	1	3	1	0.316595123515	2017_Feb_09_1257	60.0257829092	cfc_SPP1665_Learning	2	4
12	1	5	6	3	stim_v01/WinPos.png	160	1.1	11	10	stim_v05/2.png	GoWin	1	stim_v01/WinNeu.png	1	9	10	0	45	45	0	3	1	0.699908147468	2017_Feb_09_1257	60.0257829092	cfc_SPP1665_Learning	2	4
16	0.5	5	8	None	stim_v01/AvoNeu.png	160	2.1	11	9	stim_v05/1.png	NoGoAvo	4	stim_v01/AvoNeg.png	2	7	14	0	46	46	62	None	1		2017_Feb_09_1257	60.0257829092	cfc_SPP1665_Learning	2	4
16	0.5	5	8	None	stim_v01/WinPos.png	96	2.1	10	8	stim_v05/3.png	NoGoWin	3	stim_v01/WinNeu.png	1	7	14	0	47	47	41	3	0	0.349933698953	2017_Feb_09_1257	60.0257829092	cfc_SPP1665_Learning	2	4
16	1	5	8	None	stim_v01/AvoNeu.png	160	2.1	11	9	stim_v05/1.png	NoGoAvo	4	stim_v01/AvoNeg.png	1	7	14	0	48	48	64	None	1		2017_Feb_09_1257	60.0257829092	cfc_SPP1665_Learning	2	4
12	1	5	6	3	stim_v01/WinPos.png	96	2.1	10	8	stim_v05/2.png	GoWin	1	stim_v01/WinNeu.png	2	9	10	0	49	49	6	3	1	0.249923405914	2017_Feb_09_1257	60.0257829092	cfc_SPP1665_Learning	2	4
12	0.5	5	6	3	stim_v01/WinPos.png	160	2.1	11	9	stim_v05/2.png	GoWin	1	stim_v01/WinNeu.png	2	9	10	0	50	50	12	3	1	0.633244277931	2017_Feb_09_1257	60.0257829092	cfc_SPP1665_Learning	2	4
13	0.5	5	6	3	stim_v01/AvoNeg.png	160	1.1	11	10	stim_v05/4.png	GoAvo	2	stim_v01/AvoNeu.png	1	9	11	0	51	51	37	None	0		2017_Feb_09_1257	60.0257829092	cfc_SPP1665_Learning	2	4
12	0.5	5	6	3	stim_v01/AvoNeu.png	96	1.1	10	9	stim_v05/4.png	GoAvo	2	stim_v01/AvoNeg.png	2	9	10	0	52	52	23	None	0		2017_Feb_09_1257	60.0257829092	cfc_SPP1665_Learning	2	4
16	0.5	5	8	None	stim_v01/AvoNeu.png	96	1.1	10	9	stim_v05/1.png	NoGoAvo	4	stim_v01/AvoNeg.png	1	7	14	0	53	53	66	None	1		2017_Feb_09_1257	60.0257829092	cfc_SPP1665_Learning	2	4
16	1	5	8	None	stim_v01/WinPos.png	160	1.1	11	10	stim_v05/3.png	NoGoWin	3	stim_v01/WinNeu.png	1	7	14	0	54	54	47	3	0	0.299941833771	2017_Feb_09_1257	60.0257829092	cfc_SPP1665_Learning	2	4
17	0.5	5	8	None	stim_v01/AvoNeg.png	160	2.1	11	9	stim_v05/1.png	NoGoAvo	4	stim_v01/AvoNeu.png	1	7	15	0	55	55	77	None	1		2017_Feb_09_1257	60.0257829092	cfc_SPP1665_Learning	2	4
16	0.5	5	8	None	stim_v01/WinPos.png	96	1.1	10	9	stim_v05/3.png	NoGoWin	3	stim_v01/WinNeu.png	1	7	14	0	56	56	48	3	0	0.233240836857	2017_Feb_09_1257	60.0257829092	cfc_SPP1665_Learning	2	4
16	1	5	8	None	stim_v01/AvoNeu.png	160	1.1	11	10	stim_v05/1.png	NoGoAvo	4	stim_v01/AvoNeg.png	2	7	14	0	57	57	61	None	1		2017_Feb_09_1257	60.0257829092	cfc_SPP1665_Learning	2	4
17	0.5	5	8	None	stim_v01/WinNeu.png	96	2.1	10	8	stim_v05/3.png	NoGoWin	3	stim_v01/WinPos.png	2	7	15	0	58	58	59	3	0	0.333268637114	2017_Feb_09_1257	60.0257829092	cfc_SPP1665_Learning	2	4
16	1	5	8	None	stim_v01/AvoNeu.png	96	1.1	10	9	stim_v05/1.png	NoGoAvo	4	stim_v01/AvoNeg.png	2	7	14	0	59	59	69	None	1		2017_Feb_09_1257	60.0257829092	cfc_SPP1665_Learning	2	4
16	0.5	5	8	None	stim_v01/AvoNeu.png	160	2.1	11	9	stim_v05/1.png	NoGoAvo	4	stim_v01/AvoNeg.png	1	7	14	0	60	60	71	None	1		2017_Feb_09_1257	60.0257829092	cfc_SPP1665_Learning	2	4
17	0.5	5	8	None	stim_v01/WinNeu.png	160	1.1	11	10	stim_v05/3.png	NoGoWin	3	stim_v01/WinPos.png	1	7	15	0	61	61	56	3	0	0.499922273983	2017_Feb_09_1257	60.0257829092	cfc_SPP1665_Learning	2	4
16	1	5	8	None	stim_v01/WinPos.png	160	2.1	11	9	stim_v05/3.png	NoGoWin	3	stim_v01/WinNeu.png	1	7	14	0	62	62	40	3	0	0.599909626526	2017_Feb_09_1257	60.0257829092	cfc_SPP1665_Learning	2	4
17	0.5	5	8	None	stim_v01/AvoNeg.png	96	1.1	10	9	stim_v05/1.png	NoGoAvo	4	stim_v01/AvoNeu.png	2	7	15	0	63	63	75	None	1		2017_Feb_09_1257	60.0257829092	cfc_SPP1665_Learning	2	4
13	0.5	5	6	3	stim_v01/WinNeu.png	160	2.1	11	9	stim_v05/2.png	GoWin	1	stim_v01/WinPos.png	1	9	11	0	64	64	14	3	1	0.266623482192	2017_Feb_09_1257	60.0257829092	cfc_SPP1665_Learning	2	4
12	0.5	5	6	3	stim_v01/AvoNeu.png	96	1.1	10	9	stim_v05/4.png	GoAvo	2	stim_v01/AvoNeg.png	1	9	10	0	65	65	25	None	0		2017_Feb_09_1257	60.0257829092	cfc_SPP1665_Learning	2	4
12	1	5	6	3	stim_v01/WinPos.png	96	1.1	10	9	stim_v05/2.png	GoWin	1	stim_v01/WinNeu.png	1	9	10	0	66	66	9	None	0		2017_Feb_09_1257	60.0257829092	cfc_SPP1665_Learning	2	4
12	1	5	6	3	stim_v01/AvoNeu.png	96	2.1	10	8	stim_v05/4.png	GoAvo	2	stim_v01/AvoNeg.png	2	9	10	0	67	67	24	None	0		2017_Feb_09_1257	60.0257829092	cfc_SPP1665_Learning	2	4
17	0.5	5	8	None	stim_v01/AvoNeg.png	160	1.1	11	10	stim_v05/1.png	NoGoAvo	4	stim_v01/AvoNeu.png	1	7	15	0	68	68	76	None	1		2017_Feb_09_1257	60.0257829092	cfc_SPP1665_Learning	2	4
12	1	5	6	3	stim_v01/AvoNeu.png	160	1.1	11	10	stim_v05/4.png	GoAvo	2	stim_v01/AvoNeg.png	1	9	10	0	69	69	26	None	0		2017_Feb_09_1257	60.0257829092	cfc_SPP1665_Learning	2	4
17	0.5	5	8	None	stim_v01/AvoNeg.png	160	1.1	11	10	stim_v05/1.png	NoGoAvo	4	stim_v01/AvoNeu.png	1	7	15	0	70	70	74	None	1		2017_Feb_09_1257	60.0257829092	cfc_SPP1665_Learning	2	4
17	1	5	8	None	stim_v01/WinNeu.png	160	1.1	11	10	stim_v05/3.png	NoGoWin	3	stim_v01/WinPos.png	1	7	15	0	71	71	57	3	0	0.366630454895	2017_Feb_09_1257	60.0257829092	cfc_SPP1665_Learning	2	4
16	0.5	5	8	None	stim_v01/AvoNeu.png	96	2.1	10	8	stim_v05/1.png	NoGoAvo	4	stim_v01/AvoNeg.png	1	7	14	0	72	72	60	None	1		2017_Feb_09_1257	60.0257829092	cfc_SPP1665_Learning	2	4
13	1	5	6	3	stim_v01/AvoNeg.png	96	2.1	10	8	stim_v05/4.png	GoAvo	2	stim_v01/AvoNeu.png	1	9	11	0	73	73	33	None	0		2017_Feb_09_1257	60.0257829092	cfc_SPP1665_Learning	2	4
17	0.5	5	8	None	stim_v01/AvoNeg.png	96	1.1	10	9	stim_v05/1.png	NoGoAvo	4	stim_v01/AvoNeu.png	2	7	15	0	74	74	78	None	1		2017_Feb_09_1257	60.0257829092	cfc_SPP1665_Learning	2	4
16	1	5	8	None	stim_v01/WinPos.png	96	1.1	10	9	stim_v05/3.png	NoGoWin	3	stim_v01/WinNeu.png	1	7	14	0	75	75	42	3	0	0.233271927265	2017_Feb_09_1257	60.0257829092	cfc_SPP1665_Learning	2	4
13	0.5	5	6	3	stim_v01/AvoNeg.png	160	1.1	11	10	stim_v05/4.png	GoAvo	2	stim_v01/AvoNeu.png	2	9	11	0	76	76	35	None	0		2017_Feb_09_1257	60.0257829092	cfc_SPP1665_Learning	2	4
12	1	5	6	3	stim_v01/AvoNeu.png	96	2.1	10	8	stim_v05/4.png	GoAvo	2	stim_v01/AvoNeg.png	1	9	10	0	77	77	27	None	0		2017_Feb_09_1257	60.0257829092	cfc_SPP1665_Learning	2	4
13	1	5	6	3	stim_v01/WinNeu.png	160	2.1	11	9	stim_v05/2.png	GoWin	1	stim_v01/WinPos.png	2	9	11	0	78	78	18	3	1	0.233274643902	2017_Feb_09_1257	60.0257829092	cfc_SPP1665_Learning	2	4
16	1	5	8	None	stim_v01/WinPos.png	96	2.1	10	8	stim_v05/3.png	NoGoWin	3	stim_v01/WinNeu.png	1	7	14	0	79	79	45	None	1		2017_Feb_09_1257	60.0257829092	cfc_SPP1665_Learning	2	4
