# Supplementary material for: θ-γ Cross-Frequency Transcranial Alternating Current Stimulation over the Trough Impairs Cognitive Control
Source: eNeuro. 2020 Sep 4;7(5):ENEURO.0126-20.2020. doi: 10.1523/ENEURO.0126-20.2020 (PMC7540931; doi:10.1523/ENEURO.0126-20.2020)
Supplement: Extended Data 1 — contains all materials, pseudonymized raw data and analysis scripts used in this study that are freely available at our repository. Download Extended Data 1, ZIP file. [file enu-eN-NWR-0126-20-s02.zip › 2020_cfc_tacs-master/data/raw/1_learning/s_peak/P_5_S_2_cfc_SPP1665_Learning_2017_Jun_01_1100.csv]

icFbackMarker	blineStop	circleMarker	cRespMarker	cResponse	cFback	trigStimulator	preCueStop	portStop	preCueStart	cue	cType	cueMarker	icFback	prepRespStop	icRespMarker	cFbackMarker	trials.thisRepN	trials.thisTrialN	trials.thisN	trials.thisIndex	buttonBox_Response.keys	buttonBox_Response.corr	buttonBox_Response.rt	date	frameRate	expName	session	participant
																								2017_Jun_01_1100	59.9943680846	cfc_SPP1665_Learning	2	5
12	1	5	6	3	stim_v01/WinPos.png	160	1.1	11	10	stim_v02/1.png	GoWin	1	stim_v01/WinNeu.png	2	9	10	0	0	0	7	3	1	0.549953832673	2017_Jun_01_1100	59.9943680846	cfc_SPP1665_Learning	2	5
16	0.5	5	8	None	stim_v01/AvoNeu.png	160	2.1	11	9	stim_v02/2.png	NoGoAvo	4	stim_v01/AvoNeg.png	2	7	14	0	1	1	60	3	0	0.416589872044	2017_Jun_01_1100	59.9943680846	cfc_SPP1665_Learning	2	5
16	0.5	5	8	None	stim_v01/WinPos.png	160	2.1	11	9	stim_v02/3.png	NoGoWin	3	stim_v01/WinNeu.png	2	7	14	0	2	2	48	None	1		2017_Jun_01_1100	59.9943680846	cfc_SPP1665_Learning	2	5
17	1	5	8	None	stim_v01/WinNeu.png	96	2.1	10	8	stim_v02/3.png	NoGoWin	3	stim_v01/WinPos.png	2	7	15	0	3	3	56	None	1		2017_Jun_01_1100	59.9943680846	cfc_SPP1665_Learning	2	5
13	1	5	6	3	stim_v01/AvoNeg.png	96	1.1	10	9	stim_v02/4.png	GoAvo	2	stim_v01/AvoNeu.png	1	9	11	0	4	4	34	3	1	0.499920463611	2017_Jun_01_1100	59.9943680846	cfc_SPP1665_Learning	2	5
13	0.5	5	6	3	stim_v01/AvoNeg.png	96	2.1	10	8	stim_v02/4.png	GoAvo	2	stim_v01/AvoNeu.png	1	9	11	0	5	5	35	None	0		2017_Jun_01_1100	59.9943680846	cfc_SPP1665_Learning	2	5
16	1	5	8	None	stim_v01/WinPos.png	160	2.1	11	9	stim_v02/3.png	NoGoWin	3	stim_v01/WinNeu.png	1	7	14	0	6	6	45	3	0	0.349901854813	2017_Jun_01_1100	59.9943680846	cfc_SPP1665_Learning	2	5
17	1	5	8	None	stim_v01/WinNeu.png	96	1.1	10	9	stim_v02/3.png	NoGoWin	3	stim_v01/WinPos.png	2	7	15	0	7	7	54	None	1		2017_Jun_01_1100	59.9943680846	cfc_SPP1665_Learning	2	5
13	0.5	5	6	3	stim_v01/WinNeu.png	96	1.1	10	9	stim_v02/1.png	GoWin	1	stim_v01/WinPos.png	2	9	11	0	8	8	18	3	1	0.333248414026	2017_Jun_01_1100	59.9943680846	cfc_SPP1665_Learning	2	5
12	0.5	5	6	3	stim_v01/AvoNeu.png	96	2.1	10	8	stim_v02/4.png	GoAvo	2	stim_v01/AvoNeg.png	1	9	10	0	9	9	29	None	0		2017_Jun_01_1100	59.9943680846	cfc_SPP1665_Learning	2	5
16	0.5	5	8	None	stim_v01/AvoNeu.png	96	1.1	10	9	stim_v02/2.png	NoGoAvo	4	stim_v01/AvoNeg.png	2	7	14	0	10	10	71	None	1		2017_Jun_01_1100	59.9943680846	cfc_SPP1665_Learning	2	5
16	1	5	8	None	stim_v01/WinPos.png	160	2.1	11	9	stim_v02/3.png	NoGoWin	3	stim_v01/WinNeu.png	2	7	14	0	11	11	50	None	1		2017_Jun_01_1100	59.9943680846	cfc_SPP1665_Learning	2	5
12	1	5	6	3	stim_v01/WinPos.png	96	1.1	10	9	stim_v02/1.png	GoWin	1	stim_v01/WinNeu.png	1	9	10	0	12	12	10	None	0		2017_Jun_01_1100	59.9943680846	cfc_SPP1665_Learning	2	5
16	1	5	8	None	stim_v01/WinPos.png	96	1.1	10	9	stim_v02/3.png	NoGoWin	3	stim_v01/WinNeu.png	1	7	14	0	13	13	51	None	1		2017_Jun_01_1100	59.9943680846	cfc_SPP1665_Learning	2	5
16	0.5	5	8	None	stim_v01/WinPos.png	96	1.1	10	9	stim_v02/3.png	NoGoWin	3	stim_v01/WinNeu.png	2	7	14	0	14	14	43	None	1		2017_Jun_01_1100	59.9943680846	cfc_SPP1665_Learning	2	5
16	0.5	5	8	None	stim_v01/WinPos.png	160	2.1	11	9	stim_v02/3.png	NoGoWin	3	stim_v01/WinNeu.png	2	7	14	0	15	15	46	None	1		2017_Jun_01_1100	59.9943680846	cfc_SPP1665_Learning	2	5
16	0.5	5	8	None	stim_v01/WinPos.png	160	2.1	11	9	stim_v02/3.png	NoGoWin	3	stim_v01/WinNeu.png	1	7	14	0	16	16	44	None	1		2017_Jun_01_1100	59.9943680846	cfc_SPP1665_Learning	2	5
12	0.5	5	6	3	stim_v01/WinPos.png	160	1.1	11	10	stim_v02/1.png	GoWin	1	stim_v01/WinNeu.png	1	9	10	0	17	17	0	3	1	0.266643102565	2017_Jun_01_1100	59.9943680846	cfc_SPP1665_Learning	2	5
13	0.5	5	6	3	stim_v01/WinNeu.png	160	1.1	11	10	stim_v02/1.png	GoWin	1	stim_v01/WinPos.png	2	9	11	0	18	18	17	3	1	0.283321898406	2017_Jun_01_1100	59.9943680846	cfc_SPP1665_Learning	2	5
13	1	5	6	3	stim_v01/WinNeu.png	160	1.1	11	10	stim_v02/1.png	GoWin	1	stim_v01/WinPos.png	1	9	11	0	19	19	15	3	1	0.249954949503	2017_Jun_01_1100	59.9943680846	cfc_SPP1665_Learning	2	5
17	1	5	8	None	stim_v01/AvoNeg.png	160	2.1	11	9	stim_v02/2.png	NoGoAvo	4	stim_v01/AvoNeu.png	2	7	15	0	20	20	73	None	1		2017_Jun_01_1100	59.9943680846	cfc_SPP1665_Learning	2	5
16	0.5	5	8	None	stim_v01/AvoNeu.png	160	2.1	11	9	stim_v02/2.png	NoGoAvo	4	stim_v01/AvoNeg.png	1	7	14	0	21	21	65	None	1		2017_Jun_01_1100	59.9943680846	cfc_SPP1665_Learning	2	5
12	1	5	6	3	stim_v01/WinPos.png	96	1.1	10	9	stim_v02/1.png	GoWin	1	stim_v01/WinNeu.png	1	9	10	0	22	22	2	3	1	0.599922606717	2017_Jun_01_1100	59.9943680846	cfc_SPP1665_Learning	2	5
12	1	5	6	3	stim_v01/WinPos.png	96	1.1	10	9	stim_v02/1.png	GoWin	1	stim_v01/WinNeu.png	1	9	10	0	23	23	8	3	1	0.266608993981	2017_Jun_01_1100	59.9943680846	cfc_SPP1665_Learning	2	5
12	0.5	5	6	3	stim_v01/WinPos.png	96	2.1	10	8	stim_v02/1.png	GoWin	1	stim_v01/WinNeu.png	1	9	10	0	24	24	5	3	1	0.266593599841	2017_Jun_01_1100	59.9943680846	cfc_SPP1665_Learning	2	5
13	1	5	6	3	stim_v01/WinNeu.png	160	2.1	11	9	stim_v02/1.png	GoWin	1	stim_v01/WinPos.png	2	9	11	0	25	25	16	None	0		2017_Jun_01_1100	59.9943680846	cfc_SPP1665_Learning	2	5
16	0.5	5	8	None	stim_v01/AvoNeu.png	96	1.1	10	9	stim_v02/2.png	NoGoAvo	4	stim_v01/AvoNeg.png	1	7	14	0	26	26	68	None	1		2017_Jun_01_1100	59.9943680846	cfc_SPP1665_Learning	2	5
16	1	5	8	None	stim_v01/WinPos.png	96	2.1	10	8	stim_v02/3.png	NoGoWin	3	stim_v01/WinNeu.png	1	7	14	0	27	27	42	None	1		2017_Jun_01_1100	59.9943680846	cfc_SPP1665_Learning	2	5
16	1	5	8	None	stim_v01/AvoNeu.png	160	2.1	11	9	stim_v02/2.png	NoGoAvo	4	stim_v01/AvoNeg.png	2	7	14	0	28	28	61	None	1		2017_Jun_01_1100	59.9943680846	cfc_SPP1665_Learning	2	5
13	0.5	5	6	3	stim_v01/AvoNeg.png	96	1.1	10	9	stim_v02/4.png	GoAvo	2	stim_v01/AvoNeu.png	2	9	11	0	29	29	37	None	0		2017_Jun_01_1100	59.9943680846	cfc_SPP1665_Learning	2	5
16	1	5	8	None	stim_v01/AvoNeu.png	160	1.1	11	10	stim_v02/2.png	NoGoAvo	4	stim_v01/AvoNeg.png	2	7	14	0	30	30	69	None	1		2017_Jun_01_1100	59.9943680846	cfc_SPP1665_Learning	2	5
13	1	5	6	3	stim_v01/WinNeu.png	96	1.1	10	9	stim_v02/1.png	GoWin	1	stim_v01/WinPos.png	1	9	11	0	31	31	14	3	1	0.383298384611	2017_Jun_01_1100	59.9943680846	cfc_SPP1665_Learning	2	5
12	0.5	5	6	3	stim_v01/AvoNeu.png	160	1.1	11	10	stim_v02/4.png	GoAvo	2	stim_v01/AvoNeg.png	2	9	10	0	32	32	23	None	0		2017_Jun_01_1100	59.9943680846	cfc_SPP1665_Learning	2	5
16	1	5	8	None	stim_v01/AvoNeu.png	96	2.1	10	8	stim_v02/2.png	NoGoAvo	4	stim_v01/AvoNeg.png	1	7	14	0	33	33	70	None	1		2017_Jun_01_1100	59.9943680846	cfc_SPP1665_Learning	2	5
16	1	5	8	None	stim_v01/WinPos.png	96	2.1	10	8	stim_v02/3.png	NoGoWin	3	stim_v01/WinNeu.png	1	7	14	0	34	34	49	None	1		2017_Jun_01_1100	59.9943680846	cfc_SPP1665_Learning	2	5
12	0.5	5	6	3	stim_v01/AvoNeu.png	160	2.1	11	9	stim_v02/4.png	GoAvo	2	stim_v01/AvoNeg.png	2	9	10	0	35	35	21	None	0		2017_Jun_01_1100	59.9943680846	cfc_SPP1665_Learning	2	5
12	0.5	5	6	3	stim_v01/AvoNeu.png	96	2.1	10	8	stim_v02/4.png	GoAvo	2	stim_v01/AvoNeg.png	1	9	10	0	36	36	28	3	1	0.316601915695	2017_Jun_01_1100	59.9943680846	cfc_SPP1665_Learning	2	5
12	0.5	5	6	3	stim_v01/WinPos.png	96	1.1	10	9	stim_v02/1.png	GoWin	1	stim_v01/WinNeu.png	1	9	10	0	37	37	9	None	0		2017_Jun_01_1100	59.9943680846	cfc_SPP1665_Learning	2	5
13	0.5	5	6	3	stim_v01/AvoNeg.png	160	1.1	11	10	stim_v02/4.png	GoAvo	2	stim_v01/AvoNeu.png	1	9	11	0	38	38	36	None	0		2017_Jun_01_1100	59.9943680846	cfc_SPP1665_Learning	2	5
17	0.5	5	8	None	stim_v01/AvoNeg.png	96	2.1	10	8	stim_v02/2.png	NoGoAvo	4	stim_v01/AvoNeu.png	2	7	15	0	39	39	74	None	1		2017_Jun_01_1100	59.9943680846	cfc_SPP1665_Learning	2	5
17	1	5	8	None	stim_v01/AvoNeg.png	96	1.1	10	9	stim_v02/2.png	NoGoAvo	4	stim_v01/AvoNeu.png	1	7	15	0	40	40	78	None	1		2017_Jun_01_1100	59.9943680846	cfc_SPP1665_Learning	2	5
16	1	5	8	None	stim_v01/AvoNeu.png	160	1.1	11	10	stim_v02/2.png	NoGoAvo	4	stim_v01/AvoNeg.png	2	7	14	0	41	41	72	None	1		2017_Jun_01_1100	59.9943680846	cfc_SPP1665_Learning	2	5
17	1	5	8	None	stim_v01/AvoNeg.png	160	1.1	11	10	stim_v02/2.png	NoGoAvo	4	stim_v01/AvoNeu.png	1	7	15	0	42	42	77	None	1		2017_Jun_01_1100	59.9943680846	cfc_SPP1665_Learning	2	5
12	1	5	6	3	stim_v01/AvoNeu.png	96	2.1	10	8	stim_v02/4.png	GoAvo	2	stim_v01/AvoNeg.png	2	9	10	0	43	43	27	None	0		2017_Jun_01_1100	59.9943680846	cfc_SPP1665_Learning	2	5
17	0.5	5	8	None	stim_v01/WinNeu.png	160	1.1	11	10	stim_v02/3.png	NoGoWin	3	stim_v01/WinPos.png	2	7	15	0	44	44	58	None	1		2017_Jun_01_1100	59.9943680846	cfc_SPP1665_Learning	2	5
16	1	5	8	None	stim_v01/WinPos.png	160	2.1	11	9	stim_v02/3.png	NoGoWin	3	stim_v01/WinNeu.png	1	7	14	0	45	45	47	None	1		2017_Jun_01_1100	59.9943680846	cfc_SPP1665_Learning	2	5
12	0.5	5	6	3	stim_v01/AvoNeu.png	96	1.1	10	9	stim_v02/4.png	GoAvo	2	stim_v01/AvoNeg.png	2	9	10	0	46	46	26	3	1	0.383292347694	2017_Jun_01_1100	59.9943680846	cfc_SPP1665_Learning	2	5
16	1	5	8	None	stim_v01/WinPos.png	160	2.1	11	9	stim_v02/3.png	NoGoWin	3	stim_v01/WinNeu.png	2	7	14	0	47	47	52	None	1		2017_Jun_01_1100	59.9943680846	cfc_SPP1665_Learning	2	5
13	0.5	5	6	3	stim_v01/AvoNeg.png	96	2.1	10	8	stim_v02/4.png	GoAvo	2	stim_v01/AvoNeu.png	1	9	11	0	48	48	38	3	1	0.816567354342	2017_Jun_01_1100	59.9943680846	cfc_SPP1665_Learning	2	5
12	1	5	6	3	stim_v01/AvoNeu.png	96	2.1	10	8	stim_v02/4.png	GoAvo	2	stim_v01/AvoNeg.png	1	9	10	0	49	49	24	3	1	0.249935329521	2017_Jun_01_1100	59.9943680846	cfc_SPP1665_Learning	2	5
16	0.5	5	8	None	stim_v01/WinPos.png	160	2.1	11	9	stim_v02/3.png	NoGoWin	3	stim_v01/WinNeu.png	1	7	14	0	50	50	41	None	1		2017_Jun_01_1100	59.9943680846	cfc_SPP1665_Learning	2	5
12	1	5	6	3	stim_v01/AvoNeu.png	160	1.1	11	10	stim_v02/4.png	GoAvo	2	stim_v01/AvoNeg.png	1	9	10	0	51	51	22	3	1	0.249961891958	2017_Jun_01_1100	59.9943680846	cfc_SPP1665_Learning	2	5
12	1	5	6	3	stim_v01/WinPos.png	96	2.1	10	8	stim_v02/1.png	GoWin	1	stim_v01/WinNeu.png	1	9	10	0	52	52	4	3	1	0.566580711022	2017_Jun_01_1100	59.9943680846	cfc_SPP1665_Learning	2	5
16	0.5	5	8	None	stim_v01/WinPos.png	96	2.1	10	8	stim_v02/3.png	NoGoWin	3	stim_v01/WinNeu.png	2	7	14	0	53	53	40	None	1		2017_Jun_01_1100	59.9943680846	cfc_SPP1665_Learning	2	5
12	0.5	5	6	3	stim_v01/WinPos.png	160	2.1	11	9	stim_v02/1.png	GoWin	1	stim_v01/WinNeu.png	1	9	10	0	54	54	1	3	1	0.416588664662	2017_Jun_01_1100	59.9943680846	cfc_SPP1665_Learning	2	5
12	0.5	5	6	3	stim_v01/WinPos.png	96	2.1	10	8	stim_v02/1.png	GoWin	1	stim_v01/WinNeu.png	2	9	10	0	55	55	6	3	1	0.533240626402	2017_Jun_01_1100	59.9943680846	cfc_SPP1665_Learning	2	5
13	0.5	5	6	3	stim_v01/WinNeu.png	96	2.1	10	8	stim_v02/1.png	GoWin	1	stim_v01/WinPos.png	2	9	11	0	56	56	19	3	1	0.449888905624	2017_Jun_01_1100	59.9943680846	cfc_SPP1665_Learning	2	5
16	1	5	8	None	stim_v01/AvoNeu.png	96	1.1	10	9	stim_v02/2.png	NoGoAvo	4	stim_v01/AvoNeg.png	1	7	14	0	57	57	67	None	1		2017_Jun_01_1100	59.9943680846	cfc_SPP1665_Learning	2	5
17	0.5	5	8	None	stim_v01/WinNeu.png	160	1.1	11	10	stim_v02/3.png	NoGoWin	3	stim_v01/WinPos.png	2	7	15	0	58	58	53	None	1		2017_Jun_01_1100	59.9943680846	cfc_SPP1665_Learning	2	5
17	1	5	8	None	stim_v01/WinNeu.png	160	2.1	11	9	stim_v02/3.png	NoGoWin	3	stim_v01/WinPos.png	2	7	15	0	59	59	59	None	1		2017_Jun_01_1100	59.9943680846	cfc_SPP1665_Learning	2	5
16	1	5	8	None	stim_v01/AvoNeu.png	160	2.1	11	9	stim_v02/2.png	NoGoAvo	4	stim_v01/AvoNeg.png	2	7	14	0	60	60	62	None	1		2017_Jun_01_1100	59.9943680846	cfc_SPP1665_Learning	2	5
17	1	5	8	None	stim_v01/AvoNeg.png	96	2.1	10	8	stim_v02/2.png	NoGoAvo	4	stim_v01/AvoNeu.png	1	7	15	0	61	61	76	None	1		2017_Jun_01_1100	59.9943680846	cfc_SPP1665_Learning	2	5
16	0.5	5	8	None	stim_v01/AvoNeu.png	160	2.1	11	9	stim_v02/2.png	NoGoAvo	4	stim_v01/AvoNeg.png	2	7	14	0	62	62	66	None	1		2017_Jun_01_1100	59.9943680846	cfc_SPP1665_Learning	2	5
13	0.5	5	6	3	stim_v01/AvoNeg.png	96	2.1	10	8	stim_v02/4.png	GoAvo	2	stim_v01/AvoNeu.png	1	9	11	0	63	63	39	3	1	0.433262630967	2017_Jun_01_1100	59.9943680846	cfc_SPP1665_Learning	2	5
12	1	5	6	3	stim_v01/AvoNeu.png	96	2.1	10	8	stim_v02/4.png	GoAvo	2	stim_v01/AvoNeg.png	2	9	10	0	64	64	20	3	1	0.249927783374	2017_Jun_01_1100	59.9943680846	cfc_SPP1665_Learning	2	5
12	1	5	6	3	stim_v01/WinPos.png	96	1.1	10	9	stim_v02/1.png	GoWin	1	stim_v01/WinNeu.png	1	9	10	0	65	65	11	None	0		2017_Jun_01_1100	59.9943680846	cfc_SPP1665_Learning	2	5
16	1	5	8	None	stim_v01/AvoNeu.png	160	1.1	11	10	stim_v02/2.png	NoGoAvo	4	stim_v01/AvoNeg.png	1	7	14	0	66	66	64	None	1		2017_Jun_01_1100	59.9943680846	cfc_SPP1665_Learning	2	5
12	0.5	5	6	3	stim_v01/AvoNeu.png	160	1.1	11	10	stim_v02/4.png	GoAvo	2	stim_v01/AvoNeg.png	1	9	10	0	67	67	31	3	1	0.233268003824	2017_Jun_01_1100	59.9943680846	cfc_SPP1665_Learning	2	5
12	1	5	6	3	stim_v01/AvoNeu.png	160	2.1	11	9	stim_v02/4.png	GoAvo	2	stim_v01/AvoNeg.png	2	9	10	0	68	68	32	3	1	0.283258510771	2017_Jun_01_1100	59.9943680846	cfc_SPP1665_Learning	2	5
12	1	5	6	3	stim_v01/AvoNeu.png	160	1.1	11	10	stim_v02/4.png	GoAvo	2	stim_v01/AvoNeg.png	2	9	10	0	69	69	30	3	1	0.249978493481	2017_Jun_01_1100	59.9943680846	cfc_SPP1665_Learning	2	5
16	1	5	8	None	stim_v01/AvoNeu.png	160	1.1	11	10	stim_v02/2.png	NoGoAvo	4	stim_v01/AvoNeg.png	2	7	14	0	70	70	63	None	1		2017_Jun_01_1100	59.9943680846	cfc_SPP1665_Learning	2	5
17	0.5	5	8	None	stim_v01/WinNeu.png	160	2.1	11	9	stim_v02/3.png	NoGoWin	3	stim_v01/WinPos.png	1	7	15	0	71	71	55	None	1		2017_Jun_01_1100	59.9943680846	cfc_SPP1665_Learning	2	5
13	1	5	6	3	stim_v01/AvoNeg.png	96	2.1	10	8	stim_v02/4.png	GoAvo	2	stim_v01/AvoNeu.png	2	9	11	0	72	72	33	3	1	0.44992512713	2017_Jun_01_1100	59.9943680846	cfc_SPP1665_Learning	2	5
12	0.5	5	6	3	stim_v01/WinPos.png	160	1.1	11	10	stim_v02/1.png	GoWin	1	stim_v01/WinNeu.png	2	9	10	0	73	73	12	3	1	0.749899560784	2017_Jun_01_1100	59.9943680846	cfc_SPP1665_Learning	2	5
12	1	5	6	3	stim_v01/AvoNeu.png	96	1.1	10	9	stim_v02/4.png	GoAvo	2	stim_v01/AvoNeg.png	2	9	10	0	74	74	25	3	1	0.466587019601	2017_Jun_01_1100	59.9943680846	cfc_SPP1665_Learning	2	5
13	0.5	5	6	3	stim_v01/WinNeu.png	160	1.1	11	10	stim_v02/1.png	GoWin	1	stim_v01/WinPos.png	1	9	11	0	75	75	13	3	1	0.29992644016	2017_Jun_01_1100	59.9943680846	cfc_SPP1665_Learning	2	5
12	0.5	5	6	3	stim_v01/WinPos.png	96	1.1	10	9	stim_v02/1.png	GoWin	1	stim_v01/WinNeu.png	1	9	10	0	76	76	3	3	1	0.366587593108	2017_Jun_01_1100	59.9943680846	cfc_SPP1665_Learning	2	5
17	0.5	5	8	None	stim_v01/WinNeu.png	160	1.1	11	10	stim_v02/3.png	NoGoWin	3	stim_v01/WinPos.png	2	7	15	0	77	77	57	None	1		2017_Jun_01_1100	59.9943680846	cfc_SPP1665_Learning	2	5
17	0.5	5	8	None	stim_v01/AvoNeg.png	160	1.1	11	10	stim_v02/2.png	NoGoAvo	4	stim_v01/AvoNeu.png	1	7	15	0	78	78	79	None	1		2017_Jun_01_1100	59.9943680846	cfc_SPP1665_Learning	2	5
17	0.5	5	8	None	stim_v01/AvoNeg.png	96	1.1	10	9	stim_v02/2.png	NoGoAvo	4	stim_v01/AvoNeu.png	2	7	15	0	79	79	75	None	1		2017_Jun_01_1100	59.9943680846	cfc_SPP1665_Learning	2	5
