# Supplementary material for: θ-γ Cross-Frequency Transcranial Alternating Current Stimulation over the Trough Impairs Cognitive Control
Source: eNeuro. 2020 Sep 4;7(5):ENEURO.0126-20.2020. doi: 10.1523/ENEURO.0126-20.2020 (PMC7540931; doi:10.1523/ENEURO.0126-20.2020)
Supplement: Extended Data 1 — contains all materials, pseudonymized raw data and analysis scripts used in this study that are freely available at our repository. Download Extended Data 1, ZIP file. [file enu-eN-NWR-0126-20-s02.zip › 2020_cfc_tacs-master/data/raw/1_learning/s_peak/P_6_S_2_cfc_SPP1665_Learning_2017_Apr_04_1143.csv]

icFbackMarker	blineStop	circleMarker	cRespMarker	cResponse	cFback	trigStimulator	preCueStop	portStop	preCueStart	cue	cType	cueMarker	icFback	prepRespStop	icRespMarker	cFbackMarker	trials.thisRepN	trials.thisTrialN	trials.thisN	trials.thisIndex	buttonBox_Response.keys	buttonBox_Response.corr	buttonBox_Response.rt	date	frameRate	expName	session	participant
																								2017_Apr_04_1143	60.0016300359	cfc_SPP1665_Learning	2	6
13	0.5	5	6	3	stim_v01/AvoNeg.png	96	2.1	10	8	stim_v03/3.png	GoAvo	2	stim_v01/AvoNeu.png	1	9	11	0	0	0	39	3	1	0.499969513116	2017_Apr_04_1143	60.0016300359	cfc_SPP1665_Learning	2	6
16	0.5	5	8	None	stim_v01/WinPos.png	96	2.1	10	8	stim_v03/1.png	NoGoWin	3	stim_v01/WinNeu.png	1	7	14	0	1	1	47	3	0	0.38326752996	2017_Apr_04_1143	60.0016300359	cfc_SPP1665_Learning	2	6
12	1	5	6	3	stim_v01/AvoNeu.png	160	2.1	11	9	stim_v03/3.png	GoAvo	2	stim_v01/AvoNeg.png	1	9	10	0	2	2	20	3	1	0.816529928461	2017_Apr_04_1143	60.0016300359	cfc_SPP1665_Learning	2	6
16	1	5	8	None	stim_v01/WinPos.png	160	1.1	11	10	stim_v03/1.png	NoGoWin	3	stim_v01/WinNeu.png	2	7	14	0	3	3	49	None	1		2017_Apr_04_1143	60.0016300359	cfc_SPP1665_Learning	2	6
17	0.5	5	8	None	stim_v01/AvoNeg.png	160	2.1	11	9	stim_v03/4.png	NoGoAvo	4	stim_v01/AvoNeu.png	1	7	15	0	4	4	77	3	0	0.29993872438	2017_Apr_04_1143	60.0016300359	cfc_SPP1665_Learning	2	6
16	1	5	8	None	stim_v01/WinPos.png	96	1.1	10	9	stim_v03/1.png	NoGoWin	3	stim_v01/WinNeu.png	1	7	14	0	5	5	42	3	0	0.316633764978	2017_Apr_04_1143	60.0016300359	cfc_SPP1665_Learning	2	6
17	0.5	5	8	None	stim_v01/WinNeu.png	96	2.1	10	8	stim_v03/1.png	NoGoWin	3	stim_v01/WinPos.png	1	7	15	0	6	6	58	None	1		2017_Apr_04_1143	60.0016300359	cfc_SPP1665_Learning	2	6
16	1	5	8	None	stim_v01/WinPos.png	160	2.1	11	9	stim_v03/1.png	NoGoWin	3	stim_v01/WinNeu.png	1	7	14	0	7	7	50	None	1		2017_Apr_04_1143	60.0016300359	cfc_SPP1665_Learning	2	6
16	0.5	5	8	None	stim_v01/AvoNeu.png	160	1.1	11	10	stim_v03/4.png	NoGoAvo	4	stim_v01/AvoNeg.png	1	7	14	0	8	8	68	3	0	0.633247607837	2017_Apr_04_1143	60.0016300359	cfc_SPP1665_Learning	2	6
16	0.5	5	8	None	stim_v01/AvoNeu.png	160	2.1	11	9	stim_v03/4.png	NoGoAvo	4	stim_v01/AvoNeg.png	2	7	14	0	9	9	67	None	1		2017_Apr_04_1143	60.0016300359	cfc_SPP1665_Learning	2	6
16	1	5	8	None	stim_v01/AvoNeu.png	96	2.1	10	8	stim_v03/4.png	NoGoAvo	4	stim_v01/AvoNeg.png	1	7	14	0	10	10	62	None	1		2017_Apr_04_1143	60.0016300359	cfc_SPP1665_Learning	2	6
12	1	5	6	3	stim_v01/AvoNeu.png	96	2.1	10	8	stim_v03/3.png	GoAvo	2	stim_v01/AvoNeg.png	1	9	10	0	11	11	27	3	1	0.366604787347	2017_Apr_04_1143	60.0016300359	cfc_SPP1665_Learning	2	6
13	1	5	6	3	stim_v01/WinNeu.png	96	2.1	10	8	stim_v03/2.png	GoWin	1	stim_v01/WinPos.png	2	9	11	0	12	12	19	3	1	0.349926046665	2017_Apr_04_1143	60.0016300359	cfc_SPP1665_Learning	2	6
13	0.5	5	6	3	stim_v01/AvoNeg.png	160	1.1	11	10	stim_v03/3.png	GoAvo	2	stim_v01/AvoNeu.png	1	9	11	0	13	13	36	None	0		2017_Apr_04_1143	60.0016300359	cfc_SPP1665_Learning	2	6
12	0.5	5	6	3	stim_v01/AvoNeu.png	96	1.1	10	9	stim_v03/3.png	GoAvo	2	stim_v01/AvoNeg.png	2	9	10	0	14	14	23	None	0		2017_Apr_04_1143	60.0016300359	cfc_SPP1665_Learning	2	6
17	1	5	8	None	stim_v01/WinNeu.png	96	2.1	10	8	stim_v03/1.png	NoGoWin	3	stim_v01/WinPos.png	2	7	15	0	15	15	53	None	1		2017_Apr_04_1143	60.0016300359	cfc_SPP1665_Learning	2	6
16	0.5	5	8	None	stim_v01/WinPos.png	96	1.1	10	9	stim_v03/1.png	NoGoWin	3	stim_v01/WinNeu.png	2	7	14	0	16	16	52	None	1		2017_Apr_04_1143	60.0016300359	cfc_SPP1665_Learning	2	6
16	0.5	5	8	None	stim_v01/AvoNeu.png	160	1.1	11	10	stim_v03/4.png	NoGoAvo	4	stim_v01/AvoNeg.png	2	7	14	0	17	17	66	3	0	0.266671798123	2017_Apr_04_1143	60.0016300359	cfc_SPP1665_Learning	2	6
17	0.5	5	8	None	stim_v01/WinNeu.png	160	2.1	11	9	stim_v03/1.png	NoGoWin	3	stim_v01/WinPos.png	1	7	15	0	18	18	54	None	1		2017_Apr_04_1143	60.0016300359	cfc_SPP1665_Learning	2	6
12	1	5	6	3	stim_v01/WinPos.png	160	2.1	11	9	stim_v03/2.png	GoWin	1	stim_v01/WinNeu.png	2	9	10	0	19	19	2	3	1	0.516597542937	2017_Apr_04_1143	60.0016300359	cfc_SPP1665_Learning	2	6
17	0.5	5	8	None	stim_v01/AvoNeg.png	160	1.1	11	10	stim_v03/4.png	NoGoAvo	4	stim_v01/AvoNeu.png	2	7	15	0	20	20	79	None	1		2017_Apr_04_1143	60.0016300359	cfc_SPP1665_Learning	2	6
16	1	5	8	None	stim_v01/AvoNeu.png	160	1.1	11	10	stim_v03/4.png	NoGoAvo	4	stim_v01/AvoNeg.png	2	7	14	0	21	21	61	None	1		2017_Apr_04_1143	60.0016300359	cfc_SPP1665_Learning	2	6
13	1	5	6	3	stim_v01/AvoNeg.png	160	2.1	11	9	stim_v03/3.png	GoAvo	2	stim_v01/AvoNeu.png	1	9	11	0	22	22	34	3	1	0.516560113496	2017_Apr_04_1143	60.0016300359	cfc_SPP1665_Learning	2	6
12	0.5	5	6	3	stim_v01/AvoNeu.png	160	2.1	11	9	stim_v03/3.png	GoAvo	2	stim_v01/AvoNeg.png	2	9	10	0	23	23	25	None	0		2017_Apr_04_1143	60.0016300359	cfc_SPP1665_Learning	2	6
16	0.5	5	8	None	stim_v01/AvoNeu.png	96	1.1	10	9	stim_v03/4.png	NoGoAvo	4	stim_v01/AvoNeg.png	1	7	14	0	24	24	72	None	1		2017_Apr_04_1143	60.0016300359	cfc_SPP1665_Learning	2	6
13	1	5	6	3	stim_v01/AvoNeg.png	160	2.1	11	9	stim_v03/3.png	GoAvo	2	stim_v01/AvoNeu.png	2	9	11	0	25	25	33	None	0		2017_Apr_04_1143	60.0016300359	cfc_SPP1665_Learning	2	6
13	0.5	5	6	3	stim_v01/WinNeu.png	160	1.1	11	10	stim_v03/2.png	GoWin	1	stim_v01/WinPos.png	1	9	11	0	26	26	13	None	0		2017_Apr_04_1143	60.0016300359	cfc_SPP1665_Learning	2	6
16	0.5	5	8	None	stim_v01/AvoNeu.png	160	2.1	11	9	stim_v03/4.png	NoGoAvo	4	stim_v01/AvoNeg.png	1	7	14	0	27	27	64	None	1		2017_Apr_04_1143	60.0016300359	cfc_SPP1665_Learning	2	6
17	1	5	8	None	stim_v01/AvoNeg.png	96	1.1	10	9	stim_v03/4.png	NoGoAvo	4	stim_v01/AvoNeu.png	1	7	15	0	28	28	75	None	1		2017_Apr_04_1143	60.0016300359	cfc_SPP1665_Learning	2	6
12	0.5	5	6	3	stim_v01/WinPos.png	96	1.1	10	9	stim_v03/2.png	GoWin	1	stim_v01/WinNeu.png	2	9	10	0	29	29	7	3	1	0.43326783181	2017_Apr_04_1143	60.0016300359	cfc_SPP1665_Learning	2	6
12	1	5	6	3	stim_v01/AvoNeu.png	160	1.1	11	10	stim_v03/3.png	GoAvo	2	stim_v01/AvoNeg.png	1	9	10	0	30	30	32	None	0		2017_Apr_04_1143	60.0016300359	cfc_SPP1665_Learning	2	6
12	0.5	5	6	3	stim_v01/AvoNeu.png	160	1.1	11	10	stim_v03/3.png	GoAvo	2	stim_v01/AvoNeg.png	2	9	10	0	31	31	24	3	1	0.466647650095	2017_Apr_04_1143	60.0016300359	cfc_SPP1665_Learning	2	6
13	0.5	5	6	3	stim_v01/WinNeu.png	160	2.1	11	9	stim_v03/2.png	GoWin	1	stim_v01/WinPos.png	2	9	11	0	32	32	15	3	1	0.516606296598	2017_Apr_04_1143	60.0016300359	cfc_SPP1665_Learning	2	6
13	0.5	5	6	3	stim_v01/WinNeu.png	96	2.1	10	8	stim_v03/2.png	GoWin	1	stim_v01/WinPos.png	2	9	11	0	33	33	16	3	1	0.366579130066	2017_Apr_04_1143	60.0016300359	cfc_SPP1665_Learning	2	6
16	1	5	8	None	stim_v01/AvoNeu.png	160	1.1	11	10	stim_v03/4.png	NoGoAvo	4	stim_v01/AvoNeg.png	1	7	14	0	34	34	69	None	1		2017_Apr_04_1143	60.0016300359	cfc_SPP1665_Learning	2	6
12	0.5	5	6	3	stim_v01/WinPos.png	96	2.1	10	8	stim_v03/2.png	GoWin	1	stim_v01/WinNeu.png	1	9	10	0	35	35	0	3	1	0.333279302122	2017_Apr_04_1143	60.0016300359	cfc_SPP1665_Learning	2	6
16	1	5	8	None	stim_v01/AvoNeu.png	96	1.1	10	9	stim_v03/4.png	NoGoAvo	4	stim_v01/AvoNeg.png	1	7	14	0	36	36	71	None	1		2017_Apr_04_1143	60.0016300359	cfc_SPP1665_Learning	2	6
13	0.5	5	6	3	stim_v01/WinNeu.png	96	1.1	10	9	stim_v03/2.png	GoWin	1	stim_v01/WinPos.png	2	9	11	0	37	37	14	3	1	0.433267228109	2017_Apr_04_1143	60.0016300359	cfc_SPP1665_Learning	2	6
13	1	5	6	3	stim_v01/AvoNeg.png	96	1.1	10	9	stim_v03/3.png	GoAvo	2	stim_v01/AvoNeu.png	2	9	11	0	38	38	37	3	1	0.416618974312	2017_Apr_04_1143	60.0016300359	cfc_SPP1665_Learning	2	6
12	0.5	5	6	3	stim_v01/WinPos.png	96	2.1	10	8	stim_v03/2.png	GoWin	1	stim_v01/WinNeu.png	1	9	10	0	39	39	4	3	1	0.333219837603	2017_Apr_04_1143	60.0016300359	cfc_SPP1665_Learning	2	6
12	1	5	6	3	stim_v01/WinPos.png	160	2.1	11	9	stim_v03/2.png	GoWin	1	stim_v01/WinNeu.png	2	9	10	0	40	40	9	3	1	0.416551661687	2017_Apr_04_1143	60.0016300359	cfc_SPP1665_Learning	2	6
12	1	5	6	3	stim_v01/AvoNeu.png	96	2.1	10	8	stim_v03/3.png	GoAvo	2	stim_v01/AvoNeg.png	1	9	10	0	41	41	22	3	1	0.44992966887	2017_Apr_04_1143	60.0016300359	cfc_SPP1665_Learning	2	6
13	1	5	6	3	stim_v01/WinNeu.png	160	1.1	11	10	stim_v03/2.png	GoWin	1	stim_v01/WinPos.png	1	9	11	0	42	42	17	3	1	0.316582148571	2017_Apr_04_1143	60.0016300359	cfc_SPP1665_Learning	2	6
13	0.5	5	6	3	stim_v01/AvoNeg.png	96	1.1	10	9	stim_v03/3.png	GoAvo	2	stim_v01/AvoNeu.png	2	9	11	0	43	43	35	3	1	0.466591204082	2017_Apr_04_1143	60.0016300359	cfc_SPP1665_Learning	2	6
16	1	5	8	None	stim_v01/AvoNeu.png	96	1.1	10	9	stim_v03/4.png	NoGoAvo	4	stim_v01/AvoNeg.png	2	7	14	0	44	44	70	None	1		2017_Apr_04_1143	60.0016300359	cfc_SPP1665_Learning	2	6
16	1	5	8	None	stim_v01/AvoNeu.png	96	2.1	10	8	stim_v03/4.png	NoGoAvo	4	stim_v01/AvoNeg.png	2	7	14	0	45	45	65	None	1		2017_Apr_04_1143	60.0016300359	cfc_SPP1665_Learning	2	6
17	1	5	8	None	stim_v01/AvoNeg.png	160	2.1	11	9	stim_v03/4.png	NoGoAvo	4	stim_v01/AvoNeu.png	1	7	15	0	46	46	76	None	1		2017_Apr_04_1143	60.0016300359	cfc_SPP1665_Learning	2	6
16	1	5	8	None	stim_v01/WinPos.png	160	1.1	11	10	stim_v03/1.png	NoGoWin	3	stim_v01/WinNeu.png	2	7	14	0	47	47	43	None	1		2017_Apr_04_1143	60.0016300359	cfc_SPP1665_Learning	2	6
13	0.5	5	6	3	stim_v01/WinNeu.png	160	2.1	11	9	stim_v03/2.png	GoWin	1	stim_v01/WinPos.png	1	9	11	0	48	48	18	3	1	0.549951703944	2017_Apr_04_1143	60.0016300359	cfc_SPP1665_Learning	2	6
17	0.5	5	8	None	stim_v01/WinNeu.png	96	2.1	10	8	stim_v03/1.png	NoGoWin	3	stim_v01/WinPos.png	1	7	15	0	49	49	55	None	1		2017_Apr_04_1143	60.0016300359	cfc_SPP1665_Learning	2	6
12	1	5	6	3	stim_v01/AvoNeu.png	160	2.1	11	9	stim_v03/3.png	GoAvo	2	stim_v01/AvoNeg.png	1	9	10	0	50	50	30	3	1	0.433244891183	2017_Apr_04_1143	60.0016300359	cfc_SPP1665_Learning	2	6
17	0.5	5	8	None	stim_v01/AvoNeg.png	96	1.1	10	9	stim_v03/4.png	NoGoAvo	4	stim_v01/AvoNeu.png	2	7	15	0	51	51	74	None	1		2017_Apr_04_1143	60.0016300359	cfc_SPP1665_Learning	2	6
17	0.5	5	8	None	stim_v01/AvoNeg.png	160	1.1	11	10	stim_v03/4.png	NoGoAvo	4	stim_v01/AvoNeu.png	1	7	15	0	52	52	78	None	1		2017_Apr_04_1143	60.0016300359	cfc_SPP1665_Learning	2	6
16	0.5	5	8	None	stim_v01/WinPos.png	160	2.1	11	9	stim_v03/1.png	NoGoWin	3	stim_v01/WinNeu.png	2	7	14	0	53	53	41	None	1		2017_Apr_04_1143	60.0016300359	cfc_SPP1665_Learning	2	6
17	1	5	8	None	stim_v01/WinNeu.png	96	2.1	10	8	stim_v03/1.png	NoGoWin	3	stim_v01/WinPos.png	1	7	15	0	54	54	59	None	1		2017_Apr_04_1143	60.0016300359	cfc_SPP1665_Learning	2	6
12	0.5	5	6	3	stim_v01/AvoNeu.png	96	2.1	10	8	stim_v03/3.png	GoAvo	2	stim_v01/AvoNeg.png	2	9	10	0	55	55	29	None	0		2017_Apr_04_1143	60.0016300359	cfc_SPP1665_Learning	2	6
16	1	5	8	None	stim_v01/WinPos.png	160	1.1	11	10	stim_v03/1.png	NoGoWin	3	stim_v01/WinNeu.png	1	7	14	0	56	56	48	None	1		2017_Apr_04_1143	60.0016300359	cfc_SPP1665_Learning	2	6
12	1	5	6	3	stim_v01/WinPos.png	96	1.1	10	9	stim_v03/2.png	GoWin	1	stim_v01/WinNeu.png	2	9	10	0	57	57	10	3	1	0.349994868544	2017_Apr_04_1143	60.0016300359	cfc_SPP1665_Learning	2	6
12	1	5	6	3	stim_v01/WinPos.png	96	1.1	10	9	stim_v03/2.png	GoWin	1	stim_v01/WinNeu.png	2	9	10	0	58	58	3	3	1	0.816563131999	2017_Apr_04_1143	60.0016300359	cfc_SPP1665_Learning	2	6
16	0.5	5	8	None	stim_v01/WinPos.png	160	2.1	11	9	stim_v03/1.png	NoGoWin	3	stim_v01/WinNeu.png	2	7	14	0	59	59	44	None	1		2017_Apr_04_1143	60.0016300359	cfc_SPP1665_Learning	2	6
12	1	5	6	3	stim_v01/WinPos.png	96	2.1	10	8	stim_v03/2.png	GoWin	1	stim_v01/WinNeu.png	1	9	10	0	60	60	5	3	1	0.799910652298	2017_Apr_04_1143	60.0016300359	cfc_SPP1665_Learning	2	6
12	1	5	6	3	stim_v01/AvoNeu.png	96	2.1	10	8	stim_v03/3.png	GoAvo	2	stim_v01/AvoNeg.png	1	9	10	0	61	61	26	3	1	0.33324277823	2017_Apr_04_1143	60.0016300359	cfc_SPP1665_Learning	2	6
16	1	5	8	None	stim_v01/AvoNeu.png	96	2.1	10	8	stim_v03/4.png	NoGoAvo	4	stim_v01/AvoNeg.png	2	7	14	0	62	62	63	None	1		2017_Apr_04_1143	60.0016300359	cfc_SPP1665_Learning	2	6
12	1	5	6	3	stim_v01/AvoNeu.png	96	1.1	10	9	stim_v03/3.png	GoAvo	2	stim_v01/AvoNeg.png	2	9	10	0	63	63	21	3	1	0.383266020706	2017_Apr_04_1143	60.0016300359	cfc_SPP1665_Learning	2	6
16	0.5	5	8	None	stim_v01/WinPos.png	160	2.1	11	9	stim_v03/1.png	NoGoWin	3	stim_v01/WinNeu.png	2	7	14	0	64	64	46	None	1		2017_Apr_04_1143	60.0016300359	cfc_SPP1665_Learning	2	6
16	1	5	8	None	stim_v01/WinPos.png	160	1.1	11	10	stim_v03/1.png	NoGoWin	3	stim_v01/WinNeu.png	2	7	14	0	65	65	45	None	1		2017_Apr_04_1143	60.0016300359	cfc_SPP1665_Learning	2	6
12	1	5	6	3	stim_v01/WinPos.png	160	2.1	11	9	stim_v03/2.png	GoWin	1	stim_v01/WinNeu.png	1	9	10	0	66	66	1	3	1	0.666600863291	2017_Apr_04_1143	60.0016300359	cfc_SPP1665_Learning	2	6
12	1	5	6	3	stim_v01/AvoNeu.png	96	1.1	10	9	stim_v03/3.png	GoAvo	2	stim_v01/AvoNeg.png	2	9	10	0	67	67	28	3	1	0.383261794803	2017_Apr_04_1143	60.0016300359	cfc_SPP1665_Learning	2	6
16	1	5	8	None	stim_v01/WinPos.png	160	1.1	11	10	stim_v03/1.png	NoGoWin	3	stim_v01/WinNeu.png	1	7	14	0	68	68	40	None	1		2017_Apr_04_1143	60.0016300359	cfc_SPP1665_Learning	2	6
17	0.5	5	8	None	stim_v01/WinNeu.png	96	1.1	10	9	stim_v03/1.png	NoGoWin	3	stim_v01/WinPos.png	2	7	15	0	69	69	56	None	1		2017_Apr_04_1143	60.0016300359	cfc_SPP1665_Learning	2	6
16	0.5	5	8	None	stim_v01/AvoNeu.png	160	1.1	11	10	stim_v03/4.png	NoGoAvo	4	stim_v01/AvoNeg.png	2	7	14	0	70	70	60	None	1		2017_Apr_04_1143	60.0016300359	cfc_SPP1665_Learning	2	6
12	1	5	6	3	stim_v01/WinPos.png	96	1.1	10	9	stim_v03/2.png	GoWin	1	stim_v01/WinNeu.png	2	9	10	0	71	71	8	3	1	0.366644933443	2017_Apr_04_1143	60.0016300359	cfc_SPP1665_Learning	2	6
12	0.5	5	6	3	stim_v01/WinPos.png	96	1.1	10	9	stim_v03/2.png	GoWin	1	stim_v01/WinNeu.png	1	9	10	0	72	72	6	3	1	0.599917293006	2017_Apr_04_1143	60.0016300359	cfc_SPP1665_Learning	2	6
12	0.5	5	6	3	stim_v01/WinPos.png	160	1.1	11	10	stim_v03/2.png	GoWin	1	stim_v01/WinNeu.png	1	9	10	0	73	73	12	3	1	0.783223761659	2017_Apr_04_1143	60.0016300359	cfc_SPP1665_Learning	2	6
17	0.5	5	8	None	stim_v01/AvoNeg.png	160	1.1	11	10	stim_v03/4.png	NoGoAvo	4	stim_v01/AvoNeu.png	1	7	15	0	74	74	73	None	1		2017_Apr_04_1143	60.0016300359	cfc_SPP1665_Learning	2	6
12	0.5	5	6	3	stim_v01/AvoNeu.png	96	1.1	10	9	stim_v03/3.png	GoAvo	2	stim_v01/AvoNeg.png	2	9	10	0	75	75	31	3	1	0.366602372544	2017_Apr_04_1143	60.0016300359	cfc_SPP1665_Learning	2	6
16	1	5	8	None	stim_v01/WinPos.png	160	1.1	11	10	stim_v03/1.png	NoGoWin	3	stim_v01/WinNeu.png	2	7	14	0	76	76	51	None	1		2017_Apr_04_1143	60.0016300359	cfc_SPP1665_Learning	2	6
13	0.5	5	6	3	stim_v01/AvoNeg.png	96	2.1	10	8	stim_v03/3.png	GoAvo	2	stim_v01/AvoNeu.png	2	9	11	0	77	77	38	None	0		2017_Apr_04_1143	60.0016300359	cfc_SPP1665_Learning	2	6
17	1	5	8	None	stim_v01/WinNeu.png	160	2.1	11	9	stim_v03/1.png	NoGoWin	3	stim_v01/WinPos.png	1	7	15	0	78	78	57	None	1		2017_Apr_04_1143	60.0016300359	cfc_SPP1665_Learning	2	6
12	0.5	5	6	3	stim_v01/WinPos.png	96	2.1	10	8	stim_v03/2.png	GoWin	1	stim_v01/WinNeu.png	1	9	10	0	79	79	11	3	1	0.36666123336	2017_Apr_04_1143	60.0016300359	cfc_SPP1665_Learning	2	6
