# Supplementary material for: θ-γ Cross-Frequency Transcranial Alternating Current Stimulation over the Trough Impairs Cognitive Control
Source: eNeuro. 2020 Sep 4;7(5):ENEURO.0126-20.2020. doi: 10.1523/ENEURO.0126-20.2020 (PMC7540931; doi:10.1523/ENEURO.0126-20.2020)
Supplement: Extended Data 1 — contains all materials, pseudonymized raw data and analysis scripts used in this study that are freely available at our repository. Download Extended Data 1, ZIP file. [file enu-eN-NWR-0126-20-s02.zip › 2020_cfc_tacs-master/data/raw/1_learning/s_peak/P_7_S_3_cfc_SPP1665_Learning_2017_Mrz_28_1243.csv]

icFbackMarker	blineStop	circleMarker	cRespMarker	cResponse	cFback	trigStimulator	preCueStop	portStop	preCueStart	cue	cType	cueMarker	icFback	prepRespStop	icRespMarker	cFbackMarker	trials.thisRepN	trials.thisTrialN	trials.thisN	trials.thisIndex	buttonBox_Response.keys	buttonBox_Response.corr	buttonBox_Response.rt	date	frameRate	expName	session	participant
																								2017_Mrz_28_1243	60.0042563672	cfc_SPP1665_Learning	3	7
12	0.5	5	6	3	stim_v01/WinPos.png	96	1.1	10	9	stim_v04/3.png	GoWin	1	stim_v01/WinNeu.png	2	9	10	0	0	0	0	None	0		2017_Mrz_28_1243	60.0042563672	cfc_SPP1665_Learning	3	7
17	1	5	8	None	stim_v01/WinNeu.png	96	1.1	10	9	stim_v04/1.png	NoGoWin	3	stim_v01/WinPos.png	2	7	15	0	1	1	59	None	1		2017_Mrz_28_1243	60.0042563672	cfc_SPP1665_Learning	3	7
16	0.5	5	8	None	stim_v01/WinPos.png	160	2.1	11	9	stim_v04/1.png	NoGoWin	3	stim_v01/WinNeu.png	1	7	14	0	2	2	45	3	0	0.333299425673	2017_Mrz_28_1243	60.0042563672	cfc_SPP1665_Learning	3	7
12	0.5	5	6	3	stim_v01/WinPos.png	96	1.1	10	9	stim_v04/3.png	GoWin	1	stim_v01/WinNeu.png	1	9	10	0	3	3	7	3	1	0.599918983833	2017_Mrz_28_1243	60.0042563672	cfc_SPP1665_Learning	3	7
17	0.5	5	8	None	stim_v01/WinNeu.png	160	2.1	11	9	stim_v04/1.png	NoGoWin	3	stim_v01/WinPos.png	2	7	15	0	4	4	56	None	1		2017_Mrz_28_1243	60.0042563672	cfc_SPP1665_Learning	3	7
12	0.5	5	6	3	stim_v01/WinPos.png	160	2.1	11	9	stim_v04/3.png	GoWin	1	stim_v01/WinNeu.png	2	9	10	0	5	5	4	None	0		2017_Mrz_28_1243	60.0042563672	cfc_SPP1665_Learning	3	7
16	0.5	5	8	None	stim_v01/WinPos.png	96	1.1	10	9	stim_v04/1.png	NoGoWin	3	stim_v01/WinNeu.png	1	7	14	0	6	6	44	3	0	0.316601160487	2017_Mrz_28_1243	60.0042563672	cfc_SPP1665_Learning	3	7
16	1	5	8	None	stim_v01/WinPos.png	160	2.1	11	9	stim_v04/1.png	NoGoWin	3	stim_v01/WinNeu.png	2	7	14	0	7	7	50	None	1		2017_Mrz_28_1243	60.0042563672	cfc_SPP1665_Learning	3	7
17	0.5	5	8	None	stim_v01/WinNeu.png	160	1.1	11	10	stim_v04/1.png	NoGoWin	3	stim_v01/WinPos.png	2	7	15	0	8	8	55	None	1		2017_Mrz_28_1243	60.0042563672	cfc_SPP1665_Learning	3	7
12	1	5	6	3	stim_v01/WinPos.png	96	2.1	10	8	stim_v04/3.png	GoWin	1	stim_v01/WinNeu.png	2	9	10	0	9	9	11	3	1	0.666550555567	2017_Mrz_28_1243	60.0042563672	cfc_SPP1665_Learning	3	7
12	0.5	5	6	3	stim_v01/WinPos.png	96	1.1	10	9	stim_v04/3.png	GoWin	1	stim_v01/WinNeu.png	2	9	10	0	10	10	3	3	1	0.249956609262	2017_Mrz_28_1243	60.0042563672	cfc_SPP1665_Learning	3	7
17	1	5	8	None	stim_v01/WinNeu.png	160	1.1	11	10	stim_v04/1.png	NoGoWin	3	stim_v01/WinPos.png	1	7	15	0	11	11	57	None	1		2017_Mrz_28_1243	60.0042563672	cfc_SPP1665_Learning	3	7
16	1	5	8	None	stim_v01/AvoNeu.png	96	2.1	10	8	stim_v04/4.png	NoGoAvo	4	stim_v01/AvoNeg.png	2	7	14	0	12	12	65	None	1		2017_Mrz_28_1243	60.0042563672	cfc_SPP1665_Learning	3	7
13	0.5	5	6	3	stim_v01/AvoNeg.png	160	2.1	11	9	stim_v04/2.png	GoAvo	2	stim_v01/AvoNeu.png	2	9	11	0	13	13	37	3	1	0.249936687253	2017_Mrz_28_1243	60.0042563672	cfc_SPP1665_Learning	3	7
12	0.5	5	6	3	stim_v01/WinPos.png	160	1.1	11	10	stim_v04/3.png	GoWin	1	stim_v01/WinNeu.png	1	9	10	0	14	14	1	3	1	0.249979549757	2017_Mrz_28_1243	60.0042563672	cfc_SPP1665_Learning	3	7
17	0.5	5	8	None	stim_v01/WinNeu.png	96	1.1	10	9	stim_v04/1.png	NoGoWin	3	stim_v01/WinPos.png	1	7	15	0	15	15	53	None	1		2017_Mrz_28_1243	60.0042563672	cfc_SPP1665_Learning	3	7
17	0.5	5	8	None	stim_v01/AvoNeg.png	160	2.1	11	9	stim_v04/4.png	NoGoAvo	4	stim_v01/AvoNeu.png	1	7	15	0	16	16	73	None	1		2017_Mrz_28_1243	60.0042563672	cfc_SPP1665_Learning	3	7
13	1	5	6	3	stim_v01/AvoNeg.png	96	1.1	10	9	stim_v04/2.png	GoAvo	2	stim_v01/AvoNeu.png	1	9	11	0	17	17	33	3	1	0.366610231038	2017_Mrz_28_1243	60.0042563672	cfc_SPP1665_Learning	3	7
12	1	5	6	3	stim_v01/WinPos.png	160	1.1	11	10	stim_v04/3.png	GoWin	1	stim_v01/WinNeu.png	2	9	10	0	18	18	2	3	1	0.349930076769	2017_Mrz_28_1243	60.0042563672	cfc_SPP1665_Learning	3	7
16	1	5	8	None	stim_v01/WinPos.png	160	1.1	11	10	stim_v04/1.png	NoGoWin	3	stim_v01/WinNeu.png	1	7	14	0	19	19	42	None	1		2017_Mrz_28_1243	60.0042563672	cfc_SPP1665_Learning	3	7
12	0.5	5	6	3	stim_v01/WinPos.png	160	2.1	11	9	stim_v04/3.png	GoWin	1	stim_v01/WinNeu.png	2	9	10	0	20	20	6	None	0		2017_Mrz_28_1243	60.0042563672	cfc_SPP1665_Learning	3	7
13	0.5	5	6	3	stim_v01/AvoNeg.png	96	1.1	10	9	stim_v04/2.png	GoAvo	2	stim_v01/AvoNeu.png	2	9	11	0	21	21	36	None	0		2017_Mrz_28_1243	60.0042563672	cfc_SPP1665_Learning	3	7
17	0.5	5	8	None	stim_v01/AvoNeg.png	96	2.1	10	8	stim_v04/4.png	NoGoAvo	4	stim_v01/AvoNeu.png	2	7	15	0	22	22	77	3	0	0.316617460312	2017_Mrz_28_1243	60.0042563672	cfc_SPP1665_Learning	3	7
12	0.5	5	6	3	stim_v01/AvoNeu.png	96	2.1	10	8	stim_v04/2.png	GoAvo	2	stim_v01/AvoNeg.png	1	9	10	0	23	23	28	None	0		2017_Mrz_28_1243	60.0042563672	cfc_SPP1665_Learning	3	7
12	1	5	6	3	stim_v01/AvoNeu.png	96	2.1	10	8	stim_v04/2.png	GoAvo	2	stim_v01/AvoNeg.png	1	9	10	0	24	24	26	None	0		2017_Mrz_28_1243	60.0042563672	cfc_SPP1665_Learning	3	7
12	1	5	6	3	stim_v01/AvoNeu.png	96	2.1	10	8	stim_v04/2.png	GoAvo	2	stim_v01/AvoNeg.png	1	9	10	0	25	25	31	None	0		2017_Mrz_28_1243	60.0042563672	cfc_SPP1665_Learning	3	7
13	1	5	6	3	stim_v01/WinNeu.png	96	1.1	10	9	stim_v04/3.png	GoWin	1	stim_v01/WinPos.png	2	9	11	0	26	26	18	3	1	0.599914456103	2017_Mrz_28_1243	60.0042563672	cfc_SPP1665_Learning	3	7
12	1	5	6	3	stim_v01/AvoNeu.png	160	2.1	11	9	stim_v04/2.png	GoAvo	2	stim_v01/AvoNeg.png	2	9	10	0	27	27	24	3	1	0.849884346705	2017_Mrz_28_1243	60.0042563672	cfc_SPP1665_Learning	3	7
12	0.5	5	6	3	stim_v01/AvoNeu.png	160	2.1	11	9	stim_v04/2.png	GoAvo	2	stim_v01/AvoNeg.png	1	9	10	0	28	28	27	3	1	0.266607182367	2017_Mrz_28_1243	60.0042563672	cfc_SPP1665_Learning	3	7
13	0.5	5	6	3	stim_v01/WinNeu.png	160	2.1	11	9	stim_v04/3.png	GoWin	1	stim_v01/WinPos.png	2	9	11	0	29	29	19	3	1	0.299926741342	2017_Mrz_28_1243	60.0042563672	cfc_SPP1665_Learning	3	7
16	0.5	5	8	None	stim_v01/WinPos.png	160	2.1	11	9	stim_v04/1.png	NoGoWin	3	stim_v01/WinNeu.png	2	7	14	0	30	30	49	None	1		2017_Mrz_28_1243	60.0042563672	cfc_SPP1665_Learning	3	7
13	1	5	6	3	stim_v01/WinNeu.png	160	1.1	11	10	stim_v04/3.png	GoWin	1	stim_v01/WinPos.png	2	9	11	0	31	31	16	3	1	0.516609672618	2017_Mrz_28_1243	60.0042563672	cfc_SPP1665_Learning	3	7
16	1	5	8	None	stim_v01/WinPos.png	160	1.1	11	10	stim_v04/1.png	NoGoWin	3	stim_v01/WinNeu.png	1	7	14	0	32	32	41	None	1		2017_Mrz_28_1243	60.0042563672	cfc_SPP1665_Learning	3	7
16	1	5	8	None	stim_v01/AvoNeu.png	96	2.1	10	8	stim_v04/4.png	NoGoAvo	4	stim_v01/AvoNeg.png	2	7	14	0	33	33	72	None	1		2017_Mrz_28_1243	60.0042563672	cfc_SPP1665_Learning	3	7
16	1	5	8	None	stim_v01/AvoNeu.png	160	1.1	11	10	stim_v04/4.png	NoGoAvo	4	stim_v01/AvoNeg.png	2	7	14	0	34	34	71	None	1		2017_Mrz_28_1243	60.0042563672	cfc_SPP1665_Learning	3	7
16	0.5	5	8	None	stim_v01/WinPos.png	96	2.1	10	8	stim_v04/1.png	NoGoWin	3	stim_v01/WinNeu.png	1	7	14	0	35	35	43	3	0	0.849923888873	2017_Mrz_28_1243	60.0042563672	cfc_SPP1665_Learning	3	7
17	0.5	5	8	None	stim_v01/AvoNeg.png	160	1.1	11	10	stim_v04/4.png	NoGoAvo	4	stim_v01/AvoNeu.png	1	7	15	0	36	36	78	None	1		2017_Mrz_28_1243	60.0042563672	cfc_SPP1665_Learning	3	7
12	0.5	5	6	3	stim_v01/AvoNeu.png	96	1.1	10	9	stim_v04/2.png	GoAvo	2	stim_v01/AvoNeg.png	1	9	10	0	37	37	23	3	1	0.483249967778	2017_Mrz_28_1243	60.0042563672	cfc_SPP1665_Learning	3	7
16	1	5	8	None	stim_v01/WinPos.png	160	2.1	11	9	stim_v04/1.png	NoGoWin	3	stim_v01/WinNeu.png	2	7	14	0	38	38	46	None	1		2017_Mrz_28_1243	60.0042563672	cfc_SPP1665_Learning	3	7
16	1	5	8	None	stim_v01/AvoNeu.png	160	1.1	11	10	stim_v04/4.png	NoGoAvo	4	stim_v01/AvoNeg.png	1	7	14	0	39	39	63	None	1		2017_Mrz_28_1243	60.0042563672	cfc_SPP1665_Learning	3	7
13	0.5	5	6	3	stim_v01/AvoNeg.png	96	2.1	10	8	stim_v04/2.png	GoAvo	2	stim_v01/AvoNeu.png	2	9	11	0	40	40	35	3	1	0.316618969555	2017_Mrz_28_1243	60.0042563672	cfc_SPP1665_Learning	3	7
16	0.5	5	8	None	stim_v01/AvoNeu.png	96	2.1	10	8	stim_v04/4.png	NoGoAvo	4	stim_v01/AvoNeg.png	2	7	14	0	41	41	61	None	1		2017_Mrz_28_1243	60.0042563672	cfc_SPP1665_Learning	3	7
12	0.5	5	6	3	stim_v01/AvoNeu.png	96	1.1	10	9	stim_v04/2.png	GoAvo	2	stim_v01/AvoNeg.png	1	9	10	0	42	42	21	3	1	0.266605974973	2017_Mrz_28_1243	60.0042563672	cfc_SPP1665_Learning	3	7
13	1	5	6	3	stim_v01/AvoNeg.png	96	2.1	10	8	stim_v04/2.png	GoAvo	2	stim_v01/AvoNeu.png	1	9	11	0	43	43	38	3	1	0.266592995483	2017_Mrz_28_1243	60.0042563672	cfc_SPP1665_Learning	3	7
16	0.5	5	8	None	stim_v01/WinPos.png	160	2.1	11	9	stim_v04/1.png	NoGoWin	3	stim_v01/WinNeu.png	2	7	14	0	44	44	51	None	1		2017_Mrz_28_1243	60.0042563672	cfc_SPP1665_Learning	3	7
17	1	5	8	None	stim_v01/AvoNeg.png	96	2.1	10	8	stim_v04/4.png	NoGoAvo	4	stim_v01/AvoNeu.png	1	7	15	0	45	45	76	3	0	0.716591923921	2017_Mrz_28_1243	60.0042563672	cfc_SPP1665_Learning	3	7
12	0.5	5	6	3	stim_v01/AvoNeu.png	160	2.1	11	9	stim_v04/2.png	GoAvo	2	stim_v01/AvoNeg.png	1	9	10	0	46	46	25	3	1	0.29994455041	2017_Mrz_28_1243	60.0042563672	cfc_SPP1665_Learning	3	7
17	0.5	5	8	None	stim_v01/AvoNeg.png	160	2.1	11	9	stim_v04/4.png	NoGoAvo	4	stim_v01/AvoNeu.png	1	7	15	0	47	47	75	None	1		2017_Mrz_28_1243	60.0042563672	cfc_SPP1665_Learning	3	7
16	0.5	5	8	None	stim_v01/AvoNeu.png	96	1.1	10	9	stim_v04/4.png	NoGoAvo	4	stim_v01/AvoNeg.png	1	7	14	0	48	48	60	None	1		2017_Mrz_28_1243	60.0042563672	cfc_SPP1665_Learning	3	7
12	1	5	6	3	stim_v01/WinPos.png	160	1.1	11	10	stim_v04/3.png	GoWin	1	stim_v01/WinNeu.png	1	9	10	0	49	49	12	3	1	0.24993970574	2017_Mrz_28_1243	60.0042563672	cfc_SPP1665_Learning	3	7
12	1	5	6	3	stim_v01/AvoNeu.png	96	1.1	10	9	stim_v04/2.png	GoAvo	2	stim_v01/AvoNeg.png	1	9	10	0	50	50	22	3	1	0.233281888268	2017_Mrz_28_1243	60.0042563672	cfc_SPP1665_Learning	3	7
13	0.5	5	6	3	stim_v01/WinNeu.png	96	2.1	10	8	stim_v04/3.png	GoWin	1	stim_v01/WinPos.png	2	9	11	0	51	51	17	3	1	0.23323600728	2017_Mrz_28_1243	60.0042563672	cfc_SPP1665_Learning	3	7
12	1	5	6	3	stim_v01/WinPos.png	160	1.1	11	10	stim_v04/3.png	GoWin	1	stim_v01/WinNeu.png	2	9	10	0	52	52	5	3	1	0.299927646888	2017_Mrz_28_1243	60.0042563672	cfc_SPP1665_Learning	3	7
12	0.5	5	6	3	stim_v01/AvoNeu.png	96	1.1	10	9	stim_v04/2.png	GoAvo	2	stim_v01/AvoNeg.png	2	9	10	0	53	53	29	3	1	0.433256291506	2017_Mrz_28_1243	60.0042563672	cfc_SPP1665_Learning	3	7
17	1	5	8	None	stim_v01/WinNeu.png	96	2.1	10	8	stim_v04/1.png	NoGoWin	3	stim_v01/WinPos.png	2	7	15	0	54	54	58	None	1		2017_Mrz_28_1243	60.0042563672	cfc_SPP1665_Learning	3	7
12	0.5	5	6	3	stim_v01/AvoNeu.png	160	1.1	11	10	stim_v04/2.png	GoAvo	2	stim_v01/AvoNeg.png	2	9	10	0	55	55	20	3	1	0.216613204247	2017_Mrz_28_1243	60.0042563672	cfc_SPP1665_Learning	3	7
16	1	5	8	None	stim_v01/AvoNeu.png	96	1.1	10	9	stim_v04/4.png	NoGoAvo	4	stim_v01/AvoNeg.png	2	7	14	0	56	56	66	None	1		2017_Mrz_28_1243	60.0042563672	cfc_SPP1665_Learning	3	7
17	0.5	5	8	None	stim_v01/AvoNeg.png	160	1.1	11	10	stim_v04/4.png	NoGoAvo	4	stim_v01/AvoNeu.png	1	7	15	0	57	57	79	None	1		2017_Mrz_28_1243	60.0042563672	cfc_SPP1665_Learning	3	7
16	0.5	5	8	None	stim_v01/AvoNeu.png	96	2.1	10	8	stim_v04/4.png	NoGoAvo	4	stim_v01/AvoNeg.png	2	7	14	0	58	58	68	None	1		2017_Mrz_28_1243	60.0042563672	cfc_SPP1665_Learning	3	7
16	1	5	8	None	stim_v01/WinPos.png	96	1.1	10	9	stim_v04/1.png	NoGoWin	3	stim_v01/WinNeu.png	1	7	14	0	59	59	40	None	1		2017_Mrz_28_1243	60.0042563672	cfc_SPP1665_Learning	3	7
13	1	5	6	3	stim_v01/WinNeu.png	96	2.1	10	8	stim_v04/3.png	GoWin	1	stim_v01/WinPos.png	2	9	11	0	60	60	14	3	1	0.383254767171	2017_Mrz_28_1243	60.0042563672	cfc_SPP1665_Learning	3	7
17	0.5	5	8	None	stim_v01/AvoNeg.png	96	2.1	10	8	stim_v04/4.png	NoGoAvo	4	stim_v01/AvoNeu.png	1	7	15	0	61	61	74	None	1		2017_Mrz_28_1243	60.0042563672	cfc_SPP1665_Learning	3	7
16	1	5	8	None	stim_v01/AvoNeu.png	96	1.1	10	9	stim_v04/4.png	NoGoAvo	4	stim_v01/AvoNeg.png	1	7	14	0	62	62	69	None	1		2017_Mrz_28_1243	60.0042563672	cfc_SPP1665_Learning	3	7
12	1	5	6	3	stim_v01/WinPos.png	96	2.1	10	8	stim_v04/3.png	GoWin	1	stim_v01/WinNeu.png	1	9	10	0	63	63	10	3	1	0.233283397512	2017_Mrz_28_1243	60.0042563672	cfc_SPP1665_Learning	3	7
16	0.5	5	8	None	stim_v01/AvoNeu.png	96	2.1	10	8	stim_v04/4.png	NoGoAvo	4	stim_v01/AvoNeg.png	1	7	14	0	64	64	64	None	1		2017_Mrz_28_1243	60.0042563672	cfc_SPP1665_Learning	3	7
17	1	5	8	None	stim_v01/WinNeu.png	160	2.1	11	9	stim_v04/1.png	NoGoWin	3	stim_v01/WinPos.png	1	7	15	0	65	65	54	None	1		2017_Mrz_28_1243	60.0042563672	cfc_SPP1665_Learning	3	7
13	1	5	6	3	stim_v01/AvoNeg.png	160	1.1	11	10	stim_v04/2.png	GoAvo	2	stim_v01/AvoNeu.png	1	9	11	0	66	66	34	3	1	0.34995392281	2017_Mrz_28_1243	60.0042563672	cfc_SPP1665_Learning	3	7
16	1	5	8	None	stim_v01/AvoNeu.png	96	1.1	10	9	stim_v04/4.png	NoGoAvo	4	stim_v01/AvoNeg.png	2	7	14	0	67	67	70	None	1		2017_Mrz_28_1243	60.0042563672	cfc_SPP1665_Learning	3	7
16	1	5	8	None	stim_v01/WinPos.png	160	2.1	11	9	stim_v04/1.png	NoGoWin	3	stim_v01/WinNeu.png	1	7	14	0	68	68	52	None	1		2017_Mrz_28_1243	60.0042563672	cfc_SPP1665_Learning	3	7
13	0.5	5	6	3	stim_v01/AvoNeg.png	96	1.1	10	9	stim_v04/2.png	GoAvo	2	stim_v01/AvoNeu.png	1	9	11	0	69	69	39	3	1	0.749935328935	2017_Mrz_28_1243	60.0042563672	cfc_SPP1665_Learning	3	7
12	1	5	6	3	stim_v01/WinPos.png	160	2.1	11	9	stim_v04/3.png	GoWin	1	stim_v01/WinNeu.png	2	9	10	0	70	70	8	3	1	0.249949063047	2017_Mrz_28_1243	60.0042563672	cfc_SPP1665_Learning	3	7
12	1	5	6	3	stim_v01/AvoNeu.png	160	1.1	11	10	stim_v04/2.png	GoAvo	2	stim_v01/AvoNeg.png	1	9	10	0	71	71	30	3	1	0.266588467754	2017_Mrz_28_1243	60.0042563672	cfc_SPP1665_Learning	3	7
12	0.5	5	6	3	stim_v01/WinPos.png	96	2.1	10	8	stim_v04/3.png	GoWin	1	stim_v01/WinNeu.png	1	9	10	0	72	72	9	3	1	0.39989356818	2017_Mrz_28_1243	60.0042563672	cfc_SPP1665_Learning	3	7
13	1	5	6	3	stim_v01/WinNeu.png	160	1.1	11	10	stim_v04/3.png	GoWin	1	stim_v01/WinPos.png	2	9	11	0	73	73	13	3	1	0.533259340177	2017_Mrz_28_1243	60.0042563672	cfc_SPP1665_Learning	3	7
16	1	5	8	None	stim_v01/WinPos.png	160	2.1	11	9	stim_v04/1.png	NoGoWin	3	stim_v01/WinNeu.png	2	7	14	0	74	74	48	None	1		2017_Mrz_28_1243	60.0042563672	cfc_SPP1665_Learning	3	7
16	0.5	5	8	None	stim_v01/AvoNeu.png	160	1.1	11	10	stim_v04/4.png	NoGoAvo	4	stim_v01/AvoNeg.png	2	7	14	0	75	75	62	None	1		2017_Mrz_28_1243	60.0042563672	cfc_SPP1665_Learning	3	7
16	1	5	8	None	stim_v01/WinPos.png	96	1.1	10	9	stim_v04/1.png	NoGoWin	3	stim_v01/WinNeu.png	1	7	14	0	76	76	47	None	1		2017_Mrz_28_1243	60.0042563672	cfc_SPP1665_Learning	3	7
16	1	5	8	None	stim_v01/AvoNeu.png	160	1.1	11	10	stim_v04/4.png	NoGoAvo	4	stim_v01/AvoNeg.png	2	7	14	0	77	77	67	None	1		2017_Mrz_28_1243	60.0042563672	cfc_SPP1665_Learning	3	7
12	1	5	6	3	stim_v01/AvoNeu.png	160	2.1	11	9	stim_v04/2.png	GoAvo	2	stim_v01/AvoNeg.png	1	9	10	0	78	78	32	3	1	0.26663917832	2017_Mrz_28_1243	60.0042563672	cfc_SPP1665_Learning	3	7
13	0.5	5	6	3	stim_v01/WinNeu.png	160	1.1	11	10	stim_v04/3.png	GoWin	1	stim_v01/WinPos.png	2	9	11	0	79	79	15	3	1	0.266605069427	2017_Mrz_28_1243	60.0042563672	cfc_SPP1665_Learning	3	7
