# Supplementary material for: θ-γ Cross-Frequency Transcranial Alternating Current Stimulation over the Trough Impairs Cognitive Control
Source: eNeuro. 2020 Sep 4;7(5):ENEURO.0126-20.2020. doi: 10.1523/ENEURO.0126-20.2020 (PMC7540931; doi:10.1523/ENEURO.0126-20.2020)
Supplement: Extended Data 1 — contains all materials, pseudonymized raw data and analysis scripts used in this study that are freely available at our repository. Download Extended Data 1, ZIP file. [file enu-eN-NWR-0126-20-s02.zip › 2020_cfc_tacs-master/data/raw/1_learning/s_peak/P_8_S_3_cfc_SPP1665_Learning_2017_Mrz_31_1230.csv]

icFbackMarker	blineStop	circleMarker	cRespMarker	cResponse	cFback	trigStimulator	preCueStop	portStop	preCueStart	cue	cType	cueMarker	icFback	prepRespStop	icRespMarker	cFbackMarker	trials.thisRepN	trials.thisTrialN	trials.thisN	trials.thisIndex	buttonBox_Response.keys	buttonBox_Response.corr	buttonBox_Response.rt	date	frameRate	expName	session	participant
																								2017_Mrz_31_1230	60.0052887905	cfc_SPP1665_Learning	3	8
12	0.5	5	6	3	stim_v01/WinPos.png	160	1.1	11	10	stim_v02/3.png	GoWin	1	stim_v01/WinNeu.png	1	9	10	0	0	0	1	None	0		2017_Mrz_31_1230	60.0052887905	cfc_SPP1665_Learning	3	8
16	1	5	8	None	stim_v01/WinPos.png	160	2.1	11	9	stim_v02/1.png	NoGoWin	3	stim_v01/WinNeu.png	1	7	14	0	1	1	51	None	1		2017_Mrz_31_1230	60.0052887905	cfc_SPP1665_Learning	3	8
13	0.5	5	6	3	stim_v01/WinNeu.png	96	2.1	10	8	stim_v02/3.png	GoWin	1	stim_v01/WinPos.png	1	9	11	0	2	2	16	None	0		2017_Mrz_31_1230	60.0052887905	cfc_SPP1665_Learning	3	8
12	0.5	5	6	3	stim_v01/AvoNeu.png	160	2.1	11	9	stim_v02/2.png	GoAvo	2	stim_v01/AvoNeg.png	2	9	10	0	3	3	32	None	0		2017_Mrz_31_1230	60.0052887905	cfc_SPP1665_Learning	3	8
13	0.5	5	6	3	stim_v01/AvoNeg.png	96	1.1	10	9	stim_v02/2.png	GoAvo	2	stim_v01/AvoNeu.png	1	9	11	0	4	4	37	None	0		2017_Mrz_31_1230	60.0052887905	cfc_SPP1665_Learning	3	8
17	0.5	5	8	None	stim_v01/WinNeu.png	96	2.1	10	8	stim_v02/1.png	NoGoWin	3	stim_v01/WinPos.png	2	7	15	0	5	5	59	None	1		2017_Mrz_31_1230	60.0052887905	cfc_SPP1665_Learning	3	8
12	0.5	5	6	3	stim_v01/WinPos.png	96	2.1	10	8	stim_v02/3.png	GoWin	1	stim_v01/WinNeu.png	1	9	10	0	6	6	8	None	0		2017_Mrz_31_1230	60.0052887905	cfc_SPP1665_Learning	3	8
12	1	5	6	3	stim_v01/AvoNeu.png	160	1.1	11	10	stim_v02/2.png	GoAvo	2	stim_v01/AvoNeg.png	2	9	10	0	7	7	25	None	0		2017_Mrz_31_1230	60.0052887905	cfc_SPP1665_Learning	3	8
17	1	5	8	None	stim_v01/AvoNeg.png	160	2.1	11	9	stim_v02/4.png	NoGoAvo	4	stim_v01/AvoNeu.png	2	7	15	0	8	8	78	None	1		2017_Mrz_31_1230	60.0052887905	cfc_SPP1665_Learning	3	8
16	1	5	8	None	stim_v01/WinPos.png	160	2.1	11	9	stim_v02/1.png	NoGoWin	3	stim_v01/WinNeu.png	1	7	14	0	9	9	48	3	0	0.399971264353	2017_Mrz_31_1230	60.0052887905	cfc_SPP1665_Learning	3	8
16	0.5	5	8	None	stim_v01/WinPos.png	96	1.1	10	9	stim_v02/1.png	NoGoWin	3	stim_v01/WinNeu.png	2	7	14	0	10	10	47	None	1		2017_Mrz_31_1230	60.0052887905	cfc_SPP1665_Learning	3	8
12	0.5	5	6	3	stim_v01/AvoNeu.png	96	1.1	10	9	stim_v02/2.png	GoAvo	2	stim_v01/AvoNeg.png	1	9	10	0	11	11	28	None	0		2017_Mrz_31_1230	60.0052887905	cfc_SPP1665_Learning	3	8
17	0.5	5	8	None	stim_v01/AvoNeg.png	160	1.1	11	10	stim_v02/4.png	NoGoAvo	4	stim_v01/AvoNeu.png	1	7	15	0	12	12	77	None	1		2017_Mrz_31_1230	60.0052887905	cfc_SPP1665_Learning	3	8
12	1	5	6	3	stim_v01/WinPos.png	96	1.1	10	9	stim_v02/3.png	GoWin	1	stim_v01/WinNeu.png	1	9	10	0	13	13	0	3	1	0.249939480065	2017_Mrz_31_1230	60.0052887905	cfc_SPP1665_Learning	3	8
17	0.5	5	8	None	stim_v01/WinNeu.png	96	1.1	10	9	stim_v02/1.png	NoGoWin	3	stim_v01/WinPos.png	2	7	15	0	14	14	56	None	1		2017_Mrz_31_1230	60.0052887905	cfc_SPP1665_Learning	3	8
13	1	5	6	3	stim_v01/WinNeu.png	160	1.1	11	10	stim_v02/3.png	GoWin	1	stim_v01/WinPos.png	1	9	11	0	15	15	14	3	1	0.266639661593	2017_Mrz_31_1230	60.0052887905	cfc_SPP1665_Learning	3	8
12	0.5	5	6	3	stim_v01/AvoNeu.png	96	2.1	10	8	stim_v02/2.png	GoAvo	2	stim_v01/AvoNeg.png	2	9	10	0	16	16	21	3	1	0.383256896104	2017_Mrz_31_1230	60.0052887905	cfc_SPP1665_Learning	3	8
17	1	5	8	None	stim_v01/AvoNeg.png	96	1.1	10	9	stim_v02/4.png	NoGoAvo	4	stim_v01/AvoNeu.png	2	7	15	0	17	17	75	None	1		2017_Mrz_31_1230	60.0052887905	cfc_SPP1665_Learning	3	8
17	0.5	5	8	None	stim_v01/WinNeu.png	160	2.1	11	9	stim_v02/1.png	NoGoWin	3	stim_v01/WinPos.png	2	7	15	0	18	18	58	None	1		2017_Mrz_31_1230	60.0052887905	cfc_SPP1665_Learning	3	8
12	1	5	6	3	stim_v01/WinPos.png	160	2.1	11	9	stim_v02/3.png	GoWin	1	stim_v01/WinNeu.png	2	9	10	0	19	19	9	3	1	0.383252972118	2017_Mrz_31_1230	60.0052887905	cfc_SPP1665_Learning	3	8
16	0.5	5	8	None	stim_v01/AvoNeu.png	160	2.1	11	9	stim_v02/4.png	NoGoAvo	4	stim_v01/AvoNeg.png	2	7	14	0	20	20	68	3	0	0.283252911748	2017_Mrz_31_1230	60.0052887905	cfc_SPP1665_Learning	3	8
16	0.5	5	8	None	stim_v01/AvoNeu.png	160	2.1	11	9	stim_v02/4.png	NoGoAvo	4	stim_v01/AvoNeg.png	2	7	14	0	21	21	63	None	1		2017_Mrz_31_1230	60.0052887905	cfc_SPP1665_Learning	3	8
12	1	5	6	3	stim_v01/WinPos.png	96	1.1	10	9	stim_v02/3.png	GoWin	1	stim_v01/WinNeu.png	2	9	10	0	22	22	2	3	1	0.433256020755	2017_Mrz_31_1230	60.0052887905	cfc_SPP1665_Learning	3	8
16	0.5	5	8	None	stim_v01/AvoNeu.png	160	2.1	11	9	stim_v02/4.png	NoGoAvo	4	stim_v01/AvoNeg.png	1	7	14	0	23	23	60	None	1		2017_Mrz_31_1230	60.0052887905	cfc_SPP1665_Learning	3	8
13	1	5	6	3	stim_v01/WinNeu.png	160	1.1	11	10	stim_v02/3.png	GoWin	1	stim_v01/WinPos.png	2	9	11	0	24	24	19	3	1	0.449928432539	2017_Mrz_31_1230	60.0052887905	cfc_SPP1665_Learning	3	8
16	1	5	8	None	stim_v01/WinPos.png	96	2.1	10	8	stim_v02/1.png	NoGoWin	3	stim_v01/WinNeu.png	2	7	14	0	25	25	49	None	1		2017_Mrz_31_1230	60.0052887905	cfc_SPP1665_Learning	3	8
17	0.5	5	8	None	stim_v01/AvoNeg.png	160	2.1	11	9	stim_v02/4.png	NoGoAvo	4	stim_v01/AvoNeu.png	1	7	15	0	26	26	79	None	1		2017_Mrz_31_1230	60.0052887905	cfc_SPP1665_Learning	3	8
17	1	5	8	None	stim_v01/WinNeu.png	160	2.1	11	9	stim_v02/1.png	NoGoWin	3	stim_v01/WinPos.png	2	7	15	0	27	27	54	None	1		2017_Mrz_31_1230	60.0052887905	cfc_SPP1665_Learning	3	8
17	1	5	8	None	stim_v01/WinNeu.png	96	2.1	10	8	stim_v02/1.png	NoGoWin	3	stim_v01/WinPos.png	2	7	15	0	28	28	53	None	1		2017_Mrz_31_1230	60.0052887905	cfc_SPP1665_Learning	3	8
16	0.5	5	8	None	stim_v01/AvoNeu.png	160	2.1	11	9	stim_v02/4.png	NoGoAvo	4	stim_v01/AvoNeg.png	1	7	14	0	29	29	70	None	1		2017_Mrz_31_1230	60.0052887905	cfc_SPP1665_Learning	3	8
16	1	5	8	None	stim_v01/AvoNeu.png	96	2.1	10	8	stim_v02/4.png	NoGoAvo	4	stim_v01/AvoNeg.png	1	7	14	0	30	30	66	None	1		2017_Mrz_31_1230	60.0052887905	cfc_SPP1665_Learning	3	8
13	1	5	6	3	stim_v01/AvoNeg.png	96	2.1	10	8	stim_v02/2.png	GoAvo	2	stim_v01/AvoNeu.png	2	9	11	0	31	31	36	3	1	0.28330211249	2017_Mrz_31_1230	60.0052887905	cfc_SPP1665_Learning	3	8
12	1	5	6	3	stim_v01/WinPos.png	96	1.1	10	9	stim_v02/3.png	GoWin	1	stim_v01/WinNeu.png	2	9	10	0	32	32	5	3	1	0.266585329486	2017_Mrz_31_1230	60.0052887905	cfc_SPP1665_Learning	3	8
16	0.5	5	8	None	stim_v01/WinPos.png	96	1.1	10	9	stim_v02/1.png	NoGoWin	3	stim_v01/WinNeu.png	2	7	14	0	33	33	44	None	1		2017_Mrz_31_1230	60.0052887905	cfc_SPP1665_Learning	3	8
16	1	5	8	None	stim_v01/WinPos.png	160	1.1	11	10	stim_v02/1.png	NoGoWin	3	stim_v01/WinNeu.png	2	7	14	0	34	34	43	None	1		2017_Mrz_31_1230	60.0052887905	cfc_SPP1665_Learning	3	8
16	1	5	8	None	stim_v01/AvoNeu.png	160	1.1	11	10	stim_v02/4.png	NoGoAvo	4	stim_v01/AvoNeg.png	1	7	14	0	35	35	71	None	1		2017_Mrz_31_1230	60.0052887905	cfc_SPP1665_Learning	3	8
17	1	5	8	None	stim_v01/AvoNeg.png	160	1.1	11	10	stim_v02/4.png	NoGoAvo	4	stim_v01/AvoNeu.png	1	7	15	0	36	36	73	None	1		2017_Mrz_31_1230	60.0052887905	cfc_SPP1665_Learning	3	8
13	1	5	6	3	stim_v01/AvoNeg.png	96	2.1	10	8	stim_v02/2.png	GoAvo	2	stim_v01/AvoNeu.png	1	9	11	0	37	37	38	3	1	0.299942830545	2017_Mrz_31_1230	60.0052887905	cfc_SPP1665_Learning	3	8
12	0.5	5	6	3	stim_v01/WinPos.png	96	1.1	10	9	stim_v02/3.png	GoWin	1	stim_v01/WinNeu.png	1	9	10	0	38	38	11	3	1	0.233263446142	2017_Mrz_31_1230	60.0052887905	cfc_SPP1665_Learning	3	8
12	1	5	6	3	stim_v01/WinPos.png	96	1.1	10	9	stim_v02/3.png	GoWin	1	stim_v01/WinNeu.png	1	9	10	0	39	39	3	3	1	0.266601025429	2017_Mrz_31_1230	60.0052887905	cfc_SPP1665_Learning	3	8
12	0.5	5	6	3	stim_v01/WinPos.png	96	2.1	10	8	stim_v02/3.png	GoWin	1	stim_v01/WinNeu.png	2	9	10	0	40	40	4	3	1	0.433250889386	2017_Mrz_31_1230	60.0052887905	cfc_SPP1665_Learning	3	8
12	1	5	6	3	stim_v01/AvoNeu.png	160	1.1	11	10	stim_v02/2.png	GoAvo	2	stim_v01/AvoNeg.png	1	9	10	0	41	41	23	3	1	0.333259582523	2017_Mrz_31_1230	60.0052887905	cfc_SPP1665_Learning	3	8
16	1	5	8	None	stim_v01/WinPos.png	160	1.1	11	10	stim_v02/1.png	NoGoWin	3	stim_v01/WinNeu.png	1	7	14	0	42	42	40	None	1		2017_Mrz_31_1230	60.0052887905	cfc_SPP1665_Learning	3	8
13	1	5	6	3	stim_v01/WinNeu.png	96	2.1	10	8	stim_v02/3.png	GoWin	1	stim_v01/WinPos.png	1	9	11	0	43	43	13	3	1	0.316623693991	2017_Mrz_31_1230	60.0052887905	cfc_SPP1665_Learning	3	8
12	1	5	6	3	stim_v01/AvoNeu.png	96	1.1	10	9	stim_v02/2.png	GoAvo	2	stim_v01/AvoNeg.png	2	9	10	0	44	44	27	3	1	0.383255085031	2017_Mrz_31_1230	60.0052887905	cfc_SPP1665_Learning	3	8
13	1	5	6	3	stim_v01/WinNeu.png	160	1.1	11	10	stim_v02/3.png	GoWin	1	stim_v01/WinPos.png	2	9	11	0	45	45	17	3	1	0.283289736846	2017_Mrz_31_1230	60.0052887905	cfc_SPP1665_Learning	3	8
16	0.5	5	8	None	stim_v01/WinPos.png	96	2.1	10	8	stim_v02/1.png	NoGoWin	3	stim_v01/WinNeu.png	1	7	14	0	46	46	52	None	1		2017_Mrz_31_1230	60.0052887905	cfc_SPP1665_Learning	3	8
16	0.5	5	8	None	stim_v01/AvoNeu.png	96	1.1	10	9	stim_v02/4.png	NoGoAvo	4	stim_v01/AvoNeg.png	2	7	14	0	47	47	67	None	1		2017_Mrz_31_1230	60.0052887905	cfc_SPP1665_Learning	3	8
16	0.5	5	8	None	stim_v01/WinPos.png	96	2.1	10	8	stim_v02/1.png	NoGoWin	3	stim_v01/WinNeu.png	1	7	14	0	48	48	42	None	1		2017_Mrz_31_1230	60.0052887905	cfc_SPP1665_Learning	3	8
13	0.5	5	6	3	stim_v01/AvoNeg.png	96	2.1	10	8	stim_v02/2.png	GoAvo	2	stim_v01/AvoNeu.png	1	9	11	0	49	49	34	3	1	0.266605854951	2017_Mrz_31_1230	60.0052887905	cfc_SPP1665_Learning	3	8
16	1	5	8	None	stim_v01/WinPos.png	160	1.1	11	10	stim_v02/1.png	NoGoWin	3	stim_v01/WinNeu.png	2	7	14	0	50	50	41	None	1		2017_Mrz_31_1230	60.0052887905	cfc_SPP1665_Learning	3	8
12	0.5	5	6	3	stim_v01/AvoNeu.png	96	2.1	10	8	stim_v02/2.png	GoAvo	2	stim_v01/AvoNeg.png	1	9	10	0	51	51	24	3	1	0.333266524962	2017_Mrz_31_1230	60.0052887905	cfc_SPP1665_Learning	3	8
12	1	5	6	3	stim_v01/AvoNeu.png	160	1.1	11	10	stim_v02/2.png	GoAvo	2	stim_v01/AvoNeg.png	1	9	10	0	52	52	29	None	0		2017_Mrz_31_1230	60.0052887905	cfc_SPP1665_Learning	3	8
13	0.5	5	6	3	stim_v01/AvoNeg.png	96	1.1	10	9	stim_v02/2.png	GoAvo	2	stim_v01/AvoNeu.png	2	9	11	0	53	53	39	None	0		2017_Mrz_31_1230	60.0052887905	cfc_SPP1665_Learning	3	8
16	0.5	5	8	None	stim_v01/WinPos.png	160	2.1	11	9	stim_v02/1.png	NoGoWin	3	stim_v01/WinNeu.png	2	7	14	0	54	54	45	None	1		2017_Mrz_31_1230	60.0052887905	cfc_SPP1665_Learning	3	8
16	1	5	8	None	stim_v01/AvoNeu.png	96	1.1	10	9	stim_v02/4.png	NoGoAvo	4	stim_v01/AvoNeg.png	2	7	14	0	55	55	69	None	1		2017_Mrz_31_1230	60.0052887905	cfc_SPP1665_Learning	3	8
12	1	5	6	3	stim_v01/WinPos.png	160	2.1	11	9	stim_v02/3.png	GoWin	1	stim_v01/WinNeu.png	2	9	10	0	56	56	12	3	1	0.349928674012	2017_Mrz_31_1230	60.0052887905	cfc_SPP1665_Learning	3	8
12	1	5	6	3	stim_v01/AvoNeu.png	160	2.1	11	9	stim_v02/2.png	GoAvo	2	stim_v01/AvoNeg.png	2	9	10	0	57	57	31	3	1	0.333263506509	2017_Mrz_31_1230	60.0052887905	cfc_SPP1665_Learning	3	8
12	0.5	5	6	3	stim_v01/WinPos.png	160	2.1	11	9	stim_v02/3.png	GoWin	1	stim_v01/WinNeu.png	2	9	10	0	58	58	6	3	1	0.283278266732	2017_Mrz_31_1230	60.0052887905	cfc_SPP1665_Learning	3	8
17	0.5	5	8	None	stim_v01/WinNeu.png	160	2.1	11	9	stim_v02/1.png	NoGoWin	3	stim_v01/WinPos.png	1	7	15	0	59	59	57	None	1		2017_Mrz_31_1230	60.0052887905	cfc_SPP1665_Learning	3	8
12	0.5	5	6	3	stim_v01/AvoNeu.png	160	1.1	11	10	stim_v02/2.png	GoAvo	2	stim_v01/AvoNeg.png	1	9	10	0	60	60	30	3	1	0.29995007483	2017_Mrz_31_1230	60.0052887905	cfc_SPP1665_Learning	3	8
12	0.5	5	6	3	stim_v01/AvoNeu.png	96	2.1	10	8	stim_v02/2.png	GoAvo	2	stim_v01/AvoNeg.png	1	9	10	0	61	61	22	3	1	0.266595894063	2017_Mrz_31_1230	60.0052887905	cfc_SPP1665_Learning	3	8
13	1	5	6	3	stim_v01/AvoNeg.png	96	2.1	10	8	stim_v02/2.png	GoAvo	2	stim_v01/AvoNeu.png	1	9	11	0	62	62	33	3	1	0.533230726138	2017_Mrz_31_1230	60.0052887905	cfc_SPP1665_Learning	3	8
12	1	5	6	3	stim_v01/AvoNeu.png	160	1.1	11	10	stim_v02/2.png	GoAvo	2	stim_v01/AvoNeg.png	2	9	10	0	63	63	20	3	1	0.299885479984	2017_Mrz_31_1230	60.0052887905	cfc_SPP1665_Learning	3	8
13	0.5	5	6	3	stim_v01/WinNeu.png	160	2.1	11	9	stim_v02/3.png	GoWin	1	stim_v01/WinPos.png	2	9	11	0	64	64	18	3	1	0.333255054848	2017_Mrz_31_1230	60.0052887905	cfc_SPP1665_Learning	3	8
12	1	5	6	3	stim_v01/WinPos.png	160	1.1	11	10	stim_v02/3.png	GoWin	1	stim_v01/WinNeu.png	2	9	10	0	65	65	10	3	1	0.283268305848	2017_Mrz_31_1230	60.0052887905	cfc_SPP1665_Learning	3	8
16	1	5	8	None	stim_v01/WinPos.png	96	1.1	10	9	stim_v02/1.png	NoGoWin	3	stim_v01/WinNeu.png	1	7	14	0	66	66	46	None	1		2017_Mrz_31_1230	60.0052887905	cfc_SPP1665_Learning	3	8
13	0.5	5	6	3	stim_v01/WinNeu.png	160	1.1	11	10	stim_v02/3.png	GoWin	1	stim_v01/WinPos.png	2	9	11	0	67	67	15	3	1	0.466585450224	2017_Mrz_31_1230	60.0052887905	cfc_SPP1665_Learning	3	8
16	0.5	5	8	None	stim_v01/AvoNeu.png	160	2.1	11	9	stim_v02/4.png	NoGoAvo	4	stim_v01/AvoNeg.png	1	7	14	0	68	68	61	None	1		2017_Mrz_31_1230	60.0052887905	cfc_SPP1665_Learning	3	8
17	0.5	5	8	None	stim_v01/WinNeu.png	160	1.1	11	10	stim_v02/1.png	NoGoWin	3	stim_v01/WinPos.png	1	7	15	0	69	69	55	None	1		2017_Mrz_31_1230	60.0052887905	cfc_SPP1665_Learning	3	8
12	1	5	6	3	stim_v01/WinPos.png	96	1.1	10	9	stim_v02/3.png	GoWin	1	stim_v01/WinNeu.png	1	9	10	0	70	70	7	3	1	0.283271927987	2017_Mrz_31_1230	60.0052887905	cfc_SPP1665_Learning	3	8
12	1	5	6	3	stim_v01/AvoNeu.png	160	2.1	11	9	stim_v02/2.png	GoAvo	2	stim_v01/AvoNeg.png	1	9	10	0	71	71	26	3	1	0.29994796191	2017_Mrz_31_1230	60.0052887905	cfc_SPP1665_Learning	3	8
16	0.5	5	8	None	stim_v01/WinPos.png	96	1.1	10	9	stim_v02/1.png	NoGoWin	3	stim_v01/WinNeu.png	2	7	14	0	72	72	50	None	1		2017_Mrz_31_1230	60.0052887905	cfc_SPP1665_Learning	3	8
16	1	5	8	None	stim_v01/AvoNeu.png	96	2.1	10	8	stim_v02/4.png	NoGoAvo	4	stim_v01/AvoNeg.png	1	7	14	0	73	73	72	None	1		2017_Mrz_31_1230	60.0052887905	cfc_SPP1665_Learning	3	8
16	1	5	8	None	stim_v01/AvoNeu.png	96	2.1	10	8	stim_v02/4.png	NoGoAvo	4	stim_v01/AvoNeg.png	1	7	14	0	74	74	62	None	1		2017_Mrz_31_1230	60.0052887905	cfc_SPP1665_Learning	3	8
17	0.5	5	8	None	stim_v01/AvoNeg.png	96	2.1	10	8	stim_v02/4.png	NoGoAvo	4	stim_v01/AvoNeu.png	1	7	15	0	75	75	76	None	1		2017_Mrz_31_1230	60.0052887905	cfc_SPP1665_Learning	3	8
17	0.5	5	8	None	stim_v01/AvoNeg.png	96	1.1	10	9	stim_v02/4.png	NoGoAvo	4	stim_v01/AvoNeu.png	2	7	15	0	76	76	74	None	1		2017_Mrz_31_1230	60.0052887905	cfc_SPP1665_Learning	3	8
13	0.5	5	6	3	stim_v01/AvoNeg.png	160	1.1	11	10	stim_v02/2.png	GoAvo	2	stim_v01/AvoNeu.png	2	9	11	0	77	77	35	3	1	0.283253515441	2017_Mrz_31_1230	60.0052887905	cfc_SPP1665_Learning	3	8
16	1	5	8	None	stim_v01/AvoNeu.png	160	1.1	11	10	stim_v02/4.png	NoGoAvo	4	stim_v01/AvoNeg.png	1	7	14	0	78	78	65	None	1		2017_Mrz_31_1230	60.0052887905	cfc_SPP1665_Learning	3	8
16	0.5	5	8	None	stim_v01/AvoNeu.png	96	1.1	10	9	stim_v02/4.png	NoGoAvo	4	stim_v01/AvoNeg.png	2	7	14	0	79	79	64	None	1		2017_Mrz_31_1230	60.0052887905	cfc_SPP1665_Learning	3	8
