# Supplementary material for: θ-γ Cross-Frequency Transcranial Alternating Current Stimulation over the Trough Impairs Cognitive Control
Source: eNeuro. 2020 Sep 4;7(5):ENEURO.0126-20.2020. doi: 10.1523/ENEURO.0126-20.2020 (PMC7540931; doi:10.1523/ENEURO.0126-20.2020)
Supplement: Extended Data 1 — contains all materials, pseudonymized raw data and analysis scripts used in this study that are freely available at our repository. Download Extended Data 1, ZIP file. [file enu-eN-NWR-0126-20-s02.zip › 2020_cfc_tacs-master/data/raw/1_learning/s_peak/P_9_S_4_cfc_SPP1665_Learning_2017_Jul_03_1115.csv]

icFbackMarker	blineStop	circleMarker	cRespMarker	cResponse	cFback	trigStimulator	preCueStop	portStop	preCueStart	cue	cType	cueMarker	icFback	prepRespStop	icRespMarker	cFbackMarker	trials.thisRepN	trials.thisTrialN	trials.thisN	trials.thisIndex	buttonBox_Response.keys	buttonBox_Response.corr	buttonBox_Response.rt	date	frameRate	expName	session	participant
																								2017_Jul_03_1115	60.004491777	cfc_SPP1665_Learning	4	9
16	0.5	5	8	None	stim_v01/AvoNeu.png	96	2.1	10	8	stim_v04/2.png	NoGoAvo	4	stim_v01/AvoNeg.png	2	7	14	0	0	0	66	3	0	0.533305181336	2017_Jul_03_1115	60.004491777	cfc_SPP1665_Learning	4	9
17	0.5	5	8	None	stim_v01/AvoNeg.png	96	2.1	10	8	stim_v04/2.png	NoGoAvo	4	stim_v01/AvoNeu.png	1	7	15	0	1	1	76	3	0	0.28328948544	2017_Jul_03_1115	60.004491777	cfc_SPP1665_Learning	4	9
12	1	5	6	3	stim_v01/AvoNeu.png	96	1.1	10	9	stim_v04/1.png	GoAvo	2	stim_v01/AvoNeg.png	2	9	10	0	2	2	25	None	0		2017_Jul_03_1115	60.004491777	cfc_SPP1665_Learning	4	9
16	0.5	5	8	None	stim_v01/WinPos.png	160	1.1	11	10	stim_v04/3.png	NoGoWin	3	stim_v01/WinNeu.png	1	7	14	0	3	3	51	None	1		2017_Jul_03_1115	60.004491777	cfc_SPP1665_Learning	4	9
12	0.5	5	6	3	stim_v01/AvoNeu.png	96	1.1	10	9	stim_v04/1.png	GoAvo	2	stim_v01/AvoNeg.png	2	9	10	0	4	4	23	None	0		2017_Jul_03_1115	60.004491777	cfc_SPP1665_Learning	4	9
12	1	5	6	3	stim_v01/WinPos.png	96	2.1	10	8	stim_v04/4.png	GoWin	1	stim_v01/WinNeu.png	2	9	10	0	5	5	0	3	1	0.266616822136	2017_Jul_03_1115	60.004491777	cfc_SPP1665_Learning	4	9
12	0.5	5	6	3	stim_v01/AvoNeu.png	160	1.1	11	10	stim_v04/1.png	GoAvo	2	stim_v01/AvoNeg.png	2	9	10	0	6	6	28	3	1	0.549912042616	2017_Jul_03_1115	60.004491777	cfc_SPP1665_Learning	4	9
13	0.5	5	6	3	stim_v01/AvoNeg.png	96	2.1	10	8	stim_v04/1.png	GoAvo	2	stim_v01/AvoNeu.png	1	9	11	0	7	7	37	3	1	0.49991186151	2017_Jul_03_1115	60.004491777	cfc_SPP1665_Learning	4	9
12	0.5	5	6	3	stim_v01/WinPos.png	160	2.1	11	9	stim_v04/4.png	GoWin	1	stim_v01/WinNeu.png	1	9	10	0	8	8	11	None	0		2017_Jul_03_1115	60.004491777	cfc_SPP1665_Learning	4	9
13	0.5	5	6	3	stim_v01/AvoNeg.png	160	1.1	11	10	stim_v04/1.png	GoAvo	2	stim_v01/AvoNeu.png	1	9	11	0	9	9	33	None	0		2017_Jul_03_1115	60.004491777	cfc_SPP1665_Learning	4	9
13	0.5	5	6	3	stim_v01/AvoNeg.png	160	1.1	11	10	stim_v04/1.png	GoAvo	2	stim_v01/AvoNeu.png	1	9	11	0	10	10	39	3	1	0.333260387664	2017_Jul_03_1115	60.004491777	cfc_SPP1665_Learning	4	9
13	1	5	6	3	stim_v01/WinNeu.png	160	1.1	11	10	stim_v04/4.png	GoWin	1	stim_v01/WinPos.png	2	9	11	0	11	11	13	3	1	0.666562731666	2017_Jul_03_1115	60.004491777	cfc_SPP1665_Learning	4	9
12	1	5	6	3	stim_v01/AvoNeu.png	160	2.1	11	9	stim_v04/1.png	GoAvo	2	stim_v01/AvoNeg.png	2	9	10	0	12	12	24	None	0		2017_Jul_03_1115	60.004491777	cfc_SPP1665_Learning	4	9
13	1	5	6	3	stim_v01/WinNeu.png	160	2.1	11	9	stim_v04/4.png	GoWin	1	stim_v01/WinPos.png	1	9	11	0	13	13	16	3	1	0.499899787743	2017_Jul_03_1115	60.004491777	cfc_SPP1665_Learning	4	9
13	0.5	5	6	3	stim_v01/WinNeu.png	160	2.1	11	9	stim_v04/4.png	GoWin	1	stim_v01/WinPos.png	1	9	11	0	14	14	18	None	0		2017_Jul_03_1115	60.004491777	cfc_SPP1665_Learning	4	9
16	0.5	5	8	None	stim_v01/WinPos.png	96	1.1	10	9	stim_v04/3.png	NoGoWin	3	stim_v01/WinNeu.png	1	7	14	0	15	15	52	3	0	0.433246261358	2017_Jul_03_1115	60.004491777	cfc_SPP1665_Learning	4	9
12	1	5	6	3	stim_v01/WinPos.png	96	2.1	10	8	stim_v04/4.png	GoWin	1	stim_v01/WinNeu.png	2	9	10	0	16	16	2	3	1	0.316588629893	2017_Jul_03_1115	60.004491777	cfc_SPP1665_Learning	4	9
16	1	5	8	None	stim_v01/WinPos.png	160	1.1	11	10	stim_v04/3.png	NoGoWin	3	stim_v01/WinNeu.png	1	7	14	0	17	17	41	None	1		2017_Jul_03_1115	60.004491777	cfc_SPP1665_Learning	4	9
16	0.5	5	8	None	stim_v01/WinPos.png	160	2.1	11	9	stim_v04/3.png	NoGoWin	3	stim_v01/WinNeu.png	1	7	14	0	18	18	50	None	1		2017_Jul_03_1115	60.004491777	cfc_SPP1665_Learning	4	9
17	0.5	5	8	None	stim_v01/AvoNeg.png	96	1.1	10	9	stim_v04/2.png	NoGoAvo	4	stim_v01/AvoNeu.png	1	7	15	0	19	19	73	3	0	0.383214386616	2017_Jul_03_1115	60.004491777	cfc_SPP1665_Learning	4	9
12	1	5	6	3	stim_v01/WinPos.png	160	1.1	11	10	stim_v04/4.png	GoWin	1	stim_v01/WinNeu.png	2	9	10	0	20	20	10	None	0		2017_Jul_03_1115	60.004491777	cfc_SPP1665_Learning	4	9
12	1	5	6	3	stim_v01/WinPos.png	160	1.1	11	10	stim_v04/4.png	GoWin	1	stim_v01/WinNeu.png	1	9	10	0	21	21	9	3	1	0.366627145206	2017_Jul_03_1115	60.004491777	cfc_SPP1665_Learning	4	9
17	1	5	8	None	stim_v01/WinNeu.png	160	1.1	11	10	stim_v04/3.png	NoGoWin	3	stim_v01/WinPos.png	2	7	15	0	22	22	57	3	0	0.433248977956	2017_Jul_03_1115	60.004491777	cfc_SPP1665_Learning	4	9
16	1	5	8	None	stim_v01/AvoNeu.png	96	1.1	10	9	stim_v04/2.png	NoGoAvo	4	stim_v01/AvoNeg.png	2	7	14	0	23	23	63	3	0	0.449918924662	2017_Jul_03_1115	60.004491777	cfc_SPP1665_Learning	4	9
16	1	5	8	None	stim_v01/WinPos.png	96	1.1	10	9	stim_v04/3.png	NoGoWin	3	stim_v01/WinNeu.png	1	7	14	0	24	24	43	None	1		2017_Jul_03_1115	60.004491777	cfc_SPP1665_Learning	4	9
13	1	5	6	3	stim_v01/AvoNeg.png	160	1.1	11	10	stim_v04/1.png	GoAvo	2	stim_v01/AvoNeu.png	2	9	11	0	25	25	35	3	1	0.0832818185991	2017_Jul_03_1115	60.004491777	cfc_SPP1665_Learning	4	9
16	1	5	8	None	stim_v01/AvoNeu.png	96	2.1	10	8	stim_v04/2.png	NoGoAvo	4	stim_v01/AvoNeg.png	1	7	14	0	26	26	72	None	1		2017_Jul_03_1115	60.004491777	cfc_SPP1665_Learning	4	9
16	1	5	8	None	stim_v01/AvoNeu.png	96	1.1	10	9	stim_v04/2.png	NoGoAvo	4	stim_v01/AvoNeg.png	2	7	14	0	27	27	70	3	0	0.68326527754	2017_Jul_03_1115	60.004491777	cfc_SPP1665_Learning	4	9
16	1	5	8	None	stim_v01/AvoNeu.png	160	1.1	11	10	stim_v04/2.png	NoGoAvo	4	stim_v01/AvoNeg.png	2	7	14	0	28	28	64	3	0	0.549863747552	2017_Jul_03_1115	60.004491777	cfc_SPP1665_Learning	4	9
16	1	5	8	None	stim_v01/AvoNeu.png	96	1.1	10	9	stim_v04/2.png	NoGoAvo	4	stim_v01/AvoNeg.png	2	7	14	0	29	29	71	3	0	0.799892422746	2017_Jul_03_1115	60.004491777	cfc_SPP1665_Learning	4	9
12	1	5	6	3	stim_v01/WinPos.png	96	1.1	10	9	stim_v04/4.png	GoWin	1	stim_v01/WinNeu.png	2	9	10	0	30	30	12	3	1	0.333241673327	2017_Jul_03_1115	60.004491777	cfc_SPP1665_Learning	4	9
12	0.5	5	6	3	stim_v01/AvoNeu.png	160	2.1	11	9	stim_v04/1.png	GoAvo	2	stim_v01/AvoNeg.png	1	9	10	0	31	31	26	None	0		2017_Jul_03_1115	60.004491777	cfc_SPP1665_Learning	4	9
12	0.5	5	6	3	stim_v01/WinPos.png	96	2.1	10	8	stim_v04/4.png	GoWin	1	stim_v01/WinNeu.png	2	9	10	0	32	32	5	None	0		2017_Jul_03_1115	60.004491777	cfc_SPP1665_Learning	4	9
12	1	5	6	3	stim_v01/AvoNeu.png	96	1.1	10	9	stim_v04/1.png	GoAvo	2	stim_v01/AvoNeg.png	2	9	10	0	33	33	22	None	0		2017_Jul_03_1115	60.004491777	cfc_SPP1665_Learning	4	9
16	1	5	8	None	stim_v01/AvoNeu.png	160	1.1	11	10	stim_v04/2.png	NoGoAvo	4	stim_v01/AvoNeg.png	2	7	14	0	34	34	67	3	0	0.466616942874	2017_Jul_03_1115	60.004491777	cfc_SPP1665_Learning	4	9
12	1	5	6	3	stim_v01/WinPos.png	96	1.1	10	9	stim_v04/4.png	GoWin	1	stim_v01/WinNeu.png	1	9	10	0	35	35	6	3	1	0.749883488159	2017_Jul_03_1115	60.004491777	cfc_SPP1665_Learning	4	9
16	0.5	5	8	None	stim_v01/WinPos.png	160	2.1	11	9	stim_v04/3.png	NoGoWin	3	stim_v01/WinNeu.png	2	7	14	0	36	36	46	None	1		2017_Jul_03_1115	60.004491777	cfc_SPP1665_Learning	4	9
16	1	5	8	None	stim_v01/WinPos.png	96	2.1	10	8	stim_v04/3.png	NoGoWin	3	stim_v01/WinNeu.png	1	7	14	0	37	37	40	None	1		2017_Jul_03_1115	60.004491777	cfc_SPP1665_Learning	4	9
12	0.5	5	6	3	stim_v01/AvoNeu.png	96	1.1	10	9	stim_v04/1.png	GoAvo	2	stim_v01/AvoNeg.png	1	9	10	0	38	38	30	3	1	0.483247951685	2017_Jul_03_1115	60.004491777	cfc_SPP1665_Learning	4	9
17	0.5	5	8	None	stim_v01/AvoNeg.png	160	2.1	11	9	stim_v04/2.png	NoGoAvo	4	stim_v01/AvoNeu.png	1	7	15	0	39	39	79	None	1		2017_Jul_03_1115	60.004491777	cfc_SPP1665_Learning	4	9
17	1	5	8	None	stim_v01/AvoNeg.png	160	1.1	11	10	stim_v04/2.png	NoGoAvo	4	stim_v01/AvoNeu.png	1	7	15	0	40	40	77	3	0	0.283259904714	2017_Jul_03_1115	60.004491777	cfc_SPP1665_Learning	4	9
17	0.5	5	8	None	stim_v01/WinNeu.png	160	1.1	11	10	stim_v04/3.png	NoGoWin	3	stim_v01/WinPos.png	1	7	15	0	41	41	53	3	0	0.36659032022	2017_Jul_03_1115	60.004491777	cfc_SPP1665_Learning	4	9
12	1	5	6	3	stim_v01/WinPos.png	96	2.1	10	8	stim_v04/4.png	GoWin	1	stim_v01/WinNeu.png	2	9	10	0	42	42	1	3	1	0.71658102342	2017_Jul_03_1115	60.004491777	cfc_SPP1665_Learning	4	9
12	0.5	5	6	3	stim_v01/AvoNeu.png	160	2.1	11	9	stim_v04/1.png	GoAvo	2	stim_v01/AvoNeg.png	1	9	10	0	43	43	29	None	0		2017_Jul_03_1115	60.004491777	cfc_SPP1665_Learning	4	9
16	0.5	5	8	None	stim_v01/WinPos.png	160	2.1	11	9	stim_v04/3.png	NoGoWin	3	stim_v01/WinNeu.png	1	7	14	0	44	44	48	3	0	0.616577642766	2017_Jul_03_1115	60.004491777	cfc_SPP1665_Learning	4	9
16	1	5	8	None	stim_v01/AvoNeu.png	96	1.1	10	9	stim_v04/2.png	NoGoAvo	4	stim_v01/AvoNeg.png	2	7	14	0	45	45	62	3	0	0.416582049691	2017_Jul_03_1115	60.004491777	cfc_SPP1665_Learning	4	9
12	0.5	5	6	3	stim_v01/AvoNeu.png	160	1.1	11	10	stim_v04/1.png	GoAvo	2	stim_v01/AvoNeg.png	2	9	10	0	46	46	27	3	1	0.466581023421	2017_Jul_03_1115	60.004491777	cfc_SPP1665_Learning	4	9
16	0.5	5	8	None	stim_v01/AvoNeu.png	160	1.1	11	10	stim_v04/2.png	NoGoAvo	4	stim_v01/AvoNeg.png	1	7	14	0	47	47	69	3	0	0.683232678372	2017_Jul_03_1115	60.004491777	cfc_SPP1665_Learning	4	9
12	0.5	5	6	3	stim_v01/WinPos.png	160	2.1	11	9	stim_v04/4.png	GoWin	1	stim_v01/WinNeu.png	2	9	10	0	48	48	7	3	1	0.566594666776	2017_Jul_03_1115	60.004491777	cfc_SPP1665_Learning	4	9
16	0.5	5	8	None	stim_v01/WinPos.png	160	2.1	11	9	stim_v04/3.png	NoGoWin	3	stim_v01/WinNeu.png	1	7	14	0	49	49	42	None	1		2017_Jul_03_1115	60.004491777	cfc_SPP1665_Learning	4	9
17	0.5	5	8	None	stim_v01/AvoNeg.png	96	2.1	10	8	stim_v04/2.png	NoGoAvo	4	stim_v01/AvoNeu.png	2	7	15	0	50	50	75	None	1		2017_Jul_03_1115	60.004491777	cfc_SPP1665_Learning	4	9
12	1	5	6	3	stim_v01/AvoNeu.png	96	2.1	10	8	stim_v04/1.png	GoAvo	2	stim_v01/AvoNeg.png	1	9	10	0	51	51	21	3	1	0.3832641909	2017_Jul_03_1115	60.004491777	cfc_SPP1665_Learning	4	9
16	1	5	8	None	stim_v01/WinPos.png	160	1.1	11	10	stim_v04/3.png	NoGoWin	3	stim_v01/WinNeu.png	2	7	14	0	52	52	44	3	0	0.366586999935	2017_Jul_03_1115	60.004491777	cfc_SPP1665_Learning	4	9
17	1	5	8	None	stim_v01/WinNeu.png	96	1.1	10	9	stim_v04/3.png	NoGoWin	3	stim_v01/WinPos.png	2	7	15	0	53	53	55	None	1		2017_Jul_03_1115	60.004491777	cfc_SPP1665_Learning	4	9
16	0.5	5	8	None	stim_v01/AvoNeu.png	96	2.1	10	8	stim_v04/2.png	NoGoAvo	4	stim_v01/AvoNeg.png	2	7	14	0	54	54	65	3	0	0.616568285597	2017_Jul_03_1115	60.004491777	cfc_SPP1665_Learning	4	9
17	1	5	8	None	stim_v01/WinNeu.png	160	2.1	11	9	stim_v04/3.png	NoGoWin	3	stim_v01/WinPos.png	1	7	15	0	55	55	56	None	1		2017_Jul_03_1115	60.004491777	cfc_SPP1665_Learning	4	9
13	0.5	5	6	3	stim_v01/WinNeu.png	96	2.1	10	8	stim_v04/4.png	GoWin	1	stim_v01/WinPos.png	2	9	11	0	56	56	15	3	1	0.333280007534	2017_Jul_03_1115	60.004491777	cfc_SPP1665_Learning	4	9
17	1	5	8	None	stim_v01/WinNeu.png	160	1.1	11	10	stim_v04/3.png	NoGoWin	3	stim_v01/WinPos.png	1	7	15	0	57	57	58	None	1		2017_Jul_03_1115	60.004491777	cfc_SPP1665_Learning	4	9
17	0.5	5	8	None	stim_v01/AvoNeg.png	160	1.1	11	10	stim_v04/2.png	NoGoAvo	4	stim_v01/AvoNeu.png	2	7	15	0	58	58	78	None	1		2017_Jul_03_1115	60.004491777	cfc_SPP1665_Learning	4	9
16	1	5	8	None	stim_v01/WinPos.png	160	2.1	11	9	stim_v04/3.png	NoGoWin	3	stim_v01/WinNeu.png	1	7	14	0	59	59	47	None	1		2017_Jul_03_1115	60.004491777	cfc_SPP1665_Learning	4	9
17	0.5	5	8	None	stim_v01/WinNeu.png	96	2.1	10	8	stim_v04/3.png	NoGoWin	3	stim_v01/WinPos.png	1	7	15	0	60	60	59	None	1		2017_Jul_03_1115	60.004491777	cfc_SPP1665_Learning	4	9
17	1	5	8	None	stim_v01/AvoNeg.png	96	2.1	10	8	stim_v04/2.png	NoGoAvo	4	stim_v01/AvoNeu.png	1	7	15	0	61	61	74	3	0	0.399878598284	2017_Jul_03_1115	60.004491777	cfc_SPP1665_Learning	4	9
17	0.5	5	8	None	stim_v01/WinNeu.png	96	2.1	10	8	stim_v04/3.png	NoGoWin	3	stim_v01/WinPos.png	2	7	15	0	62	62	54	None	1		2017_Jul_03_1115	60.004491777	cfc_SPP1665_Learning	4	9
12	0.5	5	6	3	stim_v01/WinPos.png	96	2.1	10	8	stim_v04/4.png	GoWin	1	stim_v01/WinNeu.png	2	9	10	0	63	63	8	3	1	0.366597866324	2017_Jul_03_1115	60.004491777	cfc_SPP1665_Learning	4	9
13	0.5	5	6	3	stim_v01/AvoNeg.png	96	1.1	10	9	stim_v04/1.png	GoAvo	2	stim_v01/AvoNeu.png	2	9	11	0	64	64	36	3	1	0.733231350257	2017_Jul_03_1115	60.004491777	cfc_SPP1665_Learning	4	9
16	1	5	8	None	stim_v01/AvoNeu.png	160	2.1	11	9	stim_v04/2.png	NoGoAvo	4	stim_v01/AvoNeg.png	2	7	14	0	65	65	68	3	0	0.433249581644	2017_Jul_03_1115	60.004491777	cfc_SPP1665_Learning	4	9
13	1	5	6	3	stim_v01/AvoNeg.png	96	2.1	10	8	stim_v04/1.png	GoAvo	2	stim_v01/AvoNeu.png	2	9	11	0	66	66	38	3	1	0.216556574045	2017_Jul_03_1115	60.004491777	cfc_SPP1665_Learning	4	9
12	1	5	6	3	stim_v01/AvoNeu.png	160	1.1	11	10	stim_v04/1.png	GoAvo	2	stim_v01/AvoNeg.png	1	9	10	0	67	67	31	3	1	0.333262500573	2017_Jul_03_1115	60.004491777	cfc_SPP1665_Learning	4	9
16	0.5	5	8	None	stim_v01/AvoNeu.png	96	1.1	10	9	stim_v04/2.png	NoGoAvo	4	stim_v01/AvoNeg.png	1	7	14	0	68	68	61	3	0	0.716522163812	2017_Jul_03_1115	60.004491777	cfc_SPP1665_Learning	4	9
16	0.5	5	8	None	stim_v01/AvoNeu.png	96	2.1	10	8	stim_v04/2.png	NoGoAvo	4	stim_v01/AvoNeg.png	2	7	14	0	69	69	60	None	1		2017_Jul_03_1115	60.004491777	cfc_SPP1665_Learning	4	9
16	1	5	8	None	stim_v01/WinPos.png	160	2.1	11	9	stim_v04/3.png	NoGoWin	3	stim_v01/WinNeu.png	1	7	14	0	70	70	45	None	1		2017_Jul_03_1115	60.004491777	cfc_SPP1665_Learning	4	9
12	0.5	5	6	3	stim_v01/WinPos.png	96	1.1	10	9	stim_v04/4.png	GoWin	1	stim_v01/WinNeu.png	2	9	10	0	71	71	3	3	1	0.283256282584	2017_Jul_03_1115	60.004491777	cfc_SPP1665_Learning	4	9
12	1	5	6	3	stim_v01/AvoNeu.png	160	2.1	11	9	stim_v04/1.png	GoAvo	2	stim_v01/AvoNeg.png	2	9	10	0	72	72	20	3	1	0.29996335612	2017_Jul_03_1115	60.004491777	cfc_SPP1665_Learning	4	9
12	1	5	6	3	stim_v01/WinPos.png	160	2.1	11	9	stim_v04/4.png	GoWin	1	stim_v01/WinNeu.png	1	9	10	0	73	73	4	3	1	0.549907816797	2017_Jul_03_1115	60.004491777	cfc_SPP1665_Learning	4	9
13	0.5	5	6	3	stim_v01/WinNeu.png	160	2.1	11	9	stim_v04/4.png	GoWin	1	stim_v01/WinPos.png	2	9	11	0	74	74	17	3	1	0.399940778178	2017_Jul_03_1115	60.004491777	cfc_SPP1665_Learning	4	9
16	1	5	8	None	stim_v01/WinPos.png	160	2.1	11	9	stim_v04/3.png	NoGoWin	3	stim_v01/WinNeu.png	1	7	14	0	75	75	49	3	0	0.366586396247	2017_Jul_03_1115	60.004491777	cfc_SPP1665_Learning	4	9
12	1	5	6	3	stim_v01/AvoNeu.png	96	1.1	10	9	stim_v04/1.png	GoAvo	2	stim_v01/AvoNeg.png	2	9	10	0	76	76	32	3	1	0.383257248485	2017_Jul_03_1115	60.004491777	cfc_SPP1665_Learning	4	9
13	0.5	5	6	3	stim_v01/WinNeu.png	96	2.1	10	8	stim_v04/4.png	GoWin	1	stim_v01/WinPos.png	1	9	11	0	77	77	14	None	0		2017_Jul_03_1115	60.004491777	cfc_SPP1665_Learning	4	9
13	0.5	5	6	3	stim_v01/AvoNeg.png	96	1.1	10	9	stim_v04/1.png	GoAvo	2	stim_v01/AvoNeu.png	1	9	11	0	78	78	34	3	1	0.366664272036	2017_Jul_03_1115	60.004491777	cfc_SPP1665_Learning	4	9
13	0.5	5	6	3	stim_v01/WinNeu.png	96	1.1	10	9	stim_v04/4.png	GoWin	1	stim_v01/WinPos.png	1	9	11	0	79	79	19	3	1	0.199927979987	2017_Jul_03_1115	60.004491777	cfc_SPP1665_Learning	4	9
