# Supplementary material for: θ-γ Cross-Frequency Transcranial Alternating Current Stimulation over the Trough Impairs Cognitive Control
Source: eNeuro. 2020 Sep 4;7(5):ENEURO.0126-20.2020. doi: 10.1523/ENEURO.0126-20.2020 (PMC7540931; doi:10.1523/ENEURO.0126-20.2020)
Supplement: Extended Data 1 — contains all materials, pseudonymized raw data and analysis scripts used in this study that are freely available at our repository. Download Extended Data 1, ZIP file. [file enu-eN-NWR-0126-20-s02.zip › 2020_cfc_tacs-master/data/raw/1_learning/s_trng/P_1_S_1_cfc_SPP1665_Learning_2017_Mrz_07_1742.csv]

icFbackMarker	blineStop	circleMarker	cRespMarker	cResponse	cFback	trigStimulator	preCueStop	portStop	preCueStart	cue	cType	cueMarker	icFback	prepRespStop	icRespMarker	cFbackMarker	trials.thisRepN	trials.thisTrialN	trials.thisN	trials.thisIndex	buttonBox_Response.keys	buttonBox_Response.corr	buttonBox_Response.rt	date	frameRate	expName	session	participant
																								2017_Mrz_07_1742	60.0039122355	cfc_SPP1665_Learning	1	1
12	0.5	5	6	3	stim_v01/AvoNeu.png	96	1.1	10	9	stim_v03/1.png	GoAvo	2	stim_v01/AvoNeg.png	1	9	10	0	0	0	24	3	1	0.466592109632	2017_Mrz_07_1742	60.0039122355	cfc_SPP1665_Learning	1	1
13	0.5	5	6	3	stim_v01/WinNeu.png	96	2.1	10	8	stim_v03/2.png	GoWin	1	stim_v01/WinPos.png	2	9	11	0	1	1	19	3	1	0.5	2017_Mrz_07_1742	60.0039122355	cfc_SPP1665_Learning	1	1
17	0.5	5	8	None	stim_v01/WinNeu.png	96	2.1	10	8	stim_v03/4.png	NoGoWin	3	stim_v01/WinPos.png	1	7	15	0	2	2	56	None	1		2017_Mrz_07_1742	60.0039122355	cfc_SPP1665_Learning	1	1
16	1	5	8	None	stim_v01/WinPos.png	96	2.1	10	8	stim_v03/4.png	NoGoWin	3	stim_v01/WinNeu.png	2	7	14	0	3	3	48	None	1		2017_Mrz_07_1742	60.0039122355	cfc_SPP1665_Learning	1	1
16	1	5	8	None	stim_v01/AvoNeu.png	96	2.1	10	8	stim_v03/3.png	NoGoAvo	4	stim_v01/AvoNeg.png	1	7	14	0	4	4	66	None	1		2017_Mrz_07_1742	60.0039122355	cfc_SPP1665_Learning	1	1
16	0.5	5	8	None	stim_v01/AvoNeu.png	160	2.1	11	9	stim_v03/3.png	NoGoAvo	4	stim_v01/AvoNeg.png	2	7	14	0	5	5	70	None	1		2017_Mrz_07_1742	60.0039122355	cfc_SPP1665_Learning	1	1
12	1	5	6	3	stim_v01/WinPos.png	160	2.1	11	9	stim_v03/2.png	GoWin	1	stim_v01/WinNeu.png	1	9	10	0	6	6	8	3	1	0.552872709711	2017_Mrz_07_1742	60.0039122355	cfc_SPP1665_Learning	1	1
12	1	5	6	3	stim_v01/WinPos.png	160	1.1	11	10	stim_v03/2.png	GoWin	1	stim_v01/WinNeu.png	1	9	10	0	7	7	9	3	1	0.266602070693	2017_Mrz_07_1742	60.0039122355	cfc_SPP1665_Learning	1	1
17	1	5	8	None	stim_v01/WinNeu.png	96	1.1	10	9	stim_v03/4.png	NoGoWin	3	stim_v01/WinPos.png	1	7	15	0	8	8	57	None	1		2017_Mrz_07_1742	60.0039122355	cfc_SPP1665_Learning	1	1
13	0.5	5	6	3	stim_v01/WinNeu.png	160	1.1	11	10	stim_v03/2.png	GoWin	1	stim_v01/WinPos.png	2	9	11	0	9	9	13	3	1	0.583243985632	2017_Mrz_07_1742	60.0039122355	cfc_SPP1665_Learning	1	1
12	0.5	5	6	3	stim_v01/AvoNeu.png	96	1.1	10	9	stim_v03/1.png	GoAvo	2	stim_v01/AvoNeg.png	1	9	10	0	10	10	31	3	1	0.316544115427	2017_Mrz_07_1742	60.0039122355	cfc_SPP1665_Learning	1	1
12	0.5	5	6	3	stim_v01/AvoNeu.png	160	1.1	11	10	stim_v03/1.png	GoAvo	2	stim_v01/AvoNeg.png	2	9	10	0	11	11	22	3	1	0.516601165142	2017_Mrz_07_1742	60.0039122355	cfc_SPP1665_Learning	1	1
13	1	5	6	3	stim_v01/AvoNeg.png	160	1.1	11	10	stim_v03/1.png	GoAvo	2	stim_v01/AvoNeu.png	1	9	11	0	12	12	35	3	1	0.483242778231	2017_Mrz_07_1742	60.0039122355	cfc_SPP1665_Learning	1	1
16	0.5	5	8	None	stim_v01/AvoNeu.png	96	1.1	10	9	stim_v03/3.png	NoGoAvo	4	stim_v01/AvoNeg.png	2	7	14	0	13	13	71	None	1		2017_Mrz_07_1742	60.0039122355	cfc_SPP1665_Learning	1	1
17	0.5	5	8	None	stim_v01/AvoNeg.png	160	1.1	11	10	stim_v03/3.png	NoGoAvo	4	stim_v01/AvoNeu.png	1	7	15	0	14	14	75	None	1		2017_Mrz_07_1742	60.0039122355	cfc_SPP1665_Learning	1	1
13	1	5	6	3	stim_v01/AvoNeg.png	96	1.1	10	9	stim_v03/1.png	GoAvo	2	stim_v01/AvoNeu.png	1	9	11	0	15	15	33	3	1	0.399936007727	2017_Mrz_07_1742	60.0039122355	cfc_SPP1665_Learning	1	1
16	1	5	8	None	stim_v01/WinPos.png	160	2.1	11	9	stim_v03/4.png	NoGoWin	3	stim_v01/WinNeu.png	1	7	14	0	16	16	43	None	1		2017_Mrz_07_1742	60.0039122355	cfc_SPP1665_Learning	1	1
17	0.5	5	8	None	stim_v01/WinNeu.png	160	2.1	11	9	stim_v03/4.png	NoGoWin	3	stim_v01/WinPos.png	2	7	15	0	17	17	58	None	1		2017_Mrz_07_1742	60.0039122355	cfc_SPP1665_Learning	1	1
17	1	5	8	None	stim_v01/AvoNeg.png	96	2.1	10	8	stim_v03/3.png	NoGoAvo	4	stim_v01/AvoNeu.png	2	7	15	0	18	18	77	None	1		2017_Mrz_07_1742	60.0039122355	cfc_SPP1665_Learning	1	1
12	1	5	6	3	stim_v01/WinPos.png	96	1.1	10	9	stim_v03/2.png	GoWin	1	stim_v01/WinNeu.png	1	9	10	0	19	19	10	3	1	0.333270850313	2017_Mrz_07_1742	60.0039122355	cfc_SPP1665_Learning	1	1
12	0.5	5	6	3	stim_v01/AvoNeu.png	160	2.1	11	9	stim_v03/1.png	GoAvo	2	stim_v01/AvoNeg.png	1	9	10	0	20	20	32	None	0		2017_Mrz_07_1742	60.0039122355	cfc_SPP1665_Learning	1	1
16	1	5	8	None	stim_v01/AvoNeu.png	96	2.1	10	8	stim_v03/3.png	NoGoAvo	4	stim_v01/AvoNeg.png	1	7	14	0	21	21	61	None	1		2017_Mrz_07_1742	60.0039122355	cfc_SPP1665_Learning	1	1
13	1	5	6	3	stim_v01/AvoNeg.png	160	2.1	11	9	stim_v03/1.png	GoAvo	2	stim_v01/AvoNeu.png	1	9	11	0	22	22	36	3	1	0.233252437441	2017_Mrz_07_1742	60.0039122355	cfc_SPP1665_Learning	1	1
12	0.5	5	6	3	stim_v01/WinPos.png	96	1.1	10	9	stim_v03/2.png	GoWin	1	stim_v01/WinNeu.png	1	9	10	0	23	23	0	3	1	0.249932083673	2017_Mrz_07_1742	60.0039122355	cfc_SPP1665_Learning	1	1
12	0.5	5	6	3	stim_v01/AvoNeu.png	160	2.1	11	9	stim_v03/1.png	GoAvo	2	stim_v01/AvoNeg.png	2	9	10	0	24	24	29	None	0		2017_Mrz_07_1742	60.0039122355	cfc_SPP1665_Learning	1	1
16	0.5	5	8	None	stim_v01/WinPos.png	96	2.1	10	8	stim_v03/4.png	NoGoWin	3	stim_v01/WinNeu.png	1	7	14	0	25	25	46	None	1		2017_Mrz_07_1742	60.0039122355	cfc_SPP1665_Learning	1	1
12	1	5	6	3	stim_v01/AvoNeu.png	160	1.1	11	10	stim_v03/1.png	GoAvo	2	stim_v01/AvoNeg.png	2	9	10	0	26	26	23	3	1	0.366601768843	2017_Mrz_07_1742	60.0039122355	cfc_SPP1665_Learning	1	1
17	1	5	8	None	stim_v01/WinNeu.png	160	2.1	11	9	stim_v03/4.png	NoGoWin	3	stim_v01/WinPos.png	2	7	15	0	27	27	59	None	1		2017_Mrz_07_1742	60.0039122355	cfc_SPP1665_Learning	1	1
13	1	5	6	3	stim_v01/WinNeu.png	160	1.1	11	10	stim_v03/2.png	GoWin	1	stim_v01/WinPos.png	1	9	11	0	28	28	18	3	1	0.399931479972	2017_Mrz_07_1742	60.0039122355	cfc_SPP1665_Learning	1	1
13	1	5	6	3	stim_v01/WinNeu.png	96	2.1	10	8	stim_v03/2.png	GoWin	1	stim_v01/WinPos.png	2	9	11	0	29	29	16	3	1	0.283259379999	2017_Mrz_07_1742	60.0039122355	cfc_SPP1665_Learning	1	1
12	1	5	6	3	stim_v01/WinPos.png	96	2.1	10	8	stim_v03/2.png	GoWin	1	stim_v01/WinNeu.png	1	9	10	0	30	30	1	3	1	0.416593317033	2017_Mrz_07_1742	60.0039122355	cfc_SPP1665_Learning	1	1
13	0.5	5	6	3	stim_v01/AvoNeg.png	96	1.1	10	9	stim_v03/1.png	GoAvo	2	stim_v01/AvoNeu.png	2	9	11	0	31	31	37	3	1	0.349930272571	2017_Mrz_07_1742	60.0039122355	cfc_SPP1665_Learning	1	1
16	0.5	5	8	None	stim_v01/AvoNeu.png	96	1.1	10	9	stim_v03/3.png	NoGoAvo	4	stim_v01/AvoNeg.png	2	7	14	0	32	32	69	None	1		2017_Mrz_07_1742	60.0039122355	cfc_SPP1665_Learning	1	1
12	0.5	5	6	3	stim_v01/AvoNeu.png	96	2.1	10	8	stim_v03/1.png	GoAvo	2	stim_v01/AvoNeg.png	2	9	10	0	33	33	30	3	1	0.399931178122	2017_Mrz_07_1742	60.0039122355	cfc_SPP1665_Learning	1	1
17	1	5	8	None	stim_v01/WinNeu.png	160	2.1	11	9	stim_v03/4.png	NoGoWin	3	stim_v01/WinPos.png	2	7	15	0	34	34	54	None	1		2017_Mrz_07_1742	60.0039122355	cfc_SPP1665_Learning	1	1
12	1	5	6	3	stim_v01/WinPos.png	160	2.1	11	9	stim_v03/2.png	GoWin	1	stim_v01/WinNeu.png	1	9	10	0	35	35	4	3	1	0.416564641251	2017_Mrz_07_1742	60.0039122355	cfc_SPP1665_Learning	1	1
12	0.5	5	6	3	stim_v01/WinPos.png	160	1.1	11	10	stim_v03/2.png	GoWin	1	stim_v01/WinNeu.png	1	9	10	0	36	36	3	3	1	0.433256361496	2017_Mrz_07_1742	60.0039122355	cfc_SPP1665_Learning	1	1
16	0.5	5	8	None	stim_v01/WinPos.png	160	1.1	11	10	stim_v03/4.png	NoGoWin	3	stim_v01/WinNeu.png	2	7	14	0	37	37	42	None	1		2017_Mrz_07_1742	60.0039122355	cfc_SPP1665_Learning	1	1
12	0.5	5	6	3	stim_v01/AvoNeu.png	96	1.1	10	9	stim_v03/1.png	GoAvo	2	stim_v01/AvoNeg.png	1	9	10	0	38	38	21	3	1	0.449939931782	2017_Mrz_07_1742	60.0039122355	cfc_SPP1665_Learning	1	1
17	0.5	5	8	None	stim_v01/AvoNeg.png	160	1.1	11	10	stim_v03/3.png	NoGoAvo	4	stim_v01/AvoNeu.png	1	7	15	0	39	39	79	None	1		2017_Mrz_07_1742	60.0039122355	cfc_SPP1665_Learning	1	1
16	1	5	8	None	stim_v01/WinPos.png	96	1.1	10	9	stim_v03/4.png	NoGoWin	3	stim_v01/WinNeu.png	1	7	14	0	40	40	45	None	1		2017_Mrz_07_1742	60.0039122355	cfc_SPP1665_Learning	1	1
16	0.5	5	8	None	stim_v01/WinPos.png	160	1.1	11	10	stim_v03/4.png	NoGoWin	3	stim_v01/WinNeu.png	2	7	14	0	41	41	51	None	1		2017_Mrz_07_1742	60.0039122355	cfc_SPP1665_Learning	1	1
12	0.5	5	6	3	stim_v01/AvoNeu.png	96	2.1	10	8	stim_v03/1.png	GoAvo	2	stim_v01/AvoNeg.png	2	9	10	0	42	42	26	3	1	0.366601466993	2017_Mrz_07_1742	60.0039122355	cfc_SPP1665_Learning	1	1
17	1	5	8	None	stim_v01/AvoNeg.png	96	2.1	10	8	stim_v03/3.png	NoGoAvo	4	stim_v01/AvoNeu.png	2	7	15	0	43	43	76	None	1		2017_Mrz_07_1742	60.0039122355	cfc_SPP1665_Learning	1	1
13	1	5	6	3	stim_v01/WinNeu.png	96	2.1	10	8	stim_v03/2.png	GoWin	1	stim_v01/WinPos.png	2	9	11	0	44	44	15	3	1	0.299952307646	2017_Mrz_07_1742	60.0039122355	cfc_SPP1665_Learning	1	1
16	0.5	5	8	None	stim_v01/AvoNeu.png	160	2.1	11	9	stim_v03/3.png	NoGoAvo	4	stim_v01/AvoNeg.png	1	7	14	0	45	45	60	None	1		2017_Mrz_07_1742	60.0039122355	cfc_SPP1665_Learning	1	1
16	1	5	8	None	stim_v01/AvoNeu.png	160	1.1	11	10	stim_v03/3.png	NoGoAvo	4	stim_v01/AvoNeg.png	2	7	14	0	46	46	67	None	1		2017_Mrz_07_1742	60.0039122355	cfc_SPP1665_Learning	1	1
12	0.5	5	6	3	stim_v01/WinPos.png	96	2.1	10	8	stim_v03/2.png	GoWin	1	stim_v01/WinNeu.png	2	9	10	0	47	47	11	3	1	0.36661686136	2017_Mrz_07_1742	60.0039122355	cfc_SPP1665_Learning	1	1
12	1	5	6	3	stim_v01/WinPos.png	96	1.1	10	9	stim_v03/2.png	GoWin	1	stim_v01/WinNeu.png	2	9	10	0	48	48	12	3	1	0.483219233904	2017_Mrz_07_1742	60.0039122355	cfc_SPP1665_Learning	1	1
16	1	5	8	None	stim_v01/WinPos.png	96	1.1	10	9	stim_v03/4.png	NoGoWin	3	stim_v01/WinNeu.png	2	7	14	0	49	49	49	None	1		2017_Mrz_07_1742	60.0039122355	cfc_SPP1665_Learning	1	1
13	0.5	5	6	3	stim_v01/WinNeu.png	96	2.1	10	8	stim_v03/2.png	GoWin	1	stim_v01/WinPos.png	2	9	11	0	50	50	14	None	0		2017_Mrz_07_1742	60.0039122355	cfc_SPP1665_Learning	1	1
16	1	5	8	None	stim_v01/WinPos.png	96	2.1	10	8	stim_v03/4.png	NoGoWin	3	stim_v01/WinNeu.png	2	7	14	0	51	51	40	None	1		2017_Mrz_07_1742	60.0039122355	cfc_SPP1665_Learning	1	1
13	0.5	5	6	3	stim_v01/AvoNeg.png	160	2.1	11	9	stim_v03/1.png	GoAvo	2	stim_v01/AvoNeu.png	1	9	11	0	52	52	39	3	1	0.266591807781	2017_Mrz_07_1742	60.0039122355	cfc_SPP1665_Learning	1	1
13	0.5	5	6	3	stim_v01/AvoNeg.png	160	2.1	11	9	stim_v03/1.png	GoAvo	2	stim_v01/AvoNeu.png	2	9	11	0	53	53	38	3	1	0.366582148571	2017_Mrz_07_1742	60.0039122355	cfc_SPP1665_Learning	1	1
16	0.5	5	8	None	stim_v01/WinPos.png	160	1.1	11	10	stim_v03/4.png	NoGoWin	3	stim_v01/WinNeu.png	1	7	14	0	54	54	41	None	1		2017_Mrz_07_1742	60.0039122355	cfc_SPP1665_Learning	1	1
12	1	5	6	3	stim_v01/AvoNeu.png	96	1.1	10	9	stim_v03/1.png	GoAvo	2	stim_v01/AvoNeg.png	1	9	10	0	55	55	28	3	1	0.433291979837	2017_Mrz_07_1742	60.0039122355	cfc_SPP1665_Learning	1	1
17	0.5	5	8	None	stim_v01/AvoNeg.png	96	1.1	10	9	stim_v03/3.png	NoGoAvo	4	stim_v01/AvoNeu.png	1	7	15	0	56	56	78	None	1		2017_Mrz_07_1742	60.0039122355	cfc_SPP1665_Learning	1	1
16	1	5	8	None	stim_v01/WinPos.png	96	1.1	10	9	stim_v03/4.png	NoGoWin	3	stim_v01/WinNeu.png	1	7	14	0	57	57	50	None	1		2017_Mrz_07_1742	60.0039122355	cfc_SPP1665_Learning	1	1
17	1	5	8	None	stim_v01/WinNeu.png	160	2.1	11	9	stim_v03/4.png	NoGoWin	3	stim_v01/WinPos.png	1	7	15	0	58	58	53	None	1		2017_Mrz_07_1742	60.0039122355	cfc_SPP1665_Learning	1	1
12	0.5	5	6	3	stim_v01/AvoNeu.png	160	1.1	11	10	stim_v03/1.png	GoAvo	2	stim_v01/AvoNeg.png	2	9	10	0	59	59	27	None	0		2017_Mrz_07_1742	60.0039122355	cfc_SPP1665_Learning	1	1
16	1	5	8	None	stim_v01/AvoNeu.png	96	1.1	10	9	stim_v03/3.png	NoGoAvo	4	stim_v01/AvoNeg.png	2	7	14	0	60	60	62	None	1		2017_Mrz_07_1742	60.0039122355	cfc_SPP1665_Learning	1	1
16	0.5	5	8	None	stim_v01/AvoNeu.png	160	2.1	11	9	stim_v03/3.png	NoGoAvo	4	stim_v01/AvoNeg.png	2	7	14	0	61	61	68	None	1		2017_Mrz_07_1742	60.0039122355	cfc_SPP1665_Learning	1	1
16	0.5	5	8	None	stim_v01/WinPos.png	160	2.1	11	9	stim_v03/4.png	NoGoWin	3	stim_v01/WinNeu.png	2	7	14	0	62	62	52	None	1		2017_Mrz_07_1742	60.0039122355	cfc_SPP1665_Learning	1	1
13	0.5	5	6	3	stim_v01/AvoNeg.png	160	1.1	11	10	stim_v03/1.png	GoAvo	2	stim_v01/AvoNeu.png	2	9	11	0	63	63	34	3	1	0.349934498475	2017_Mrz_07_1742	60.0039122355	cfc_SPP1665_Learning	1	1
12	0.5	5	6	3	stim_v01/AvoNeu.png	160	1.1	11	10	stim_v03/1.png	GoAvo	2	stim_v01/AvoNeg.png	1	9	10	0	64	64	25	3	1	0.499926348517	2017_Mrz_07_1742	60.0039122355	cfc_SPP1665_Learning	1	1
12	1	5	6	3	stim_v01/WinPos.png	160	1.1	11	10	stim_v03/2.png	GoWin	1	stim_v01/WinNeu.png	1	9	10	0	65	65	5	3	1	0.333304959401	2017_Mrz_07_1742	60.0039122355	cfc_SPP1665_Learning	1	1
12	1	5	6	3	stim_v01/WinPos.png	96	2.1	10	8	stim_v03/2.png	GoWin	1	stim_v01/WinNeu.png	1	9	10	0	66	66	6	3	1	0.399927254067	2017_Mrz_07_1742	60.0039122355	cfc_SPP1665_Learning	1	1
16	1	5	8	None	stim_v01/WinPos.png	96	1.1	10	9	stim_v03/4.png	NoGoWin	3	stim_v01/WinNeu.png	1	7	14	0	67	67	47	None	1		2017_Mrz_07_1742	60.0039122355	cfc_SPP1665_Learning	1	1
13	0.5	5	6	3	stim_v01/WinNeu.png	160	1.1	11	10	stim_v03/2.png	GoWin	1	stim_v01/WinPos.png	2	9	11	0	68	68	17	3	1	0.383266322557	2017_Mrz_07_1742	60.0039122355	cfc_SPP1665_Learning	1	1
16	0.5	5	8	None	stim_v01/AvoNeu.png	96	2.1	10	8	stim_v03/3.png	NoGoAvo	4	stim_v01/AvoNeg.png	2	7	14	0	69	69	64	None	1		2017_Mrz_07_1742	60.0039122355	cfc_SPP1665_Learning	1	1
17	1	5	8	None	stim_v01/AvoNeg.png	160	1.1	11	10	stim_v03/3.png	NoGoAvo	4	stim_v01/AvoNeu.png	2	7	15	0	70	70	73	None	1		2017_Mrz_07_1742	60.0039122355	cfc_SPP1665_Learning	1	1
16	1	5	8	None	stim_v01/AvoNeu.png	160	2.1	11	9	stim_v03/3.png	NoGoAvo	4	stim_v01/AvoNeg.png	1	7	14	0	71	71	72	None	1		2017_Mrz_07_1742	60.0039122355	cfc_SPP1665_Learning	1	1
17	1	5	8	None	stim_v01/WinNeu.png	160	2.1	11	9	stim_v03/4.png	NoGoWin	3	stim_v01/WinPos.png	1	7	15	0	72	72	55	None	1		2017_Mrz_07_1742	60.0039122355	cfc_SPP1665_Learning	1	1
12	0.5	5	6	3	stim_v01/WinPos.png	96	1.1	10	9	stim_v03/2.png	GoWin	1	stim_v01/WinNeu.png	2	9	10	0	73	73	7	3	1	0.283271454013	2017_Mrz_07_1742	60.0039122355	cfc_SPP1665_Learning	1	1
16	0.5	5	8	None	stim_v01/AvoNeu.png	160	2.1	11	9	stim_v03/3.png	NoGoAvo	4	stim_v01/AvoNeg.png	2	7	14	0	74	74	63	None	1		2017_Mrz_07_1742	60.0039122355	cfc_SPP1665_Learning	1	1
16	1	5	8	None	stim_v01/AvoNeu.png	96	2.1	10	8	stim_v03/3.png	NoGoAvo	4	stim_v01/AvoNeg.png	1	7	14	0	75	75	65	None	1		2017_Mrz_07_1742	60.0039122355	cfc_SPP1665_Learning	1	1
16	1	5	8	None	stim_v01/WinPos.png	160	2.1	11	9	stim_v03/4.png	NoGoWin	3	stim_v01/WinNeu.png	1	7	14	0	76	76	44	None	1		2017_Mrz_07_1742	60.0039122355	cfc_SPP1665_Learning	1	1
17	1	5	8	None	stim_v01/AvoNeg.png	96	1.1	10	9	stim_v03/3.png	NoGoAvo	4	stim_v01/AvoNeu.png	1	7	15	0	77	77	74	None	1		2017_Mrz_07_1742	60.0039122355	cfc_SPP1665_Learning	1	1
12	1	5	6	3	stim_v01/WinPos.png	96	2.1	10	8	stim_v03/2.png	GoWin	1	stim_v01/WinNeu.png	2	9	10	0	78	78	2	3	1	0.416601165142	2017_Mrz_07_1742	60.0039122355	cfc_SPP1665_Learning	1	1
12	0.5	5	6	3	stim_v01/AvoNeu.png	160	1.1	11	10	stim_v03/1.png	GoAvo	2	stim_v01/AvoNeg.png	2	9	10	0	79	79	20	3	1	0.716575206013	2017_Mrz_07_1742	60.0039122355	cfc_SPP1665_Learning	1	1
