# Supplementary material for: θ-γ Cross-Frequency Transcranial Alternating Current Stimulation over the Trough Impairs Cognitive Control
Source: eNeuro. 2020 Sep 4;7(5):ENEURO.0126-20.2020. doi: 10.1523/ENEURO.0126-20.2020 (PMC7540931; doi:10.1523/ENEURO.0126-20.2020)
Supplement: Extended Data 1 — contains all materials, pseudonymized raw data and analysis scripts used in this study that are freely available at our repository. Download Extended Data 1, ZIP file. [file enu-eN-NWR-0126-20-s02.zip › 2020_cfc_tacs-master/data/raw/1_learning/s_trng/P_10_S_1_cfc_SPP1665_Learning_2017_Mrz_13_1148.csv]

icFbackMarker	blineStop	circleMarker	cRespMarker	cResponse	cFback	trigStimulator	preCueStop	portStop	preCueStart	cue	cType	cueMarker	icFback	prepRespStop	icRespMarker	cFbackMarker	trials.thisRepN	trials.thisTrialN	trials.thisN	trials.thisIndex	buttonBox_Response.keys	buttonBox_Response.corr	buttonBox_Response.rt	date	frameRate	expName	session	participant
																								2017_Mrz_13_1148	60.0040027674	cfc_SPP1665_Learning	1	10
16	0.5	5	8	None	stim_v01/WinPos.png	160	1.1	11	10	stim_v05/2.png	NoGoWin	3	stim_v01/WinNeu.png	1	7	14	0	0	0	49	3	0	0.433291507304	2017_Mrz_13_1148	60.0040027674	cfc_SPP1665_Learning	1	10
16	0.5	5	8	None	stim_v01/AvoNeu.png	160	1.1	11	10	stim_v05/4.png	NoGoAvo	4	stim_v01/AvoNeg.png	1	7	14	0	1	1	69	3	0	0.333242275944	2017_Mrz_13_1148	60.0040027674	cfc_SPP1665_Learning	1	10
17	1	5	8	None	stim_v01/AvoNeg.png	160	1.1	11	10	stim_v05/4.png	NoGoAvo	4	stim_v01/AvoNeu.png	2	7	15	0	2	2	79	None	1		2017_Mrz_13_1148	60.0040027674	cfc_SPP1665_Learning	1	10
16	1	5	8	None	stim_v01/AvoNeu.png	160	2.1	11	9	stim_v05/4.png	NoGoAvo	4	stim_v01/AvoNeg.png	2	7	14	0	3	3	62	3	0	0.433259813295	2017_Mrz_13_1148	60.0040027674	cfc_SPP1665_Learning	1	10
16	0.5	5	8	None	stim_v01/AvoNeu.png	96	1.1	10	9	stim_v05/4.png	NoGoAvo	4	stim_v01/AvoNeg.png	1	7	14	0	4	4	64	None	1		2017_Mrz_13_1148	60.0040027674	cfc_SPP1665_Learning	1	10
16	1	5	8	None	stim_v01/AvoNeu.png	96	2.1	10	8	stim_v05/4.png	NoGoAvo	4	stim_v01/AvoNeg.png	1	7	14	0	5	5	61	None	1		2017_Mrz_13_1148	60.0040027674	cfc_SPP1665_Learning	1	10
13	1	5	6	3	stim_v01/AvoNeg.png	160	2.1	11	9	stim_v05/1.png	GoAvo	2	stim_v01/AvoNeu.png	2	9	11	0	6	6	36	3	1	0.449922410049	2017_Mrz_13_1148	60.0040027674	cfc_SPP1665_Learning	1	10
13	1	5	6	3	stim_v01/AvoNeg.png	160	1.1	11	10	stim_v05/1.png	GoAvo	2	stim_v01/AvoNeu.png	1	9	11	0	7	7	33	None	0		2017_Mrz_13_1148	60.0040027674	cfc_SPP1665_Learning	1	10
12	0.5	5	6	3	stim_v01/WinPos.png	160	2.1	11	9	stim_v05/3.png	GoWin	1	stim_v01/WinNeu.png	1	9	10	0	8	8	10	3	1	0.333246803659	2017_Mrz_13_1148	60.0040027674	cfc_SPP1665_Learning	1	10
16	0.5	5	8	None	stim_v01/AvoNeu.png	96	2.1	10	8	stim_v05/4.png	NoGoAvo	4	stim_v01/AvoNeg.png	2	7	14	0	9	9	65	None	1		2017_Mrz_13_1148	60.0040027674	cfc_SPP1665_Learning	1	10
12	0.5	5	6	3	stim_v01/AvoNeu.png	160	2.1	11	9	stim_v05/1.png	GoAvo	2	stim_v01/AvoNeg.png	2	9	10	0	10	10	27	3	1	0.366585278465	2017_Mrz_13_1148	60.0040027674	cfc_SPP1665_Learning	1	10
12	0.5	5	6	3	stim_v01/WinPos.png	96	1.1	10	9	stim_v05/3.png	GoWin	1	stim_v01/WinNeu.png	2	9	10	0	11	11	0	3	1	0.283214943634	2017_Mrz_13_1148	60.0040027674	cfc_SPP1665_Learning	1	10
12	0.5	5	6	3	stim_v01/WinPos.png	96	2.1	10	8	stim_v05/3.png	GoWin	1	stim_v01/WinNeu.png	1	9	10	0	12	12	2	3	1	0.316601714072	2017_Mrz_13_1148	60.0040027674	cfc_SPP1665_Learning	1	10
13	1	5	6	3	stim_v01/AvoNeg.png	160	1.1	11	10	stim_v05/1.png	GoAvo	2	stim_v01/AvoNeu.png	1	9	11	0	13	13	38	3	1	0.416587859263	2017_Mrz_13_1148	60.0040027674	cfc_SPP1665_Learning	1	10
16	1	5	8	None	stim_v01/WinPos.png	96	2.1	10	8	stim_v05/2.png	NoGoWin	3	stim_v01/WinNeu.png	1	7	14	0	14	14	51	3	0	0.333264612673	2017_Mrz_13_1148	60.0040027674	cfc_SPP1665_Learning	1	10
12	1	5	6	3	stim_v01/AvoNeu.png	160	1.1	11	10	stim_v05/1.png	GoAvo	2	stim_v01/AvoNeg.png	1	9	10	0	15	15	23	3	1	0.266594907407	2017_Mrz_13_1148	60.0040027674	cfc_SPP1665_Learning	1	10
16	1	5	8	None	stim_v01/WinPos.png	96	1.1	10	9	stim_v05/2.png	NoGoWin	3	stim_v01/WinNeu.png	2	7	14	0	16	16	42	3	0	0.316609260265	2017_Mrz_13_1148	60.0040027674	cfc_SPP1665_Learning	1	10
16	0.5	5	8	None	stim_v01/AvoNeu.png	96	2.1	10	8	stim_v05/4.png	NoGoAvo	4	stim_v01/AvoNeg.png	2	7	14	0	17	17	60	3	0	0.266568646657	2017_Mrz_13_1148	60.0040027674	cfc_SPP1665_Learning	1	10
12	1	5	6	3	stim_v01/WinPos.png	160	2.1	11	9	stim_v05/3.png	GoWin	1	stim_v01/WinNeu.png	2	9	10	0	18	18	6	3	1	0.316602921463	2017_Mrz_13_1148	60.0040027674	cfc_SPP1665_Learning	1	10
17	1	5	8	None	stim_v01/AvoNeg.png	160	1.1	11	10	stim_v05/4.png	NoGoAvo	4	stim_v01/AvoNeu.png	1	7	15	0	19	19	75	3	0	0.333285742013	2017_Mrz_13_1148	60.0040027674	cfc_SPP1665_Learning	1	10
16	0.5	5	8	None	stim_v01/WinPos.png	160	2.1	11	9	stim_v05/2.png	NoGoWin	3	stim_v01/WinNeu.png	1	7	14	0	20	20	44	None	1		2017_Mrz_13_1148	60.0040027674	cfc_SPP1665_Learning	1	10
12	0.5	5	6	3	stim_v01/WinPos.png	160	1.1	11	10	stim_v05/3.png	GoWin	1	stim_v01/WinNeu.png	2	9	10	0	21	21	8	None	0		2017_Mrz_13_1148	60.0040027674	cfc_SPP1665_Learning	1	10
16	1	5	8	None	stim_v01/WinPos.png	160	2.1	11	9	stim_v05/2.png	NoGoWin	3	stim_v01/WinNeu.png	2	7	14	0	22	22	52	3	0	0.433288790674	2017_Mrz_13_1148	60.0040027674	cfc_SPP1665_Learning	1	10
12	0.5	5	6	3	stim_v01/AvoNeu.png	160	1.1	11	10	stim_v05/1.png	GoAvo	2	stim_v01/AvoNeg.png	2	9	10	0	23	23	31	3	1	0.433255889275	2017_Mrz_13_1148	60.0040027674	cfc_SPP1665_Learning	1	10
12	0.5	5	6	3	stim_v01/AvoNeu.png	160	2.1	11	9	stim_v05/1.png	GoAvo	2	stim_v01/AvoNeg.png	2	9	10	0	24	24	22	None	0		2017_Mrz_13_1148	60.0040027674	cfc_SPP1665_Learning	1	10
12	0.5	5	6	3	stim_v01/WinPos.png	160	1.1	11	10	stim_v05/3.png	GoWin	1	stim_v01/WinNeu.png	2	9	10	0	25	25	12	3	1	0.316548588877	2017_Mrz_13_1148	60.0040027674	cfc_SPP1665_Learning	1	10
13	1	5	6	3	stim_v01/AvoNeg.png	96	1.1	10	9	stim_v05/1.png	GoAvo	2	stim_v01/AvoNeu.png	1	9	11	0	26	26	39	None	0		2017_Mrz_13_1148	60.0040027674	cfc_SPP1665_Learning	1	10
12	1	5	6	3	stim_v01/WinPos.png	96	2.1	10	8	stim_v05/3.png	GoWin	1	stim_v01/WinNeu.png	2	9	10	0	27	27	11	3	1	0.233276958244	2017_Mrz_13_1148	60.0040027674	cfc_SPP1665_Learning	1	10
12	1	5	6	3	stim_v01/AvoNeu.png	96	1.1	10	9	stim_v05/1.png	GoAvo	2	stim_v01/AvoNeg.png	1	9	10	0	28	28	30	3	1	0.366629951925	2017_Mrz_13_1148	60.0040027674	cfc_SPP1665_Learning	1	10
16	0.5	5	8	None	stim_v01/WinPos.png	160	1.1	11	10	stim_v05/2.png	NoGoWin	3	stim_v01/WinNeu.png	2	7	14	0	29	29	48	3	0	0.399907151647	2017_Mrz_13_1148	60.0040027674	cfc_SPP1665_Learning	1	10
16	1	5	8	None	stim_v01/WinPos.png	96	1.1	10	9	stim_v05/2.png	NoGoWin	3	stim_v01/WinNeu.png	2	7	14	0	30	30	50	None	1		2017_Mrz_13_1148	60.0040027674	cfc_SPP1665_Learning	1	10
13	1	5	6	3	stim_v01/AvoNeg.png	160	2.1	11	9	stim_v05/1.png	GoAvo	2	stim_v01/AvoNeu.png	1	9	11	0	31	31	35	None	0		2017_Mrz_13_1148	60.0040027674	cfc_SPP1665_Learning	1	10
12	1	5	6	3	stim_v01/AvoNeu.png	160	1.1	11	10	stim_v05/1.png	GoAvo	2	stim_v01/AvoNeg.png	2	9	10	0	32	32	21	3	1	0.283269879916	2017_Mrz_13_1148	60.0040027674	cfc_SPP1665_Learning	1	10
16	1	5	8	None	stim_v01/WinPos.png	96	1.1	10	9	stim_v05/2.png	NoGoWin	3	stim_v01/WinNeu.png	2	7	14	0	33	33	41	None	1		2017_Mrz_13_1148	60.0040027674	cfc_SPP1665_Learning	1	10
12	1	5	6	3	stim_v01/WinPos.png	96	2.1	10	8	stim_v05/3.png	GoWin	1	stim_v01/WinNeu.png	1	9	10	0	34	34	7	3	1	0.433258304056	2017_Mrz_13_1148	60.0040027674	cfc_SPP1665_Learning	1	10
17	0.5	5	8	None	stim_v01/AvoNeg.png	96	2.1	10	8	stim_v05/4.png	NoGoAvo	4	stim_v01/AvoNeu.png	1	7	15	0	35	35	74	3	0	0.366590108029	2017_Mrz_13_1148	60.0040027674	cfc_SPP1665_Learning	1	10
12	1	5	6	3	stim_v01/AvoNeu.png	160	2.1	11	9	stim_v05/1.png	GoAvo	2	stim_v01/AvoNeg.png	2	9	10	0	36	36	20	None	0		2017_Mrz_13_1148	60.0040027674	cfc_SPP1665_Learning	1	10
12	0.5	5	6	3	stim_v01/AvoNeu.png	96	2.1	10	8	stim_v05/1.png	GoAvo	2	stim_v01/AvoNeg.png	1	9	10	0	37	37	26	3	1	0.233257639992	2017_Mrz_13_1148	60.0040027674	cfc_SPP1665_Learning	1	10
16	0.5	5	8	None	stim_v01/WinPos.png	96	1.1	10	9	stim_v05/2.png	NoGoWin	3	stim_v01/WinNeu.png	2	7	14	0	38	38	40	None	1		2017_Mrz_13_1148	60.0040027674	cfc_SPP1665_Learning	1	10
16	1	5	8	None	stim_v01/AvoNeu.png	96	2.1	10	8	stim_v05/4.png	NoGoAvo	4	stim_v01/AvoNeg.png	2	7	14	0	39	39	71	3	0	0.283270181763	2017_Mrz_13_1148	60.0040027674	cfc_SPP1665_Learning	1	10
16	1	5	8	None	stim_v01/AvoNeu.png	96	2.1	10	8	stim_v05/4.png	NoGoAvo	4	stim_v01/AvoNeg.png	2	7	14	0	40	40	63	None	1		2017_Mrz_13_1148	60.0040027674	cfc_SPP1665_Learning	1	10
12	1	5	6	3	stim_v01/AvoNeu.png	96	1.1	10	9	stim_v05/1.png	GoAvo	2	stim_v01/AvoNeg.png	1	9	10	0	41	41	29	None	0		2017_Mrz_13_1148	60.0040027674	cfc_SPP1665_Learning	1	10
13	0.5	5	6	3	stim_v01/WinNeu.png	96	2.1	10	8	stim_v05/3.png	GoWin	1	stim_v01/WinPos.png	1	9	11	0	42	42	19	3	1	0.199948142565	2017_Mrz_13_1148	60.0040027674	cfc_SPP1665_Learning	1	10
13	0.5	5	6	3	stim_v01/WinNeu.png	160	1.1	11	10	stim_v05/3.png	GoWin	1	stim_v01/WinPos.png	2	9	11	0	43	43	13	None	0		2017_Mrz_13_1148	60.0040027674	cfc_SPP1665_Learning	1	10
16	1	5	8	None	stim_v01/AvoNeu.png	96	1.1	10	9	stim_v05/4.png	NoGoAvo	4	stim_v01/AvoNeg.png	1	7	14	0	44	44	72	None	1		2017_Mrz_13_1148	60.0040027674	cfc_SPP1665_Learning	1	10
17	0.5	5	8	None	stim_v01/WinNeu.png	96	2.1	10	8	stim_v05/2.png	NoGoWin	3	stim_v01/WinPos.png	1	7	15	0	45	45	56	3	0	0.899895228663	2017_Mrz_13_1148	60.0040027674	cfc_SPP1665_Learning	1	10
12	1	5	6	3	stim_v01/AvoNeu.png	160	2.1	11	9	stim_v05/1.png	GoAvo	2	stim_v01/AvoNeg.png	1	9	10	0	46	46	24	None	0		2017_Mrz_13_1148	60.0040027674	cfc_SPP1665_Learning	1	10
13	0.5	5	6	3	stim_v01/AvoNeg.png	160	1.1	11	10	stim_v05/1.png	GoAvo	2	stim_v01/AvoNeu.png	1	9	11	0	47	47	37	3	1	0.266606679466	2017_Mrz_13_1148	60.0040027674	cfc_SPP1665_Learning	1	10
16	1	5	8	None	stim_v01/AvoNeu.png	160	2.1	11	9	stim_v05/4.png	NoGoAvo	4	stim_v01/AvoNeg.png	2	7	14	0	48	48	66	3	0	0.366592220963	2017_Mrz_13_1148	60.0040027674	cfc_SPP1665_Learning	1	10
13	0.5	5	6	3	stim_v01/WinNeu.png	96	1.1	10	9	stim_v05/3.png	GoWin	1	stim_v01/WinPos.png	1	9	11	0	49	49	17	3	1	0.73324541516	2017_Mrz_13_1148	60.0040027674	cfc_SPP1665_Learning	1	10
16	1	5	8	None	stim_v01/WinPos.png	160	1.1	11	10	stim_v05/2.png	NoGoWin	3	stim_v01/WinNeu.png	2	7	14	0	50	50	47	3	0	0.299937004384	2017_Mrz_13_1148	60.0040027674	cfc_SPP1665_Learning	1	10
17	0.5	5	8	None	stim_v01/WinNeu.png	96	2.1	10	8	stim_v05/2.png	NoGoWin	3	stim_v01/WinPos.png	1	7	15	0	51	51	57	None	1		2017_Mrz_13_1148	60.0040027674	cfc_SPP1665_Learning	1	10
13	0.5	5	6	3	stim_v01/WinNeu.png	96	1.1	10	9	stim_v05/3.png	GoWin	1	stim_v01/WinPos.png	2	9	11	0	52	52	16	3	1	0.299925232324	2017_Mrz_13_1148	60.0040027674	cfc_SPP1665_Learning	1	10
17	0.5	5	8	None	stim_v01/WinNeu.png	96	2.1	10	8	stim_v05/2.png	NoGoWin	3	stim_v01/WinPos.png	1	7	15	0	53	53	55	3	0	0.416555259711	2017_Mrz_13_1148	60.0040027674	cfc_SPP1665_Learning	1	10
12	1	5	6	3	stim_v01/WinPos.png	160	2.1	11	9	stim_v05/3.png	GoWin	1	stim_v01/WinNeu.png	1	9	10	0	54	54	3	None	0		2017_Mrz_13_1148	60.0040027674	cfc_SPP1665_Learning	1	10
12	0.5	5	6	3	stim_v01/WinPos.png	96	1.1	10	9	stim_v05/3.png	GoWin	1	stim_v01/WinNeu.png	1	9	10	0	55	55	1	3	1	0.549907649696	2017_Mrz_13_1148	60.0040027674	cfc_SPP1665_Learning	1	10
17	0.5	5	8	None	stim_v01/WinNeu.png	96	1.1	10	9	stim_v05/2.png	NoGoWin	3	stim_v01/WinPos.png	2	7	15	0	56	56	59	3	0	0.283265955895	2017_Mrz_13_1148	60.0040027674	cfc_SPP1665_Learning	1	10
17	0.5	5	8	None	stim_v01/AvoNeg.png	160	2.1	11	9	stim_v05/4.png	NoGoAvo	4	stim_v01/AvoNeu.png	1	7	15	0	57	57	73	3	0	0.283261126333	2017_Mrz_13_1148	60.0040027674	cfc_SPP1665_Learning	1	10
17	1	5	8	None	stim_v01/WinNeu.png	96	1.1	10	9	stim_v05/2.png	NoGoWin	3	stim_v01/WinPos.png	2	7	15	0	58	58	54	None	1		2017_Mrz_13_1148	60.0040027674	cfc_SPP1665_Learning	1	10
12	1	5	6	3	stim_v01/AvoNeu.png	96	2.1	10	8	stim_v05/1.png	GoAvo	2	stim_v01/AvoNeg.png	2	9	10	0	59	59	25	3	1	0.233318613227	2017_Mrz_13_1148	60.0040027674	cfc_SPP1665_Learning	1	10
12	1	5	6	3	stim_v01/WinPos.png	160	2.1	11	9	stim_v05/3.png	GoWin	1	stim_v01/WinNeu.png	2	9	10	0	60	60	5	3	1	0.299925232325	2017_Mrz_13_1148	60.0040027674	cfc_SPP1665_Learning	1	10
12	1	5	6	3	stim_v01/WinPos.png	160	1.1	11	10	stim_v05/3.png	GoWin	1	stim_v01/WinNeu.png	2	9	10	0	61	61	4	3	1	0.283276822413	2017_Mrz_13_1148	60.0040027674	cfc_SPP1665_Learning	1	10
12	1	5	6	3	stim_v01/WinPos.png	160	1.1	11	10	stim_v05/3.png	GoWin	1	stim_v01/WinNeu.png	2	9	10	0	62	62	9	None	0		2017_Mrz_13_1148	60.0040027674	cfc_SPP1665_Learning	1	10
16	0.5	5	8	None	stim_v01/WinPos.png	160	2.1	11	9	stim_v05/2.png	NoGoWin	3	stim_v01/WinNeu.png	1	7	14	0	63	63	46	None	1		2017_Mrz_13_1148	60.0040027674	cfc_SPP1665_Learning	1	10
17	1	5	8	None	stim_v01/WinNeu.png	160	2.1	11	9	stim_v05/2.png	NoGoWin	3	stim_v01/WinPos.png	2	7	15	0	64	64	58	3	0	0.199943011154	2017_Mrz_13_1148	60.0040027674	cfc_SPP1665_Learning	1	10
16	0.5	5	8	None	stim_v01/WinPos.png	96	1.1	10	9	stim_v05/2.png	NoGoWin	3	stim_v01/WinNeu.png	1	7	14	0	65	65	43	None	1		2017_Mrz_13_1148	60.0040027674	cfc_SPP1665_Learning	1	10
16	0.5	5	8	None	stim_v01/AvoNeu.png	96	2.1	10	8	stim_v05/4.png	NoGoAvo	4	stim_v01/AvoNeg.png	1	7	14	0	66	66	68	3	0	0.249933819891	2017_Mrz_13_1148	60.0040027674	cfc_SPP1665_Learning	1	10
12	1	5	6	3	stim_v01/AvoNeu.png	160	2.1	11	9	stim_v05/1.png	GoAvo	2	stim_v01/AvoNeg.png	1	9	10	0	67	67	32	None	0		2017_Mrz_13_1148	60.0040027674	cfc_SPP1665_Learning	1	10
17	0.5	5	8	None	stim_v01/AvoNeg.png	96	1.1	10	9	stim_v05/4.png	NoGoAvo	4	stim_v01/AvoNeu.png	1	7	15	0	68	68	76	None	1		2017_Mrz_13_1148	60.0040027674	cfc_SPP1665_Learning	1	10
16	0.5	5	8	None	stim_v01/AvoNeu.png	160	2.1	11	9	stim_v05/4.png	NoGoAvo	4	stim_v01/AvoNeg.png	2	7	14	0	69	69	70	3	0	0.383261156518	2017_Mrz_13_1148	60.0040027674	cfc_SPP1665_Learning	1	10
16	1	5	8	None	stim_v01/AvoNeu.png	96	2.1	10	8	stim_v05/4.png	NoGoAvo	4	stim_v01/AvoNeg.png	1	7	14	0	70	70	67	3	0	0.349913928128	2017_Mrz_13_1148	60.0040027674	cfc_SPP1665_Learning	1	10
13	1	5	6	3	stim_v01/AvoNeg.png	96	1.1	10	9	stim_v05/1.png	GoAvo	2	stim_v01/AvoNeu.png	1	9	11	0	71	71	34	3	1	0.366632064859	2017_Mrz_13_1148	60.0040027674	cfc_SPP1665_Learning	1	10
17	1	5	8	None	stim_v01/WinNeu.png	96	1.1	10	9	stim_v05/2.png	NoGoWin	3	stim_v01/WinPos.png	1	7	15	0	72	72	53	None	1		2017_Mrz_13_1148	60.0040027674	cfc_SPP1665_Learning	1	10
13	0.5	5	6	3	stim_v01/WinNeu.png	96	2.1	10	8	stim_v05/3.png	GoWin	1	stim_v01/WinPos.png	1	9	11	0	73	73	14	3	1	0.383253308478	2017_Mrz_13_1148	60.0040027674	cfc_SPP1665_Learning	1	10
17	1	5	8	None	stim_v01/AvoNeg.png	96	1.1	10	9	stim_v05/4.png	NoGoAvo	4	stim_v01/AvoNeu.png	2	7	15	0	74	74	77	None	1		2017_Mrz_13_1148	60.0040027674	cfc_SPP1665_Learning	1	10
17	0.5	5	8	None	stim_v01/AvoNeg.png	160	1.1	11	10	stim_v05/4.png	NoGoAvo	4	stim_v01/AvoNeu.png	2	7	15	0	75	75	78	3	0	0.283260220789	2017_Mrz_13_1148	60.0040027674	cfc_SPP1665_Learning	1	10
13	0.5	5	6	3	stim_v01/WinNeu.png	160	2.1	11	9	stim_v05/3.png	GoWin	1	stim_v01/WinPos.png	2	9	11	0	76	76	15	3	1	0.299967491002	2017_Mrz_13_1148	60.0040027674	cfc_SPP1665_Learning	1	10
13	0.5	5	6	3	stim_v01/WinNeu.png	160	1.1	11	10	stim_v05/3.png	GoWin	1	stim_v01/WinPos.png	2	9	11	0	77	77	18	None	0		2017_Mrz_13_1148	60.0040027674	cfc_SPP1665_Learning	1	10
16	0.5	5	8	None	stim_v01/WinPos.png	96	2.1	10	8	stim_v05/2.png	NoGoWin	3	stim_v01/WinNeu.png	2	7	14	0	78	78	45	3	0	0.249925368156	2017_Mrz_13_1148	60.0040027674	cfc_SPP1665_Learning	1	10
12	0.5	5	6	3	stim_v01/AvoNeu.png	160	1.1	11	10	stim_v05/1.png	GoAvo	2	stim_v01/AvoNeg.png	1	9	10	0	79	79	28	None	0		2017_Mrz_13_1148	60.0040027674	cfc_SPP1665_Learning	1	10
