# Supplementary material for: θ-γ Cross-Frequency Transcranial Alternating Current Stimulation over the Trough Impairs Cognitive Control
Source: eNeuro. 2020 Sep 4;7(5):ENEURO.0126-20.2020. doi: 10.1523/ENEURO.0126-20.2020 (PMC7540931; doi:10.1523/ENEURO.0126-20.2020)
Supplement: Extended Data 1 — contains all materials, pseudonymized raw data and analysis scripts used in this study that are freely available at our repository. Download Extended Data 1, ZIP file. [file enu-eN-NWR-0126-20-s02.zip › 2020_cfc_tacs-master/data/raw/1_learning/s_trng/P_11_S_1_cfc_SPP1665_Learning_2017_Feb_09_0948.csv]

icFbackMarker	blineStop	circleMarker	cRespMarker	cResponse	cFback	trigStimulator	preCueStop	portStop	preCueStart	cue	cType	cueMarker	icFback	prepRespStop	icRespMarker	cFbackMarker	trials.thisRepN	trials.thisTrialN	trials.thisN	trials.thisIndex	buttonBox_Response.keys	buttonBox_Response.corr	buttonBox_Response.rt	date	frameRate	expName	session	participant
																								2017_Feb_09_0948	60.0043650485	cfc_SPP1665_Learning	1	11
16	1	5	8	None	stim_v01/AvoNeu.png	160	2.1	11	9	stim_v06/3.png	NoGoAvo	4	stim_v01/AvoNeg.png	1	7	14	0	0	0	61	3	0	0.41664073284	2017_Feb_09_0948	60.0043650485	cfc_SPP1665_Learning	1	11
16	1	5	8	None	stim_v01/AvoNeu.png	96	1.1	10	9	stim_v06/3.png	NoGoAvo	4	stim_v01/AvoNeg.png	2	7	14	0	1	1	63	None	1		2017_Feb_09_0948	60.0043650485	cfc_SPP1665_Learning	1	11
13	1	5	6	3	stim_v01/AvoNeg.png	96	1.1	10	9	stim_v06/2.png	GoAvo	2	stim_v01/AvoNeu.png	1	9	11	0	2	2	34	3	1	0.399940052866	2017_Feb_09_0948	60.0043650485	cfc_SPP1665_Learning	1	11
12	1	5	6	3	stim_v01/WinPos.png	96	2.1	10	8	stim_v06/1.png	GoWin	1	stim_v01/WinNeu.png	2	9	10	0	3	3	0	3	1	0.366595440456	2017_Feb_09_0948	60.0043650485	cfc_SPP1665_Learning	1	11
12	1	5	6	3	stim_v01/AvoNeu.png	160	1.1	11	10	stim_v06/2.png	GoAvo	2	stim_v01/AvoNeg.png	1	9	10	0	4	4	23	None	0		2017_Feb_09_0948	60.0043650485	cfc_SPP1665_Learning	1	11
17	1	5	8	None	stim_v01/AvoNeg.png	96	1.1	10	9	stim_v06/3.png	NoGoAvo	4	stim_v01/AvoNeu.png	1	7	15	0	5	5	75	None	1		2017_Feb_09_0948	60.0043650485	cfc_SPP1665_Learning	1	11
16	0.5	5	8	None	stim_v01/WinPos.png	96	2.1	10	8	stim_v06/4.png	NoGoWin	3	stim_v01/WinNeu.png	2	7	14	0	6	6	41	3	0	0.24997653127	2017_Feb_09_0948	60.0043650485	cfc_SPP1665_Learning	1	11
12	1	5	6	3	stim_v01/AvoNeu.png	160	1.1	11	10	stim_v06/2.png	GoAvo	2	stim_v01/AvoNeg.png	2	9	10	0	7	7	20	3	1	0.266602352789	2017_Feb_09_0948	60.0043650485	cfc_SPP1665_Learning	1	11
16	0.5	5	8	None	stim_v01/WinPos.png	96	1.1	10	9	stim_v06/4.png	NoGoWin	3	stim_v01/WinNeu.png	2	7	14	0	8	8	43	None	1		2017_Feb_09_0948	60.0043650485	cfc_SPP1665_Learning	1	11
12	1	5	6	3	stim_v01/AvoNeu.png	96	2.1	10	8	stim_v06/2.png	GoAvo	2	stim_v01/AvoNeg.png	1	9	10	0	9	9	28	3	1	0.499943705234	2017_Feb_09_0948	60.0043650485	cfc_SPP1665_Learning	1	11
16	1	5	8	None	stim_v01/WinPos.png	96	2.1	10	8	stim_v06/4.png	NoGoWin	3	stim_v01/WinNeu.png	1	7	14	0	10	10	47	None	1		2017_Feb_09_0948	60.0043650485	cfc_SPP1665_Learning	1	11
12	1	5	6	3	stim_v01/AvoNeu.png	160	1.1	11	10	stim_v06/2.png	GoAvo	2	stim_v01/AvoNeg.png	1	9	10	0	11	11	25	3	1	0.299943343015	2017_Feb_09_0948	60.0043650485	cfc_SPP1665_Learning	1	11
12	0.5	5	6	3	stim_v01/WinPos.png	96	1.1	10	9	stim_v06/1.png	GoWin	1	stim_v01/WinNeu.png	1	9	10	0	12	12	4	3	1	0.266604465729	2017_Feb_09_0948	60.0043650485	cfc_SPP1665_Learning	1	11
17	1	5	8	None	stim_v01/WinNeu.png	160	2.1	11	9	stim_v06/4.png	NoGoWin	3	stim_v01/WinPos.png	1	7	15	0	13	13	56	None	1		2017_Feb_09_0948	60.0043650485	cfc_SPP1665_Learning	1	11
12	0.5	5	6	3	stim_v01/AvoNeu.png	96	1.1	10	9	stim_v06/2.png	GoAvo	2	stim_v01/AvoNeg.png	1	9	10	0	14	14	31	3	1	0.266607182367	2017_Feb_09_0948	60.0043650485	cfc_SPP1665_Learning	1	11
16	0.5	5	8	None	stim_v01/WinPos.png	160	2.1	11	9	stim_v06/4.png	NoGoWin	3	stim_v01/WinNeu.png	1	7	14	0	15	15	48	None	1		2017_Feb_09_0948	60.0043650485	cfc_SPP1665_Learning	1	11
16	0.5	5	8	None	stim_v01/AvoNeu.png	160	1.1	11	10	stim_v06/3.png	NoGoAvo	4	stim_v01/AvoNeg.png	1	7	14	0	16	16	64	None	1		2017_Feb_09_0948	60.0043650485	cfc_SPP1665_Learning	1	11
13	0.5	5	6	3	stim_v01/AvoNeg.png	160	1.1	11	10	stim_v06/2.png	GoAvo	2	stim_v01/AvoNeu.png	1	9	11	0	17	17	39	3	1	0.549921685378	2017_Feb_09_0948	60.0043650485	cfc_SPP1665_Learning	1	11
12	0.5	5	6	3	stim_v01/WinPos.png	160	1.1	11	10	stim_v06/1.png	GoWin	1	stim_v01/WinNeu.png	2	9	10	0	18	18	10	3	1	0.366599364488	2017_Feb_09_0948	60.0043650485	cfc_SPP1665_Learning	1	11
13	1	5	6	3	stim_v01/AvoNeg.png	96	1.1	10	9	stim_v06/2.png	GoAvo	2	stim_v01/AvoNeu.png	1	9	11	0	19	19	36	3	1	0.233269814324	2017_Feb_09_0948	60.0043650485	cfc_SPP1665_Learning	1	11
12	0.5	5	6	3	stim_v01/AvoNeu.png	160	1.1	11	10	stim_v06/2.png	GoAvo	2	stim_v01/AvoNeg.png	1	9	10	0	20	20	27	3	1	0.266595410271	2017_Feb_09_0948	60.0043650485	cfc_SPP1665_Learning	1	11
16	1	5	8	None	stim_v01/AvoNeu.png	96	2.1	10	8	stim_v06/3.png	NoGoAvo	4	stim_v01/AvoNeg.png	1	7	14	0	21	21	68	None	1		2017_Feb_09_0948	60.0043650485	cfc_SPP1665_Learning	1	11
16	1	5	8	None	stim_v01/WinPos.png	96	1.1	10	9	stim_v06/4.png	NoGoWin	3	stim_v01/WinNeu.png	1	7	14	0	22	22	42	None	1		2017_Feb_09_0948	60.0043650485	cfc_SPP1665_Learning	1	11
16	0.5	5	8	None	stim_v01/WinPos.png	96	1.1	10	9	stim_v06/4.png	NoGoWin	3	stim_v01/WinNeu.png	2	7	14	0	23	23	51	None	1		2017_Feb_09_0948	60.0043650485	cfc_SPP1665_Learning	1	11
17	0.5	5	8	None	stim_v01/WinNeu.png	96	2.1	10	8	stim_v06/4.png	NoGoWin	3	stim_v01/WinPos.png	2	7	15	0	24	24	53	None	1		2017_Feb_09_0948	60.0043650485	cfc_SPP1665_Learning	1	11
13	0.5	5	6	3	stim_v01/AvoNeg.png	160	1.1	11	10	stim_v06/2.png	GoAvo	2	stim_v01/AvoNeu.png	2	9	11	0	25	25	37	3	1	0.249928235492	2017_Feb_09_0948	60.0043650485	cfc_SPP1665_Learning	1	11
12	1	5	6	3	stim_v01/AvoNeu.png	160	2.1	11	9	stim_v06/2.png	GoAvo	2	stim_v01/AvoNeg.png	2	9	10	0	26	26	24	3	1	0.399918923463	2017_Feb_09_0948	60.0043650485	cfc_SPP1665_Learning	1	11
16	0.5	5	8	None	stim_v01/AvoNeu.png	96	2.1	10	8	stim_v06/3.png	NoGoAvo	4	stim_v01/AvoNeg.png	1	7	14	0	27	27	69	None	1		2017_Feb_09_0948	60.0043650485	cfc_SPP1665_Learning	1	11
13	0.5	5	6	3	stim_v01/AvoNeg.png	96	2.1	10	8	stim_v06/2.png	GoAvo	2	stim_v01/AvoNeu.png	1	9	11	0	28	28	33	3	1	0.299934891254	2017_Feb_09_0948	60.0043650485	cfc_SPP1665_Learning	1	11
12	1	5	6	3	stim_v01/WinPos.png	160	2.1	11	9	stim_v06/1.png	GoWin	1	stim_v01/WinNeu.png	2	9	10	0	29	29	6	3	1	0.216596904422	2017_Feb_09_0948	60.0043650485	cfc_SPP1665_Learning	1	11
16	0.5	5	8	None	stim_v01/AvoNeu.png	160	2.1	11	9	stim_v06/3.png	NoGoAvo	4	stim_v01/AvoNeg.png	1	7	14	0	30	30	72	None	1		2017_Feb_09_0948	60.0043650485	cfc_SPP1665_Learning	1	11
12	0.5	5	6	3	stim_v01/WinPos.png	96	1.1	10	9	stim_v06/1.png	GoWin	1	stim_v01/WinNeu.png	2	9	10	0	31	31	7	3	1	0.216606261729	2017_Feb_09_0948	60.0043650485	cfc_SPP1665_Learning	1	11
17	1	5	8	None	stim_v01/WinNeu.png	96	2.1	10	8	stim_v06/4.png	NoGoWin	3	stim_v01/WinPos.png	2	7	15	0	32	32	57	None	1		2017_Feb_09_0948	60.0043650485	cfc_SPP1665_Learning	1	11
16	1	5	8	None	stim_v01/AvoNeu.png	160	2.1	11	9	stim_v06/3.png	NoGoAvo	4	stim_v01/AvoNeg.png	1	7	14	0	33	33	65	None	1		2017_Feb_09_0948	60.0043650485	cfc_SPP1665_Learning	1	11
16	1	5	8	None	stim_v01/WinPos.png	96	1.1	10	9	stim_v06/4.png	NoGoWin	3	stim_v01/WinNeu.png	2	7	14	0	34	34	50	None	1		2017_Feb_09_0948	60.0043650485	cfc_SPP1665_Learning	1	11
12	1	5	6	3	stim_v01/AvoNeu.png	96	1.1	10	9	stim_v06/2.png	GoAvo	2	stim_v01/AvoNeg.png	2	9	10	0	35	35	30	3	1	0.266606880518	2017_Feb_09_0948	60.0043650485	cfc_SPP1665_Learning	1	11
16	1	5	8	None	stim_v01/WinPos.png	160	1.1	11	10	stim_v06/4.png	NoGoWin	3	stim_v01/WinNeu.png	1	7	14	0	36	36	45	None	1		2017_Feb_09_0948	60.0043650485	cfc_SPP1665_Learning	1	11
13	1	5	6	3	stim_v01/WinNeu.png	160	2.1	11	9	stim_v06/1.png	GoWin	1	stim_v01/WinPos.png	1	9	11	0	37	37	14	3	1	0.299940626378	2017_Feb_09_0948	60.0043650485	cfc_SPP1665_Learning	1	11
17	0.5	5	8	None	stim_v01/AvoNeg.png	160	2.1	11	9	stim_v06/3.png	NoGoAvo	4	stim_v01/AvoNeu.png	2	7	15	0	38	38	76	None	1		2017_Feb_09_0948	60.0043650485	cfc_SPP1665_Learning	1	11
17	0.5	5	8	None	stim_v01/WinNeu.png	160	1.1	11	10	stim_v06/4.png	NoGoWin	3	stim_v01/WinPos.png	1	7	15	0	39	39	58	None	1		2017_Feb_09_0948	60.0043650485	cfc_SPP1665_Learning	1	11
12	0.5	5	6	3	stim_v01/WinPos.png	160	2.1	11	9	stim_v06/1.png	GoWin	1	stim_v01/WinNeu.png	2	9	10	0	40	40	3	3	1	0.233252307105	2017_Feb_09_0948	60.0043650485	cfc_SPP1665_Learning	1	11
17	1	5	8	None	stim_v01/WinNeu.png	96	2.1	10	8	stim_v06/4.png	NoGoWin	3	stim_v01/WinPos.png	2	7	15	0	41	41	55	None	1		2017_Feb_09_0948	60.0043650485	cfc_SPP1665_Learning	1	11
16	1	5	8	None	stim_v01/AvoNeu.png	160	2.1	11	9	stim_v06/3.png	NoGoAvo	4	stim_v01/AvoNeg.png	1	7	14	0	42	42	60	None	1		2017_Feb_09_0948	60.0043650485	cfc_SPP1665_Learning	1	11
12	0.5	5	6	3	stim_v01/WinPos.png	160	2.1	11	9	stim_v06/1.png	GoWin	1	stim_v01/WinNeu.png	1	9	10	0	43	43	5	3	1	0.333273164843	2017_Feb_09_0948	60.0043650485	cfc_SPP1665_Learning	1	11
17	1	5	8	None	stim_v01/WinNeu.png	96	2.1	10	8	stim_v06/4.png	NoGoWin	3	stim_v01/WinPos.png	1	7	15	0	44	44	59	None	1		2017_Feb_09_0948	60.0043650485	cfc_SPP1665_Learning	1	11
12	0.5	5	6	3	stim_v01/WinPos.png	96	1.1	10	9	stim_v06/1.png	GoWin	1	stim_v01/WinNeu.png	2	9	10	0	45	45	9	3	1	0.216637955833	2017_Feb_09_0948	60.0043650485	cfc_SPP1665_Learning	1	11
12	0.5	5	6	3	stim_v01/WinPos.png	160	1.1	11	10	stim_v06/1.png	GoWin	1	stim_v01/WinNeu.png	2	9	10	0	46	46	8	3	1	0.216588452661	2017_Feb_09_0948	60.0043650485	cfc_SPP1665_Learning	1	11
13	1	5	6	3	stim_v01/WinNeu.png	160	1.1	11	10	stim_v06/1.png	GoWin	1	stim_v01/WinPos.png	2	9	11	0	47	47	17	3	1	0.249929744736	2017_Feb_09_0948	60.0043650485	cfc_SPP1665_Learning	1	11
12	1	5	6	3	stim_v01/WinPos.png	96	1.1	10	9	stim_v06/1.png	GoWin	1	stim_v01/WinNeu.png	1	9	10	0	48	48	2	3	1	0.633259370362	2017_Feb_09_0948	60.0043650485	cfc_SPP1665_Learning	1	11
17	0.5	5	8	None	stim_v01/AvoNeg.png	160	1.1	11	10	stim_v06/3.png	NoGoAvo	4	stim_v01/AvoNeu.png	1	7	15	0	49	49	77	None	1		2017_Feb_09_0948	60.0043650485	cfc_SPP1665_Learning	1	11
12	0.5	5	6	3	stim_v01/AvoNeu.png	160	2.1	11	9	stim_v06/2.png	GoAvo	2	stim_v01/AvoNeg.png	2	9	10	0	50	50	26	3	1	0.216561889983	2017_Feb_09_0948	60.0043650485	cfc_SPP1665_Learning	1	11
13	0.5	5	6	3	stim_v01/WinNeu.png	160	1.1	11	10	stim_v06/1.png	GoWin	1	stim_v01/WinPos.png	2	9	11	0	51	51	13	3	1	0.249933970616	2017_Feb_09_0948	60.0043650485	cfc_SPP1665_Learning	1	11
12	0.5	5	6	3	stim_v01/AvoNeu.png	160	2.1	11	9	stim_v06/2.png	GoAvo	2	stim_v01/AvoNeg.png	2	9	10	0	52	52	29	3	1	0.949891017559	2017_Feb_09_0948	60.0043650485	cfc_SPP1665_Learning	1	11
16	1	5	8	None	stim_v01/AvoNeu.png	96	1.1	10	9	stim_v06/3.png	NoGoAvo	4	stim_v01/AvoNeg.png	2	7	14	0	53	53	71	None	1		2017_Feb_09_0948	60.0043650485	cfc_SPP1665_Learning	1	11
12	1	5	6	3	stim_v01/AvoNeu.png	160	1.1	11	10	stim_v06/2.png	GoAvo	2	stim_v01/AvoNeg.png	1	9	10	0	54	54	32	3	1	0.333268033417	2017_Feb_09_0948	60.0043650485	cfc_SPP1665_Learning	1	11
12	1	5	6	3	stim_v01/WinPos.png	160	2.1	11	9	stim_v06/1.png	GoWin	1	stim_v01/WinNeu.png	2	9	10	0	55	55	12	3	1	0.249958722202	2017_Feb_09_0948	60.0043650485	cfc_SPP1665_Learning	1	11
16	1	5	8	None	stim_v01/WinPos.png	96	2.1	10	8	stim_v06/4.png	NoGoWin	3	stim_v01/WinNeu.png	1	7	14	0	56	56	40	None	1		2017_Feb_09_0948	60.0043650485	cfc_SPP1665_Learning	1	11
16	0.5	5	8	None	stim_v01/WinPos.png	160	1.1	11	10	stim_v06/4.png	NoGoWin	3	stim_v01/WinNeu.png	1	7	14	0	57	57	44	None	1		2017_Feb_09_0948	60.0043650485	cfc_SPP1665_Learning	1	11
16	0.5	5	8	None	stim_v01/AvoNeu.png	160	2.1	11	9	stim_v06/3.png	NoGoAvo	4	stim_v01/AvoNeg.png	2	7	14	0	58	58	62	None	1		2017_Feb_09_0948	60.0043650485	cfc_SPP1665_Learning	1	11
13	1	5	6	3	stim_v01/WinNeu.png	96	2.1	10	8	stim_v06/1.png	GoWin	1	stim_v01/WinPos.png	1	9	11	0	59	59	18	3	1	0.299967490904	2017_Feb_09_0948	60.0043650485	cfc_SPP1665_Learning	1	11
16	1	5	8	None	stim_v01/WinPos.png	96	1.1	10	9	stim_v06/4.png	NoGoWin	3	stim_v01/WinNeu.png	2	7	14	0	60	60	52	None	1		2017_Feb_09_0948	60.0043650485	cfc_SPP1665_Learning	1	11
16	0.5	5	8	None	stim_v01/AvoNeu.png	96	2.1	10	8	stim_v06/3.png	NoGoAvo	4	stim_v01/AvoNeg.png	2	7	14	0	61	61	70	None	1		2017_Feb_09_0948	60.0043650485	cfc_SPP1665_Learning	1	11
13	1	5	6	3	stim_v01/WinNeu.png	160	2.1	11	9	stim_v06/1.png	GoWin	1	stim_v01/WinPos.png	2	9	11	0	62	62	19	3	1	0.233274643902	2017_Feb_09_0948	60.0043650485	cfc_SPP1665_Learning	1	11
17	1	5	8	None	stim_v01/AvoNeg.png	96	2.1	10	8	stim_v06/3.png	NoGoAvo	4	stim_v01/AvoNeu.png	1	7	15	0	63	63	79	None	1		2017_Feb_09_0948	60.0043650485	cfc_SPP1665_Learning	1	11
16	1	5	8	None	stim_v01/AvoNeu.png	160	1.1	11	10	stim_v06/3.png	NoGoAvo	4	stim_v01/AvoNeg.png	2	7	14	0	64	64	67	None	1		2017_Feb_09_0948	60.0043650485	cfc_SPP1665_Learning	1	11
12	1	5	6	3	stim_v01/AvoNeu.png	96	1.1	10	9	stim_v06/2.png	GoAvo	2	stim_v01/AvoNeg.png	2	9	10	0	65	65	22	3	1	0.21662558004	2017_Feb_09_0948	60.0043650485	cfc_SPP1665_Learning	1	11
16	0.5	5	8	None	stim_v01/AvoNeu.png	96	2.1	10	8	stim_v06/3.png	NoGoAvo	4	stim_v01/AvoNeg.png	2	7	14	0	66	66	66	None	1		2017_Feb_09_0948	60.0043650485	cfc_SPP1665_Learning	1	11
13	0.5	5	6	3	stim_v01/AvoNeg.png	96	1.1	10	9	stim_v06/2.png	GoAvo	2	stim_v01/AvoNeu.png	1	9	11	0	67	67	35	3	1	0.316632552743	2017_Feb_09_0948	60.0043650485	cfc_SPP1665_Learning	1	11
12	0.5	5	6	3	stim_v01/WinPos.png	96	2.1	10	8	stim_v06/1.png	GoWin	1	stim_v01/WinNeu.png	2	9	10	0	68	68	1	3	1	0.2332640792	2017_Feb_09_0948	60.0043650485	cfc_SPP1665_Learning	1	11
13	0.5	5	6	3	stim_v01/AvoNeg.png	160	2.1	11	9	stim_v06/2.png	GoAvo	2	stim_v01/AvoNeu.png	1	9	11	0	69	69	38	3	1	0.46659124476	2017_Feb_09_0948	60.0043650485	cfc_SPP1665_Learning	1	11
16	0.5	5	8	None	stim_v01/WinPos.png	160	1.1	11	10	stim_v06/4.png	NoGoWin	3	stim_v01/WinNeu.png	2	7	14	0	70	70	49	None	1		2017_Feb_09_0948	60.0043650485	cfc_SPP1665_Learning	1	11
12	0.5	5	6	3	stim_v01/AvoNeu.png	96	2.1	10	8	stim_v06/2.png	GoAvo	2	stim_v01/AvoNeg.png	1	9	10	0	71	71	21	3	1	0.299933985708	2017_Feb_09_0948	60.0043650485	cfc_SPP1665_Learning	1	11
13	0.5	5	6	3	stim_v01/WinNeu.png	160	2.1	11	9	stim_v06/1.png	GoWin	1	stim_v01/WinPos.png	1	9	11	0	72	72	15	3	1	0.249911935668	2017_Feb_09_0948	60.0043650485	cfc_SPP1665_Learning	1	11
17	0.5	5	8	None	stim_v01/WinNeu.png	160	1.1	11	10	stim_v06/4.png	NoGoWin	3	stim_v01/WinPos.png	2	7	15	0	73	73	54	None	1		2017_Feb_09_0948	60.0043650485	cfc_SPP1665_Learning	1	11
16	0.5	5	8	None	stim_v01/WinPos.png	160	1.1	11	10	stim_v06/4.png	NoGoWin	3	stim_v01/WinNeu.png	2	7	14	0	74	74	46	None	1		2017_Feb_09_0948	60.0043650485	cfc_SPP1665_Learning	1	11
17	1	5	8	None	stim_v01/AvoNeg.png	96	2.1	10	8	stim_v06/3.png	NoGoAvo	4	stim_v01/AvoNeu.png	2	7	15	0	75	75	78	None	1		2017_Feb_09_0948	60.0043650485	cfc_SPP1665_Learning	1	11
13	0.5	5	6	3	stim_v01/WinNeu.png	96	1.1	10	9	stim_v06/1.png	GoWin	1	stim_v01/WinPos.png	2	9	11	0	76	76	16	3	1	0.216608072821	2017_Feb_09_0948	60.0043650485	cfc_SPP1665_Learning	1	11
17	0.5	5	8	None	stim_v01/AvoNeg.png	96	1.1	10	9	stim_v06/3.png	NoGoAvo	4	stim_v01/AvoNeu.png	1	7	15	0	77	77	73	None	1		2017_Feb_09_0948	60.0043650485	cfc_SPP1665_Learning	1	11
17	1	5	8	None	stim_v01/AvoNeg.png	96	2.1	10	8	stim_v06/3.png	NoGoAvo	4	stim_v01/AvoNeu.png	2	7	15	0	78	78	74	None	1		2017_Feb_09_0948	60.0043650485	cfc_SPP1665_Learning	1	11
12	1	5	6	3	stim_v01/WinPos.png	160	2.1	11	9	stim_v06/1.png	GoWin	1	stim_v01/WinNeu.png	1	9	10	0	79	79	11	3	1	0.233276153145	2017_Feb_09_0948	60.0043650485	cfc_SPP1665_Learning	1	11
