# Supplementary material for: θ-γ Cross-Frequency Transcranial Alternating Current Stimulation over the Trough Impairs Cognitive Control
Source: eNeuro. 2020 Sep 4;7(5):ENEURO.0126-20.2020. doi: 10.1523/ENEURO.0126-20.2020 (PMC7540931; doi:10.1523/ENEURO.0126-20.2020)
Supplement: Extended Data 1 — contains all materials, pseudonymized raw data and analysis scripts used in this study that are freely available at our repository. Download Extended Data 1, ZIP file. [file enu-eN-NWR-0126-20-s02.zip › 2020_cfc_tacs-master/data/raw/1_learning/s_trng/P_12_S_1_cfc_SPP1665_Learning_2017_Mai_02_1112.csv]

icFbackMarker	blineStop	circleMarker	cRespMarker	cResponse	cFback	trigStimulator	preCueStop	portStop	preCueStart	cue	cType	cueMarker	icFback	prepRespStop	icRespMarker	cFbackMarker	trials.thisRepN	trials.thisTrialN	trials.thisN	trials.thisIndex	buttonBox_Response.keys	buttonBox_Response.corr	buttonBox_Response.rt	date	frameRate	expName	session	participant
																								2017_Mai_02_1112	60.0039303264	cfc_SPP1665_Learning	1	12
16	1	5	8	None	stim_v01/WinPos.png	160	2.1	11	9	stim_v06/2.png	NoGoWin	3	stim_v01/WinNeu.png	1	7	14	0	0	0	48	3	0	0.533310654441	2017_Mai_02_1112	60.0039303264	cfc_SPP1665_Learning	1	12
12	0.5	5	6	3	stim_v01/AvoNeu.png	96	2.1	10	8	stim_v06/4.png	GoAvo	2	stim_v01/AvoNeg.png	2	9	10	0	1	1	20	3	1	0.433256895203	2017_Mai_02_1112	60.0039303264	cfc_SPP1665_Learning	1	12
16	0.5	5	8	None	stim_v01/AvoNeu.png	160	1.1	11	10	stim_v06/1.png	NoGoAvo	4	stim_v01/AvoNeg.png	1	7	14	0	2	2	62	None	1		2017_Mai_02_1112	60.0039303264	cfc_SPP1665_Learning	1	12
17	1	5	8	None	stim_v01/WinNeu.png	96	1.1	10	9	stim_v06/2.png	NoGoWin	3	stim_v01/WinPos.png	1	7	15	0	3	3	58	None	1		2017_Mai_02_1112	60.0039303264	cfc_SPP1665_Learning	1	12
13	0.5	5	6	3	stim_v01/AvoNeg.png	96	2.1	10	8	stim_v06/4.png	GoAvo	2	stim_v01/AvoNeu.png	2	9	11	0	4	4	34	3	1	0.583225246377	2017_Mai_02_1112	60.0039303264	cfc_SPP1665_Learning	1	12
16	0.5	5	8	None	stim_v01/AvoNeu.png	160	1.1	11	10	stim_v06/1.png	NoGoAvo	4	stim_v01/AvoNeg.png	2	7	14	0	5	5	60	None	1		2017_Mai_02_1112	60.0039303264	cfc_SPP1665_Learning	1	12
17	0.5	5	8	None	stim_v01/WinNeu.png	160	2.1	11	9	stim_v06/2.png	NoGoWin	3	stim_v01/WinPos.png	1	7	15	0	6	6	53	None	1		2017_Mai_02_1112	60.0039303264	cfc_SPP1665_Learning	1	12
12	1	5	6	3	stim_v01/WinPos.png	96	2.1	10	8	stim_v06/3.png	GoWin	1	stim_v01/WinNeu.png	1	9	10	0	7	7	7	3	1	0.499929216501	2017_Mai_02_1112	60.0039303264	cfc_SPP1665_Learning	1	12
17	1	5	8	None	stim_v01/AvoNeg.png	96	2.1	10	8	stim_v06/1.png	NoGoAvo	4	stim_v01/AvoNeu.png	1	7	15	0	8	8	76	3	0	0.583243055445	2017_Mai_02_1112	60.0039303264	cfc_SPP1665_Learning	1	12
16	1	5	8	None	stim_v01/AvoNeu.png	160	2.1	11	9	stim_v06/1.png	NoGoAvo	4	stim_v01/AvoNeg.png	1	7	14	0	9	9	69	None	1		2017_Mai_02_1112	60.0039303264	cfc_SPP1665_Learning	1	12
17	1	5	8	None	stim_v01/WinNeu.png	96	2.1	10	8	stim_v06/2.png	NoGoWin	3	stim_v01/WinPos.png	1	7	15	0	10	10	59	3	0	0.51659397649	2017_Mai_02_1112	60.0039303264	cfc_SPP1665_Learning	1	12
17	0.5	5	8	None	stim_v01/WinNeu.png	96	2.1	10	8	stim_v06/2.png	NoGoWin	3	stim_v01/WinPos.png	2	7	15	0	11	11	56	3	0	0.33325867611	2017_Mai_02_1112	60.0039303264	cfc_SPP1665_Learning	1	12
13	1	5	6	3	stim_v01/WinNeu.png	96	2.1	10	8	stim_v06/3.png	GoWin	1	stim_v01/WinPos.png	2	9	11	0	12	12	17	None	0		2017_Mai_02_1112	60.0039303264	cfc_SPP1665_Learning	1	12
12	1	5	6	3	stim_v01/WinPos.png	96	2.1	10	8	stim_v06/3.png	GoWin	1	stim_v01/WinNeu.png	1	9	10	0	13	13	10	None	0		2017_Mai_02_1112	60.0039303264	cfc_SPP1665_Learning	1	12
17	0.5	5	8	None	stim_v01/WinNeu.png	96	2.1	10	8	stim_v06/2.png	NoGoWin	3	stim_v01/WinPos.png	1	7	15	0	14	14	54	3	0	0.299972622331	2017_Mai_02_1112	60.0039303264	cfc_SPP1665_Learning	1	12
16	0.5	5	8	None	stim_v01/WinPos.png	96	2.1	10	8	stim_v06/2.png	NoGoWin	3	stim_v01/WinNeu.png	1	7	14	0	15	15	45	3	0	0.39994548614	2017_Mai_02_1112	60.0039303264	cfc_SPP1665_Learning	1	12
12	0.5	5	6	3	stim_v01/AvoNeu.png	160	1.1	11	10	stim_v06/4.png	GoAvo	2	stim_v01/AvoNeg.png	2	9	10	0	16	16	31	3	1	0.416592738911	2017_Mai_02_1112	60.0039303264	cfc_SPP1665_Learning	1	12
17	0.5	5	8	None	stim_v01/AvoNeg.png	160	2.1	11	9	stim_v06/1.png	NoGoAvo	4	stim_v01/AvoNeu.png	1	7	15	0	17	17	73	None	1		2017_Mai_02_1112	60.0039303264	cfc_SPP1665_Learning	1	12
13	1	5	6	3	stim_v01/WinNeu.png	96	1.1	10	9	stim_v06/3.png	GoWin	1	stim_v01/WinPos.png	1	9	11	0	18	18	14	None	0		2017_Mai_02_1112	60.0039303264	cfc_SPP1665_Learning	1	12
12	0.5	5	6	3	stim_v01/AvoNeu.png	160	2.1	11	9	stim_v06/4.png	GoAvo	2	stim_v01/AvoNeg.png	2	9	10	0	19	19	22	3	1	0.433266554359	2017_Mai_02_1112	60.0039303264	cfc_SPP1665_Learning	1	12
12	1	5	6	3	stim_v01/WinPos.png	96	1.1	10	9	stim_v06/3.png	GoWin	1	stim_v01/WinNeu.png	2	9	10	0	20	20	2	None	0		2017_Mai_02_1112	60.0039303264	cfc_SPP1665_Learning	1	12
16	0.5	5	8	None	stim_v01/AvoNeu.png	160	2.1	11	9	stim_v06/1.png	NoGoAvo	4	stim_v01/AvoNeg.png	2	7	14	0	21	21	66	None	1		2017_Mai_02_1112	60.0039303264	cfc_SPP1665_Learning	1	12
16	1	5	8	None	stim_v01/WinPos.png	160	2.1	11	9	stim_v06/2.png	NoGoWin	3	stim_v01/WinNeu.png	2	7	14	0	22	22	46	3	0	0.266559490286	2017_Mai_02_1112	60.0039303264	cfc_SPP1665_Learning	1	12
12	0.5	5	6	3	stim_v01/AvoNeu.png	160	2.1	11	9	stim_v06/4.png	GoAvo	2	stim_v01/AvoNeg.png	1	9	10	0	23	23	30	3	1	0.299962057629	2017_Mai_02_1112	60.0039303264	cfc_SPP1665_Learning	1	12
16	1	5	8	None	stim_v01/WinPos.png	160	2.1	11	9	stim_v06/2.png	NoGoWin	3	stim_v01/WinNeu.png	1	7	14	0	24	24	41	3	0	0.299940324529	2017_Mai_02_1112	60.0039303264	cfc_SPP1665_Learning	1	12
12	1	5	6	3	stim_v01/AvoNeu.png	160	2.1	11	9	stim_v06/4.png	GoAvo	2	stim_v01/AvoNeg.png	1	9	10	0	25	25	27	3	1	0.333266222325	2017_Mai_02_1112	60.0039303264	cfc_SPP1665_Learning	1	12
12	1	5	6	3	stim_v01/AvoNeu.png	96	2.1	10	8	stim_v06/4.png	GoAvo	2	stim_v01/AvoNeg.png	1	9	10	0	26	26	28	3	1	0.383257785656	2017_Mai_02_1112	60.0039303264	cfc_SPP1665_Learning	1	12
13	1	5	6	3	stim_v01/WinNeu.png	96	1.1	10	9	stim_v06/3.png	GoWin	1	stim_v01/WinPos.png	1	9	11	0	27	27	19	None	0		2017_Mai_02_1112	60.0039303264	cfc_SPP1665_Learning	1	12
16	1	5	8	None	stim_v01/AvoNeu.png	160	2.1	11	9	stim_v06/1.png	NoGoAvo	4	stim_v01/AvoNeg.png	2	7	14	0	28	28	61	None	1		2017_Mai_02_1112	60.0039303264	cfc_SPP1665_Learning	1	12
12	1	5	6	3	stim_v01/AvoNeu.png	96	1.1	10	9	stim_v06/4.png	GoAvo	2	stim_v01/AvoNeg.png	1	9	10	0	29	29	25	None	0		2017_Mai_02_1112	60.0039303264	cfc_SPP1665_Learning	1	12
12	0.5	5	6	3	stim_v01/WinPos.png	96	2.1	10	8	stim_v06/3.png	GoWin	1	stim_v01/WinNeu.png	1	9	10	0	30	30	3	None	0		2017_Mai_02_1112	60.0039303264	cfc_SPP1665_Learning	1	12
12	0.5	5	6	3	stim_v01/AvoNeu.png	160	1.1	11	10	stim_v06/4.png	GoAvo	2	stim_v01/AvoNeg.png	2	9	10	0	31	31	21	3	1	0.299922213612	2017_Mai_02_1112	60.0039303264	cfc_SPP1665_Learning	1	12
16	1	5	8	None	stim_v01/WinPos.png	96	1.1	10	9	stim_v06/2.png	NoGoWin	3	stim_v01/WinNeu.png	1	7	14	0	32	32	50	3	0	0.299947267048	2017_Mai_02_1112	60.0039303264	cfc_SPP1665_Learning	1	12
16	0.5	5	8	None	stim_v01/AvoNeu.png	160	2.1	11	9	stim_v06/1.png	NoGoAvo	4	stim_v01/AvoNeg.png	1	7	14	0	33	33	65	None	1		2017_Mai_02_1112	60.0039303264	cfc_SPP1665_Learning	1	12
12	0.5	5	6	3	stim_v01/WinPos.png	96	1.1	10	9	stim_v06/3.png	GoWin	1	stim_v01/WinNeu.png	2	9	10	0	34	34	4	None	0		2017_Mai_02_1112	60.0039303264	cfc_SPP1665_Learning	1	12
16	0.5	5	8	None	stim_v01/AvoNeu.png	160	2.1	11	9	stim_v06/1.png	NoGoAvo	4	stim_v01/AvoNeg.png	2	7	14	0	35	35	68	None	1		2017_Mai_02_1112	60.0039303264	cfc_SPP1665_Learning	1	12
12	0.5	5	6	3	stim_v01/WinPos.png	96	2.1	10	8	stim_v06/3.png	GoWin	1	stim_v01/WinNeu.png	1	9	10	0	36	36	8	None	0		2017_Mai_02_1112	60.0039303264	cfc_SPP1665_Learning	1	12
17	1	5	8	None	stim_v01/AvoNeg.png	96	2.1	10	8	stim_v06/1.png	NoGoAvo	4	stim_v01/AvoNeu.png	2	7	15	0	37	37	75	None	1		2017_Mai_02_1112	60.0039303264	cfc_SPP1665_Learning	1	12
12	1	5	6	3	stim_v01/AvoNeu.png	96	1.1	10	9	stim_v06/4.png	GoAvo	2	stim_v01/AvoNeg.png	2	9	10	0	38	38	29	3	1	0.649906321284	2017_Mai_02_1112	60.0039303264	cfc_SPP1665_Learning	1	12
17	0.5	5	8	None	stim_v01/AvoNeg.png	160	1.1	11	10	stim_v06/1.png	NoGoAvo	4	stim_v01/AvoNeu.png	2	7	15	0	39	39	77	None	1		2017_Mai_02_1112	60.0039303264	cfc_SPP1665_Learning	1	12
17	1	5	8	None	stim_v01/WinNeu.png	96	1.1	10	9	stim_v06/2.png	NoGoWin	3	stim_v01/WinPos.png	1	7	15	0	40	40	55	3	0	0.283309069736	2017_Mai_02_1112	60.0039303264	cfc_SPP1665_Learning	1	12
12	0.5	5	6	3	stim_v01/WinPos.png	160	1.1	11	10	stim_v06/3.png	GoWin	1	stim_v01/WinNeu.png	2	9	10	0	41	41	6	None	0		2017_Mai_02_1112	60.0039303264	cfc_SPP1665_Learning	1	12
12	0.5	5	6	3	stim_v01/AvoNeu.png	160	2.1	11	9	stim_v06/4.png	GoAvo	2	stim_v01/AvoNeg.png	2	9	10	0	42	42	26	None	0		2017_Mai_02_1112	60.0039303264	cfc_SPP1665_Learning	1	12
16	1	5	8	None	stim_v01/AvoNeu.png	160	2.1	11	9	stim_v06/1.png	NoGoAvo	4	stim_v01/AvoNeg.png	2	7	14	0	43	43	72	3	0	0.499926801712	2017_Mai_02_1112	60.0039303264	cfc_SPP1665_Learning	1	12
13	0.5	5	6	3	stim_v01/WinNeu.png	160	1.1	11	10	stim_v06/3.png	GoWin	1	stim_v01/WinPos.png	2	9	11	0	44	44	15	None	0		2017_Mai_02_1112	60.0039303264	cfc_SPP1665_Learning	1	12
13	0.5	5	6	3	stim_v01/AvoNeg.png	96	1.1	10	9	stim_v06/4.png	GoAvo	2	stim_v01/AvoNeu.png	2	9	11	0	45	45	35	3	1	0.283273149751	2017_Mai_02_1112	60.0039303264	cfc_SPP1665_Learning	1	12
16	1	5	8	None	stim_v01/WinPos.png	160	1.1	11	10	stim_v06/2.png	NoGoWin	3	stim_v01/WinNeu.png	2	7	14	0	46	46	42	3	0	0.283234814977	2017_Mai_02_1112	60.0039303264	cfc_SPP1665_Learning	1	12
12	1	5	6	3	stim_v01/WinPos.png	160	1.1	11	10	stim_v06/3.png	GoWin	1	stim_v01/WinNeu.png	2	9	10	0	47	47	5	None	0		2017_Mai_02_1112	60.0039303264	cfc_SPP1665_Learning	1	12
16	1	5	8	None	stim_v01/AvoNeu.png	96	1.1	10	9	stim_v06/1.png	NoGoAvo	4	stim_v01/AvoNeg.png	2	7	14	0	48	48	67	3	0	0.349933095255	2017_Mai_02_1112	60.0039303264	cfc_SPP1665_Learning	1	12
16	1	5	8	None	stim_v01/AvoNeu.png	160	1.1	11	10	stim_v06/1.png	NoGoAvo	4	stim_v01/AvoNeg.png	2	7	14	0	49	49	64	None	1		2017_Mai_02_1112	60.0039303264	cfc_SPP1665_Learning	1	12
12	0.5	5	6	3	stim_v01/WinPos.png	160	1.1	11	10	stim_v06/3.png	GoWin	1	stim_v01/WinNeu.png	2	9	10	0	50	50	9	None	0		2017_Mai_02_1112	60.0039303264	cfc_SPP1665_Learning	1	12
16	1	5	8	None	stim_v01/WinPos.png	160	1.1	11	10	stim_v06/2.png	NoGoWin	3	stim_v01/WinNeu.png	1	7	14	0	51	51	43	3	0	0.316604480822	2017_Mai_02_1112	60.0039303264	cfc_SPP1665_Learning	1	12
13	0.5	5	6	3	stim_v01/WinNeu.png	160	2.1	11	9	stim_v06/3.png	GoWin	1	stim_v01/WinPos.png	1	9	11	0	52	52	16	None	0		2017_Mai_02_1112	60.0039303264	cfc_SPP1665_Learning	1	12
13	0.5	5	6	3	stim_v01/AvoNeg.png	96	1.1	10	9	stim_v06/4.png	GoAvo	2	stim_v01/AvoNeu.png	2	9	11	0	53	53	33	3	1	0.316635873078	2017_Mai_02_1112	60.0039303264	cfc_SPP1665_Learning	1	12
12	1	5	6	3	stim_v01/WinPos.png	160	1.1	11	10	stim_v06/3.png	GoWin	1	stim_v01/WinNeu.png	2	9	10	0	54	54	11	None	0		2017_Mai_02_1112	60.0039303264	cfc_SPP1665_Learning	1	12
12	0.5	5	6	3	stim_v01/WinPos.png	160	1.1	11	10	stim_v06/3.png	GoWin	1	stim_v01/WinNeu.png	1	9	10	0	55	55	12	None	0		2017_Mai_02_1112	60.0039303264	cfc_SPP1665_Learning	1	12
16	0.5	5	8	None	stim_v01/AvoNeu.png	160	1.1	11	10	stim_v06/1.png	NoGoAvo	4	stim_v01/AvoNeg.png	1	7	14	0	56	56	63	None	1		2017_Mai_02_1112	60.0039303264	cfc_SPP1665_Learning	1	12
13	1	5	6	3	stim_v01/AvoNeg.png	160	2.1	11	9	stim_v06/4.png	GoAvo	2	stim_v01/AvoNeu.png	1	9	11	0	57	57	36	3	1	0.333252639138	2017_Mai_02_1112	60.0039303264	cfc_SPP1665_Learning	1	12
16	1	5	8	None	stim_v01/WinPos.png	160	1.1	11	10	stim_v06/2.png	NoGoWin	3	stim_v01/WinNeu.png	1	7	14	0	58	58	51	3	0	0.249942422377	2017_Mai_02_1112	60.0039303264	cfc_SPP1665_Learning	1	12
16	1	5	8	None	stim_v01/WinPos.png	96	1.1	10	9	stim_v06/2.png	NoGoWin	3	stim_v01/WinNeu.png	1	7	14	0	59	59	40	3	0	0.283265905384	2017_Mai_02_1112	60.0039303264	cfc_SPP1665_Learning	1	12
13	0.5	5	6	3	stim_v01/AvoNeg.png	160	1.1	11	10	stim_v06/4.png	GoAvo	2	stim_v01/AvoNeu.png	2	9	11	0	60	60	39	3	1	0.316596029061	2017_Mai_02_1112	60.0039303264	cfc_SPP1665_Learning	1	12
17	1	5	8	None	stim_v01/AvoNeg.png	160	1.1	11	10	stim_v06/1.png	NoGoAvo	4	stim_v01/AvoNeu.png	2	7	15	0	61	61	74	3	0	0.266628613619	2017_Mai_02_1112	60.0039303264	cfc_SPP1665_Learning	1	12
13	1	5	6	3	stim_v01/WinNeu.png	160	2.1	11	9	stim_v06/3.png	GoWin	1	stim_v01/WinPos.png	2	9	11	0	62	62	18	None	0		2017_Mai_02_1112	60.0039303264	cfc_SPP1665_Learning	1	12
16	1	5	8	None	stim_v01/WinPos.png	96	2.1	10	8	stim_v06/2.png	NoGoWin	3	stim_v01/WinNeu.png	1	7	14	0	63	63	52	3	0	0.449917731162	2017_Mai_02_1112	60.0039303264	cfc_SPP1665_Learning	1	12
13	0.5	5	6	3	stim_v01/AvoNeg.png	96	2.1	10	8	stim_v06/4.png	GoAvo	2	stim_v01/AvoNeu.png	1	9	11	0	64	64	37	None	0		2017_Mai_02_1112	60.0039303264	cfc_SPP1665_Learning	1	12
17	0.5	5	8	None	stim_v01/AvoNeg.png	96	1.1	10	9	stim_v06/1.png	NoGoAvo	4	stim_v01/AvoNeu.png	1	7	15	0	65	65	79	3	0	0.349934604498	2017_Mai_02_1112	60.0039303264	cfc_SPP1665_Learning	1	12
12	0.5	5	6	3	stim_v01/WinPos.png	96	2.1	10	8	stim_v06/3.png	GoWin	1	stim_v01/WinNeu.png	2	9	10	0	66	66	0	None	0		2017_Mai_02_1112	60.0039303264	cfc_SPP1665_Learning	1	12
17	0.5	5	8	None	stim_v01/AvoNeg.png	96	1.1	10	9	stim_v06/1.png	NoGoAvo	4	stim_v01/AvoNeu.png	1	7	15	0	67	67	78	3	0	0.433269572844	2017_Mai_02_1112	60.0039303264	cfc_SPP1665_Learning	1	12
12	0.5	5	6	3	stim_v01/AvoNeu.png	160	1.1	11	10	stim_v06/4.png	GoAvo	2	stim_v01/AvoNeg.png	2	9	10	0	68	68	23	None	0		2017_Mai_02_1112	60.0039303264	cfc_SPP1665_Learning	1	12
17	1	5	8	None	stim_v01/WinNeu.png	160	2.1	11	9	stim_v06/2.png	NoGoWin	3	stim_v01/WinPos.png	1	7	15	0	69	69	57	3	0	0.34993641559	2017_Mai_02_1112	60.0039303264	cfc_SPP1665_Learning	1	12
13	1	5	6	3	stim_v01/WinNeu.png	96	1.1	10	9	stim_v06/3.png	GoWin	1	stim_v01/WinPos.png	2	9	11	0	70	70	13	3	1	0.349960865327	2017_Mai_02_1112	60.0039303264	cfc_SPP1665_Learning	1	12
16	0.5	5	8	None	stim_v01/WinPos.png	96	1.1	10	9	stim_v06/2.png	NoGoWin	3	stim_v01/WinNeu.png	1	7	14	0	71	71	49	3	0	0.266585449267	2017_Mai_02_1112	60.0039303264	cfc_SPP1665_Learning	1	12
12	0.5	5	6	3	stim_v01/AvoNeu.png	96	1.1	10	9	stim_v06/4.png	GoAvo	2	stim_v01/AvoNeg.png	2	9	10	0	72	72	32	None	0		2017_Mai_02_1112	60.0039303264	cfc_SPP1665_Learning	1	12
16	1	5	8	None	stim_v01/WinPos.png	96	2.1	10	8	stim_v06/2.png	NoGoWin	3	stim_v01/WinNeu.png	1	7	14	0	73	73	47	3	0	0.316600254941	2017_Mai_02_1112	60.0039303264	cfc_SPP1665_Learning	1	12
13	1	5	6	3	stim_v01/AvoNeg.png	160	2.1	11	9	stim_v06/4.png	GoAvo	2	stim_v01/AvoNeu.png	2	9	11	0	74	74	38	None	0		2017_Mai_02_1112	60.0039303264	cfc_SPP1665_Learning	1	12
16	1	5	8	None	stim_v01/AvoNeu.png	160	1.1	11	10	stim_v06/1.png	NoGoAvo	4	stim_v01/AvoNeg.png	2	7	14	0	75	75	70	3	0	0.299930363525	2017_Mai_02_1112	60.0039303264	cfc_SPP1665_Learning	1	12
16	0.5	5	8	None	stim_v01/WinPos.png	96	1.1	10	9	stim_v06/2.png	NoGoWin	3	stim_v01/WinNeu.png	2	7	14	0	76	76	44	3	0	0.416610547979	2017_Mai_02_1112	60.0039303264	cfc_SPP1665_Learning	1	12
16	0.5	5	8	None	stim_v01/AvoNeu.png	96	2.1	10	8	stim_v06/1.png	NoGoAvo	4	stim_v01/AvoNeg.png	1	7	14	0	77	77	71	3	0	0.266599938	2017_Mai_02_1112	60.0039303264	cfc_SPP1665_Learning	1	12
12	0.5	5	6	3	stim_v01/AvoNeu.png	96	1.1	10	9	stim_v06/4.png	GoAvo	2	stim_v01/AvoNeg.png	2	9	10	0	78	78	24	None	0		2017_Mai_02_1112	60.0039303264	cfc_SPP1665_Learning	1	12
12	1	5	6	3	stim_v01/WinPos.png	96	2.1	10	8	stim_v06/3.png	GoWin	1	stim_v01/WinNeu.png	1	9	10	0	79	79	1	None	0		2017_Mai_02_1112	60.0039303264	cfc_SPP1665_Learning	1	12
