# Supplementary material for: θ-γ Cross-Frequency Transcranial Alternating Current Stimulation over the Trough Impairs Cognitive Control
Source: eNeuro. 2020 Sep 4;7(5):ENEURO.0126-20.2020. doi: 10.1523/ENEURO.0126-20.2020 (PMC7540931; doi:10.1523/ENEURO.0126-20.2020)
Supplement: Extended Data 1 — contains all materials, pseudonymized raw data and analysis scripts used in this study that are freely available at our repository. Download Extended Data 1, ZIP file. [file enu-eN-NWR-0126-20-s02.zip › 2020_cfc_tacs-master/data/raw/1_learning/s_trng/P_13_S_1_cfc_SPP1665_Learning_2017_Mai_24_1226.csv]

icFbackMarker	blineStop	circleMarker	cRespMarker	cResponse	cFback	trigStimulator	preCueStop	portStop	preCueStart	cue	cType	cueMarker	icFback	prepRespStop	icRespMarker	cFbackMarker	trials.thisRepN	trials.thisTrialN	trials.thisN	trials.thisIndex	buttonBox_Response.keys	buttonBox_Response.corr	buttonBox_Response.rt	date	frameRate	expName	session	participant
																								2017_Mai_24_1226	60.0057959674	cfc_SPP1665_Learning	1	13
16	0.5	5	8	None	stim_v01/WinPos.png	96	2.1	10	8	stim_v05/3.png	NoGoWin	3	stim_v01/WinNeu.png	1	7	14	0	0	0	44	3	0	0.516620444266	2017_Mai_24_1226	60.0057959674	cfc_SPP1665_Learning	1	13
13	0.5	5	6	3	stim_v01/WinNeu.png	160	1.1	11	10	stim_v05/4.png	GoWin	1	stim_v01/WinPos.png	2	9	11	0	1	1	16	3	1	0.533237266403	2017_Mai_24_1226	60.0057959674	cfc_SPP1665_Learning	1	13
16	0.5	5	8	None	stim_v01/AvoNeu.png	160	1.1	11	10	stim_v05/1.png	NoGoAvo	4	stim_v01/AvoNeg.png	2	7	14	0	2	2	60	3	0	0.649902443972	2017_Mai_24_1226	60.0057959674	cfc_SPP1665_Learning	1	13
12	1	5	6	3	stim_v01/AvoNeu.png	96	2.1	10	8	stim_v05/2.png	GoAvo	2	stim_v01/AvoNeg.png	2	9	10	0	3	3	23	None	0		2017_Mai_24_1226	60.0057959674	cfc_SPP1665_Learning	1	13
13	1	5	6	3	stim_v01/WinNeu.png	96	2.1	10	8	stim_v05/4.png	GoWin	1	stim_v01/WinPos.png	1	9	11	0	4	4	17	None	0		2017_Mai_24_1226	60.0057959674	cfc_SPP1665_Learning	1	13
12	0.5	5	6	3	stim_v01/AvoNeu.png	96	2.1	10	8	stim_v05/2.png	GoAvo	2	stim_v01/AvoNeg.png	2	9	10	0	5	5	25	3	1	0.616583075961	2017_Mai_24_1226	60.0057959674	cfc_SPP1665_Learning	1	13
17	1	5	8	None	stim_v01/WinNeu.png	96	1.1	10	9	stim_v05/3.png	NoGoWin	3	stim_v01/WinPos.png	1	7	15	0	6	6	57	3	0	0.633232799109	2017_Mai_24_1226	60.0057959674	cfc_SPP1665_Learning	1	13
12	0.5	5	6	3	stim_v01/AvoNeu.png	160	2.1	11	9	stim_v05/2.png	GoAvo	2	stim_v01/AvoNeg.png	1	9	10	0	7	7	29	3	1	0.566594364932	2017_Mai_24_1226	60.0057959674	cfc_SPP1665_Learning	1	13
12	1	5	6	3	stim_v01/AvoNeu.png	96	2.1	10	8	stim_v05/2.png	GoAvo	2	stim_v01/AvoNeg.png	2	9	10	0	8	8	26	3	1	0.44989326791	2017_Mai_24_1226	60.0057959674	cfc_SPP1665_Learning	1	13
13	1	5	6	3	stim_v01/AvoNeg.png	96	1.1	10	9	stim_v05/2.png	GoAvo	2	stim_v01/AvoNeu.png	2	9	11	0	9	9	37	3	1	0.41658929395	2017_Mai_24_1226	60.0057959674	cfc_SPP1665_Learning	1	13
13	1	5	6	3	stim_v01/AvoNeg.png	96	2.1	10	8	stim_v05/2.png	GoAvo	2	stim_v01/AvoNeu.png	2	9	11	0	10	10	33	None	0		2017_Mai_24_1226	60.0057959674	cfc_SPP1665_Learning	1	13
12	0.5	5	6	3	stim_v01/WinPos.png	96	1.1	10	9	stim_v05/4.png	GoWin	1	stim_v01/WinNeu.png	2	9	10	0	11	11	11	3	1	0.616553495234	2017_Mai_24_1226	60.0057959674	cfc_SPP1665_Learning	1	13
12	1	5	6	3	stim_v01/WinPos.png	96	2.1	10	8	stim_v05/4.png	GoWin	1	stim_v01/WinNeu.png	2	9	10	0	12	12	1	3	1	0.399916932491	2017_Mai_24_1226	60.0057959674	cfc_SPP1665_Learning	1	13
16	1	5	8	None	stim_v01/AvoNeu.png	96	2.1	10	8	stim_v05/1.png	NoGoAvo	4	stim_v01/AvoNeg.png	2	7	14	0	13	13	65	None	1		2017_Mai_24_1226	60.0057959674	cfc_SPP1665_Learning	1	13
17	0.5	5	8	None	stim_v01/WinNeu.png	96	1.1	10	9	stim_v05/3.png	NoGoWin	3	stim_v01/WinPos.png	1	7	15	0	14	14	58	3	0	0.499910955977	2017_Mai_24_1226	60.0057959674	cfc_SPP1665_Learning	1	13
16	0.5	5	8	None	stim_v01/WinPos.png	160	1.1	11	10	stim_v05/3.png	NoGoWin	3	stim_v01/WinNeu.png	2	7	14	0	15	15	42	3	0	0.383249400538	2017_Mai_24_1226	60.0057959674	cfc_SPP1665_Learning	1	13
12	0.5	5	6	3	stim_v01/AvoNeu.png	96	1.1	10	9	stim_v05/2.png	GoAvo	2	stim_v01/AvoNeg.png	2	9	10	0	16	16	32	None	0		2017_Mai_24_1226	60.0057959674	cfc_SPP1665_Learning	1	13
16	1	5	8	None	stim_v01/AvoNeu.png	96	1.1	10	9	stim_v05/1.png	NoGoAvo	4	stim_v01/AvoNeg.png	2	7	14	0	17	17	66	None	1		2017_Mai_24_1226	60.0057959674	cfc_SPP1665_Learning	1	13
17	1	5	8	None	stim_v01/AvoNeg.png	160	1.1	11	10	stim_v05/1.png	NoGoAvo	4	stim_v01/AvoNeu.png	2	7	15	0	18	18	75	None	1		2017_Mai_24_1226	60.0057959674	cfc_SPP1665_Learning	1	13
16	1	5	8	None	stim_v01/WinPos.png	96	2.1	10	8	stim_v05/3.png	NoGoWin	3	stim_v01/WinNeu.png	1	7	14	0	19	19	49	3	0	0.483252781192	2017_Mai_24_1226	60.0057959674	cfc_SPP1665_Learning	1	13
12	1	5	6	3	stim_v01/WinPos.png	160	2.1	11	9	stim_v05/4.png	GoWin	1	stim_v01/WinNeu.png	1	9	10	0	20	20	0	3	1	0.44990564352	2017_Mai_24_1226	60.0057959674	cfc_SPP1665_Learning	1	13
17	0.5	5	8	None	stim_v01/AvoNeg.png	160	1.1	11	10	stim_v05/1.png	NoGoAvo	4	stim_v01/AvoNeu.png	1	7	15	0	21	21	74	3	0	0.583236843821	2017_Mai_24_1226	60.0057959674	cfc_SPP1665_Learning	1	13
16	1	5	8	None	stim_v01/WinPos.png	160	1.1	11	10	stim_v05/3.png	NoGoWin	3	stim_v01/WinNeu.png	1	7	14	0	22	22	40	None	1		2017_Mai_24_1226	60.0057959674	cfc_SPP1665_Learning	1	13
12	0.5	5	6	3	stim_v01/WinPos.png	160	1.1	11	10	stim_v05/4.png	GoWin	1	stim_v01/WinNeu.png	2	9	10	0	23	23	5	3	1	0.566577159816	2017_Mai_24_1226	60.0057959674	cfc_SPP1665_Learning	1	13
13	1	5	6	3	stim_v01/AvoNeg.png	160	1.1	11	10	stim_v05/2.png	GoAvo	2	stim_v01/AvoNeu.png	1	9	11	0	24	24	36	3	1	0.599880228242	2017_Mai_24_1226	60.0057959674	cfc_SPP1665_Learning	1	13
12	1	5	6	3	stim_v01/AvoNeu.png	160	2.1	11	9	stim_v05/2.png	GoAvo	2	stim_v01/AvoNeg.png	1	9	10	0	25	25	20	None	0		2017_Mai_24_1226	60.0057959674	cfc_SPP1665_Learning	1	13
12	0.5	5	6	3	stim_v01/WinPos.png	160	1.1	11	10	stim_v05/4.png	GoWin	1	stim_v01/WinNeu.png	2	9	10	0	26	26	2	3	1	0.549902383603	2017_Mai_24_1226	60.0057959674	cfc_SPP1665_Learning	1	13
16	0.5	5	8	None	stim_v01/AvoNeu.png	96	1.1	10	9	stim_v05/1.png	NoGoAvo	4	stim_v01/AvoNeg.png	2	7	14	0	27	27	69	None	1		2017_Mai_24_1226	60.0057959674	cfc_SPP1665_Learning	1	13
12	0.5	5	6	3	stim_v01/AvoNeu.png	160	1.1	11	10	stim_v05/2.png	GoAvo	2	stim_v01/AvoNeg.png	1	9	10	0	28	28	30	3	1	0.433254712995	2017_Mai_24_1226	60.0057959674	cfc_SPP1665_Learning	1	13
13	1	5	6	3	stim_v01/AvoNeg.png	96	2.1	10	8	stim_v05/2.png	GoAvo	2	stim_v01/AvoNeu.png	2	9	11	0	29	29	34	3	1	0.483247347997	2017_Mai_24_1226	60.0057959674	cfc_SPP1665_Learning	1	13
12	1	5	6	3	stim_v01/AvoNeu.png	160	1.1	11	10	stim_v05/2.png	GoAvo	2	stim_v01/AvoNeg.png	2	9	10	0	30	30	24	None	0		2017_Mai_24_1226	60.0057959674	cfc_SPP1665_Learning	1	13
17	1	5	8	None	stim_v01/AvoNeg.png	96	1.1	10	9	stim_v05/1.png	NoGoAvo	4	stim_v01/AvoNeu.png	2	7	15	0	31	31	76	None	1		2017_Mai_24_1226	60.0057959674	cfc_SPP1665_Learning	1	13
16	1	5	8	None	stim_v01/WinPos.png	96	1.1	10	9	stim_v05/3.png	NoGoWin	3	stim_v01/WinNeu.png	2	7	14	0	32	32	46	None	1		2017_Mai_24_1226	60.0057959674	cfc_SPP1665_Learning	1	13
17	0.5	5	8	None	stim_v01/AvoNeg.png	160	1.1	11	10	stim_v05/1.png	NoGoAvo	4	stim_v01/AvoNeu.png	1	7	15	0	33	33	78	None	1		2017_Mai_24_1226	60.0057959674	cfc_SPP1665_Learning	1	13
12	1	5	6	3	stim_v01/WinPos.png	160	1.1	11	10	stim_v05/4.png	GoWin	1	stim_v01/WinNeu.png	1	9	10	0	34	34	6	3	1	0.483230444725	2017_Mai_24_1226	60.0057959674	cfc_SPP1665_Learning	1	13
17	0.5	5	8	None	stim_v01/AvoNeg.png	96	1.1	10	9	stim_v05/1.png	NoGoAvo	4	stim_v01/AvoNeu.png	2	7	15	0	35	35	77	3	0	0.816559954699	2017_Mai_24_1226	60.0057959674	cfc_SPP1665_Learning	1	13
16	0.5	5	8	None	stim_v01/AvoNeu.png	96	2.1	10	8	stim_v05/1.png	NoGoAvo	4	stim_v01/AvoNeg.png	1	7	14	0	36	36	63	3	0	0.549897554097	2017_Mai_24_1226	60.0057959674	cfc_SPP1665_Learning	1	13
12	0.5	5	6	3	stim_v01/WinPos.png	160	2.1	11	9	stim_v05/4.png	GoWin	1	stim_v01/WinNeu.png	2	9	10	0	37	37	12	3	1	0.299917777655	2017_Mai_24_1226	60.0057959674	cfc_SPP1665_Learning	1	13
12	0.5	5	6	3	stim_v01/WinPos.png	160	2.1	11	9	stim_v05/4.png	GoWin	1	stim_v01/WinNeu.png	1	9	10	0	38	38	7	3	1	0.416585973664	2017_Mai_24_1226	60.0057959674	cfc_SPP1665_Learning	1	13
17	1	5	8	None	stim_v01/WinNeu.png	160	1.1	11	10	stim_v05/3.png	NoGoWin	3	stim_v01/WinPos.png	2	7	15	0	39	39	54	None	1		2017_Mai_24_1226	60.0057959674	cfc_SPP1665_Learning	1	13
17	0.5	5	8	None	stim_v01/WinNeu.png	96	1.1	10	9	stim_v05/3.png	NoGoWin	3	stim_v01/WinPos.png	1	7	15	0	40	40	59	3	0	0.449953334895	2017_Mai_24_1226	60.0057959674	cfc_SPP1665_Learning	1	13
12	1	5	6	3	stim_v01/AvoNeu.png	96	2.1	10	8	stim_v05/2.png	GoAvo	2	stim_v01/AvoNeg.png	2	9	10	0	41	41	31	3	1	0.416577220184	2017_Mai_24_1226	60.0057959674	cfc_SPP1665_Learning	1	13
16	1	5	8	None	stim_v01/WinPos.png	160	2.1	11	9	stim_v05/3.png	NoGoWin	3	stim_v01/WinNeu.png	1	7	14	0	42	42	52	None	1		2017_Mai_24_1226	60.0057959674	cfc_SPP1665_Learning	1	13
12	0.5	5	6	3	stim_v01/WinPos.png	160	2.1	11	9	stim_v05/4.png	GoWin	1	stim_v01/WinNeu.png	1	9	10	0	43	43	3	3	1	0.466588569524	2017_Mai_24_1226	60.0057959674	cfc_SPP1665_Learning	1	13
17	1	5	8	None	stim_v01/AvoNeg.png	160	2.1	11	9	stim_v05/1.png	NoGoAvo	4	stim_v01/AvoNeu.png	1	7	15	0	44	44	79	None	1		2017_Mai_24_1226	60.0057959674	cfc_SPP1665_Learning	1	13
13	1	5	6	3	stim_v01/WinNeu.png	160	2.1	11	9	stim_v05/4.png	GoWin	1	stim_v01/WinPos.png	1	9	11	0	45	45	15	3	1	0.316597685218	2017_Mai_24_1226	60.0057959674	cfc_SPP1665_Learning	1	13
16	1	5	8	None	stim_v01/WinPos.png	96	1.1	10	9	stim_v05/3.png	NoGoWin	3	stim_v01/WinNeu.png	2	7	14	0	46	46	47	None	1		2017_Mai_24_1226	60.0057959674	cfc_SPP1665_Learning	1	13
13	0.5	5	6	3	stim_v01/AvoNeg.png	160	2.1	11	9	stim_v05/2.png	GoAvo	2	stim_v01/AvoNeu.png	1	9	11	0	47	47	38	3	1	0.449922244948	2017_Mai_24_1226	60.0057959674	cfc_SPP1665_Learning	1	13
13	1	5	6	3	stim_v01/AvoNeg.png	96	2.1	10	8	stim_v05/2.png	GoAvo	2	stim_v01/AvoNeu.png	1	9	11	0	48	48	35	None	0		2017_Mai_24_1226	60.0057959674	cfc_SPP1665_Learning	1	13
12	0.5	5	6	3	stim_v01/WinPos.png	160	2.1	11	9	stim_v05/4.png	GoWin	1	stim_v01/WinNeu.png	2	9	10	0	49	49	10	3	1	0.433262862787	2017_Mai_24_1226	60.0057959674	cfc_SPP1665_Learning	1	13
16	1	5	8	None	stim_v01/AvoNeu.png	96	2.1	10	8	stim_v05/1.png	NoGoAvo	4	stim_v01/AvoNeg.png	2	7	14	0	50	50	70	3	0	0.549898459629	2017_Mai_24_1226	60.0057959674	cfc_SPP1665_Learning	1	13
12	0.5	5	6	3	stim_v01/AvoNeu.png	160	2.1	11	9	stim_v05/2.png	GoAvo	2	stim_v01/AvoNeg.png	1	9	10	0	51	51	27	None	0		2017_Mai_24_1226	60.0057959674	cfc_SPP1665_Learning	1	13
12	0.5	5	6	3	stim_v01/AvoNeu.png	160	2.1	11	9	stim_v05/2.png	GoAvo	2	stim_v01/AvoNeg.png	1	9	10	0	52	52	21	3	1	0.5998669471	2017_Mai_24_1226	60.0057959674	cfc_SPP1665_Learning	1	13
13	1	5	6	3	stim_v01/AvoNeg.png	160	1.1	11	10	stim_v05/2.png	GoAvo	2	stim_v01/AvoNeu.png	2	9	11	0	53	53	39	3	1	0.349924297488	2017_Mai_24_1226	60.0057959674	cfc_SPP1665_Learning	1	13
16	0.5	5	8	None	stim_v01/WinPos.png	96	1.1	10	9	stim_v05/3.png	NoGoWin	3	stim_v01/WinNeu.png	1	7	14	0	54	54	43	None	1		2017_Mai_24_1226	60.0057959674	cfc_SPP1665_Learning	1	13
12	1	5	6	3	stim_v01/WinPos.png	160	2.1	11	9	stim_v05/4.png	GoWin	1	stim_v01/WinNeu.png	1	9	10	0	55	55	8	3	1	0.39992417675	2017_Mai_24_1226	60.0057959674	cfc_SPP1665_Learning	1	13
16	1	5	8	None	stim_v01/WinPos.png	96	2.1	10	8	stim_v05/3.png	NoGoWin	3	stim_v01/WinNeu.png	1	7	14	0	56	56	41	None	1		2017_Mai_24_1226	60.0057959674	cfc_SPP1665_Learning	1	13
12	1	5	6	3	stim_v01/WinPos.png	96	1.1	10	9	stim_v05/4.png	GoWin	1	stim_v01/WinNeu.png	2	9	10	0	57	57	9	3	1	0.349912525566	2017_Mai_24_1226	60.0057959674	cfc_SPP1665_Learning	1	13
13	0.5	5	6	3	stim_v01/WinNeu.png	96	2.1	10	8	stim_v05/4.png	GoWin	1	stim_v01/WinPos.png	1	9	11	0	58	58	19	3	1	0.366601790298	2017_Mai_24_1226	60.0057959674	cfc_SPP1665_Learning	1	13
12	0.5	5	6	3	stim_v01/AvoNeu.png	96	1.1	10	9	stim_v05/2.png	GoAvo	2	stim_v01/AvoNeg.png	2	9	10	0	59	59	22	3	1	0.299927738511	2017_Mai_24_1226	60.0057959674	cfc_SPP1665_Learning	1	13
16	0.5	5	8	None	stim_v01/AvoNeu.png	160	2.1	11	9	stim_v05/1.png	NoGoAvo	4	stim_v01/AvoNeg.png	1	7	14	0	60	60	67	None	1		2017_Mai_24_1226	60.0057959674	cfc_SPP1665_Learning	1	13
16	0.5	5	8	None	stim_v01/AvoNeu.png	160	1.1	11	10	stim_v05/1.png	NoGoAvo	4	stim_v01/AvoNeg.png	1	7	14	0	61	61	68	None	1		2017_Mai_24_1226	60.0057959674	cfc_SPP1665_Learning	1	13
16	1	5	8	None	stim_v01/AvoNeu.png	96	1.1	10	9	stim_v05/1.png	NoGoAvo	4	stim_v01/AvoNeg.png	2	7	14	0	62	62	71	None	1		2017_Mai_24_1226	60.0057959674	cfc_SPP1665_Learning	1	13
16	0.5	5	8	None	stim_v01/AvoNeu.png	96	2.1	10	8	stim_v05/1.png	NoGoAvo	4	stim_v01/AvoNeg.png	1	7	14	0	63	63	64	None	1		2017_Mai_24_1226	60.0057959674	cfc_SPP1665_Learning	1	13
17	0.5	5	8	None	stim_v01/AvoNeg.png	96	2.1	10	8	stim_v05/1.png	NoGoAvo	4	stim_v01/AvoNeu.png	1	7	15	0	64	64	73	None	1		2017_Mai_24_1226	60.0057959674	cfc_SPP1665_Learning	1	13
17	0.5	5	8	None	stim_v01/WinNeu.png	160	1.1	11	10	stim_v05/3.png	NoGoWin	3	stim_v01/WinPos.png	1	7	15	0	65	65	56	None	1		2017_Mai_24_1226	60.0057959674	cfc_SPP1665_Learning	1	13
16	0.5	5	8	None	stim_v01/AvoNeu.png	160	1.1	11	10	stim_v05/1.png	NoGoAvo	4	stim_v01/AvoNeg.png	2	7	14	0	66	66	61	None	1		2017_Mai_24_1226	60.0057959674	cfc_SPP1665_Learning	1	13
12	0.5	5	6	3	stim_v01/AvoNeu.png	96	1.1	10	9	stim_v05/2.png	GoAvo	2	stim_v01/AvoNeg.png	1	9	10	0	67	67	28	3	1	0.583266726391	2017_Mai_24_1226	60.0057959674	cfc_SPP1665_Learning	1	13
13	1	5	6	3	stim_v01/WinNeu.png	96	1.1	10	9	stim_v05/4.png	GoWin	1	stim_v01/WinPos.png	1	9	11	0	68	68	13	3	1	0.383251211602	2017_Mai_24_1226	60.0057959674	cfc_SPP1665_Learning	1	13
16	1	5	8	None	stim_v01/AvoNeu.png	96	2.1	10	8	stim_v05/1.png	NoGoAvo	4	stim_v01/AvoNeg.png	1	7	14	0	69	69	72	None	1		2017_Mai_24_1226	60.0057959674	cfc_SPP1665_Learning	1	13
13	1	5	6	3	stim_v01/WinNeu.png	160	1.1	11	10	stim_v05/4.png	GoWin	1	stim_v01/WinPos.png	2	9	11	0	70	70	18	3	1	0.399933533919	2017_Mai_24_1226	60.0057959674	cfc_SPP1665_Learning	1	13
17	0.5	5	8	None	stim_v01/WinNeu.png	96	1.1	10	9	stim_v05/3.png	NoGoWin	3	stim_v01/WinPos.png	2	7	15	0	71	71	55	3	0	0.399925685971	2017_Mai_24_1226	60.0057959674	cfc_SPP1665_Learning	1	13
12	1	5	6	3	stim_v01/WinPos.png	160	1.1	11	10	stim_v05/4.png	GoWin	1	stim_v01/WinNeu.png	1	9	10	0	72	72	4	3	1	0.399929911789	2017_Mai_24_1226	60.0057959674	cfc_SPP1665_Learning	1	13
16	1	5	8	None	stim_v01/AvoNeu.png	96	1.1	10	9	stim_v05/1.png	NoGoAvo	4	stim_v01/AvoNeg.png	2	7	14	0	73	73	62	None	1		2017_Mai_24_1226	60.0057959674	cfc_SPP1665_Learning	1	13
17	0.5	5	8	None	stim_v01/WinNeu.png	160	2.1	11	9	stim_v05/3.png	NoGoWin	3	stim_v01/WinPos.png	2	7	15	0	74	74	53	3	0	0.699884212585	2017_Mai_24_1226	60.0057959674	cfc_SPP1665_Learning	1	13
16	1	5	8	None	stim_v01/WinPos.png	160	2.1	11	9	stim_v05/3.png	NoGoWin	3	stim_v01/WinNeu.png	2	7	14	0	75	75	51	3	0	0.416606499067	2017_Mai_24_1226	60.0057959674	cfc_SPP1665_Learning	1	13
16	0.5	5	8	None	stim_v01/WinPos.png	96	2.1	10	8	stim_v05/3.png	NoGoWin	3	stim_v01/WinNeu.png	1	7	14	0	76	76	48	None	1		2017_Mai_24_1226	60.0057959674	cfc_SPP1665_Learning	1	13
16	0.5	5	8	None	stim_v01/WinPos.png	160	2.1	11	9	stim_v05/3.png	NoGoWin	3	stim_v01/WinNeu.png	1	7	14	0	77	77	50	None	1		2017_Mai_24_1226	60.0057959674	cfc_SPP1665_Learning	1	13
16	1	5	8	None	stim_v01/WinPos.png	160	2.1	11	9	stim_v05/3.png	NoGoWin	3	stim_v01/WinNeu.png	2	7	14	0	78	78	45	None	1		2017_Mai_24_1226	60.0057959674	cfc_SPP1665_Learning	1	13
13	0.5	5	6	3	stim_v01/WinNeu.png	160	2.1	11	9	stim_v05/4.png	GoWin	1	stim_v01/WinPos.png	2	9	11	0	79	79	14	3	1	0.466621470536	2017_Mai_24_1226	60.0057959674	cfc_SPP1665_Learning	1	13
