# Supplementary material for: θ-γ Cross-Frequency Transcranial Alternating Current Stimulation over the Trough Impairs Cognitive Control
Source: eNeuro. 2020 Sep 4;7(5):ENEURO.0126-20.2020. doi: 10.1523/ENEURO.0126-20.2020 (PMC7540931; doi:10.1523/ENEURO.0126-20.2020)
Supplement: Extended Data 1 — contains all materials, pseudonymized raw data and analysis scripts used in this study that are freely available at our repository. Download Extended Data 1, ZIP file. [file enu-eN-NWR-0126-20-s02.zip › 2020_cfc_tacs-master/data/raw/1_learning/s_trng/P_14_S_1_cfc_SPP1665_Learning_2017_Feb_08_1238.csv]

icFbackMarker	blineStop	circleMarker	cRespMarker	cResponse	cFback	trigStimulator	preCueStop	portStop	preCueStart	cue	cType	cueMarker	icFback	prepRespStop	icRespMarker	cFbackMarker	trials.thisRepN	trials.thisTrialN	trials.thisN	trials.thisIndex	buttonBox_Response.keys	buttonBox_Response.corr	buttonBox_Response.rt	date	frameRate	expName	session	participant
																								2017_Feb_08_1238	60.0054337983	cfc_SPP1665_Learning	1	14
12	0.5	5	6	3	stim_v01/AvoNeu.png	96	1.1	10	9	stim_v05/3.png	GoAvo	2	stim_v01/AvoNeg.png	2	9	10	0	0	0	29	3	1	0.299972229769	2017_Feb_08_1238	60.0054337983	cfc_SPP1665_Learning	1	14
12	0.5	5	6	3	stim_v01/AvoNeu.png	160	2.1	11	9	stim_v05/3.png	GoAvo	2	stim_v01/AvoNeg.png	1	9	10	0	1	1	25	3	1	0.716577017115	2017_Feb_08_1238	60.0054337983	cfc_SPP1665_Learning	1	14
12	0.5	5	6	3	stim_v01/WinPos.png	96	1.1	10	9	stim_v05/2.png	GoWin	1	stim_v01/WinNeu.png	2	9	10	0	2	2	6	3	1	0.23326903921	2017_Feb_08_1238	60.0054337983	cfc_SPP1665_Learning	1	14
17	0.5	5	8	None	stim_v01/WinNeu.png	160	2.1	11	9	stim_v05/1.png	NoGoWin	3	stim_v01/WinPos.png	2	7	15	0	3	3	59	3	0	0.266610220652	2017_Feb_08_1238	60.0054337983	cfc_SPP1665_Learning	1	14
12	0.5	5	6	3	stim_v01/AvoNeu.png	96	2.1	10	8	stim_v05/3.png	GoAvo	2	stim_v01/AvoNeg.png	1	9	10	0	4	4	20	3	1	0.283265115156	2017_Feb_08_1238	60.0054337983	cfc_SPP1665_Learning	1	14
13	1	5	6	3	stim_v01/WinNeu.png	96	2.1	10	8	stim_v05/2.png	GoWin	1	stim_v01/WinPos.png	2	9	11	0	5	5	14	3	1	0.283290772435	2017_Feb_08_1238	60.0054337983	cfc_SPP1665_Learning	1	14
17	0.5	5	8	None	stim_v01/AvoNeg.png	160	2.1	11	9	stim_v05/4.png	NoGoAvo	4	stim_v01/AvoNeu.png	2	7	15	0	6	6	75	3	0	0.366612333605	2017_Feb_08_1238	60.0054337983	cfc_SPP1665_Learning	1	14
16	1	5	8	None	stim_v01/AvoNeu.png	96	2.1	10	8	stim_v05/4.png	NoGoAvo	4	stim_v01/AvoNeg.png	2	7	14	0	7	7	71	3	0	0.333265417006	2017_Feb_08_1238	60.0054337983	cfc_SPP1665_Learning	1	14
17	0.5	5	8	None	stim_v01/WinNeu.png	160	2.1	11	9	stim_v05/1.png	NoGoWin	3	stim_v01/WinPos.png	1	7	15	0	8	8	56	3	0	0.383255757795	2017_Feb_08_1238	60.0054337983	cfc_SPP1665_Learning	1	14
16	0.5	5	8	None	stim_v01/AvoNeu.png	96	1.1	10	9	stim_v05/4.png	NoGoAvo	4	stim_v01/AvoNeg.png	1	7	14	0	9	9	67	None	1		2017_Feb_08_1238	60.0054337983	cfc_SPP1665_Learning	1	14
16	1	5	8	None	stim_v01/WinPos.png	160	2.1	11	9	stim_v05/1.png	NoGoWin	3	stim_v01/WinNeu.png	1	7	14	0	10	10	51	3	0	0.266619879863	2017_Feb_08_1238	60.0054337983	cfc_SPP1665_Learning	1	14
12	1	5	6	3	stim_v01/AvoNeu.png	96	2.1	10	8	stim_v05/3.png	GoAvo	2	stim_v01/AvoNeg.png	2	9	10	0	11	11	31	None	0		2017_Feb_08_1238	60.0054337983	cfc_SPP1665_Learning	1	14
17	1	5	8	None	stim_v01/WinNeu.png	96	1.1	10	9	stim_v05/1.png	NoGoWin	3	stim_v01/WinPos.png	2	7	15	0	12	12	57	3	0	0.449930574421	2017_Feb_08_1238	60.0054337983	cfc_SPP1665_Learning	1	14
17	0.5	5	8	None	stim_v01/AvoNeg.png	160	1.1	11	10	stim_v05/4.png	NoGoAvo	4	stim_v01/AvoNeu.png	1	7	15	0	13	13	77	3	0	0.28327688732	2017_Feb_08_1238	60.0054337983	cfc_SPP1665_Learning	1	14
16	1	5	8	None	stim_v01/WinPos.png	160	1.1	11	10	stim_v05/1.png	NoGoWin	3	stim_v01/WinNeu.png	2	7	14	0	14	14	46	3	0	0.283267831809	2017_Feb_08_1238	60.0054337983	cfc_SPP1665_Learning	1	14
17	1	5	8	None	stim_v01/AvoNeg.png	160	1.1	11	10	stim_v05/4.png	NoGoAvo	4	stim_v01/AvoNeu.png	2	7	15	0	15	15	78	3	0	0.283265718856	2017_Feb_08_1238	60.0054337983	cfc_SPP1665_Learning	1	14
16	0.5	5	8	None	stim_v01/WinPos.png	96	2.1	10	8	stim_v05/1.png	NoGoWin	3	stim_v01/WinNeu.png	1	7	14	0	16	16	40	3	0	0.649917293006	2017_Feb_08_1238	60.0054337983	cfc_SPP1665_Learning	1	14
16	1	5	8	None	stim_v01/WinPos.png	160	2.1	11	9	stim_v05/1.png	NoGoWin	3	stim_v01/WinNeu.png	2	7	14	0	17	17	43	3	0	0.333269642911	2017_Feb_08_1238	60.0054337983	cfc_SPP1665_Learning	1	14
12	1	5	6	3	stim_v01/AvoNeu.png	96	2.1	10	8	stim_v05/3.png	GoAvo	2	stim_v01/AvoNeg.png	1	9	10	0	18	18	24	3	1	0.566624407619	2017_Feb_08_1238	60.0054337983	cfc_SPP1665_Learning	1	14
12	1	5	6	3	stim_v01/AvoNeu.png	96	2.1	10	8	stim_v05/3.png	GoAvo	2	stim_v01/AvoNeg.png	2	9	10	0	19	19	27	3	1	0.249949892843	2017_Feb_08_1238	60.0054337983	cfc_SPP1665_Learning	1	14
12	1	5	6	3	stim_v01/WinPos.png	96	2.1	10	8	stim_v05/2.png	GoWin	1	stim_v01/WinNeu.png	2	9	10	0	20	20	5	3	1	0.249931178122	2017_Feb_08_1238	60.0054337983	cfc_SPP1665_Learning	1	14
17	0.5	5	8	None	stim_v01/AvoNeg.png	160	2.1	11	9	stim_v05/4.png	NoGoAvo	4	stim_v01/AvoNeu.png	2	7	15	0	21	21	73	3	0	0.316597542938	2017_Feb_08_1238	60.0054337983	cfc_SPP1665_Learning	1	14
12	1	5	6	3	stim_v01/AvoNeu.png	96	2.1	10	8	stim_v05/3.png	GoAvo	2	stim_v01/AvoNeg.png	1	9	10	0	22	22	28	3	1	0.349932687373	2017_Feb_08_1238	60.0054337983	cfc_SPP1665_Learning	1	14
17	1	5	8	None	stim_v01/WinNeu.png	160	2.1	11	9	stim_v05/1.png	NoGoWin	3	stim_v01/WinPos.png	1	7	15	0	23	23	54	None	1		2017_Feb_08_1238	60.0054337983	cfc_SPP1665_Learning	1	14
16	1	5	8	None	stim_v01/AvoNeu.png	96	2.1	10	8	stim_v05/4.png	NoGoAvo	4	stim_v01/AvoNeg.png	1	7	14	0	24	24	61	3	0	0.266612635455	2017_Feb_08_1238	60.0054337983	cfc_SPP1665_Learning	1	14
12	0.5	5	6	3	stim_v01/WinPos.png	160	1.1	11	10	stim_v05/2.png	GoWin	1	stim_v01/WinNeu.png	1	9	10	0	25	25	12	3	1	0.266592109632	2017_Feb_08_1238	60.0054337983	cfc_SPP1665_Learning	1	14
12	0.5	5	6	3	stim_v01/WinPos.png	160	1.1	11	10	stim_v05/2.png	GoWin	1	stim_v01/WinNeu.png	2	9	10	0	26	26	7	3	1	0.24992061336	2017_Feb_08_1238	60.0054337983	cfc_SPP1665_Learning	1	14
13	1	5	6	3	stim_v01/AvoNeg.png	96	2.1	10	8	stim_v05/3.png	GoAvo	2	stim_v01/AvoNeu.png	1	9	11	0	27	27	36	3	1	0.683246702285	2017_Feb_08_1238	60.0054337983	cfc_SPP1665_Learning	1	14
16	0.5	5	8	None	stim_v01/AvoNeu.png	96	2.1	10	8	stim_v05/4.png	NoGoAvo	4	stim_v01/AvoNeg.png	1	7	14	0	28	28	64	3	0	0.483256663346	2017_Feb_08_1238	60.0054337983	cfc_SPP1665_Learning	1	14
12	1	5	6	3	stim_v01/WinPos.png	160	2.1	11	9	stim_v05/2.png	GoWin	1	stim_v01/WinNeu.png	1	9	10	0	29	29	3	None	0		2017_Feb_08_1238	60.0054337983	cfc_SPP1665_Learning	1	14
16	0.5	5	8	None	stim_v01/AvoNeu.png	96	2.1	10	8	stim_v05/4.png	NoGoAvo	4	stim_v01/AvoNeg.png	1	7	14	0	30	30	69	None	1		2017_Feb_08_1238	60.0054337983	cfc_SPP1665_Learning	1	14
13	1	5	6	3	stim_v01/WinNeu.png	160	2.1	11	9	stim_v05/2.png	GoWin	1	stim_v01/WinPos.png	2	9	11	0	31	31	13	3	1	0.233282622476	2017_Feb_08_1238	60.0054337983	cfc_SPP1665_Learning	1	14
17	0.5	5	8	None	stim_v01/WinNeu.png	160	1.1	11	10	stim_v05/1.png	NoGoWin	3	stim_v01/WinPos.png	1	7	15	0	32	32	58	None	1		2017_Feb_08_1238	60.0054337983	cfc_SPP1665_Learning	1	14
12	0.5	5	6	3	stim_v01/WinPos.png	96	1.1	10	9	stim_v05/2.png	GoWin	1	stim_v01/WinNeu.png	1	9	10	0	33	33	1	3	1	0.233276585469	2017_Feb_08_1238	60.0054337983	cfc_SPP1665_Learning	1	14
12	1	5	6	3	stim_v01/AvoNeu.png	96	2.1	10	8	stim_v05/3.png	GoAvo	2	stim_v01/AvoNeg.png	2	9	10	0	34	34	32	None	0		2017_Feb_08_1238	60.0054337983	cfc_SPP1665_Learning	1	14
12	1	5	6	3	stim_v01/WinPos.png	160	1.1	11	10	stim_v05/2.png	GoWin	1	stim_v01/WinNeu.png	1	9	10	0	35	35	2	3	1	0.216592109632	2017_Feb_08_1238	60.0054337983	cfc_SPP1665_Learning	1	14
13	1	5	6	3	stim_v01/AvoNeg.png	96	1.1	10	9	stim_v05/3.png	GoAvo	2	stim_v01/AvoNeu.png	2	9	11	0	36	36	38	3	1	0.283268133659	2017_Feb_08_1238	60.0054337983	cfc_SPP1665_Learning	1	14
12	0.5	5	6	3	stim_v01/AvoNeu.png	96	2.1	10	8	stim_v05/3.png	GoAvo	2	stim_v01/AvoNeg.png	2	9	10	0	37	37	22	None	0		2017_Feb_08_1238	60.0054337983	cfc_SPP1665_Learning	1	14
16	0.5	5	8	None	stim_v01/WinPos.png	160	1.1	11	10	stim_v05/1.png	NoGoWin	3	stim_v01/WinNeu.png	2	7	14	0	38	38	50	None	1		2017_Feb_08_1238	60.0054337983	cfc_SPP1665_Learning	1	14
12	1	5	6	3	stim_v01/AvoNeu.png	160	2.1	11	9	stim_v05/3.png	GoAvo	2	stim_v01/AvoNeg.png	1	9	10	0	39	39	26	3	1	0.283267831809	2017_Feb_08_1238	60.0054337983	cfc_SPP1665_Learning	1	14
16	1	5	8	None	stim_v01/AvoNeu.png	160	1.1	11	10	stim_v05/4.png	NoGoAvo	4	stim_v01/AvoNeg.png	2	7	14	0	40	40	63	None	1		2017_Feb_08_1238	60.0054337983	cfc_SPP1665_Learning	1	14
12	0.5	5	6	3	stim_v01/WinPos.png	160	2.1	11	9	stim_v05/2.png	GoWin	1	stim_v01/WinNeu.png	1	9	10	0	41	41	11	3	1	0.716574904162	2017_Feb_08_1238	60.0054337983	cfc_SPP1665_Learning	1	14
12	1	5	6	3	stim_v01/WinPos.png	96	1.1	10	9	stim_v05/2.png	GoWin	1	stim_v01/WinNeu.png	2	9	10	0	42	42	10	3	1	0.26659905219	2017_Feb_08_1238	60.0054337983	cfc_SPP1665_Learning	1	14
13	1	5	6	3	stim_v01/AvoNeg.png	96	1.1	10	9	stim_v05/3.png	GoAvo	2	stim_v01/AvoNeu.png	1	9	11	0	43	43	39	3	1	0.283267228108	2017_Feb_08_1238	60.0054337983	cfc_SPP1665_Learning	1	14
13	1	5	6	3	stim_v01/AvoNeg.png	160	1.1	11	10	stim_v05/3.png	GoAvo	2	stim_v01/AvoNeu.png	2	9	11	0	44	44	34	None	0		2017_Feb_08_1238	60.0054337983	cfc_SPP1665_Learning	1	14
16	0.5	5	8	None	stim_v01/WinPos.png	160	2.1	11	9	stim_v05/1.png	NoGoWin	3	stim_v01/WinNeu.png	1	7	14	0	45	45	42	None	1		2017_Feb_08_1238	60.0054337983	cfc_SPP1665_Learning	1	14
16	1	5	8	None	stim_v01/WinPos.png	160	1.1	11	10	stim_v05/1.png	NoGoWin	3	stim_v01/WinNeu.png	1	7	14	0	46	46	52	None	1		2017_Feb_08_1238	60.0054337983	cfc_SPP1665_Learning	1	14
17	1	5	8	None	stim_v01/WinNeu.png	96	1.1	10	9	stim_v05/1.png	NoGoWin	3	stim_v01/WinPos.png	1	7	15	0	47	47	53	None	1		2017_Feb_08_1238	60.0054337983	cfc_SPP1665_Learning	1	14
16	0.5	5	8	None	stim_v01/AvoNeu.png	160	2.1	11	9	stim_v05/4.png	NoGoAvo	4	stim_v01/AvoNeg.png	2	7	14	0	48	48	68	None	1		2017_Feb_08_1238	60.0054337983	cfc_SPP1665_Learning	1	14
16	1	5	8	None	stim_v01/WinPos.png	160	2.1	11	9	stim_v05/1.png	NoGoWin	3	stim_v01/WinNeu.png	2	7	14	0	49	49	41	None	1		2017_Feb_08_1238	60.0054337983	cfc_SPP1665_Learning	1	14
16	1	5	8	None	stim_v01/AvoNeu.png	160	1.1	11	10	stim_v05/4.png	NoGoAvo	4	stim_v01/AvoNeg.png	2	7	14	0	50	50	70	None	1		2017_Feb_08_1238	60.0054337983	cfc_SPP1665_Learning	1	14
16	0.5	5	8	None	stim_v01/AvoNeu.png	96	1.1	10	9	stim_v05/4.png	NoGoAvo	4	stim_v01/AvoNeg.png	2	7	14	0	51	51	62	None	1		2017_Feb_08_1238	60.0054337983	cfc_SPP1665_Learning	1	14
16	1	5	8	None	stim_v01/AvoNeu.png	96	2.1	10	8	stim_v05/4.png	NoGoAvo	4	stim_v01/AvoNeg.png	1	7	14	0	52	52	72	None	1		2017_Feb_08_1238	60.0054337983	cfc_SPP1665_Learning	1	14
17	0.5	5	8	None	stim_v01/WinNeu.png	96	1.1	10	9	stim_v05/1.png	NoGoWin	3	stim_v01/WinPos.png	2	7	15	0	53	53	55	None	1		2017_Feb_08_1238	60.0054337983	cfc_SPP1665_Learning	1	14
13	1	5	6	3	stim_v01/WinNeu.png	160	2.1	11	9	stim_v05/2.png	GoWin	1	stim_v01/WinPos.png	2	9	11	0	54	54	16	3	1	0.183278094721	2017_Feb_08_1238	60.0054337983	cfc_SPP1665_Learning	1	14
12	1	5	6	3	stim_v01/AvoNeu.png	160	2.1	11	9	stim_v05/3.png	GoAvo	2	stim_v01/AvoNeg.png	2	9	10	0	55	55	21	3	1	0.233270850312	2017_Feb_08_1238	60.0054337983	cfc_SPP1665_Learning	1	14
12	0.5	5	6	3	stim_v01/WinPos.png	96	2.1	10	8	stim_v05/2.png	GoWin	1	stim_v01/WinNeu.png	1	9	10	0	56	56	9	3	1	0.216601768843	2017_Feb_08_1238	60.0054337983	cfc_SPP1665_Learning	1	14
13	0.5	5	6	3	stim_v01/WinNeu.png	96	2.1	10	8	stim_v05/2.png	GoWin	1	stim_v01/WinPos.png	1	9	11	0	57	57	18	3	1	0.249932385523	2017_Feb_08_1238	60.0054337983	cfc_SPP1665_Learning	1	14
16	0.5	5	8	None	stim_v01/WinPos.png	96	1.1	10	9	stim_v05/1.png	NoGoWin	3	stim_v01/WinNeu.png	2	7	14	0	58	58	45	None	1		2017_Feb_08_1238	60.0054337983	cfc_SPP1665_Learning	1	14
13	1	5	6	3	stim_v01/WinNeu.png	96	2.1	10	8	stim_v05/2.png	GoWin	1	stim_v01/WinPos.png	2	9	11	0	59	59	15	3	1	0.283272661415	2017_Feb_08_1238	60.0054337983	cfc_SPP1665_Learning	1	14
13	0.5	5	6	3	stim_v01/AvoNeg.png	96	1.1	10	9	stim_v05/3.png	GoAvo	2	stim_v01/AvoNeu.png	1	9	11	0	60	60	33	3	1	0.316602372543	2017_Feb_08_1238	60.0054337983	cfc_SPP1665_Learning	1	14
12	1	5	6	3	stim_v01/WinPos.png	96	1.1	10	9	stim_v05/2.png	GoWin	1	stim_v01/WinNeu.png	1	9	10	0	61	61	8	3	1	0.31659935404	2017_Feb_08_1238	60.0054337983	cfc_SPP1665_Learning	1	14
17	1	5	8	None	stim_v01/AvoNeg.png	96	2.1	10	8	stim_v05/4.png	NoGoAvo	4	stim_v01/AvoNeu.png	1	7	15	0	62	62	79	None	1		2017_Feb_08_1238	60.0054337983	cfc_SPP1665_Learning	1	14
16	0.5	5	8	None	stim_v01/WinPos.png	96	1.1	10	9	stim_v05/1.png	NoGoWin	3	stim_v01/WinNeu.png	1	7	14	0	63	63	44	None	1		2017_Feb_08_1238	60.0054337983	cfc_SPP1665_Learning	1	14
13	1	5	6	3	stim_v01/WinNeu.png	160	2.1	11	9	stim_v05/2.png	GoWin	1	stim_v01/WinPos.png	2	9	11	0	64	64	19	3	1	0.266604183646	2017_Feb_08_1238	60.0054337983	cfc_SPP1665_Learning	1	14
17	0.5	5	8	None	stim_v01/AvoNeg.png	96	1.1	10	9	stim_v05/4.png	NoGoAvo	4	stim_v01/AvoNeu.png	1	7	15	0	65	65	76	None	1		2017_Feb_08_1238	60.0054337983	cfc_SPP1665_Learning	1	14
12	0.5	5	6	3	stim_v01/WinPos.png	160	1.1	11	10	stim_v05/2.png	GoWin	1	stim_v01/WinNeu.png	1	9	10	0	66	66	4	3	1	0.249946874339	2017_Feb_08_1238	60.0054337983	cfc_SPP1665_Learning	1	14
12	0.5	5	6	3	stim_v01/WinPos.png	96	1.1	10	9	stim_v05/2.png	GoWin	1	stim_v01/WinNeu.png	2	9	10	0	67	67	0	3	1	0.233240665279	2017_Feb_08_1238	60.0054337983	cfc_SPP1665_Learning	1	14
13	0.5	5	6	3	stim_v01/WinNeu.png	160	2.1	11	9	stim_v05/2.png	GoWin	1	stim_v01/WinPos.png	1	9	11	0	68	68	17	3	1	0.233289565034	2017_Feb_08_1238	60.0054337983	cfc_SPP1665_Learning	1	14
13	0.5	5	6	3	stim_v01/AvoNeg.png	160	1.1	11	10	stim_v05/3.png	GoAvo	2	stim_v01/AvoNeu.png	1	9	11	0	69	69	35	3	1	0.23326903921	2017_Feb_08_1238	60.0054337983	cfc_SPP1665_Learning	1	14
16	0.5	5	8	None	stim_v01/AvoNeu.png	160	1.1	11	10	stim_v05/4.png	NoGoAvo	4	stim_v01/AvoNeg.png	1	7	14	0	70	70	60	None	1		2017_Feb_08_1238	60.0054337983	cfc_SPP1665_Learning	1	14
16	0.5	5	8	None	stim_v01/AvoNeu.png	160	1.1	11	10	stim_v05/4.png	NoGoAvo	4	stim_v01/AvoNeg.png	2	7	14	0	71	71	66	None	1		2017_Feb_08_1238	60.0054337983	cfc_SPP1665_Learning	1	14
12	0.5	5	6	3	stim_v01/AvoNeu.png	160	1.1	11	10	stim_v05/3.png	GoAvo	2	stim_v01/AvoNeg.png	2	9	10	0	72	72	30	3	1	0.266593015183	2017_Feb_08_1238	60.0054337983	cfc_SPP1665_Learning	1	14
16	1	5	8	None	stim_v01/AvoNeu.png	96	1.1	10	9	stim_v05/4.png	NoGoAvo	4	stim_v01/AvoNeg.png	1	7	14	0	73	73	65	None	1		2017_Feb_08_1238	60.0054337983	cfc_SPP1665_Learning	1	14
13	1	5	6	3	stim_v01/AvoNeg.png	96	1.1	10	9	stim_v05/3.png	GoAvo	2	stim_v01/AvoNeu.png	2	9	11	0	74	74	37	3	1	0.249937215129	2017_Feb_08_1238	60.0054337983	cfc_SPP1665_Learning	1	14
16	0.5	5	8	None	stim_v01/WinPos.png	96	1.1	10	9	stim_v05/1.png	NoGoWin	3	stim_v01/WinNeu.png	2	7	14	0	75	75	49	None	1		2017_Feb_08_1238	60.0054337983	cfc_SPP1665_Learning	1	14
16	1	5	8	None	stim_v01/WinPos.png	160	1.1	11	10	stim_v05/1.png	NoGoWin	3	stim_v01/WinNeu.png	1	7	14	0	76	76	48	None	1		2017_Feb_08_1238	60.0054337983	cfc_SPP1665_Learning	1	14
17	1	5	8	None	stim_v01/AvoNeg.png	160	1.1	11	10	stim_v05/4.png	NoGoAvo	4	stim_v01/AvoNeu.png	2	7	15	0	77	77	74	None	1		2017_Feb_08_1238	60.0054337983	cfc_SPP1665_Learning	1	14
16	0.5	5	8	None	stim_v01/WinPos.png	160	2.1	11	9	stim_v05/1.png	NoGoWin	3	stim_v01/WinNeu.png	1	7	14	0	78	78	47	None	1		2017_Feb_08_1238	60.0054337983	cfc_SPP1665_Learning	1	14
12	0.5	5	6	3	stim_v01/AvoNeu.png	160	1.1	11	10	stim_v05/3.png	GoAvo	2	stim_v01/AvoNeg.png	2	9	10	0	79	79	23	3	1	0.249942950285	2017_Feb_08_1238	60.0054337983	cfc_SPP1665_Learning	1	14
