# Supplementary material for: θ-γ Cross-Frequency Transcranial Alternating Current Stimulation over the Trough Impairs Cognitive Control
Source: eNeuro. 2020 Sep 4;7(5):ENEURO.0126-20.2020. doi: 10.1523/ENEURO.0126-20.2020 (PMC7540931; doi:10.1523/ENEURO.0126-20.2020)
Supplement: Extended Data 1 — contains all materials, pseudonymized raw data and analysis scripts used in this study that are freely available at our repository. Download Extended Data 1, ZIP file. [file enu-eN-NWR-0126-20-s02.zip › 2020_cfc_tacs-master/data/raw/1_learning/s_trng/P_15_S_1_cfc_SPP1665_Learning_2017_Jun_02_1157.csv]

icFbackMarker	blineStop	circleMarker	cRespMarker	cResponse	cFback	trigStimulator	preCueStop	portStop	preCueStart	cue	cType	cueMarker	icFback	prepRespStop	icRespMarker	cFbackMarker	trials.thisRepN	trials.thisTrialN	trials.thisN	trials.thisIndex	buttonBox_Response.keys	buttonBox_Response.corr	buttonBox_Response.rt	date	frameRate	expName	session	participant
																								2017_Jun_02_1157	60.0005614437	cfc_SPP1665_Learning	1	15
13	1	5	6	3	stim_v01/WinNeu.png	160	1.1	11	10	stim_v04/2.png	GoWin	1	stim_v01/WinPos.png	2	9	11	0	0	0	14	3	1	0.383300346311	2017_Jun_02_1157	60.0005614437	cfc_SPP1665_Learning	1	15
12	1	5	6	3	stim_v01/AvoNeu.png	96	2.1	10	8	stim_v04/1.png	GoAvo	2	stim_v01/AvoNeg.png	1	9	10	0	1	1	31	3	1	0.749905445922	2017_Jun_02_1157	60.0005614437	cfc_SPP1665_Learning	1	15
12	0.5	5	6	3	stim_v01/WinPos.png	160	1.1	11	10	stim_v04/2.png	GoWin	1	stim_v01/WinNeu.png	2	9	10	0	2	2	1	None	0		2017_Jun_02_1157	60.0005614437	cfc_SPP1665_Learning	1	15
12	0.5	5	6	3	stim_v01/WinPos.png	96	1.1	10	9	stim_v04/2.png	GoWin	1	stim_v01/WinNeu.png	1	9	10	0	3	3	9	3	1	0.233276153145	2017_Jun_02_1157	60.0005614437	cfc_SPP1665_Learning	1	15
13	1	5	6	3	stim_v01/WinNeu.png	160	2.1	11	9	stim_v04/2.png	GoWin	1	stim_v01/WinPos.png	1	9	11	0	4	4	18	None	0		2017_Jun_02_1157	60.0005614437	cfc_SPP1665_Learning	1	15
17	1	5	8	None	stim_v01/WinNeu.png	96	2.1	10	8	stim_v04/3.png	NoGoWin	3	stim_v01/WinPos.png	2	7	15	0	5	5	55	3	0	0.2999575299	2017_Jun_02_1157	60.0005614437	cfc_SPP1665_Learning	1	15
12	1	5	6	3	stim_v01/WinPos.png	96	1.1	10	9	stim_v04/2.png	GoWin	1	stim_v01/WinNeu.png	1	9	10	0	6	6	4	None	0		2017_Jun_02_1157	60.0005614437	cfc_SPP1665_Learning	1	15
17	1	5	8	None	stim_v01/WinNeu.png	160	1.1	11	10	stim_v04/3.png	NoGoWin	3	stim_v01/WinPos.png	1	7	15	0	7	7	58	3	0	0.433293117037	2017_Jun_02_1157	60.0005614437	cfc_SPP1665_Learning	1	15
16	1	5	8	None	stim_v01/AvoNeu.png	96	1.1	10	9	stim_v04/4.png	NoGoAvo	4	stim_v01/AvoNeg.png	1	7	14	0	8	8	70	None	1		2017_Jun_02_1157	60.0005614437	cfc_SPP1665_Learning	1	15
17	0.5	5	8	None	stim_v01/AvoNeg.png	96	2.1	10	8	stim_v04/4.png	NoGoAvo	4	stim_v01/AvoNeu.png	2	7	15	0	9	9	73	None	1		2017_Jun_02_1157	60.0005614437	cfc_SPP1665_Learning	1	15
12	0.5	5	6	3	stim_v01/AvoNeu.png	96	1.1	10	9	stim_v04/1.png	GoAvo	2	stim_v01/AvoNeg.png	1	9	10	0	10	10	22	None	0		2017_Jun_02_1157	60.0005614437	cfc_SPP1665_Learning	1	15
12	1	5	6	3	stim_v01/AvoNeu.png	96	2.1	10	8	stim_v04/1.png	GoAvo	2	stim_v01/AvoNeg.png	2	9	10	0	11	11	28	3	1	0.366603892217	2017_Jun_02_1157	60.0005614437	cfc_SPP1665_Learning	1	15
16	0.5	5	8	None	stim_v01/WinPos.png	96	1.1	10	9	stim_v04/3.png	NoGoWin	3	stim_v01/WinNeu.png	1	7	14	0	12	12	51	3	0	0.466575850481	2017_Jun_02_1157	60.0005614437	cfc_SPP1665_Learning	1	15
16	1	5	8	None	stim_v01/AvoNeu.png	160	2.1	11	9	stim_v04/4.png	NoGoAvo	4	stim_v01/AvoNeg.png	1	7	14	0	13	13	65	None	1		2017_Jun_02_1157	60.0005614437	cfc_SPP1665_Learning	1	15
16	1	5	8	None	stim_v01/AvoNeu.png	160	2.1	11	9	stim_v04/4.png	NoGoAvo	4	stim_v01/AvoNeg.png	1	7	14	0	14	14	68	None	1		2017_Jun_02_1157	60.0005614437	cfc_SPP1665_Learning	1	15
17	0.5	5	8	None	stim_v01/AvoNeg.png	96	1.1	10	9	stim_v04/4.png	NoGoAvo	4	stim_v01/AvoNeu.png	2	7	15	0	15	15	74	None	1		2017_Jun_02_1157	60.0005614437	cfc_SPP1665_Learning	1	15
17	0.5	5	8	None	stim_v01/AvoNeg.png	96	1.1	10	9	stim_v04/4.png	NoGoAvo	4	stim_v01/AvoNeu.png	2	7	15	0	16	16	78	3	0	0.299984696275	2017_Jun_02_1157	60.0005614437	cfc_SPP1665_Learning	1	15
12	1	5	6	3	stim_v01/AvoNeu.png	96	1.1	10	9	stim_v04/1.png	GoAvo	2	stim_v01/AvoNeg.png	1	9	10	0	17	17	24	None	0		2017_Jun_02_1157	60.0005614437	cfc_SPP1665_Learning	1	15
16	0.5	5	8	None	stim_v01/WinPos.png	160	1.1	11	10	stim_v04/3.png	NoGoWin	3	stim_v01/WinNeu.png	1	7	14	0	18	18	50	3	0	0.349930076769	2017_Jun_02_1157	60.0005614437	cfc_SPP1665_Learning	1	15
16	1	5	8	None	stim_v01/WinPos.png	96	1.1	10	9	stim_v04/3.png	NoGoWin	3	stim_v01/WinNeu.png	2	7	14	0	19	19	42	None	1		2017_Jun_02_1157	60.0005614437	cfc_SPP1665_Learning	1	15
13	0.5	5	6	3	stim_v01/AvoNeg.png	160	2.1	11	9	stim_v04/1.png	GoAvo	2	stim_v01/AvoNeu.png	2	9	11	0	20	20	39	3	1	0.93316075642	2017_Jun_02_1157	60.0005614437	cfc_SPP1665_Learning	1	15
12	0.5	5	6	3	stim_v01/AvoNeu.png	160	1.1	11	10	stim_v04/1.png	GoAvo	2	stim_v01/AvoNeg.png	2	9	10	0	21	21	29	None	0		2017_Jun_02_1157	60.0005614437	cfc_SPP1665_Learning	1	15
16	1	5	8	None	stim_v01/WinPos.png	96	2.1	10	8	stim_v04/3.png	NoGoWin	3	stim_v01/WinNeu.png	2	7	14	0	22	22	44	3	0	0.566595500826	2017_Jun_02_1157	60.0005614437	cfc_SPP1665_Learning	1	15
12	1	5	6	3	stim_v01/WinPos.png	96	2.1	10	8	stim_v04/2.png	GoWin	1	stim_v01/WinNeu.png	2	9	10	0	23	23	8	3	1	0.333255657624	2017_Jun_02_1157	60.0005614437	cfc_SPP1665_Learning	1	15
13	0.5	5	6	3	stim_v01/WinNeu.png	160	1.1	11	10	stim_v04/2.png	GoWin	1	stim_v01/WinPos.png	2	9	11	0	24	24	19	3	1	0.349910456609	2017_Jun_02_1157	60.0005614437	cfc_SPP1665_Learning	1	15
16	0.5	5	8	None	stim_v01/WinPos.png	96	2.1	10	8	stim_v04/3.png	NoGoWin	3	stim_v01/WinNeu.png	2	7	14	0	25	25	46	None	1		2017_Jun_02_1157	60.0005614437	cfc_SPP1665_Learning	1	15
16	0.5	5	8	None	stim_v01/WinPos.png	160	1.1	11	10	stim_v04/3.png	NoGoWin	3	stim_v01/WinNeu.png	2	7	14	0	26	26	40	3	0	0.333243281831	2017_Jun_02_1157	60.0005614437	cfc_SPP1665_Learning	1	15
16	1	5	8	None	stim_v01/WinPos.png	96	1.1	10	9	stim_v04/3.png	NoGoWin	3	stim_v01/WinNeu.png	1	7	14	0	27	27	48	None	1		2017_Jun_02_1157	60.0005614437	cfc_SPP1665_Learning	1	15
16	0.5	5	8	None	stim_v01/WinPos.png	160	2.1	11	9	stim_v04/3.png	NoGoWin	3	stim_v01/WinNeu.png	1	7	14	0	28	28	47	None	1		2017_Jun_02_1157	60.0005614437	cfc_SPP1665_Learning	1	15
16	1	5	8	None	stim_v01/AvoNeu.png	96	1.1	10	9	stim_v04/4.png	NoGoAvo	4	stim_v01/AvoNeg.png	2	7	14	0	29	29	66	3	0	0.733235856355	2017_Jun_02_1157	60.0005614437	cfc_SPP1665_Learning	1	15
13	1	5	6	3	stim_v01/AvoNeg.png	160	1.1	11	10	stim_v04/1.png	GoAvo	2	stim_v01/AvoNeu.png	2	9	11	0	30	30	37	None	0		2017_Jun_02_1157	60.0005614437	cfc_SPP1665_Learning	1	15
12	0.5	5	6	3	stim_v01/AvoNeu.png	160	2.1	11	9	stim_v04/1.png	GoAvo	2	stim_v01/AvoNeg.png	1	9	10	0	31	31	27	3	1	0.233273134658	2017_Jun_02_1157	60.0005614437	cfc_SPP1665_Learning	1	15
12	1	5	6	3	stim_v01/AvoNeu.png	96	1.1	10	9	stim_v04/1.png	GoAvo	2	stim_v01/AvoNeg.png	2	9	10	0	32	32	20	None	0		2017_Jun_02_1157	60.0005614437	cfc_SPP1665_Learning	1	15
12	0.5	5	6	3	stim_v01/AvoNeu.png	160	1.1	11	10	stim_v04/1.png	GoAvo	2	stim_v01/AvoNeg.png	2	9	10	0	33	33	30	3	1	0.283270433114	2017_Jun_02_1157	60.0005614437	cfc_SPP1665_Learning	1	15
12	0.5	5	6	3	stim_v01/WinPos.png	160	1.1	11	10	stim_v04/2.png	GoWin	1	stim_v01/WinNeu.png	1	9	10	0	34	34	5	None	0		2017_Jun_02_1157	60.0005614437	cfc_SPP1665_Learning	1	15
17	1	5	8	None	stim_v01/WinNeu.png	96	2.1	10	8	stim_v04/3.png	NoGoWin	3	stim_v01/WinPos.png	1	7	15	0	35	35	54	None	1		2017_Jun_02_1157	60.0005614437	cfc_SPP1665_Learning	1	15
12	0.5	5	6	3	stim_v01/WinPos.png	96	2.1	10	8	stim_v04/2.png	GoWin	1	stim_v01/WinNeu.png	2	9	10	0	36	36	2	3	1	0.249933970616	2017_Jun_02_1157	60.0005614437	cfc_SPP1665_Learning	1	15
12	1	5	6	3	stim_v01/AvoNeu.png	96	1.1	10	9	stim_v04/1.png	GoAvo	2	stim_v01/AvoNeg.png	1	9	10	0	37	37	25	None	0		2017_Jun_02_1157	60.0005614437	cfc_SPP1665_Learning	1	15
16	1	5	8	None	stim_v01/AvoNeu.png	160	1.1	11	10	stim_v04/4.png	NoGoAvo	4	stim_v01/AvoNeg.png	2	7	14	0	38	38	60	3	0	0.316602367882	2017_Jun_02_1157	60.0005614437	cfc_SPP1665_Learning	1	15
12	0.5	5	6	3	stim_v01/WinPos.png	96	2.1	10	8	stim_v04/2.png	GoWin	1	stim_v01/WinNeu.png	1	9	10	0	39	39	6	3	1	0.86656087879	2017_Jun_02_1157	60.0005614437	cfc_SPP1665_Learning	1	15
12	0.5	5	6	3	stim_v01/AvoNeu.png	96	2.1	10	8	stim_v04/1.png	GoAvo	2	stim_v01/AvoNeg.png	1	9	10	0	40	40	26	3	1	0.21660384694	2017_Jun_02_1157	60.0005614437	cfc_SPP1665_Learning	1	15
12	1	5	6	3	stim_v01/AvoNeu.png	160	2.1	11	9	stim_v04/1.png	GoAvo	2	stim_v01/AvoNeg.png	1	9	10	0	41	41	32	3	1	0.233261664411	2017_Jun_02_1157	60.0005614437	cfc_SPP1665_Learning	1	15
16	0.5	5	8	None	stim_v01/AvoNeu.png	96	1.1	10	9	stim_v04/4.png	NoGoAvo	4	stim_v01/AvoNeg.png	2	7	14	0	42	42	72	None	1		2017_Jun_02_1157	60.0005614437	cfc_SPP1665_Learning	1	15
12	0.5	5	6	3	stim_v01/AvoNeu.png	160	2.1	11	9	stim_v04/1.png	GoAvo	2	stim_v01/AvoNeg.png	1	9	10	0	43	43	23	3	1	0.283259566563	2017_Jun_02_1157	60.0005614437	cfc_SPP1665_Learning	1	15
17	1	5	8	None	stim_v01/AvoNeg.png	96	1.1	10	9	stim_v04/4.png	NoGoAvo	4	stim_v01/AvoNeu.png	2	7	15	0	44	44	77	None	1		2017_Jun_02_1157	60.0005614437	cfc_SPP1665_Learning	1	15
17	1	5	8	None	stim_v01/WinNeu.png	160	2.1	11	9	stim_v04/3.png	NoGoWin	3	stim_v01/WinPos.png	2	7	15	0	45	45	56	3	0	0.366598157093	2017_Jun_02_1157	60.0005614437	cfc_SPP1665_Learning	1	15
16	1	5	8	None	stim_v01/WinPos.png	160	1.1	11	10	stim_v04/3.png	NoGoWin	3	stim_v01/WinNeu.png	1	7	14	0	46	46	52	3	0	0.283242059344	2017_Jun_02_1157	60.0005614437	cfc_SPP1665_Learning	1	15
13	1	5	6	3	stim_v01/WinNeu.png	160	2.1	11	9	stim_v04/2.png	GoWin	1	stim_v01/WinPos.png	2	9	11	0	47	47	13	3	1	0.233266493989	2017_Jun_02_1157	60.0005614437	cfc_SPP1665_Learning	1	15
12	0.5	5	6	3	stim_v01/AvoNeu.png	96	1.1	10	9	stim_v04/1.png	GoAvo	2	stim_v01/AvoNeg.png	2	9	10	0	48	48	21	None	0		2017_Jun_02_1157	60.0005614437	cfc_SPP1665_Learning	1	15
13	0.5	5	6	3	stim_v01/WinNeu.png	160	2.1	11	9	stim_v04/2.png	GoWin	1	stim_v01/WinPos.png	2	9	11	0	49	49	17	None	0		2017_Jun_02_1157	60.0005614437	cfc_SPP1665_Learning	1	15
16	0.5	5	8	None	stim_v01/AvoNeu.png	96	2.1	10	8	stim_v04/4.png	NoGoAvo	4	stim_v01/AvoNeg.png	2	7	14	0	50	50	62	3	0	0.366600873731	2017_Jun_02_1157	60.0005614437	cfc_SPP1665_Learning	1	15
12	1	5	6	3	stim_v01/WinPos.png	96	1.1	10	9	stim_v04/2.png	GoWin	1	stim_v01/WinNeu.png	1	9	10	0	51	51	7	3	1	0.316590293937	2017_Jun_02_1157	60.0005614437	cfc_SPP1665_Learning	1	15
16	1	5	8	None	stim_v01/AvoNeu.png	96	1.1	10	9	stim_v04/4.png	NoGoAvo	4	stim_v01/AvoNeg.png	1	7	14	0	52	52	69	None	1		2017_Jun_02_1157	60.0005614437	cfc_SPP1665_Learning	1	15
16	0.5	5	8	None	stim_v01/WinPos.png	160	2.1	11	9	stim_v04/3.png	NoGoWin	3	stim_v01/WinNeu.png	2	7	14	0	53	53	49	3	0	0.283301825369	2017_Jun_02_1157	60.0005614437	cfc_SPP1665_Learning	1	15
16	0.5	5	8	None	stim_v01/AvoNeu.png	160	2.1	11	9	stim_v04/4.png	NoGoAvo	4	stim_v01/AvoNeg.png	1	7	14	0	54	54	71	3	0	0.299930363525	2017_Jun_02_1157	60.0005614437	cfc_SPP1665_Learning	1	15
17	0.5	5	8	None	stim_v01/WinNeu.png	160	2.1	11	9	stim_v04/3.png	NoGoWin	3	stim_v01/WinPos.png	1	7	15	0	55	55	53	None	1		2017_Jun_02_1157	60.0005614437	cfc_SPP1665_Learning	1	15
16	1	5	8	None	stim_v01/WinPos.png	160	1.1	11	10	stim_v04/3.png	NoGoWin	3	stim_v01/WinNeu.png	1	7	14	0	56	56	45	3	0	0.216611091306	2017_Jun_02_1157	60.0005614437	cfc_SPP1665_Learning	1	15
16	0.5	5	8	None	stim_v01/WinPos.png	160	1.1	11	10	stim_v04/3.png	NoGoWin	3	stim_v01/WinNeu.png	1	7	14	0	57	57	43	None	1		2017_Jun_02_1157	60.0005614437	cfc_SPP1665_Learning	1	15
17	0.5	5	8	None	stim_v01/WinNeu.png	160	1.1	11	10	stim_v04/3.png	NoGoWin	3	stim_v01/WinPos.png	1	7	15	0	58	58	57	3	0	0.34993430265	2017_Jun_02_1157	60.0005614437	cfc_SPP1665_Learning	1	15
13	1	5	6	3	stim_v01/AvoNeg.png	96	1.1	10	9	stim_v04/1.png	GoAvo	2	stim_v01/AvoNeu.png	1	9	11	0	59	59	34	3	1	0.249933366919	2017_Jun_02_1157	60.0005614437	cfc_SPP1665_Learning	1	15
16	0.5	5	8	None	stim_v01/AvoNeu.png	160	2.1	11	9	stim_v04/4.png	NoGoAvo	4	stim_v01/AvoNeg.png	2	7	14	0	60	60	61	3	0	0.316596330909	2017_Jun_02_1157	60.0005614437	cfc_SPP1665_Learning	1	15
16	0.5	5	8	None	stim_v01/AvoNeu.png	96	2.1	10	8	stim_v04/4.png	NoGoAvo	4	stim_v01/AvoNeg.png	1	7	14	0	61	61	64	None	1		2017_Jun_02_1157	60.0005614437	cfc_SPP1665_Learning	1	15
17	0.5	5	8	None	stim_v01/AvoNeg.png	160	1.1	11	10	stim_v04/4.png	NoGoAvo	4	stim_v01/AvoNeu.png	2	7	15	0	62	62	75	3	0	0.316634363835	2017_Jun_02_1157	60.0005614437	cfc_SPP1665_Learning	1	15
17	1	5	8	None	stim_v01/WinNeu.png	160	2.1	11	9	stim_v04/3.png	NoGoWin	3	stim_v01/WinPos.png	2	7	15	0	63	63	59	None	1		2017_Jun_02_1157	60.0005614437	cfc_SPP1665_Learning	1	15
13	1	5	6	3	stim_v01/AvoNeg.png	160	1.1	11	10	stim_v04/1.png	GoAvo	2	stim_v01/AvoNeu.png	2	9	11	0	64	64	33	None	0		2017_Jun_02_1157	60.0005614437	cfc_SPP1665_Learning	1	15
16	1	5	8	None	stim_v01/AvoNeu.png	96	1.1	10	9	stim_v04/4.png	NoGoAvo	4	stim_v01/AvoNeg.png	1	7	14	0	65	65	67	3	0	0.566585539822	2017_Jun_02_1157	60.0005614437	cfc_SPP1665_Learning	1	15
16	1	5	8	None	stim_v01/WinPos.png	96	2.1	10	8	stim_v04/3.png	NoGoWin	3	stim_v01/WinNeu.png	1	7	14	0	66	66	41	3	0	0.966562418218	2017_Jun_02_1157	60.0005614437	cfc_SPP1665_Learning	1	15
17	0.5	5	8	None	stim_v01/AvoNeg.png	96	2.1	10	8	stim_v04/4.png	NoGoAvo	4	stim_v01/AvoNeu.png	2	7	15	0	67	67	76	None	1		2017_Jun_02_1157	60.0005614437	cfc_SPP1665_Learning	1	15
17	0.5	5	8	None	stim_v01/AvoNeg.png	160	1.1	11	10	stim_v04/4.png	NoGoAvo	4	stim_v01/AvoNeu.png	1	7	15	0	68	68	79	3	0	0.316596934607	2017_Jun_02_1157	60.0005614437	cfc_SPP1665_Learning	1	15
13	0.5	5	6	3	stim_v01/AvoNeg.png	160	2.1	11	9	stim_v04/1.png	GoAvo	2	stim_v01/AvoNeu.png	2	9	11	0	69	69	38	None	0		2017_Jun_02_1157	60.0005614437	cfc_SPP1665_Learning	1	15
16	0.5	5	8	None	stim_v01/AvoNeu.png	160	2.1	11	9	stim_v04/4.png	NoGoAvo	4	stim_v01/AvoNeg.png	2	7	14	0	70	70	63	3	0	0.333264411233	2017_Jun_02_1157	60.0005614437	cfc_SPP1665_Learning	1	15
13	0.5	5	6	3	stim_v01/WinNeu.png	160	1.1	11	10	stim_v04/2.png	GoWin	1	stim_v01/WinPos.png	1	9	11	0	71	71	16	3	1	0.349897477119	2017_Jun_02_1157	60.0005614437	cfc_SPP1665_Learning	1	15
12	1	5	6	3	stim_v01/WinPos.png	96	2.1	10	8	stim_v04/2.png	GoWin	1	stim_v01/WinNeu.png	1	9	10	0	72	72	10	None	0		2017_Jun_02_1157	60.0005614437	cfc_SPP1665_Learning	1	15
12	1	5	6	3	stim_v01/WinPos.png	96	2.1	10	8	stim_v04/2.png	GoWin	1	stim_v01/WinNeu.png	1	9	10	0	73	73	11	3	1	0.283250812954	2017_Jun_02_1157	60.0005614437	cfc_SPP1665_Learning	1	15
12	0.5	5	6	3	stim_v01/WinPos.png	160	2.1	11	9	stim_v04/2.png	GoWin	1	stim_v01/WinNeu.png	1	9	10	0	74	74	3	3	1	0.216619241219	2017_Jun_02_1157	60.0005614437	cfc_SPP1665_Learning	1	15
13	1	5	6	3	stim_v01/WinNeu.png	96	2.1	10	8	stim_v04/2.png	GoWin	1	stim_v01/WinPos.png	2	9	11	0	75	75	15	3	1	0.333259581656	2017_Jun_02_1157	60.0005614437	cfc_SPP1665_Learning	1	15
13	1	5	6	3	stim_v01/AvoNeg.png	160	1.1	11	10	stim_v04/1.png	GoAvo	2	stim_v01/AvoNeu.png	2	9	11	0	76	76	36	None	0		2017_Jun_02_1157	60.0005614437	cfc_SPP1665_Learning	1	15
12	1	5	6	3	stim_v01/WinPos.png	160	2.1	11	9	stim_v04/2.png	GoWin	1	stim_v01/WinNeu.png	2	9	10	0	77	77	12	3	1	0.233271323567	2017_Jun_02_1157	60.0005614437	cfc_SPP1665_Learning	1	15
12	1	5	6	3	stim_v01/WinPos.png	96	2.1	10	8	stim_v04/2.png	GoWin	1	stim_v01/WinNeu.png	1	9	10	0	78	78	0	None	0		2017_Jun_02_1157	60.0005614437	cfc_SPP1665_Learning	1	15
13	0.5	5	6	3	stim_v01/AvoNeg.png	96	2.1	10	8	stim_v04/1.png	GoAvo	2	stim_v01/AvoNeu.png	2	9	11	0	79	79	35	None	0		2017_Jun_02_1157	60.0005614437	cfc_SPP1665_Learning	1	15
