# Supplementary material for: θ-γ Cross-Frequency Transcranial Alternating Current Stimulation over the Trough Impairs Cognitive Control
Source: eNeuro. 2020 Sep 4;7(5):ENEURO.0126-20.2020. doi: 10.1523/ENEURO.0126-20.2020 (PMC7540931; doi:10.1523/ENEURO.0126-20.2020)
Supplement: Extended Data 1 — contains all materials, pseudonymized raw data and analysis scripts used in this study that are freely available at our repository. Download Extended Data 1, ZIP file. [file enu-eN-NWR-0126-20-s02.zip › 2020_cfc_tacs-master/data/raw/1_learning/s_trng/P_16_S_1_cfc_SPP1665_Learning_2017_Feb_03_0910.csv]

icFbackMarker	blineStop	circleMarker	cRespMarker	cResponse	cFback	trigStimulator	preCueStop	portStop	preCueStart	cue	cType	cueMarker	icFback	prepRespStop	icRespMarker	cFbackMarker	trials.thisRepN	trials.thisTrialN	trials.thisN	trials.thisIndex	buttonBox_Response.keys	buttonBox_Response.corr	buttonBox_Response.rt	date	frameRate	expName	session	participant
																								2017_Feb_03_0910	60.0231475	SPP1665_Learning	1	24
12	0.5	5	6	3	stim_v01/AvoNeu.png	160	2.1	11	9	stim_v04/3.png	GoAvo	2	stim_v01/AvoNeg.png	1	9	10	0	0	0	27	3	1	0.233182393536	2017_Feb_03_0910	60.0231475	SPP1665_Learning	1	24
17	1	5	8	None	stim_v01/WinNeu.png	160	1.1	11	10	stim_v04/1.png	NoGoWin	3	stim_v01/WinPos.png	1	7	15	0	1	1	53	3	0	0.266508470148	2017_Feb_03_0910	60.0231475	SPP1665_Learning	1	24
13	1	5	6	3	stim_v01/AvoNeg.png	160	2.1	11	9	stim_v04/3.png	GoAvo	2	stim_v01/AvoNeu.png	1	9	11	0	2	2	35	3	1	0.266490432013	2017_Feb_03_0910	60.0231475	SPP1665_Learning	1	24
13	0.5	5	6	3	stim_v01/AvoNeg.png	160	2.1	11	9	stim_v04/3.png	GoAvo	2	stim_v01/AvoNeu.png	2	9	11	0	3	3	39	None	0		2017_Feb_03_0910	60.0231475	SPP1665_Learning	1	24
12	1	5	6	3	stim_v01/AvoNeu.png	160	2.1	11	9	stim_v04/3.png	GoAvo	2	stim_v01/AvoNeg.png	1	9	10	0	4	4	26	None	0		2017_Feb_03_0910	60.0231475	SPP1665_Learning	1	24
17	1	5	8	None	stim_v01/AvoNeg.png	96	2.1	10	8	stim_v04/2.png	NoGoAvo	4	stim_v01/AvoNeu.png	1	7	15	0	5	5	78	None	1		2017_Feb_03_0910	60.0231475	SPP1665_Learning	1	24
16	1	5	8	None	stim_v01/WinPos.png	96	2.1	10	8	stim_v04/1.png	NoGoWin	3	stim_v01/WinNeu.png	1	7	14	0	6	6	50	3	0	0.266542680405	2017_Feb_03_0910	60.0231475	SPP1665_Learning	1	24
12	0.5	5	6	3	stim_v01/WinPos.png	96	1.1	10	9	stim_v04/4.png	GoWin	1	stim_v01/WinNeu.png	2	9	10	0	7	7	6	None	0		2017_Feb_03_0910	60.0231475	SPP1665_Learning	1	24
12	1	5	6	3	stim_v01/WinPos.png	96	1.1	10	9	stim_v04/4.png	GoWin	1	stim_v01/WinNeu.png	2	9	10	0	8	8	2	3	1	0.399857249931	2017_Feb_03_0910	60.0231475	SPP1665_Learning	1	24
17	1	5	8	None	stim_v01/AvoNeg.png	96	1.1	10	9	stim_v04/2.png	NoGoAvo	4	stim_v01/AvoNeu.png	2	7	15	0	9	9	79	3	0	0.849550446133	2017_Feb_03_0910	60.0231475	SPP1665_Learning	1	24
16	0.5	5	8	None	stim_v01/WinPos.png	160	1.1	11	10	stim_v04/1.png	NoGoWin	3	stim_v01/WinNeu.png	2	7	14	0	10	10	48	None	1		2017_Feb_03_0910	60.0231475	SPP1665_Learning	1	24
16	0.5	5	8	None	stim_v01/WinPos.png	160	2.1	11	9	stim_v04/1.png	NoGoWin	3	stim_v01/WinNeu.png	1	7	14	0	11	11	47	None	1		2017_Feb_03_0910	60.0231475	SPP1665_Learning	1	24
16	1	5	8	None	stim_v01/WinPos.png	160	2.1	11	9	stim_v04/1.png	NoGoWin	3	stim_v01/WinNeu.png	2	7	14	0	12	12	44	None	1		2017_Feb_03_0910	60.0231475	SPP1665_Learning	1	24
17	0.5	5	8	None	stim_v01/WinNeu.png	160	1.1	11	10	stim_v04/1.png	NoGoWin	3	stim_v01/WinPos.png	1	7	15	0	13	13	58	None	1		2017_Feb_03_0910	60.0231475	SPP1665_Learning	1	24
12	0.5	5	6	3	stim_v01/WinPos.png	96	2.1	10	8	stim_v04/4.png	GoWin	1	stim_v01/WinNeu.png	1	9	10	0	14	14	5	3	1	0.26651002516	2017_Feb_03_0910	60.0231475	SPP1665_Learning	1	24
13	0.5	5	6	3	stim_v01/WinNeu.png	160	2.1	11	9	stim_v04/4.png	GoWin	1	stim_v01/WinPos.png	1	9	11	0	15	15	16	3	1	0.549728028463	2017_Feb_03_0910	60.0231475	SPP1665_Learning	1	24
16	0.5	5	8	None	stim_v01/WinPos.png	96	2.1	10	8	stim_v04/1.png	NoGoWin	3	stim_v01/WinNeu.png	1	7	14	0	16	16	45	None	1		2017_Feb_03_0910	60.0231475	SPP1665_Learning	1	24
12	0.5	5	6	3	stim_v01/AvoNeu.png	160	1.1	11	10	stim_v04/3.png	GoAvo	2	stim_v01/AvoNeg.png	1	9	10	0	17	17	20	None	0		2017_Feb_03_0910	60.0231475	SPP1665_Learning	1	24
12	1	5	6	3	stim_v01/WinPos.png	160	2.1	11	9	stim_v04/4.png	GoWin	1	stim_v01/WinNeu.png	2	9	10	0	18	18	8	3	1	0.266545790428	2017_Feb_03_0910	60.0231475	SPP1665_Learning	1	24
12	0.5	5	6	3	stim_v01/WinPos.png	96	2.1	10	8	stim_v04/4.png	GoWin	1	stim_v01/WinNeu.png	1	9	10	0	19	19	0	3	1	0.266495408051	2017_Feb_03_0910	60.0231475	SPP1665_Learning	1	24
12	0.5	5	6	3	stim_v01/WinPos.png	160	1.1	11	10	stim_v04/4.png	GoWin	1	stim_v01/WinNeu.png	1	9	10	0	20	20	7	3	1	0.249830659232	2017_Feb_03_0910	60.0231475	SPP1665_Learning	1	24
16	1	5	8	None	stim_v01/AvoNeu.png	96	1.1	10	9	stim_v04/2.png	NoGoAvo	4	stim_v01/AvoNeg.png	1	7	14	0	21	21	61	None	1		2017_Feb_03_0910	60.0231475	SPP1665_Learning	1	24
12	1	5	6	3	stim_v01/AvoNeu.png	96	1.1	10	9	stim_v04/3.png	GoAvo	2	stim_v01/AvoNeg.png	2	9	10	0	22	22	22	3	1	0.266494164041	2017_Feb_03_0910	60.0231475	SPP1665_Learning	1	24
16	0.5	5	8	None	stim_v01/AvoNeu.png	160	1.1	11	10	stim_v04/2.png	NoGoAvo	4	stim_v01/AvoNeg.png	1	7	14	0	23	23	69	None	1		2017_Feb_03_0910	60.0231475	SPP1665_Learning	1	24
16	1	5	8	None	stim_v01/WinPos.png	96	1.1	10	9	stim_v04/1.png	NoGoWin	3	stim_v01/WinNeu.png	2	7	14	0	24	24	40	None	1		2017_Feb_03_0910	60.0231475	SPP1665_Learning	1	24
17	0.5	5	8	None	stim_v01/AvoNeg.png	160	2.1	11	9	stim_v04/2.png	NoGoAvo	4	stim_v01/AvoNeu.png	2	7	15	0	25	25	74	None	1		2017_Feb_03_0910	60.0231475	SPP1665_Learning	1	24
17	0.5	5	8	None	stim_v01/WinNeu.png	96	1.1	10	9	stim_v04/1.png	NoGoWin	3	stim_v01/WinPos.png	2	7	15	0	26	26	56	None	1		2017_Feb_03_0910	60.0231475	SPP1665_Learning	1	24
16	0.5	5	8	None	stim_v01/AvoNeu.png	96	2.1	10	8	stim_v04/2.png	NoGoAvo	4	stim_v01/AvoNeg.png	1	7	14	0	27	27	71	None	1		2017_Feb_03_0910	60.0231475	SPP1665_Learning	1	24
16	0.5	5	8	None	stim_v01/AvoNeu.png	160	2.1	11	9	stim_v04/2.png	NoGoAvo	4	stim_v01/AvoNeg.png	2	7	14	0	28	28	70	None	1		2017_Feb_03_0910	60.0231475	SPP1665_Learning	1	24
13	0.5	5	6	3	stim_v01/WinNeu.png	160	2.1	11	9	stim_v04/4.png	GoWin	1	stim_v01/WinPos.png	1	9	11	0	29	29	13	3	1	0.266539259379	2017_Feb_03_0910	60.0231475	SPP1665_Learning	1	24
16	0.5	5	8	None	stim_v01/WinPos.png	160	1.1	11	10	stim_v04/1.png	NoGoWin	3	stim_v01/WinNeu.png	1	7	14	0	30	30	41	None	1		2017_Feb_03_0910	60.0231475	SPP1665_Learning	1	24
16	1	5	8	None	stim_v01/WinPos.png	160	2.1	11	9	stim_v04/1.png	NoGoWin	3	stim_v01/WinNeu.png	1	7	14	0	31	31	46	None	1		2017_Feb_03_0910	60.0231475	SPP1665_Learning	1	24
16	1	5	8	None	stim_v01/WinPos.png	160	1.1	11	10	stim_v04/1.png	NoGoWin	3	stim_v01/WinNeu.png	2	7	14	0	32	32	42	None	1		2017_Feb_03_0910	60.0231475	SPP1665_Learning	1	24
16	1	5	8	None	stim_v01/AvoNeu.png	160	1.1	11	10	stim_v04/2.png	NoGoAvo	4	stim_v01/AvoNeg.png	1	7	14	0	33	33	72	None	1		2017_Feb_03_0910	60.0231475	SPP1665_Learning	1	24
16	0.5	5	8	None	stim_v01/AvoNeu.png	160	1.1	11	10	stim_v04/2.png	NoGoAvo	4	stim_v01/AvoNeg.png	1	7	14	0	34	34	68	None	1		2017_Feb_03_0910	60.0231475	SPP1665_Learning	1	24
17	1	5	8	None	stim_v01/WinNeu.png	160	1.1	11	10	stim_v04/1.png	NoGoWin	3	stim_v01/WinPos.png	2	7	15	0	35	35	59	None	1		2017_Feb_03_0910	60.0231475	SPP1665_Learning	1	24
13	0.5	5	6	3	stim_v01/WinNeu.png	160	1.1	11	10	stim_v04/4.png	GoWin	1	stim_v01/WinPos.png	2	9	11	0	36	36	18	3	1	0.399832991749	2017_Feb_03_0910	60.0231475	SPP1665_Learning	1	24
12	0.5	5	6	3	stim_v01/WinPos.png	160	2.1	11	9	stim_v04/4.png	GoWin	1	stim_v01/WinNeu.png	1	9	10	0	37	37	3	3	1	0.566379715184	2017_Feb_03_0910	60.0231475	SPP1665_Learning	1	24
16	0.5	5	8	None	stim_v01/AvoNeu.png	96	1.1	10	9	stim_v04/2.png	NoGoAvo	4	stim_v01/AvoNeg.png	1	7	14	0	38	38	60	None	1		2017_Feb_03_0910	60.0231475	SPP1665_Learning	1	24
12	1	5	6	3	stim_v01/WinPos.png	160	1.1	11	10	stim_v04/4.png	GoWin	1	stim_v01/WinNeu.png	2	9	10	0	39	39	11	3	1	0.299836101772	2017_Feb_03_0910	60.0231475	SPP1665_Learning	1	24
13	1	5	6	3	stim_v01/AvoNeg.png	96	2.1	10	8	stim_v04/3.png	GoAvo	2	stim_v01/AvoNeu.png	2	9	11	0	40	40	33	3	1	0.299822106667	2017_Feb_03_0910	60.0231475	SPP1665_Learning	1	24
12	0.5	5	6	3	stim_v01/AvoNeu.png	96	2.1	10	8	stim_v04/3.png	GoAvo	2	stim_v01/AvoNeg.png	2	9	10	0	41	41	31	3	1	0.366510336162	2017_Feb_03_0910	60.0231475	SPP1665_Learning	1	24
12	0.5	5	6	3	stim_v01/AvoNeu.png	96	2.1	10	8	stim_v04/3.png	GoAvo	2	stim_v01/AvoNeg.png	2	9	10	0	42	42	29	3	1	0.433086293816	2017_Feb_03_0910	60.0231475	SPP1665_Learning	1	24
13	1	5	6	3	stim_v01/AvoNeg.png	96	1.1	10	9	stim_v04/3.png	GoAvo	2	stim_v01/AvoNeu.png	2	9	11	0	43	43	37	3	1	0.399735337018	2017_Feb_03_0910	60.0231475	SPP1665_Learning	1	24
13	0.5	5	6	3	stim_v01/WinNeu.png	96	1.1	10	9	stim_v04/4.png	GoWin	1	stim_v01/WinPos.png	1	9	11	0	44	44	15	3	1	0.283155180832	2017_Feb_03_0910	60.0231475	SPP1665_Learning	1	24
12	1	5	6	3	stim_v01/AvoNeu.png	160	1.1	11	10	stim_v04/3.png	GoAvo	2	stim_v01/AvoNeg.png	1	9	10	0	45	45	21	3	1	0.249840922309	2017_Feb_03_0910	60.0231475	SPP1665_Learning	1	24
17	1	5	8	None	stim_v01/WinNeu.png	160	2.1	11	9	stim_v04/1.png	NoGoWin	3	stim_v01/WinPos.png	1	7	15	0	46	46	57	None	1		2017_Feb_03_0910	60.0231475	SPP1665_Learning	1	24
17	1	5	8	None	stim_v01/WinNeu.png	96	2.1	10	8	stim_v04/1.png	NoGoWin	3	stim_v01/WinPos.png	2	7	15	0	47	47	55	None	1		2017_Feb_03_0910	60.0231475	SPP1665_Learning	1	24
17	1	5	8	None	stim_v01/AvoNeg.png	160	2.1	11	9	stim_v04/2.png	NoGoAvo	4	stim_v01/AvoNeu.png	2	7	15	0	48	48	73	None	1		2017_Feb_03_0910	60.0231475	SPP1665_Learning	1	24
16	1	5	8	None	stim_v01/WinPos.png	160	2.1	11	9	stim_v04/1.png	NoGoWin	3	stim_v01/WinNeu.png	1	7	14	0	49	49	51	None	1		2017_Feb_03_0910	60.0231475	SPP1665_Learning	1	24
16	1	5	8	None	stim_v01/WinPos.png	96	1.1	10	9	stim_v04/1.png	NoGoWin	3	stim_v01/WinNeu.png	2	7	14	0	50	50	52	None	1		2017_Feb_03_0910	60.0231475	SPP1665_Learning	1	24
16	1	5	8	None	stim_v01/AvoNeu.png	160	2.1	11	9	stim_v04/2.png	NoGoAvo	4	stim_v01/AvoNeg.png	1	7	14	0	51	51	66	None	1		2017_Feb_03_0910	60.0231475	SPP1665_Learning	1	24
13	1	5	6	3	stim_v01/AvoNeg.png	96	2.1	10	8	stim_v04/3.png	GoAvo	2	stim_v01/AvoNeu.png	2	9	11	0	52	52	38	3	1	0.349799558998	2017_Feb_03_0910	60.0231475	SPP1665_Learning	1	24
16	0.5	5	8	None	stim_v01/WinPos.png	160	1.1	11	10	stim_v04/1.png	NoGoWin	3	stim_v01/WinNeu.png	2	7	14	0	53	53	49	None	1		2017_Feb_03_0910	60.0231475	SPP1665_Learning	1	24
13	0.5	5	6	3	stim_v01/AvoNeg.png	160	1.1	11	10	stim_v04/3.png	GoAvo	2	stim_v01/AvoNeu.png	1	9	11	0	54	54	36	3	1	0.283167620926	2017_Feb_03_0910	60.0231475	SPP1665_Learning	1	24
13	1	5	6	3	stim_v01/WinNeu.png	96	1.1	10	9	stim_v04/4.png	GoWin	1	stim_v01/WinPos.png	2	9	11	0	55	55	17	3	1	0.333156580343	2017_Feb_03_0910	60.0231475	SPP1665_Learning	1	24
12	1	5	6	3	stim_v01/AvoNeu.png	160	1.1	11	10	stim_v04/3.png	GoAvo	2	stim_v01/AvoNeg.png	2	9	10	0	56	56	28	3	1	0.333171819457	2017_Feb_03_0910	60.0231475	SPP1665_Learning	1	24
12	1	5	6	3	stim_v01/WinPos.png	96	1.1	10	9	stim_v04/4.png	GoWin	1	stim_v01/WinNeu.png	1	9	10	0	57	57	9	3	1	0.566385313226	2017_Feb_03_0910	60.0231475	SPP1665_Learning	1	24
12	1	5	6	3	stim_v01/WinPos.png	160	2.1	11	9	stim_v04/4.png	GoWin	1	stim_v01/WinNeu.png	2	9	10	0	58	58	1	3	1	0.732984907057	2017_Feb_03_0910	60.0231475	SPP1665_Learning	1	24
12	1	5	6	3	stim_v01/WinPos.png	96	2.1	10	8	stim_v04/4.png	GoWin	1	stim_v01/WinNeu.png	2	9	10	0	59	59	4	3	1	0.516368052597	2017_Feb_03_0910	60.0231475	SPP1665_Learning	1	24
17	1	5	8	None	stim_v01/AvoNeg.png	96	2.1	10	8	stim_v04/2.png	NoGoAvo	4	stim_v01/AvoNeu.png	1	7	15	0	60	60	77	None	1		2017_Feb_03_0910	60.0231475	SPP1665_Learning	1	24
13	0.5	5	6	3	stim_v01/WinNeu.png	160	1.1	11	10	stim_v04/4.png	GoWin	1	stim_v01/WinPos.png	2	9	11	0	61	61	14	3	1	0.299904522285	2017_Feb_03_0910	60.0231475	SPP1665_Learning	1	24
12	0.5	5	6	3	stim_v01/AvoNeu.png	160	1.1	11	10	stim_v04/3.png	GoAvo	2	stim_v01/AvoNeg.png	2	9	10	0	62	62	32	3	1	0.299826771703	2017_Feb_03_0910	60.0231475	SPP1665_Learning	1	24
12	1	5	6	3	stim_v01/AvoNeu.png	160	1.1	11	10	stim_v04/3.png	GoAvo	2	stim_v01/AvoNeg.png	2	9	10	0	63	63	23	3	1	0.316476592409	2017_Feb_03_0910	60.0231475	SPP1665_Learning	1	24
16	1	5	8	None	stim_v01/AvoNeu.png	96	1.1	10	9	stim_v04/2.png	NoGoAvo	4	stim_v01/AvoNeg.png	1	7	14	0	64	64	65	None	1		2017_Feb_03_0910	60.0231475	SPP1665_Learning	1	24
16	0.5	5	8	None	stim_v01/AvoNeu.png	96	1.1	10	9	stim_v04/2.png	NoGoAvo	4	stim_v01/AvoNeg.png	1	7	14	0	65	65	63	None	1		2017_Feb_03_0910	60.0231475	SPP1665_Learning	1	24
17	0.5	5	8	None	stim_v01/AvoNeg.png	96	1.1	10	9	stim_v04/2.png	NoGoAvo	4	stim_v01/AvoNeu.png	2	7	15	0	66	66	76	None	1		2017_Feb_03_0910	60.0231475	SPP1665_Learning	1	24
17	0.5	5	8	None	stim_v01/WinNeu.png	96	1.1	10	9	stim_v04/1.png	NoGoWin	3	stim_v01/WinPos.png	1	7	15	0	67	67	54	None	1		2017_Feb_03_0910	60.0231475	SPP1665_Learning	1	24
12	0.5	5	6	3	stim_v01/AvoNeu.png	96	2.1	10	8	stim_v04/3.png	GoAvo	2	stim_v01/AvoNeg.png	2	9	10	0	68	68	24	3	1	0.283148649783	2017_Feb_03_0910	60.0231475	SPP1665_Learning	1	24
16	1	5	8	None	stim_v01/WinPos.png	96	2.1	10	8	stim_v04/1.png	NoGoWin	3	stim_v01/WinNeu.png	1	7	14	0	69	69	43	None	1		2017_Feb_03_0910	60.0231475	SPP1665_Learning	1	24
12	0.5	5	6	3	stim_v01/AvoNeu.png	96	2.1	10	8	stim_v04/3.png	GoAvo	2	stim_v01/AvoNeg.png	1	9	10	0	70	70	25	3	1	0.31646321931	2017_Feb_03_0910	60.0231475	SPP1665_Learning	1	24
17	0.5	5	8	None	stim_v01/AvoNeg.png	96	1.1	10	9	stim_v04/2.png	NoGoAvo	4	stim_v01/AvoNeu.png	2	7	15	0	71	71	75	None	1		2017_Feb_03_0910	60.0231475	SPP1665_Learning	1	24
13	1	5	6	3	stim_v01/WinNeu.png	96	2.1	10	8	stim_v04/4.png	GoWin	1	stim_v01/WinPos.png	1	9	11	0	72	72	19	3	1	0.499718853895	2017_Feb_03_0910	60.0231475	SPP1665_Learning	1	24
12	0.5	5	6	3	stim_v01/WinPos.png	160	2.1	11	9	stim_v04/4.png	GoWin	1	stim_v01/WinNeu.png	2	9	10	0	73	73	12	3	1	0.333127968128	2017_Feb_03_0910	60.0231475	SPP1665_Learning	1	24
12	1	5	6	3	stim_v01/AvoNeu.png	96	1.1	10	9	stim_v04/3.png	GoAvo	2	stim_v01/AvoNeg.png	2	9	10	0	74	74	30	3	1	0.299878398089	2017_Feb_03_0910	60.0231475	SPP1665_Learning	1	24
13	0.5	5	6	3	stim_v01/AvoNeg.png	96	2.1	10	8	stim_v04/3.png	GoAvo	2	stim_v01/AvoNeu.png	1	9	11	0	75	75	34	3	1	0.250103719277	2017_Feb_03_0910	60.0231475	SPP1665_Learning	1	24
16	1	5	8	None	stim_v01/AvoNeu.png	160	2.1	11	9	stim_v04/2.png	NoGoAvo	4	stim_v01/AvoNeg.png	2	7	14	0	76	76	62	None	1		2017_Feb_03_0910	60.0231475	SPP1665_Learning	1	24
12	1	5	6	3	stim_v01/WinPos.png	96	1.1	10	9	stim_v04/4.png	GoWin	1	stim_v01/WinNeu.png	2	9	10	0	77	77	10	3	1	0.399803135525	2017_Feb_03_0910	60.0231475	SPP1665_Learning	1	24
16	0.5	5	8	None	stim_v01/AvoNeu.png	96	2.1	10	8	stim_v04/2.png	NoGoAvo	4	stim_v01/AvoNeg.png	1	7	14	0	78	78	64	None	1		2017_Feb_03_0910	60.0231475	SPP1665_Learning	1	24
16	0.5	5	8	None	stim_v01/AvoNeu.png	96	2.1	10	8	stim_v04/2.png	NoGoAvo	4	stim_v01/AvoNeg.png	2	7	14	0	79	79	67	None	1		2017_Feb_03_0910	60.0231475	SPP1665_Learning	1	24
