# Supplementary material for: θ-γ Cross-Frequency Transcranial Alternating Current Stimulation over the Trough Impairs Cognitive Control
Source: eNeuro. 2020 Sep 4;7(5):ENEURO.0126-20.2020. doi: 10.1523/ENEURO.0126-20.2020 (PMC7540931; doi:10.1523/ENEURO.0126-20.2020)
Supplement: Extended Data 1 — contains all materials, pseudonymized raw data and analysis scripts used in this study that are freely available at our repository. Download Extended Data 1, ZIP file. [file enu-eN-NWR-0126-20-s02.zip › 2020_cfc_tacs-master/data/raw/1_learning/s_trng/P_17_S_1_cfc_SPP1665_Learning_2017_Mrz_27_1113.csv]

icFbackMarker	blineStop	circleMarker	cRespMarker	cResponse	cFback	trigStimulator	preCueStop	portStop	preCueStart	cue	cType	cueMarker	icFback	prepRespStop	icRespMarker	cFbackMarker	trials.thisRepN	trials.thisTrialN	trials.thisN	trials.thisIndex	buttonBox_Response.keys	buttonBox_Response.corr	buttonBox_Response.rt	date	frameRate	expName	session	participant
																								2017_Mrz_27_1113	60.002734873	cfc_SPP1665_Learning	1	17
13	0.5	5	6	3	stim_v01/WinNeu.png	160	1.1	11	10	stim_v05/2.png	GoWin	1	stim_v01/WinPos.png	2	9	11	0	0	0	15	3	1	0.433252971171	2017_Mrz_27_1113	60.002734873	cfc_SPP1665_Learning	1	17
16	1	5	8	None	stim_v01/AvoNeu.png	160	2.1	11	9	stim_v05/1.png	NoGoAvo	4	stim_v01/AvoNeg.png	1	7	14	0	1	1	64	3	0	0.549920779832	2017_Mrz_27_1113	60.002734873	cfc_SPP1665_Learning	1	17
12	1	5	6	3	stim_v01/AvoNeu.png	160	1.1	11	10	stim_v05/3.png	GoAvo	2	stim_v01/AvoNeg.png	1	9	10	0	2	2	24	3	1	0.299900480513	2017_Mrz_27_1113	60.002734873	cfc_SPP1665_Learning	1	17
16	1	5	8	None	stim_v01/WinPos.png	96	2.1	10	8	stim_v05/4.png	NoGoWin	3	stim_v01/WinNeu.png	2	7	14	0	3	3	40	3	0	0.433252367474	2017_Mrz_27_1113	60.002734873	cfc_SPP1665_Learning	1	17
16	1	5	8	None	stim_v01/WinPos.png	160	2.1	11	9	stim_v05/4.png	NoGoWin	3	stim_v01/WinNeu.png	1	7	14	0	4	4	46	3	0	0.483244232654	2017_Mrz_27_1113	60.002734873	cfc_SPP1665_Learning	1	17
16	0.5	5	8	None	stim_v01/WinPos.png	160	2.1	11	9	stim_v05/4.png	NoGoWin	3	stim_v01/WinNeu.png	1	7	14	0	5	5	52	None	1		2017_Mrz_27_1113	60.002734873	cfc_SPP1665_Learning	1	17
13	0.5	5	6	3	stim_v01/AvoNeg.png	96	1.1	10	9	stim_v05/3.png	GoAvo	2	stim_v01/AvoNeu.png	1	9	11	0	6	6	33	3	1	0.499926198014	2017_Mrz_27_1113	60.002734873	cfc_SPP1665_Learning	1	17
16	1	5	8	None	stim_v01/WinPos.png	160	1.1	11	10	stim_v05/4.png	NoGoWin	3	stim_v01/WinNeu.png	2	7	14	0	7	7	50	None	1		2017_Mrz_27_1113	60.002734873	cfc_SPP1665_Learning	1	17
12	0.5	5	6	3	stim_v01/WinPos.png	160	1.1	11	10	stim_v05/2.png	GoWin	1	stim_v01/WinNeu.png	1	9	10	0	8	8	4	3	1	0.449904147973	2017_Mrz_27_1113	60.002734873	cfc_SPP1665_Learning	1	17
17	1	5	8	None	stim_v01/AvoNeg.png	96	1.1	10	9	stim_v05/1.png	NoGoAvo	4	stim_v01/AvoNeu.png	2	7	15	0	9	9	73	3	0	0.349900193757	2017_Mrz_27_1113	60.002734873	cfc_SPP1665_Learning	1	17
13	0.5	5	6	3	stim_v01/AvoNeg.png	96	1.1	10	9	stim_v05/3.png	GoAvo	2	stim_v01/AvoNeu.png	1	9	11	0	10	10	34	None	0		2017_Mrz_27_1113	60.002734873	cfc_SPP1665_Learning	1	17
12	1	5	6	3	stim_v01/WinPos.png	160	2.1	11	9	stim_v05/2.png	GoWin	1	stim_v01/WinNeu.png	1	9	10	0	11	11	7	3	1	0.416596059246	2017_Mrz_27_1113	60.002734873	cfc_SPP1665_Learning	1	17
17	0.5	5	8	None	stim_v01/WinNeu.png	96	1.1	10	9	stim_v05/4.png	NoGoWin	3	stim_v01/WinPos.png	2	7	15	0	12	12	56	None	1		2017_Mrz_27_1113	60.002734873	cfc_SPP1665_Learning	1	17
17	0.5	5	8	None	stim_v01/AvoNeg.png	96	1.1	10	9	stim_v05/1.png	NoGoAvo	4	stim_v01/AvoNeu.png	1	7	15	0	13	13	77	3	0	0.466577057875	2017_Mrz_27_1113	60.002734873	cfc_SPP1665_Learning	1	17
17	0.5	5	8	None	stim_v01/AvoNeg.png	160	2.1	11	9	stim_v05/1.png	NoGoAvo	4	stim_v01/AvoNeu.png	2	7	15	0	14	14	78	3	0	0.416575835388	2017_Mrz_27_1113	60.002734873	cfc_SPP1665_Learning	1	17
13	1	5	6	3	stim_v01/WinNeu.png	96	1.1	10	9	stim_v05/2.png	GoWin	1	stim_v01/WinPos.png	1	9	11	0	15	15	16	3	1	0.36658366836	2017_Mrz_27_1113	60.002734873	cfc_SPP1665_Learning	1	17
12	1	5	6	3	stim_v01/WinPos.png	96	2.1	10	8	stim_v05/2.png	GoWin	1	stim_v01/WinNeu.png	1	9	10	0	16	16	1	3	1	0.433203467999	2017_Mrz_27_1113	60.002734873	cfc_SPP1665_Learning	1	17
12	1	5	6	3	stim_v01/AvoNeu.png	160	1.1	11	10	stim_v05/3.png	GoAvo	2	stim_v01/AvoNeg.png	1	9	10	0	17	17	31	None	0		2017_Mrz_27_1113	60.002734873	cfc_SPP1665_Learning	1	17
17	0.5	5	8	None	stim_v01/AvoNeg.png	160	2.1	11	9	stim_v05/1.png	NoGoAvo	4	stim_v01/AvoNeu.png	2	7	15	0	18	18	74	3	0	0.433258706295	2017_Mrz_27_1113	60.002734873	cfc_SPP1665_Learning	1	17
17	1	5	8	None	stim_v01/WinNeu.png	96	1.1	10	9	stim_v05/4.png	NoGoWin	3	stim_v01/WinPos.png	1	7	15	0	19	19	55	None	1		2017_Mrz_27_1113	60.002734873	cfc_SPP1665_Learning	1	17
17	1	5	8	None	stim_v01/AvoNeg.png	160	2.1	11	9	stim_v05/1.png	NoGoAvo	4	stim_v01/AvoNeu.png	1	7	15	0	20	20	79	3	0	0.433258102598	2017_Mrz_27_1113	60.002734873	cfc_SPP1665_Learning	1	17
12	0.5	5	6	3	stim_v01/AvoNeu.png	96	2.1	10	8	stim_v05/3.png	GoAvo	2	stim_v01/AvoNeg.png	2	9	10	0	21	21	30	None	0		2017_Mrz_27_1113	60.002734873	cfc_SPP1665_Learning	1	17
16	0.5	5	8	None	stim_v01/WinPos.png	96	1.1	10	9	stim_v05/4.png	NoGoWin	3	stim_v01/WinNeu.png	1	7	14	0	22	22	48	3	0	0.61657770685	2017_Mrz_27_1113	60.002734873	cfc_SPP1665_Learning	1	17
16	0.5	5	8	None	stim_v01/AvoNeu.png	160	1.1	11	10	stim_v05/1.png	NoGoAvo	4	stim_v01/AvoNeg.png	2	7	14	0	23	23	71	3	0	0.43326836545	2017_Mrz_27_1113	60.002734873	cfc_SPP1665_Learning	1	17
12	1	5	6	3	stim_v01/AvoNeu.png	160	2.1	11	9	stim_v05/3.png	GoAvo	2	stim_v01/AvoNeg.png	2	9	10	0	24	24	29	None	0		2017_Mrz_27_1113	60.002734873	cfc_SPP1665_Learning	1	17
13	1	5	6	3	stim_v01/AvoNeg.png	96	2.1	10	8	stim_v05/3.png	GoAvo	2	stim_v01/AvoNeu.png	1	9	11	0	25	25	35	None	0		2017_Mrz_27_1113	60.002734873	cfc_SPP1665_Learning	1	17
17	1	5	8	None	stim_v01/WinNeu.png	96	2.1	10	8	stim_v05/4.png	NoGoWin	3	stim_v01/WinPos.png	1	7	15	0	26	26	54	None	1		2017_Mrz_27_1113	60.002734873	cfc_SPP1665_Learning	1	17
12	0.5	5	6	3	stim_v01/AvoNeu.png	160	1.1	11	10	stim_v05/3.png	GoAvo	2	stim_v01/AvoNeg.png	1	9	10	0	27	27	26	None	0		2017_Mrz_27_1113	60.002734873	cfc_SPP1665_Learning	1	17
12	1	5	6	3	stim_v01/AvoNeu.png	96	1.1	10	9	stim_v05/3.png	GoAvo	2	stim_v01/AvoNeg.png	1	9	10	0	28	28	22	3	1	0.483278039699	2017_Mrz_27_1113	60.002734873	cfc_SPP1665_Learning	1	17
16	1	5	8	None	stim_v01/AvoNeu.png	160	2.1	11	9	stim_v05/1.png	NoGoAvo	4	stim_v01/AvoNeg.png	2	7	14	0	29	29	63	3	0	0.366580951723	2017_Mrz_27_1113	60.002734873	cfc_SPP1665_Learning	1	17
12	0.5	5	6	3	stim_v01/WinPos.png	96	2.1	10	8	stim_v05/2.png	GoWin	1	stim_v01/WinNeu.png	2	9	10	0	30	30	3	3	1	0.399944278746	2017_Mrz_27_1113	60.002734873	cfc_SPP1665_Learning	1	17
13	0.5	5	6	3	stim_v01/AvoNeg.png	96	2.1	10	8	stim_v05/3.png	GoAvo	2	stim_v01/AvoNeu.png	2	9	11	0	31	31	37	3	1	0.366599968185	2017_Mrz_27_1113	60.002734873	cfc_SPP1665_Learning	1	17
16	0.5	5	8	None	stim_v01/WinPos.png	96	1.1	10	9	stim_v05/4.png	NoGoWin	3	stim_v01/WinNeu.png	2	7	14	0	32	32	43	None	1		2017_Mrz_27_1113	60.002734873	cfc_SPP1665_Learning	1	17
13	0.5	5	6	3	stim_v01/AvoNeg.png	160	2.1	11	9	stim_v05/3.png	GoAvo	2	stim_v01/AvoNeu.png	1	9	11	0	33	33	36	None	0		2017_Mrz_27_1113	60.002734873	cfc_SPP1665_Learning	1	17
16	0.5	5	8	None	stim_v01/AvoNeu.png	96	1.1	10	9	stim_v05/1.png	NoGoAvo	4	stim_v01/AvoNeg.png	1	7	14	0	34	34	69	3	0	0.449919542253	2017_Mrz_27_1113	60.002734873	cfc_SPP1665_Learning	1	17
16	1	5	8	None	stim_v01/AvoNeu.png	160	1.1	11	10	stim_v05/1.png	NoGoAvo	4	stim_v01/AvoNeg.png	2	7	14	0	35	35	72	3	0	0.399924960435	2017_Mrz_27_1113	60.002734873	cfc_SPP1665_Learning	1	17
17	0.5	5	8	None	stim_v01/AvoNeg.png	96	2.1	10	8	stim_v05/1.png	NoGoAvo	4	stim_v01/AvoNeu.png	2	7	15	0	36	36	75	None	1		2017_Mrz_27_1113	60.002734873	cfc_SPP1665_Learning	1	17
12	0.5	5	6	3	stim_v01/AvoNeu.png	96	2.1	10	8	stim_v05/3.png	GoAvo	2	stim_v01/AvoNeg.png	2	9	10	0	37	37	21	None	0		2017_Mrz_27_1113	60.002734873	cfc_SPP1665_Learning	1	17
16	1	5	8	None	stim_v01/WinPos.png	96	1.1	10	9	stim_v05/4.png	NoGoWin	3	stim_v01/WinNeu.png	2	7	14	0	38	38	42	None	1		2017_Mrz_27_1113	60.002734873	cfc_SPP1665_Learning	1	17
12	0.5	5	6	3	stim_v01/WinPos.png	96	2.1	10	8	stim_v05/2.png	GoWin	1	stim_v01/WinNeu.png	2	9	10	0	39	39	10	3	1	0.466606035342	2017_Mrz_27_1113	60.002734873	cfc_SPP1665_Learning	1	17
13	0.5	5	6	3	stim_v01/WinNeu.png	160	1.1	11	10	stim_v05/2.png	GoWin	1	stim_v01/WinPos.png	2	9	11	0	40	40	19	3	1	0.46663471096	2017_Mrz_27_1113	60.002734873	cfc_SPP1665_Learning	1	17
13	0.5	5	6	3	stim_v01/AvoNeg.png	96	2.1	10	8	stim_v05/3.png	GoAvo	2	stim_v01/AvoNeu.png	2	9	11	0	41	41	39	3	1	0.299927345039	2017_Mrz_27_1113	60.002734873	cfc_SPP1665_Learning	1	17
12	1	5	6	3	stim_v01/WinPos.png	160	1.1	11	10	stim_v05/2.png	GoWin	1	stim_v01/WinNeu.png	1	9	10	0	42	42	8	3	1	0.383262011537	2017_Mrz_27_1113	60.002734873	cfc_SPP1665_Learning	1	17
16	1	5	8	None	stim_v01/AvoNeu.png	160	2.1	11	9	stim_v05/1.png	NoGoAvo	4	stim_v01/AvoNeg.png	2	7	14	0	43	43	62	3	0	0.366575518447	2017_Mrz_27_1113	60.002734873	cfc_SPP1665_Learning	1	17
12	1	5	6	3	stim_v01/WinPos.png	160	2.1	11	9	stim_v05/2.png	GoWin	1	stim_v01/WinNeu.png	2	9	10	0	44	44	12	3	1	0.399944278746	2017_Mrz_27_1113	60.002734873	cfc_SPP1665_Learning	1	17
13	0.5	5	6	3	stim_v01/AvoNeg.png	160	1.1	11	10	stim_v05/3.png	GoAvo	2	stim_v01/AvoNeu.png	2	9	11	0	45	45	38	None	0		2017_Mrz_27_1113	60.002734873	cfc_SPP1665_Learning	1	17
12	1	5	6	3	stim_v01/AvoNeu.png	160	1.1	11	10	stim_v05/3.png	GoAvo	2	stim_v01/AvoNeg.png	2	9	10	0	46	46	27	None	0		2017_Mrz_27_1113	60.002734873	cfc_SPP1665_Learning	1	17
16	0.5	5	8	None	stim_v01/WinPos.png	160	1.1	11	10	stim_v05/4.png	NoGoWin	3	stim_v01/WinNeu.png	2	7	14	0	47	47	51	None	1		2017_Mrz_27_1113	60.002734873	cfc_SPP1665_Learning	1	17
13	1	5	6	3	stim_v01/WinNeu.png	96	1.1	10	9	stim_v05/2.png	GoWin	1	stim_v01/WinPos.png	2	9	11	0	48	48	17	3	1	0.549930137139	2017_Mrz_27_1113	60.002734873	cfc_SPP1665_Learning	1	17
13	1	5	6	3	stim_v01/WinNeu.png	96	2.1	10	8	stim_v05/2.png	GoWin	1	stim_v01/WinPos.png	2	9	11	0	49	49	14	3	1	0.38327227439	2017_Mrz_27_1113	60.002734873	cfc_SPP1665_Learning	1	17
17	0.5	5	8	None	stim_v01/WinNeu.png	160	1.1	11	10	stim_v05/4.png	NoGoWin	3	stim_v01/WinPos.png	1	7	15	0	50	50	53	None	1		2017_Mrz_27_1113	60.002734873	cfc_SPP1665_Learning	1	17
12	1	5	6	3	stim_v01/WinPos.png	96	1.1	10	9	stim_v05/2.png	GoWin	1	stim_v01/WinNeu.png	1	9	10	0	51	51	6	3	1	0.483252382567	2017_Mrz_27_1113	60.002734873	cfc_SPP1665_Learning	1	17
12	1	5	6	3	stim_v01/WinPos.png	96	2.1	10	8	stim_v05/2.png	GoWin	1	stim_v01/WinNeu.png	2	9	10	0	52	52	0	3	1	0.349932491558	2017_Mrz_27_1113	60.002734873	cfc_SPP1665_Learning	1	17
12	1	5	6	3	stim_v01/WinPos.png	96	2.1	10	8	stim_v05/2.png	GoWin	1	stim_v01/WinNeu.png	1	9	10	0	53	53	5	3	1	0.333252639138	2017_Mrz_27_1113	60.002734873	cfc_SPP1665_Learning	1	17
16	1	5	8	None	stim_v01/AvoNeu.png	96	2.1	10	8	stim_v05/1.png	NoGoAvo	4	stim_v01/AvoNeg.png	1	7	14	0	54	54	66	3	0	0.599913248709	2017_Mrz_27_1113	60.002734873	cfc_SPP1665_Learning	1	17
16	1	5	8	None	stim_v01/AvoNeu.png	96	1.1	10	9	stim_v05/1.png	NoGoAvo	4	stim_v01/AvoNeg.png	2	7	14	0	55	55	61	None	1		2017_Mrz_27_1113	60.002734873	cfc_SPP1665_Learning	1	17
17	0.5	5	8	None	stim_v01/WinNeu.png	160	1.1	11	10	stim_v05/4.png	NoGoWin	3	stim_v01/WinPos.png	1	7	15	0	56	56	59	None	1		2017_Mrz_27_1113	60.002734873	cfc_SPP1665_Learning	1	17
16	1	5	8	None	stim_v01/WinPos.png	160	2.1	11	9	stim_v05/4.png	NoGoWin	3	stim_v01/WinNeu.png	2	7	14	0	57	57	47	None	1		2017_Mrz_27_1113	60.002734873	cfc_SPP1665_Learning	1	17
16	1	5	8	None	stim_v01/WinPos.png	160	2.1	11	9	stim_v05/4.png	NoGoWin	3	stim_v01/WinNeu.png	1	7	14	0	58	58	49	None	1		2017_Mrz_27_1113	60.002734873	cfc_SPP1665_Learning	1	17
16	0.5	5	8	None	stim_v01/WinPos.png	160	2.1	11	9	stim_v05/4.png	NoGoWin	3	stim_v01/WinNeu.png	1	7	14	0	59	59	45	None	1		2017_Mrz_27_1113	60.002734873	cfc_SPP1665_Learning	1	17
16	0.5	5	8	None	stim_v01/WinPos.png	96	2.1	10	8	stim_v05/4.png	NoGoWin	3	stim_v01/WinNeu.png	1	7	14	0	60	60	41	None	1		2017_Mrz_27_1113	60.002734873	cfc_SPP1665_Learning	1	17
12	0.5	5	6	3	stim_v01/WinPos.png	96	1.1	10	9	stim_v05/2.png	GoWin	1	stim_v01/WinNeu.png	2	9	10	0	61	61	11	3	1	0.416587003787	2017_Mrz_27_1113	60.002734873	cfc_SPP1665_Learning	1	17
13	0.5	5	6	3	stim_v01/WinNeu.png	96	2.1	10	8	stim_v05/2.png	GoWin	1	stim_v01/WinPos.png	1	9	11	0	62	62	18	3	1	0.38325476717	2017_Mrz_27_1113	60.002734873	cfc_SPP1665_Learning	1	17
16	0.5	5	8	None	stim_v01/WinPos.png	96	2.1	10	8	stim_v05/4.png	NoGoWin	3	stim_v01/WinNeu.png	2	7	14	0	63	63	44	None	1		2017_Mrz_27_1113	60.002734873	cfc_SPP1665_Learning	1	17
16	1	5	8	None	stim_v01/AvoNeu.png	160	1.1	11	10	stim_v05/1.png	NoGoAvo	4	stim_v01/AvoNeg.png	1	7	14	0	64	64	60	None	1		2017_Mrz_27_1113	60.002734873	cfc_SPP1665_Learning	1	17
13	0.5	5	6	3	stim_v01/WinNeu.png	160	1.1	11	10	stim_v05/2.png	GoWin	1	stim_v01/WinPos.png	1	9	11	0	65	65	13	3	1	0.466588528122	2017_Mrz_27_1113	60.002734873	cfc_SPP1665_Learning	1	17
12	0.5	5	6	3	stim_v01/AvoNeu.png	160	2.1	11	9	stim_v05/3.png	GoAvo	2	stim_v01/AvoNeg.png	2	9	10	0	66	66	25	3	1	0.333287351728	2017_Mrz_27_1113	60.002734873	cfc_SPP1665_Learning	1	17
16	0.5	5	8	None	stim_v01/AvoNeu.png	96	1.1	10	9	stim_v05/1.png	NoGoAvo	4	stim_v01/AvoNeg.png	1	7	14	0	67	67	67	None	1		2017_Mrz_27_1113	60.002734873	cfc_SPP1665_Learning	1	17
16	0.5	5	8	None	stim_v01/AvoNeu.png	96	1.1	10	9	stim_v05/1.png	NoGoAvo	4	stim_v01/AvoNeg.png	1	7	14	0	68	68	68	None	1		2017_Mrz_27_1113	60.002734873	cfc_SPP1665_Learning	1	17
12	1	5	6	3	stim_v01/AvoNeu.png	96	1.1	10	9	stim_v05/3.png	GoAvo	2	stim_v01/AvoNeg.png	1	9	10	0	69	69	28	3	1	0.333265316779	2017_Mrz_27_1113	60.002734873	cfc_SPP1665_Learning	1	17
12	0.5	5	6	3	stim_v01/WinPos.png	160	2.1	11	9	stim_v05/2.png	GoWin	1	stim_v01/WinNeu.png	2	9	10	0	70	70	9	3	1	0.349924643494	2017_Mrz_27_1113	60.002734873	cfc_SPP1665_Learning	1	17
12	1	5	6	3	stim_v01/AvoNeu.png	160	1.1	11	10	stim_v05/3.png	GoAvo	2	stim_v01/AvoNeg.png	2	9	10	0	71	71	20	3	1	0.41658851303	2017_Mrz_27_1113	60.002734873	cfc_SPP1665_Learning	1	17
12	1	5	6	3	stim_v01/AvoNeu.png	160	1.1	11	10	stim_v05/3.png	GoAvo	2	stim_v01/AvoNeg.png	1	9	10	0	72	72	23	3	1	0.433232445465	2017_Mrz_27_1113	60.002734873	cfc_SPP1665_Learning	1	17
17	1	5	8	None	stim_v01/WinNeu.png	160	1.1	11	10	stim_v05/4.png	NoGoWin	3	stim_v01/WinPos.png	1	7	15	0	73	73	57	None	1		2017_Mrz_27_1113	60.002734873	cfc_SPP1665_Learning	1	17
12	1	5	6	3	stim_v01/AvoNeu.png	160	2.1	11	9	stim_v05/3.png	GoAvo	2	stim_v01/AvoNeg.png	2	9	10	0	74	74	32	3	1	0.366624116074	2017_Mrz_27_1113	60.002734873	cfc_SPP1665_Learning	1	17
17	1	5	8	None	stim_v01/WinNeu.png	160	2.1	11	9	stim_v05/4.png	NoGoWin	3	stim_v01/WinPos.png	2	7	15	0	75	75	58	None	1		2017_Mrz_27_1113	60.002734873	cfc_SPP1665_Learning	1	17
12	1	5	6	3	stim_v01/WinPos.png	96	2.1	10	8	stim_v05/2.png	GoWin	1	stim_v01/WinNeu.png	2	9	10	0	76	76	2	3	1	0.41660360546	2017_Mrz_27_1113	60.002734873	cfc_SPP1665_Learning	1	17
16	0.5	5	8	None	stim_v01/AvoNeu.png	96	2.1	10	8	stim_v05/1.png	NoGoAvo	4	stim_v01/AvoNeg.png	1	7	14	0	77	77	70	None	1		2017_Mrz_27_1113	60.002734873	cfc_SPP1665_Learning	1	17
17	0.5	5	8	None	stim_v01/AvoNeg.png	160	2.1	11	9	stim_v05/1.png	NoGoAvo	4	stim_v01/AvoNeu.png	1	7	15	0	78	78	76	None	1		2017_Mrz_27_1113	60.002734873	cfc_SPP1665_Learning	1	17
16	0.5	5	8	None	stim_v01/AvoNeu.png	96	1.1	10	9	stim_v05/1.png	NoGoAvo	4	stim_v01/AvoNeg.png	2	7	14	0	79	79	65	None	1		2017_Mrz_27_1113	60.002734873	cfc_SPP1665_Learning	1	17
