# Supplementary material for: θ-γ Cross-Frequency Transcranial Alternating Current Stimulation over the Trough Impairs Cognitive Control
Source: eNeuro. 2020 Sep 4;7(5):ENEURO.0126-20.2020. doi: 10.1523/ENEURO.0126-20.2020 (PMC7540931; doi:10.1523/ENEURO.0126-20.2020)
Supplement: Extended Data 1 — contains all materials, pseudonymized raw data and analysis scripts used in this study that are freely available at our repository. Download Extended Data 1, ZIP file. [file enu-eN-NWR-0126-20-s02.zip › 2020_cfc_tacs-master/data/raw/1_learning/s_trng/P_18_S_1_cfc_SPP1665_Learning_2017_Apr_20_1259.csv]

icFbackMarker	blineStop	circleMarker	cRespMarker	cResponse	cFback	trigStimulator	preCueStop	portStop	preCueStart	cue	cType	cueMarker	icFback	prepRespStop	icRespMarker	cFbackMarker	trials.thisRepN	trials.thisTrialN	trials.thisN	trials.thisIndex	buttonBox_Response.keys	buttonBox_Response.corr	buttonBox_Response.rt	date	frameRate	expName	session	participant
																								2017_Apr_20_1259	60.0043651513	cfc_SPP1665_Learning	1	18
12	1	5	6	3	stim_v01/AvoNeu.png	160	2.1	11	9	stim_v06/4.png	GoAvo	2	stim_v01/AvoNeg.png	1	9	10	0	0	0	27	3	1	0.599958162795	2017_Apr_20_1259	60.0043651513	cfc_SPP1665_Learning	1	18
16	1	5	8	None	stim_v01/WinPos.png	96	2.1	10	8	stim_v06/3.png	NoGoWin	3	stim_v01/WinNeu.png	1	7	14	0	1	1	46	3	0	0.599866700515	2017_Apr_20_1259	60.0043651513	cfc_SPP1665_Learning	1	18
12	1	5	6	3	stim_v01/AvoNeu.png	96	1.1	10	9	stim_v06/4.png	GoAvo	2	stim_v01/AvoNeg.png	2	9	10	0	2	2	30	None	0		2017_Apr_20_1259	60.0043651513	cfc_SPP1665_Learning	1	18
16	0.5	5	8	None	stim_v01/WinPos.png	96	2.1	10	8	stim_v06/3.png	NoGoWin	3	stim_v01/WinNeu.png	2	7	14	0	3	3	41	3	0	0.616578338653	2017_Apr_20_1259	60.0043651513	cfc_SPP1665_Learning	1	18
12	0.5	5	6	3	stim_v01/WinPos.png	96	1.1	10	9	stim_v06/1.png	GoWin	1	stim_v01/WinNeu.png	1	9	10	0	4	4	9	3	1	0.933249739424	2017_Apr_20_1259	60.0043651513	cfc_SPP1665_Learning	1	18
16	1	5	8	None	stim_v01/AvoNeu.png	160	2.1	11	9	stim_v06/2.png	NoGoAvo	4	stim_v01/AvoNeg.png	1	7	14	0	5	5	61	3	0	0.333271654148	2017_Apr_20_1259	60.0043651513	cfc_SPP1665_Learning	1	18
13	0.5	5	6	3	stim_v01/AvoNeg.png	160	2.1	11	9	stim_v06/4.png	GoAvo	2	stim_v01/AvoNeu.png	1	9	11	0	6	6	38	3	1	0.583281238065	2017_Apr_20_1259	60.0043651513	cfc_SPP1665_Learning	1	18
12	0.5	5	6	3	stim_v01/WinPos.png	160	1.1	11	10	stim_v06/1.png	GoWin	1	stim_v01/WinNeu.png	1	9	10	0	7	7	3	3	1	0.449937380032	2017_Apr_20_1259	60.0043651513	cfc_SPP1665_Learning	1	18
12	0.5	5	6	3	stim_v01/AvoNeu.png	160	2.1	11	9	stim_v06/4.png	GoAvo	2	stim_v01/AvoNeg.png	1	9	10	0	8	8	31	None	0		2017_Apr_20_1259	60.0043651513	cfc_SPP1665_Learning	1	18
16	1	5	8	None	stim_v01/AvoNeu.png	160	2.1	11	9	stim_v06/2.png	NoGoAvo	4	stim_v01/AvoNeg.png	1	7	14	0	9	9	67	None	1		2017_Apr_20_1259	60.0043651513	cfc_SPP1665_Learning	1	18
16	1	5	8	None	stim_v01/WinPos.png	96	1.1	10	9	stim_v06/3.png	NoGoWin	3	stim_v01/WinNeu.png	2	7	14	0	10	10	43	None	1		2017_Apr_20_1259	60.0043651513	cfc_SPP1665_Learning	1	18
17	1	5	8	None	stim_v01/AvoNeg.png	96	2.1	10	8	stim_v06/2.png	NoGoAvo	4	stim_v01/AvoNeu.png	2	7	15	0	11	11	73	3	0	0.349921110006	2017_Apr_20_1259	60.0043651513	cfc_SPP1665_Learning	1	18
16	0.5	5	8	None	stim_v01/WinPos.png	96	1.1	10	9	stim_v06/3.png	NoGoWin	3	stim_v01/WinNeu.png	2	7	14	0	12	12	40	None	1		2017_Apr_20_1259	60.0043651513	cfc_SPP1665_Learning	1	18
17	0.5	5	8	None	stim_v01/WinNeu.png	160	1.1	11	10	stim_v06/3.png	NoGoWin	3	stim_v01/WinPos.png	2	7	15	0	13	13	55	None	1		2017_Apr_20_1259	60.0043651513	cfc_SPP1665_Learning	1	18
17	1	5	8	None	stim_v01/AvoNeg.png	160	2.1	11	9	stim_v06/2.png	NoGoAvo	4	stim_v01/AvoNeu.png	1	7	15	0	14	14	74	3	0	0.449955491375	2017_Apr_20_1259	60.0043651513	cfc_SPP1665_Learning	1	18
16	1	5	8	None	stim_v01/AvoNeu.png	96	2.1	10	8	stim_v06/2.png	NoGoAvo	4	stim_v01/AvoNeg.png	2	7	14	0	15	15	62	3	0	0.366610712677	2017_Apr_20_1259	60.0043651513	cfc_SPP1665_Learning	1	18
16	0.5	5	8	None	stim_v01/AvoNeu.png	96	2.1	10	8	stim_v06/2.png	NoGoAvo	4	stim_v01/AvoNeg.png	2	7	14	0	16	16	71	3	0	0.316601672101	2017_Apr_20_1259	60.0043651513	cfc_SPP1665_Learning	1	18
17	0.5	5	8	None	stim_v01/WinNeu.png	96	1.1	10	9	stim_v06/3.png	NoGoWin	3	stim_v01/WinPos.png	1	7	15	0	17	17	54	None	1		2017_Apr_20_1259	60.0043651513	cfc_SPP1665_Learning	1	18
13	1	5	6	3	stim_v01/WinNeu.png	160	1.1	11	10	stim_v06/1.png	GoWin	1	stim_v01/WinPos.png	2	9	11	0	18	18	16	3	1	0.333274370852	2017_Apr_20_1259	60.0043651513	cfc_SPP1665_Learning	1	18
16	1	5	8	None	stim_v01/AvoNeu.png	160	2.1	11	9	stim_v06/2.png	NoGoAvo	4	stim_v01/AvoNeg.png	1	7	14	0	19	19	72	3	0	0.316598351685	2017_Apr_20_1259	60.0043651513	cfc_SPP1665_Learning	1	18
16	1	5	8	None	stim_v01/AvoNeu.png	160	2.1	11	9	stim_v06/2.png	NoGoAvo	4	stim_v01/AvoNeg.png	1	7	14	0	20	20	65	3	0	0.3999389044	2017_Apr_20_1259	60.0043651513	cfc_SPP1665_Learning	1	18
17	0.5	5	8	None	stim_v01/AvoNeg.png	160	2.1	11	9	stim_v06/2.png	NoGoAvo	4	stim_v01/AvoNeu.png	2	7	15	0	21	21	79	None	1		2017_Apr_20_1259	60.0043651513	cfc_SPP1665_Learning	1	18
13	1	5	6	3	stim_v01/WinNeu.png	96	1.1	10	9	stim_v06/1.png	GoWin	1	stim_v01/WinPos.png	1	9	11	0	22	22	14	3	1	0.316575410652	2017_Apr_20_1259	60.0043651513	cfc_SPP1665_Learning	1	18
17	1	5	8	None	stim_v01/AvoNeg.png	160	1.1	11	10	stim_v06/2.png	NoGoAvo	4	stim_v01/AvoNeu.png	1	7	15	0	23	23	78	None	1		2017_Apr_20_1259	60.0043651513	cfc_SPP1665_Learning	1	18
12	1	5	6	3	stim_v01/WinPos.png	96	2.1	10	8	stim_v06/1.png	GoWin	1	stim_v01/WinNeu.png	2	9	10	0	24	24	11	3	1	0.299943462425	2017_Apr_20_1259	60.0043651513	cfc_SPP1665_Learning	1	18
13	1	5	6	3	stim_v01/AvoNeg.png	160	2.1	11	9	stim_v06/4.png	GoAvo	2	stim_v01/AvoNeu.png	2	9	11	0	25	25	35	3	1	0.616596148138	2017_Apr_20_1259	60.0043651513	cfc_SPP1665_Learning	1	18
16	1	5	8	None	stim_v01/WinPos.png	160	2.1	11	9	stim_v06/3.png	NoGoWin	3	stim_v01/WinNeu.png	2	7	14	0	26	26	52	None	1		2017_Apr_20_1259	60.0043651513	cfc_SPP1665_Learning	1	18
13	0.5	5	6	3	stim_v01/WinNeu.png	96	1.1	10	9	stim_v06/1.png	GoWin	1	stim_v01/WinPos.png	2	9	11	0	27	27	18	3	1	0.549919238503	2017_Apr_20_1259	60.0043651513	cfc_SPP1665_Learning	1	18
16	1	5	8	None	stim_v01/WinPos.png	96	1.1	10	9	stim_v06/3.png	NoGoWin	3	stim_v01/WinNeu.png	2	7	14	0	28	28	44	None	1		2017_Apr_20_1259	60.0043651513	cfc_SPP1665_Learning	1	18
16	1	5	8	None	stim_v01/WinPos.png	160	1.1	11	10	stim_v06/3.png	NoGoWin	3	stim_v01/WinNeu.png	2	7	14	0	29	29	50	None	1		2017_Apr_20_1259	60.0043651513	cfc_SPP1665_Learning	1	18
17	0.5	5	8	None	stim_v01/WinNeu.png	96	1.1	10	9	stim_v06/3.png	NoGoWin	3	stim_v01/WinPos.png	2	7	15	0	30	30	53	None	1		2017_Apr_20_1259	60.0043651513	cfc_SPP1665_Learning	1	18
12	0.5	5	6	3	stim_v01/AvoNeu.png	96	1.1	10	9	stim_v06/4.png	GoAvo	2	stim_v01/AvoNeg.png	2	9	10	0	31	31	25	3	1	0.833256108581	2017_Apr_20_1259	60.0043651513	cfc_SPP1665_Learning	1	18
16	1	5	8	None	stim_v01/AvoNeu.png	160	2.1	11	9	stim_v06/2.png	NoGoAvo	4	stim_v01/AvoNeg.png	1	7	14	0	32	32	60	None	1		2017_Apr_20_1259	60.0043651513	cfc_SPP1665_Learning	1	18
12	1	5	6	3	stim_v01/AvoNeu.png	96	1.1	10	9	stim_v06/4.png	GoAvo	2	stim_v01/AvoNeg.png	1	9	10	0	33	33	28	None	0		2017_Apr_20_1259	60.0043651513	cfc_SPP1665_Learning	1	18
16	1	5	8	None	stim_v01/WinPos.png	160	2.1	11	9	stim_v06/3.png	NoGoWin	3	stim_v01/WinNeu.png	2	7	14	0	34	34	49	None	1		2017_Apr_20_1259	60.0043651513	cfc_SPP1665_Learning	1	18
12	0.5	5	6	3	stim_v01/AvoNeu.png	160	1.1	11	10	stim_v06/4.png	GoAvo	2	stim_v01/AvoNeg.png	1	9	10	0	35	35	21	3	1	0.399960638013	2017_Apr_20_1259	60.0043651513	cfc_SPP1665_Learning	1	18
12	0.5	5	6	3	stim_v01/WinPos.png	160	1.1	11	10	stim_v06/1.png	GoWin	1	stim_v01/WinNeu.png	2	9	10	0	36	36	12	None	0		2017_Apr_20_1259	60.0043651513	cfc_SPP1665_Learning	1	18
16	1	5	8	None	stim_v01/WinPos.png	96	2.1	10	8	stim_v06/3.png	NoGoWin	3	stim_v01/WinNeu.png	2	7	14	0	37	37	45	None	1		2017_Apr_20_1259	60.0043651513	cfc_SPP1665_Learning	1	18
17	1	5	8	None	stim_v01/AvoNeg.png	96	2.1	10	8	stim_v06/2.png	NoGoAvo	4	stim_v01/AvoNeu.png	2	7	15	0	38	38	77	None	1		2017_Apr_20_1259	60.0043651513	cfc_SPP1665_Learning	1	18
17	0.5	5	8	None	stim_v01/WinNeu.png	96	2.1	10	8	stim_v06/3.png	NoGoWin	3	stim_v01/WinPos.png	2	7	15	0	39	39	57	None	1		2017_Apr_20_1259	60.0043651513	cfc_SPP1665_Learning	1	18
12	0.5	5	6	3	stim_v01/WinPos.png	96	2.1	10	8	stim_v06/1.png	GoWin	1	stim_v01/WinNeu.png	1	9	10	0	40	40	1	3	1	0.399940111824	2017_Apr_20_1259	60.0043651513	cfc_SPP1665_Learning	1	18
12	0.5	5	6	3	stim_v01/WinPos.png	160	2.1	11	9	stim_v06/1.png	GoWin	1	stim_v01/WinNeu.png	1	9	10	0	41	41	8	3	1	0.366584149375	2017_Apr_20_1259	60.0043651513	cfc_SPP1665_Learning	1	18
12	1	5	6	3	stim_v01/WinPos.png	96	1.1	10	9	stim_v06/1.png	GoWin	1	stim_v01/WinNeu.png	2	9	10	0	42	42	6	3	1	0.399938602546	2017_Apr_20_1259	60.0043651513	cfc_SPP1665_Learning	1	18
16	1	5	8	None	stim_v01/AvoNeu.png	96	1.1	10	9	stim_v06/2.png	NoGoAvo	4	stim_v01/AvoNeg.png	1	7	14	0	43	43	70	None	1		2017_Apr_20_1259	60.0043651513	cfc_SPP1665_Learning	1	18
12	0.5	5	6	3	stim_v01/AvoNeu.png	160	1.1	11	10	stim_v06/4.png	GoAvo	2	stim_v01/AvoNeg.png	1	9	10	0	44	44	32	3	1	0.449929833641	2017_Apr_20_1259	60.0043651513	cfc_SPP1665_Learning	1	18
12	0.5	5	6	3	stim_v01/WinPos.png	96	2.1	10	8	stim_v06/1.png	GoWin	1	stim_v01/WinNeu.png	1	9	10	0	45	45	5	3	1	0.566603709623	2017_Apr_20_1259	60.0043651513	cfc_SPP1665_Learning	1	18
17	1	5	8	None	stim_v01/WinNeu.png	160	1.1	11	10	stim_v06/3.png	NoGoWin	3	stim_v01/WinPos.png	1	7	15	0	46	46	56	None	1		2017_Apr_20_1259	60.0043651513	cfc_SPP1665_Learning	1	18
16	0.5	5	8	None	stim_v01/WinPos.png	96	1.1	10	9	stim_v06/3.png	NoGoWin	3	stim_v01/WinNeu.png	1	7	14	0	47	47	47	None	1		2017_Apr_20_1259	60.0043651513	cfc_SPP1665_Learning	1	18
12	0.5	5	6	3	stim_v01/AvoNeu.png	160	2.1	11	9	stim_v06/4.png	GoAvo	2	stim_v01/AvoNeg.png	2	9	10	0	48	48	23	3	1	0.483269495879	2017_Apr_20_1259	60.0043651513	cfc_SPP1665_Learning	1	18
13	0.5	5	6	3	stim_v01/AvoNeg.png	160	1.1	11	10	stim_v06/4.png	GoAvo	2	stim_v01/AvoNeu.png	2	9	11	0	49	49	33	3	1	0.483260742061	2017_Apr_20_1259	60.0043651513	cfc_SPP1665_Learning	1	18
12	0.5	5	6	3	stim_v01/AvoNeu.png	160	2.1	11	9	stim_v06/4.png	GoAvo	2	stim_v01/AvoNeg.png	2	9	10	0	50	50	22	3	1	0.58325859889	2017_Apr_20_1259	60.0043651513	cfc_SPP1665_Learning	1	18
12	0.5	5	6	3	stim_v01/WinPos.png	96	2.1	10	8	stim_v06/1.png	GoWin	1	stim_v01/WinNeu.png	1	9	10	0	51	51	0	3	1	0.699922815493	2017_Apr_20_1259	60.0043651513	cfc_SPP1665_Learning	1	18
12	1	5	6	3	stim_v01/WinPos.png	160	1.1	11	10	stim_v06/1.png	GoWin	1	stim_v01/WinNeu.png	1	9	10	0	52	52	4	3	1	0.733254931343	2017_Apr_20_1259	60.0043651513	cfc_SPP1665_Learning	1	18
13	1	5	6	3	stim_v01/WinNeu.png	160	2.1	11	9	stim_v06/1.png	GoWin	1	stim_v01/WinPos.png	2	9	11	0	53	53	15	3	1	0.349970010637	2017_Apr_20_1259	60.0043651513	cfc_SPP1665_Learning	1	18
17	0.5	5	8	None	stim_v01/AvoNeg.png	96	2.1	10	8	stim_v06/2.png	NoGoAvo	4	stim_v01/AvoNeu.png	1	7	15	0	54	54	75	None	1		2017_Apr_20_1259	60.0043651513	cfc_SPP1665_Learning	1	18
17	0.5	5	8	None	stim_v01/WinNeu.png	96	1.1	10	9	stim_v06/3.png	NoGoWin	3	stim_v01/WinPos.png	1	7	15	0	55	55	59	None	1		2017_Apr_20_1259	60.0043651513	cfc_SPP1665_Learning	1	18
13	1	5	6	3	stim_v01/WinNeu.png	160	1.1	11	10	stim_v06/1.png	GoWin	1	stim_v01/WinPos.png	2	9	11	0	56	56	17	3	1	0.383273752046	2017_Apr_20_1259	60.0043651513	cfc_SPP1665_Learning	1	18
16	1	5	8	None	stim_v01/WinPos.png	160	2.1	11	9	stim_v06/3.png	NoGoWin	3	stim_v01/WinNeu.png	1	7	14	0	57	57	51	None	1		2017_Apr_20_1259	60.0043651513	cfc_SPP1665_Learning	1	18
12	1	5	6	3	stim_v01/WinPos.png	96	2.1	10	8	stim_v06/1.png	GoWin	1	stim_v01/WinNeu.png	2	9	10	0	58	58	7	3	1	0.399940413681	2017_Apr_20_1259	60.0043651513	cfc_SPP1665_Learning	1	18
12	1	5	6	3	stim_v01/WinPos.png	96	2.1	10	8	stim_v06/1.png	GoWin	1	stim_v01/WinNeu.png	1	9	10	0	59	59	2	3	1	0.3832740539	2017_Apr_20_1259	60.0043651513	cfc_SPP1665_Learning	1	18
13	0.5	5	6	3	stim_v01/AvoNeg.png	160	1.1	11	10	stim_v06/4.png	GoAvo	2	stim_v01/AvoNeu.png	1	9	11	0	60	60	37	3	1	0.366605882988	2017_Apr_20_1259	60.0043651513	cfc_SPP1665_Learning	1	18
12	1	5	6	3	stim_v01/AvoNeu.png	160	1.1	11	10	stim_v06/4.png	GoAvo	2	stim_v01/AvoNeg.png	2	9	10	0	61	61	24	3	1	0.533262236251	2017_Apr_20_1259	60.0043651513	cfc_SPP1665_Learning	1	18
16	0.5	5	8	None	stim_v01/AvoNeu.png	96	1.1	10	9	stim_v06/2.png	NoGoAvo	4	stim_v01/AvoNeg.png	1	7	14	0	62	62	63	None	1		2017_Apr_20_1259	60.0043651513	cfc_SPP1665_Learning	1	18
16	0.5	5	8	None	stim_v01/WinPos.png	96	2.1	10	8	stim_v06/3.png	NoGoWin	3	stim_v01/WinNeu.png	2	7	14	0	63	63	42	None	1		2017_Apr_20_1259	60.0043651513	cfc_SPP1665_Learning	1	18
12	1	5	6	3	stim_v01/AvoNeu.png	96	1.1	10	9	stim_v06/4.png	GoAvo	2	stim_v01/AvoNeg.png	1	9	10	0	64	64	26	3	1	0.366629427732	2017_Apr_20_1259	60.0043651513	cfc_SPP1665_Learning	1	18
13	1	5	6	3	stim_v01/AvoNeg.png	96	2.1	10	8	stim_v06/4.png	GoAvo	2	stim_v01/AvoNeu.png	1	9	11	0	65	65	36	3	1	0.583251958062	2017_Apr_20_1259	60.0043651513	cfc_SPP1665_Learning	1	18
13	0.5	5	6	3	stim_v01/AvoNeg.png	160	1.1	11	10	stim_v06/4.png	GoAvo	2	stim_v01/AvoNeu.png	1	9	11	0	66	66	34	3	1	0.383277978028	2017_Apr_20_1259	60.0043651513	cfc_SPP1665_Learning	1	18
16	0.5	5	8	None	stim_v01/AvoNeu.png	160	1.1	11	10	stim_v06/2.png	NoGoAvo	4	stim_v01/AvoNeg.png	2	7	14	0	67	67	64	None	1		2017_Apr_20_1259	60.0043651513	cfc_SPP1665_Learning	1	18
17	0.5	5	8	None	stim_v01/AvoNeg.png	96	1.1	10	9	stim_v06/2.png	NoGoAvo	4	stim_v01/AvoNeu.png	2	7	15	0	68	68	76	None	1		2017_Apr_20_1259	60.0043651513	cfc_SPP1665_Learning	1	18
12	0.5	5	6	3	stim_v01/AvoNeu.png	96	2.1	10	8	stim_v06/4.png	GoAvo	2	stim_v01/AvoNeg.png	2	9	10	0	69	69	20	3	1	0.36660437371	2017_Apr_20_1259	60.0043651513	cfc_SPP1665_Learning	1	18
13	0.5	5	6	3	stim_v01/AvoNeg.png	96	1.1	10	9	stim_v06/4.png	GoAvo	2	stim_v01/AvoNeu.png	2	9	11	0	70	70	39	3	1	0.783252501402	2017_Apr_20_1259	60.0043651513	cfc_SPP1665_Learning	1	18
12	1	5	6	3	stim_v01/WinPos.png	96	2.1	10	8	stim_v06/1.png	GoWin	1	stim_v01/WinNeu.png	2	9	10	0	71	71	10	3	1	0.36660165701	2017_Apr_20_1259	60.0043651513	cfc_SPP1665_Learning	1	18
17	1	5	8	None	stim_v01/WinNeu.png	160	1.1	11	10	stim_v06/3.png	NoGoWin	3	stim_v01/WinPos.png	2	7	15	0	72	72	58	None	1		2017_Apr_20_1259	60.0043651513	cfc_SPP1665_Learning	1	18
16	0.5	5	8	None	stim_v01/WinPos.png	96	1.1	10	9	stim_v06/3.png	NoGoWin	3	stim_v01/WinNeu.png	1	7	14	0	73	73	48	None	1		2017_Apr_20_1259	60.0043651513	cfc_SPP1665_Learning	1	18
13	0.5	5	6	3	stim_v01/WinNeu.png	96	2.1	10	8	stim_v06/1.png	GoWin	1	stim_v01/WinPos.png	2	9	11	0	74	74	19	3	1	0.399904794704	2017_Apr_20_1259	60.0043651513	cfc_SPP1665_Learning	1	18
16	0.5	5	8	None	stim_v01/AvoNeu.png	160	2.1	11	9	stim_v06/2.png	NoGoAvo	4	stim_v01/AvoNeg.png	2	7	14	0	75	75	69	None	1		2017_Apr_20_1259	60.0043651513	cfc_SPP1665_Learning	1	18
16	1	5	8	None	stim_v01/AvoNeu.png	160	1.1	11	10	stim_v06/2.png	NoGoAvo	4	stim_v01/AvoNeg.png	1	7	14	0	76	76	68	None	1		2017_Apr_20_1259	60.0043651513	cfc_SPP1665_Learning	1	18
13	1	5	6	3	stim_v01/WinNeu.png	160	2.1	11	9	stim_v06/1.png	GoWin	1	stim_v01/WinPos.png	1	9	11	0	77	77	13	3	1	0.616632974536	2017_Apr_20_1259	60.0043651513	cfc_SPP1665_Learning	1	18
16	0.5	5	8	None	stim_v01/AvoNeu.png	160	1.1	11	10	stim_v06/2.png	NoGoAvo	4	stim_v01/AvoNeg.png	1	7	14	0	78	78	66	None	1		2017_Apr_20_1259	60.0043651513	cfc_SPP1665_Learning	1	18
12	0.5	5	6	3	stim_v01/AvoNeu.png	160	1.1	11	10	stim_v06/4.png	GoAvo	2	stim_v01/AvoNeg.png	1	9	10	0	79	79	29	3	1	0.78327604615	2017_Apr_20_1259	60.0043651513	cfc_SPP1665_Learning	1	18
