# Supplementary material for: θ-γ Cross-Frequency Transcranial Alternating Current Stimulation over the Trough Impairs Cognitive Control
Source: eNeuro. 2020 Sep 4;7(5):ENEURO.0126-20.2020. doi: 10.1523/ENEURO.0126-20.2020 (PMC7540931; doi:10.1523/ENEURO.0126-20.2020)
Supplement: Extended Data 1 — contains all materials, pseudonymized raw data and analysis scripts used in this study that are freely available at our repository. Download Extended Data 1, ZIP file. [file enu-eN-NWR-0126-20-s02.zip › 2020_cfc_tacs-master/data/raw/1_learning/s_trng/P_19_S_1_cfc_SPP1665_Learning_2017_Apr_07_1315.csv]

icFbackMarker	blineStop	circleMarker	cRespMarker	cResponse	cFback	trigStimulator	preCueStop	portStop	preCueStart	cue	cType	cueMarker	icFback	prepRespStop	icRespMarker	cFbackMarker	trials.thisRepN	trials.thisTrialN	trials.thisN	trials.thisIndex	buttonBox_Response.keys	buttonBox_Response.corr	buttonBox_Response.rt	date	frameRate	expName	session	participant
																								2017_Apr_07_1315	60.0041839868	cfc_SPP1665_Learning	1	19
13	1	5	6	3	stim_v01/AvoNeg.png	96	2.1	10	8	stim_v05/4.png	GoAvo	2	stim_v01/AvoNeu.png	2	9	11	0	0	0	38	None	0		2017_Apr_07_1315	60.0041839868	cfc_SPP1665_Learning	1	19
12	0.5	5	6	3	stim_v01/WinPos.png	160	1.1	11	10	stim_v05/3.png	GoWin	1	stim_v01/WinNeu.png	1	9	10	0	1	1	1	3	1	0.18334183052	2017_Apr_07_1315	60.0041839868	cfc_SPP1665_Learning	1	19
13	1	5	6	3	stim_v01/AvoNeg.png	160	1.1	11	10	stim_v05/4.png	GoAvo	2	stim_v01/AvoNeu.png	1	9	11	0	2	2	35	None	0		2017_Apr_07_1315	60.0041839868	cfc_SPP1665_Learning	1	19
12	1	5	6	3	stim_v01/AvoNeu.png	160	2.1	11	9	stim_v05/4.png	GoAvo	2	stim_v01/AvoNeg.png	1	9	10	0	3	3	23	None	0		2017_Apr_07_1315	60.0041839868	cfc_SPP1665_Learning	1	19
13	1	5	6	3	stim_v01/AvoNeg.png	160	1.1	11	10	stim_v05/4.png	GoAvo	2	stim_v01/AvoNeu.png	2	9	11	0	4	4	37	None	0		2017_Apr_07_1315	60.0041839868	cfc_SPP1665_Learning	1	19
16	1	5	8	None	stim_v01/WinPos.png	96	2.1	10	8	stim_v05/1.png	NoGoWin	3	stim_v01/WinNeu.png	1	7	14	0	5	5	45	None	1		2017_Apr_07_1315	60.0041839868	cfc_SPP1665_Learning	1	19
12	0.5	5	6	3	stim_v01/AvoNeu.png	160	1.1	11	10	stim_v05/4.png	GoAvo	2	stim_v01/AvoNeg.png	1	9	10	0	6	6	31	None	0		2017_Apr_07_1315	60.0041839868	cfc_SPP1665_Learning	1	19
16	0.5	5	8	None	stim_v01/AvoNeu.png	96	1.1	10	9	stim_v05/2.png	NoGoAvo	4	stim_v01/AvoNeg.png	1	7	14	0	7	7	65	3	0	0.73320673581	2017_Apr_07_1315	60.0041839868	cfc_SPP1665_Learning	1	19
12	0.5	5	6	3	stim_v01/AvoNeu.png	96	1.1	10	9	stim_v05/4.png	GoAvo	2	stim_v01/AvoNeg.png	2	9	10	0	8	8	25	None	0		2017_Apr_07_1315	60.0041839868	cfc_SPP1665_Learning	1	19
12	0.5	5	6	3	stim_v01/AvoNeu.png	160	2.1	11	9	stim_v05/4.png	GoAvo	2	stim_v01/AvoNeg.png	2	9	10	0	9	9	24	3	1	0.299951612821	2017_Apr_07_1315	60.0041839868	cfc_SPP1665_Learning	1	19
17	1	5	8	None	stim_v01/WinNeu.png	160	2.1	11	9	stim_v05/1.png	NoGoWin	3	stim_v01/WinPos.png	2	7	15	0	10	10	54	None	1		2017_Apr_07_1315	60.0041839868	cfc_SPP1665_Learning	1	19
13	0.5	5	6	3	stim_v01/WinNeu.png	160	1.1	11	10	stim_v05/3.png	GoWin	1	stim_v01/WinPos.png	1	9	11	0	11	11	17	3	1	0.249943176004	2017_Apr_07_1315	60.0041839868	cfc_SPP1665_Learning	1	19
12	1	5	6	3	stim_v01/AvoNeu.png	160	1.1	11	10	stim_v05/4.png	GoAvo	2	stim_v01/AvoNeg.png	1	9	10	0	12	12	28	3	1	0.249967324316	2017_Apr_07_1315	60.0041839868	cfc_SPP1665_Learning	1	19
12	0.5	5	6	3	stim_v01/WinPos.png	160	1.1	11	10	stim_v05/3.png	GoWin	1	stim_v01/WinNeu.png	1	9	10	0	13	13	5	3	1	0.21660160206	2017_Apr_07_1315	60.0041839868	cfc_SPP1665_Learning	1	19
13	0.5	5	6	3	stim_v01/WinNeu.png	160	2.1	11	9	stim_v05/3.png	GoWin	1	stim_v01/WinPos.png	2	9	11	0	14	14	14	3	1	0.26669636909	2017_Apr_07_1315	60.0041839868	cfc_SPP1665_Learning	1	19
17	0.5	5	8	None	stim_v01/AvoNeg.png	96	2.1	10	8	stim_v05/2.png	NoGoAvo	4	stim_v01/AvoNeu.png	1	7	15	0	15	15	79	None	1		2017_Apr_07_1315	60.0041839868	cfc_SPP1665_Learning	1	19
12	1	5	6	3	stim_v01/WinPos.png	96	1.1	10	9	stim_v05/3.png	GoWin	1	stim_v01/WinNeu.png	2	9	10	0	16	16	10	3	1	0.249943176004	2017_Apr_07_1315	60.0041839868	cfc_SPP1665_Learning	1	19
16	0.5	5	8	None	stim_v01/WinPos.png	96	2.1	10	8	stim_v05/1.png	NoGoWin	3	stim_v01/WinNeu.png	1	7	14	0	17	17	46	None	1		2017_Apr_07_1315	60.0041839868	cfc_SPP1665_Learning	1	19
16	1	5	8	None	stim_v01/WinPos.png	96	1.1	10	9	stim_v05/1.png	NoGoWin	3	stim_v01/WinNeu.png	2	7	14	0	18	18	47	None	1		2017_Apr_07_1315	60.0041839868	cfc_SPP1665_Learning	1	19
12	1	5	6	3	stim_v01/WinPos.png	160	1.1	11	10	stim_v05/3.png	GoWin	1	stim_v01/WinNeu.png	2	9	10	0	19	19	6	3	1	0.283272675793	2017_Apr_07_1315	60.0041839868	cfc_SPP1665_Learning	1	19
17	1	5	8	None	stim_v01/AvoNeg.png	96	2.1	10	8	stim_v05/2.png	NoGoAvo	4	stim_v01/AvoNeu.png	1	7	15	0	20	20	78	None	1		2017_Apr_07_1315	60.0041839868	cfc_SPP1665_Learning	1	19
16	0.5	5	8	None	stim_v01/WinPos.png	96	2.1	10	8	stim_v05/1.png	NoGoWin	3	stim_v01/WinNeu.png	1	7	14	0	21	21	40	None	1		2017_Apr_07_1315	60.0041839868	cfc_SPP1665_Learning	1	19
16	1	5	8	None	stim_v01/WinPos.png	96	1.1	10	9	stim_v05/1.png	NoGoWin	3	stim_v01/WinNeu.png	2	7	14	0	22	22	44	None	1		2017_Apr_07_1315	60.0041839868	cfc_SPP1665_Learning	1	19
17	0.5	5	8	None	stim_v01/AvoNeg.png	96	1.1	10	9	stim_v05/2.png	NoGoAvo	4	stim_v01/AvoNeu.png	2	7	15	0	23	23	76	3	0	0.233324609756	2017_Apr_07_1315	60.0041839868	cfc_SPP1665_Learning	1	19
12	0.5	5	6	3	stim_v01/AvoNeu.png	160	1.1	11	10	stim_v05/4.png	GoAvo	2	stim_v01/AvoNeg.png	2	9	10	0	24	24	22	None	0		2017_Apr_07_1315	60.0041839868	cfc_SPP1665_Learning	1	19
13	0.5	5	6	3	stim_v01/WinNeu.png	160	2.1	11	9	stim_v05/3.png	GoWin	1	stim_v01/WinPos.png	2	9	11	0	25	25	19	3	1	0.249946194543	2017_Apr_07_1315	60.0041839868	cfc_SPP1665_Learning	1	19
13	1	5	6	3	stim_v01/WinNeu.png	96	2.1	10	8	stim_v05/3.png	GoWin	1	stim_v01/WinPos.png	1	9	11	0	26	26	16	3	1	0.29997093147	2017_Apr_07_1315	60.0041839868	cfc_SPP1665_Learning	1	19
13	0.5	5	6	3	stim_v01/WinNeu.png	160	1.1	11	10	stim_v05/3.png	GoWin	1	stim_v01/WinPos.png	2	9	11	0	27	27	18	3	1	0.233256088921	2017_Apr_07_1315	60.0041839868	cfc_SPP1665_Learning	1	19
13	1	5	6	3	stim_v01/AvoNeg.png	160	2.1	11	9	stim_v05/4.png	GoAvo	2	stim_v01/AvoNeu.png	2	9	11	0	28	28	39	None	0		2017_Apr_07_1315	60.0041839868	cfc_SPP1665_Learning	1	19
12	0.5	5	6	3	stim_v01/WinPos.png	96	1.1	10	9	stim_v05/3.png	GoWin	1	stim_v01/WinNeu.png	1	9	10	0	29	29	11	3	1	0.283308596407	2017_Apr_07_1315	60.0041839868	cfc_SPP1665_Learning	1	19
16	0.5	5	8	None	stim_v01/AvoNeu.png	96	2.1	10	8	stim_v05/2.png	NoGoAvo	4	stim_v01/AvoNeg.png	2	7	14	0	30	30	62	3	0	0.216595866835	2017_Apr_07_1315	60.0041839868	cfc_SPP1665_Learning	1	19
16	1	5	8	None	stim_v01/AvoNeu.png	160	1.1	11	10	stim_v05/2.png	NoGoAvo	4	stim_v01/AvoNeg.png	1	7	14	0	31	31	60	3	0	0.86652201828	2017_Apr_07_1315	60.0041839868	cfc_SPP1665_Learning	1	19
16	0.5	5	8	None	stim_v01/AvoNeu.png	160	1.1	11	10	stim_v05/2.png	NoGoAvo	4	stim_v01/AvoNeg.png	2	7	14	0	32	32	63	None	1		2017_Apr_07_1315	60.0041839868	cfc_SPP1665_Learning	1	19
13	1	5	6	3	stim_v01/AvoNeg.png	160	1.1	11	10	stim_v05/4.png	GoAvo	2	stim_v01/AvoNeu.png	2	9	11	0	33	33	36	3	1	0.283261507199	2017_Apr_07_1315	60.0041839868	cfc_SPP1665_Learning	1	19
16	1	5	8	None	stim_v01/WinPos.png	96	2.1	10	8	stim_v05/1.png	NoGoWin	3	stim_v01/WinNeu.png	1	7	14	0	34	34	52	None	1		2017_Apr_07_1315	60.0041839868	cfc_SPP1665_Learning	1	19
17	1	5	8	None	stim_v01/WinNeu.png	96	1.1	10	9	stim_v05/1.png	NoGoWin	3	stim_v01/WinPos.png	1	7	15	0	35	35	53	None	1		2017_Apr_07_1315	60.0041839868	cfc_SPP1665_Learning	1	19
16	0.5	5	8	None	stim_v01/AvoNeu.png	160	1.1	11	10	stim_v05/2.png	NoGoAvo	4	stim_v01/AvoNeg.png	2	7	14	0	36	36	69	None	1		2017_Apr_07_1315	60.0041839868	cfc_SPP1665_Learning	1	19
16	0.5	5	8	None	stim_v01/AvoNeu.png	160	2.1	11	9	stim_v05/2.png	NoGoAvo	4	stim_v01/AvoNeg.png	2	7	14	0	37	37	61	None	1		2017_Apr_07_1315	60.0041839868	cfc_SPP1665_Learning	1	19
12	0.5	5	6	3	stim_v01/AvoNeu.png	160	2.1	11	9	stim_v05/4.png	GoAvo	2	stim_v01/AvoNeg.png	2	9	10	0	38	38	32	3	1	0.266607322191	2017_Apr_07_1315	60.0041839868	cfc_SPP1665_Learning	1	19
13	0.5	5	6	3	stim_v01/WinNeu.png	96	1.1	10	9	stim_v05/3.png	GoWin	1	stim_v01/WinPos.png	2	9	11	0	39	39	15	3	1	0.28328867405	2017_Apr_07_1315	60.0041839868	cfc_SPP1665_Learning	1	19
12	0.5	5	6	3	stim_v01/AvoNeu.png	160	2.1	11	9	stim_v05/4.png	GoAvo	2	stim_v01/AvoNeg.png	1	9	10	0	40	40	30	3	1	0.399930452862	2017_Apr_07_1315	60.0041839868	cfc_SPP1665_Learning	1	19
16	1	5	8	None	stim_v01/AvoNeu.png	96	1.1	10	9	stim_v05/2.png	NoGoAvo	4	stim_v01/AvoNeg.png	1	7	14	0	41	41	66	None	1		2017_Apr_07_1315	60.0041839868	cfc_SPP1665_Learning	1	19
12	0.5	5	6	3	stim_v01/WinPos.png	160	2.1	11	9	stim_v05/3.png	GoWin	1	stim_v01/WinNeu.png	1	9	10	0	42	42	12	3	1	0.316607910805	2017_Apr_07_1315	60.0041839868	cfc_SPP1665_Learning	1	19
17	1	5	8	None	stim_v01/AvoNeg.png	96	1.1	10	9	stim_v05/2.png	NoGoAvo	4	stim_v01/AvoNeu.png	1	7	15	0	43	43	75	None	1		2017_Apr_07_1315	60.0041839868	cfc_SPP1665_Learning	1	19
16	1	5	8	None	stim_v01/AvoNeu.png	160	1.1	11	10	stim_v05/2.png	NoGoAvo	4	stim_v01/AvoNeg.png	2	7	14	0	44	44	64	None	1		2017_Apr_07_1315	60.0041839868	cfc_SPP1665_Learning	1	19
12	1	5	6	3	stim_v01/AvoNeu.png	160	2.1	11	9	stim_v05/4.png	GoAvo	2	stim_v01/AvoNeg.png	1	9	10	0	45	45	20	3	1	0.249943176004	2017_Apr_07_1315	60.0041839868	cfc_SPP1665_Learning	1	19
17	1	5	8	None	stim_v01/WinNeu.png	160	2.1	11	9	stim_v05/1.png	NoGoWin	3	stim_v01/WinPos.png	2	7	15	0	46	46	55	None	1		2017_Apr_07_1315	60.0041839868	cfc_SPP1665_Learning	1	19
12	1	5	6	3	stim_v01/WinPos.png	96	2.1	10	8	stim_v05/3.png	GoWin	1	stim_v01/WinNeu.png	2	9	10	0	47	47	9	3	1	0.28327478877	2017_Apr_07_1315	60.0041839868	cfc_SPP1665_Learning	1	19
12	0.5	5	6	3	stim_v01/WinPos.png	96	1.1	10	9	stim_v05/3.png	GoWin	1	stim_v01/WinNeu.png	2	9	10	0	48	48	8	3	1	0.333211988067	2017_Apr_07_1315	60.0041839868	cfc_SPP1665_Learning	1	19
16	0.5	5	8	None	stim_v01/WinPos.png	96	1.1	10	9	stim_v05/1.png	NoGoWin	3	stim_v01/WinNeu.png	1	7	14	0	49	49	43	None	1		2017_Apr_07_1315	60.0041839868	cfc_SPP1665_Learning	1	19
17	0.5	5	8	None	stim_v01/AvoNeg.png	96	2.1	10	8	stim_v05/2.png	NoGoAvo	4	stim_v01/AvoNeu.png	1	7	15	0	50	50	77	None	1		2017_Apr_07_1315	60.0041839868	cfc_SPP1665_Learning	1	19
12	0.5	5	6	3	stim_v01/WinPos.png	96	2.1	10	8	stim_v05/3.png	GoWin	1	stim_v01/WinNeu.png	1	9	10	0	51	51	7	3	1	0.29994074608	2017_Apr_07_1315	60.0041839868	cfc_SPP1665_Learning	1	19
17	0.5	5	8	None	stim_v01/WinNeu.png	96	2.1	10	8	stim_v05/1.png	NoGoWin	3	stim_v01/WinPos.png	1	7	15	0	52	52	56	None	1		2017_Apr_07_1315	60.0041839868	cfc_SPP1665_Learning	1	19
17	0.5	5	8	None	stim_v01/AvoNeg.png	160	2.1	11	9	stim_v05/2.png	NoGoAvo	4	stim_v01/AvoNeu.png	2	7	15	0	53	53	74	None	1		2017_Apr_07_1315	60.0041839868	cfc_SPP1665_Learning	1	19
12	1	5	6	3	stim_v01/WinPos.png	160	1.1	11	10	stim_v05/3.png	GoWin	1	stim_v01/WinNeu.png	1	9	10	0	54	54	4	3	1	0.283348139267	2017_Apr_07_1315	60.0041839868	cfc_SPP1665_Learning	1	19
16	1	5	8	None	stim_v01/WinPos.png	96	1.1	10	9	stim_v05/1.png	NoGoWin	3	stim_v01/WinNeu.png	2	7	14	0	55	55	41	None	1		2017_Apr_07_1315	60.0041839868	cfc_SPP1665_Learning	1	19
16	1	5	8	None	stim_v01/WinPos.png	96	2.1	10	8	stim_v05/1.png	NoGoWin	3	stim_v01/WinNeu.png	1	7	14	0	56	56	51	None	1		2017_Apr_07_1315	60.0041839868	cfc_SPP1665_Learning	1	19
12	0.5	5	6	3	stim_v01/AvoNeu.png	96	1.1	10	9	stim_v05/4.png	GoAvo	2	stim_v01/AvoNeg.png	1	9	10	0	57	57	21	3	1	0.233257598191	2017_Apr_07_1315	60.0041839868	cfc_SPP1665_Learning	1	19
16	0.5	5	8	None	stim_v01/AvoNeu.png	160	2.1	11	9	stim_v05/2.png	NoGoAvo	4	stim_v01/AvoNeg.png	1	7	14	0	58	58	72	None	1		2017_Apr_07_1315	60.0041839868	cfc_SPP1665_Learning	1	19
17	1	5	8	None	stim_v01/WinNeu.png	160	2.1	11	9	stim_v05/1.png	NoGoWin	3	stim_v01/WinPos.png	2	7	15	0	59	59	57	None	1		2017_Apr_07_1315	60.0041839868	cfc_SPP1665_Learning	1	19
12	0.5	5	6	3	stim_v01/WinPos.png	160	2.1	11	9	stim_v05/3.png	GoWin	1	stim_v01/WinNeu.png	2	9	10	0	60	60	3	3	1	0.283274486916	2017_Apr_07_1315	60.0041839868	cfc_SPP1665_Learning	1	19
12	1	5	6	3	stim_v01/AvoNeu.png	96	1.1	10	9	stim_v05/4.png	GoAvo	2	stim_v01/AvoNeg.png	1	9	10	0	61	61	29	3	1	0.299909655129	2017_Apr_07_1315	60.0041839868	cfc_SPP1665_Learning	1	19
16	0.5	5	8	None	stim_v01/WinPos.png	96	2.1	10	8	stim_v05/1.png	NoGoWin	3	stim_v01/WinNeu.png	2	7	14	0	62	62	50	None	1		2017_Apr_07_1315	60.0041839868	cfc_SPP1665_Learning	1	19
12	1	5	6	3	stim_v01/WinPos.png	160	1.1	11	10	stim_v05/3.png	GoWin	1	stim_v01/WinNeu.png	1	9	10	0	63	63	2	3	1	0.316604892267	2017_Apr_07_1315	60.0041839868	cfc_SPP1665_Learning	1	19
16	1	5	8	None	stim_v01/WinPos.png	96	1.1	10	9	stim_v05/1.png	NoGoWin	3	stim_v01/WinNeu.png	1	7	14	0	64	64	49	None	1		2017_Apr_07_1315	60.0041839868	cfc_SPP1665_Learning	1	19
16	1	5	8	None	stim_v01/AvoNeu.png	160	1.1	11	10	stim_v05/2.png	NoGoAvo	4	stim_v01/AvoNeg.png	2	7	14	0	65	65	67	None	1		2017_Apr_07_1315	60.0041839868	cfc_SPP1665_Learning	1	19
13	1	5	6	3	stim_v01/WinNeu.png	96	1.1	10	9	stim_v05/3.png	GoWin	1	stim_v01/WinPos.png	2	9	11	0	66	66	13	3	1	0.299978779671	2017_Apr_07_1315	60.0041839868	cfc_SPP1665_Learning	1	19
13	1	5	6	3	stim_v01/AvoNeg.png	96	1.1	10	9	stim_v05/4.png	GoAvo	2	stim_v01/AvoNeu.png	2	9	11	0	67	67	34	3	1	0.366606084589	2017_Apr_07_1315	60.0041839868	cfc_SPP1665_Learning	1	19
12	0.5	5	6	3	stim_v01/WinPos.png	96	2.1	10	8	stim_v05/3.png	GoWin	1	stim_v01/WinNeu.png	2	9	10	0	68	68	0	3	1	0.249941666735	2017_Apr_07_1315	60.0041839868	cfc_SPP1665_Learning	1	19
16	1	5	8	None	stim_v01/AvoNeu.png	96	2.1	10	8	stim_v05/2.png	NoGoAvo	4	stim_v01/AvoNeg.png	2	7	14	0	69	69	70	None	1		2017_Apr_07_1315	60.0041839868	cfc_SPP1665_Learning	1	19
17	0.5	5	8	None	stim_v01/WinNeu.png	96	1.1	10	9	stim_v05/1.png	NoGoWin	3	stim_v01/WinPos.png	2	7	15	0	70	70	59	None	1		2017_Apr_07_1315	60.0041839868	cfc_SPP1665_Learning	1	19
17	0.5	5	8	None	stim_v01/WinNeu.png	96	2.1	10	8	stim_v05/1.png	NoGoWin	3	stim_v01/WinPos.png	2	7	15	0	71	71	58	None	1		2017_Apr_07_1315	60.0041839868	cfc_SPP1665_Learning	1	19
13	1	5	6	3	stim_v01/AvoNeg.png	160	1.1	11	10	stim_v05/4.png	GoAvo	2	stim_v01/AvoNeu.png	1	9	11	0	72	72	33	3	1	0.299954631359	2017_Apr_07_1315	60.0041839868	cfc_SPP1665_Learning	1	19
16	1	5	8	None	stim_v01/WinPos.png	96	2.1	10	8	stim_v05/1.png	NoGoWin	3	stim_v01/WinNeu.png	2	7	14	0	73	73	42	None	1		2017_Apr_07_1315	60.0041839868	cfc_SPP1665_Learning	1	19
16	0.5	5	8	None	stim_v01/WinPos.png	160	2.1	11	9	stim_v05/1.png	NoGoWin	3	stim_v01/WinNeu.png	1	7	14	0	74	74	48	None	1		2017_Apr_07_1315	60.0041839868	cfc_SPP1665_Learning	1	19
12	0.5	5	6	3	stim_v01/AvoNeu.png	160	2.1	11	9	stim_v05/4.png	GoAvo	2	stim_v01/AvoNeg.png	1	9	10	0	75	75	27	3	1	0.299940142373	2017_Apr_07_1315	60.0041839868	cfc_SPP1665_Learning	1	19
16	1	5	8	None	stim_v01/AvoNeu.png	160	2.1	11	9	stim_v05/2.png	NoGoAvo	4	stim_v01/AvoNeg.png	1	7	14	0	76	76	71	None	1		2017_Apr_07_1315	60.0041839868	cfc_SPP1665_Learning	1	19
16	1	5	8	None	stim_v01/AvoNeu.png	96	2.1	10	8	stim_v05/2.png	NoGoAvo	4	stim_v01/AvoNeg.png	1	7	14	0	77	77	68	None	1		2017_Apr_07_1315	60.0041839868	cfc_SPP1665_Learning	1	19
17	0.5	5	8	None	stim_v01/AvoNeg.png	160	2.1	11	9	stim_v05/2.png	NoGoAvo	4	stim_v01/AvoNeu.png	1	7	15	0	78	78	73	None	1		2017_Apr_07_1315	60.0041839868	cfc_SPP1665_Learning	1	19
12	1	5	6	3	stim_v01/AvoNeu.png	160	1.1	11	10	stim_v05/4.png	GoAvo	2	stim_v01/AvoNeg.png	2	9	10	0	79	79	26	3	1	0.266649279882	2017_Apr_07_1315	60.0041839868	cfc_SPP1665_Learning	1	19
