# Supplementary material for: θ-γ Cross-Frequency Transcranial Alternating Current Stimulation over the Trough Impairs Cognitive Control
Source: eNeuro. 2020 Sep 4;7(5):ENEURO.0126-20.2020. doi: 10.1523/ENEURO.0126-20.2020 (PMC7540931; doi:10.1523/ENEURO.0126-20.2020)
Supplement: Extended Data 1 — contains all materials, pseudonymized raw data and analysis scripts used in this study that are freely available at our repository. Download Extended Data 1, ZIP file. [file enu-eN-NWR-0126-20-s02.zip › 2020_cfc_tacs-master/data/raw/1_learning/s_trng/P_2_S_1_cfc_SPP1665_Learning_2017_Mrz_17_1450.csv]

icFbackMarker	blineStop	circleMarker	cRespMarker	cResponse	cFback	trigStimulator	preCueStop	portStop	preCueStart	cue	cType	cueMarker	icFback	prepRespStop	icRespMarker	cFbackMarker	trials.thisRepN	trials.thisTrialN	trials.thisN	trials.thisIndex	buttonBox_Response.keys	buttonBox_Response.corr	buttonBox_Response.rt	date	frameRate	expName	session	participant
																								2017_Mrz_17_1450	59.996015734	cfc_SPP1665_Learning	1	2
16	1	5	8	None	stim_v01/AvoNeu.png	96	2.1	10	8	stim_v05/1.png	NoGoAvo	4	stim_v01/AvoNeg.png	2	7	14	0	0	0	69	3	0	0.333257969363	2017_Mrz_17_1450	59.996015734	cfc_SPP1665_Learning	1	2
12	0.5	5	6	3	stim_v01/WinPos.png	160	2.1	11	9	stim_v05/3.png	GoWin	1	stim_v01/WinNeu.png	1	9	10	0	1	1	0	3	1	0.466595750073	2017_Mrz_17_1450	59.996015734	cfc_SPP1665_Learning	1	2
13	0.5	5	6	3	stim_v01/AvoNeg.png	96	2.1	10	8	stim_v05/4.png	GoAvo	2	stim_v01/AvoNeu.png	1	9	11	0	2	2	37	3	1	0.416608911099	2017_Mrz_17_1450	59.996015734	cfc_SPP1665_Learning	1	2
13	0.5	5	6	3	stim_v01/AvoNeg.png	96	1.1	10	9	stim_v05/4.png	GoAvo	2	stim_v01/AvoNeu.png	1	9	11	0	3	3	33	None	0		2017_Mrz_17_1450	59.996015734	cfc_SPP1665_Learning	1	2
13	1	5	6	3	stim_v01/WinNeu.png	160	2.1	11	9	stim_v05/3.png	GoWin	1	stim_v01/WinPos.png	1	9	11	0	4	4	16	3	1	0.334205502757	2017_Mrz_17_1450	59.996015734	cfc_SPP1665_Learning	1	2
17	1	5	8	None	stim_v01/WinNeu.png	96	2.1	10	8	stim_v05/2.png	NoGoWin	3	stim_v01/WinPos.png	2	7	15	0	5	5	57	3	0	0.283294373483	2017_Mrz_17_1450	59.996015734	cfc_SPP1665_Learning	1	2
17	1	5	8	None	stim_v01/WinNeu.png	160	1.1	11	10	stim_v05/2.png	NoGoWin	3	stim_v01/WinPos.png	1	7	15	0	6	6	56	3	0	0.299944276947	2017_Mrz_17_1450	59.996015734	cfc_SPP1665_Learning	1	2
16	1	5	8	None	stim_v01/WinPos.png	96	1.1	10	9	stim_v05/2.png	NoGoWin	3	stim_v01/WinNeu.png	2	7	14	0	7	7	52	3	0	0.299830174485	2017_Mrz_17_1450	59.996015734	cfc_SPP1665_Learning	1	2
13	0.5	5	6	3	stim_v01/WinNeu.png	160	1.1	11	10	stim_v05/3.png	GoWin	1	stim_v01/WinPos.png	1	9	11	0	8	8	14	3	1	0.316594180411	2017_Mrz_17_1450	59.996015734	cfc_SPP1665_Learning	1	2
12	0.5	5	6	3	stim_v01/AvoNeu.png	96	1.1	10	9	stim_v05/4.png	GoAvo	2	stim_v01/AvoNeg.png	1	9	10	0	9	9	32	None	0		2017_Mrz_17_1450	59.996015734	cfc_SPP1665_Learning	1	2
16	0.5	5	8	None	stim_v01/WinPos.png	160	1.1	11	10	stim_v05/2.png	NoGoWin	3	stim_v01/WinNeu.png	1	7	14	0	10	10	41	3	0	0.333278193873	2017_Mrz_17_1450	59.996015734	cfc_SPP1665_Learning	1	2
17	0.5	5	8	None	stim_v01/WinNeu.png	160	2.1	11	9	stim_v05/2.png	NoGoWin	3	stim_v01/WinPos.png	1	7	15	0	11	11	53	3	0	0.41660740181	2017_Mrz_17_1450	59.996015734	cfc_SPP1665_Learning	1	2
12	1	5	6	3	stim_v01/WinPos.png	96	1.1	10	9	stim_v05/3.png	GoWin	1	stim_v01/WinNeu.png	2	9	10	0	12	12	7	3	1	0.333266421396	2017_Mrz_17_1450	59.996015734	cfc_SPP1665_Learning	1	2
12	1	5	6	3	stim_v01/WinPos.png	160	2.1	11	9	stim_v05/3.png	GoWin	1	stim_v01/WinNeu.png	1	9	10	0	13	13	9	3	1	0.283282902863	2017_Mrz_17_1450	59.996015734	cfc_SPP1665_Learning	1	2
13	0.5	5	6	3	stim_v01/WinNeu.png	96	1.1	10	9	stim_v05/3.png	GoWin	1	stim_v01/WinPos.png	2	9	11	0	14	14	13	3	1	0.299892357307	2017_Mrz_17_1450	59.996015734	cfc_SPP1665_Learning	1	2
12	1	5	6	3	stim_v01/WinPos.png	96	2.1	10	8	stim_v05/3.png	GoWin	1	stim_v01/WinNeu.png	2	9	10	0	15	15	8	3	1	0.499952910097	2017_Mrz_17_1450	59.996015734	cfc_SPP1665_Learning	1	2
13	0.5	5	6	3	stim_v01/AvoNeg.png	160	2.1	11	9	stim_v05/4.png	GoAvo	2	stim_v01/AvoNeu.png	2	9	11	0	16	16	36	None	0		2017_Mrz_17_1450	59.996015734	cfc_SPP1665_Learning	1	2
13	0.5	5	6	3	stim_v01/AvoNeg.png	96	2.1	10	8	stim_v05/4.png	GoAvo	2	stim_v01/AvoNeu.png	2	9	11	0	17	17	35	3	1	0.299946389954	2017_Mrz_17_1450	59.996015734	cfc_SPP1665_Learning	1	2
12	0.5	5	6	3	stim_v01/AvoNeu.png	160	1.1	11	10	stim_v05/4.png	GoAvo	2	stim_v01/AvoNeg.png	1	9	10	0	18	18	20	3	1	0.466571903264	2017_Mrz_17_1450	59.996015734	cfc_SPP1665_Learning	1	2
13	0.5	5	6	3	stim_v01/AvoNeg.png	160	1.1	11	10	stim_v05/4.png	GoAvo	2	stim_v01/AvoNeu.png	1	9	11	0	19	19	38	3	1	0.549913487393	2017_Mrz_17_1450	59.996015734	cfc_SPP1665_Learning	1	2
17	1	5	8	None	stim_v01/AvoNeg.png	96	2.1	10	8	stim_v05/1.png	NoGoAvo	4	stim_v01/AvoNeu.png	1	7	15	0	20	20	79	None	1		2017_Mrz_17_1450	59.996015734	cfc_SPP1665_Learning	1	2
12	0.5	5	6	3	stim_v01/AvoNeu.png	160	1.1	11	10	stim_v05/4.png	GoAvo	2	stim_v01/AvoNeg.png	2	9	10	0	21	21	30	None	0		2017_Mrz_17_1450	59.996015734	cfc_SPP1665_Learning	1	2
12	1	5	6	3	stim_v01/WinPos.png	160	1.1	11	10	stim_v05/3.png	GoWin	1	stim_v01/WinNeu.png	1	9	10	0	22	22	1	3	1	0.316613499348	2017_Mrz_17_1450	59.996015734	cfc_SPP1665_Learning	1	2
17	0.5	5	8	None	stim_v01/WinNeu.png	96	2.1	10	8	stim_v05/2.png	NoGoWin	3	stim_v01/WinPos.png	1	7	15	0	23	23	54	3	0	0.249955928681	2017_Mrz_17_1450	59.996015734	cfc_SPP1665_Learning	1	2
12	1	5	6	3	stim_v01/AvoNeu.png	96	2.1	10	8	stim_v05/4.png	GoAvo	2	stim_v01/AvoNeg.png	2	9	10	0	24	24	27	None	0		2017_Mrz_17_1450	59.996015734	cfc_SPP1665_Learning	1	2
16	0.5	5	8	None	stim_v01/WinPos.png	96	2.1	10	8	stim_v05/2.png	NoGoWin	3	stim_v01/WinNeu.png	2	7	14	0	25	25	46	3	0	0.349965829631	2017_Mrz_17_1450	59.996015734	cfc_SPP1665_Learning	1	2
17	1	5	8	None	stim_v01/AvoNeg.png	96	2.1	10	8	stim_v05/1.png	NoGoAvo	4	stim_v01/AvoNeu.png	2	7	15	0	26	26	76	None	1		2017_Mrz_17_1450	59.996015734	cfc_SPP1665_Learning	1	2
16	1	5	8	None	stim_v01/AvoNeu.png	96	1.1	10	9	stim_v05/1.png	NoGoAvo	4	stim_v01/AvoNeg.png	1	7	14	0	27	27	72	None	1		2017_Mrz_17_1450	59.996015734	cfc_SPP1665_Learning	1	2
12	0.5	5	6	3	stim_v01/AvoNeu.png	160	1.1	11	10	stim_v05/4.png	GoAvo	2	stim_v01/AvoNeg.png	2	9	10	0	28	28	29	3	1	0.516625151078	2017_Mrz_17_1450	59.996015734	cfc_SPP1665_Learning	1	2
16	1	5	8	None	stim_v01/AvoNeu.png	160	1.1	11	10	stim_v05/1.png	NoGoAvo	4	stim_v01/AvoNeg.png	1	7	14	0	29	29	66	None	1		2017_Mrz_17_1450	59.996015734	cfc_SPP1665_Learning	1	2
16	0.5	5	8	None	stim_v01/WinPos.png	96	1.1	10	9	stim_v05/2.png	NoGoWin	3	stim_v01/WinNeu.png	2	7	14	0	30	30	45	3	0	0.36662478885	2017_Mrz_17_1450	59.996015734	cfc_SPP1665_Learning	1	2
17	1	5	8	None	stim_v01/WinNeu.png	96	1.1	10	9	stim_v05/2.png	NoGoWin	3	stim_v01/WinPos.png	2	7	15	0	31	31	58	3	0	0.299943975089	2017_Mrz_17_1450	59.996015734	cfc_SPP1665_Learning	1	2
12	0.5	5	6	3	stim_v01/WinPos.png	96	2.1	10	8	stim_v05/3.png	GoWin	1	stim_v01/WinNeu.png	1	9	10	0	32	32	11	None	0		2017_Mrz_17_1450	59.996015734	cfc_SPP1665_Learning	1	2
17	0.5	5	8	None	stim_v01/WinNeu.png	160	1.1	11	10	stim_v05/2.png	NoGoWin	3	stim_v01/WinPos.png	1	7	15	0	33	33	59	3	0	0.499946872929	2017_Mrz_17_1450	59.996015734	cfc_SPP1665_Learning	1	2
13	0.5	5	6	3	stim_v01/AvoNeg.png	96	2.1	10	8	stim_v05/4.png	GoAvo	2	stim_v01/AvoNeu.png	2	9	11	0	34	34	39	3	1	0.283263885787	2017_Mrz_17_1450	59.996015734	cfc_SPP1665_Learning	1	2
16	0.5	5	8	None	stim_v01/AvoNeu.png	160	2.1	11	9	stim_v05/1.png	NoGoAvo	4	stim_v01/AvoNeg.png	1	7	14	0	35	35	63	None	1		2017_Mrz_17_1450	59.996015734	cfc_SPP1665_Learning	1	2
16	1	5	8	None	stim_v01/AvoNeu.png	160	2.1	11	9	stim_v05/1.png	NoGoAvo	4	stim_v01/AvoNeg.png	2	7	14	0	36	36	61	3	0	0.299926165448	2017_Mrz_17_1450	59.996015734	cfc_SPP1665_Learning	1	2
13	0.5	5	6	3	stim_v01/WinNeu.png	160	2.1	11	9	stim_v05/3.png	GoWin	1	stim_v01/WinPos.png	2	9	11	0	37	37	17	3	1	0.866644409642	2017_Mrz_17_1450	59.996015734	cfc_SPP1665_Learning	1	2
16	0.5	5	8	None	stim_v01/WinPos.png	160	2.1	11	9	stim_v05/2.png	NoGoWin	3	stim_v01/WinNeu.png	1	7	14	0	38	38	42	3	0	0.28329648649	2017_Mrz_17_1450	59.996015734	cfc_SPP1665_Learning	1	2
13	1	5	6	3	stim_v01/WinNeu.png	160	2.1	11	9	stim_v05/3.png	GoWin	1	stim_v01/WinPos.png	1	9	11	0	39	39	15	None	0		2017_Mrz_17_1450	59.996015734	cfc_SPP1665_Learning	1	2
12	1	5	6	3	stim_v01/AvoNeu.png	96	2.1	10	8	stim_v05/4.png	GoAvo	2	stim_v01/AvoNeg.png	1	9	10	0	40	40	23	None	0		2017_Mrz_17_1450	59.996015734	cfc_SPP1665_Learning	1	2
16	0.5	5	8	None	stim_v01/WinPos.png	160	1.1	11	10	stim_v05/2.png	NoGoWin	3	stim_v01/WinNeu.png	2	7	14	0	41	41	47	3	0	0.316612291914	2017_Mrz_17_1450	59.996015734	cfc_SPP1665_Learning	1	2
12	1	5	6	3	stim_v01/AvoNeu.png	96	1.1	10	9	stim_v05/4.png	GoAvo	2	stim_v01/AvoNeg.png	1	9	10	0	42	42	28	None	0		2017_Mrz_17_1450	59.996015734	cfc_SPP1665_Learning	1	2
12	0.5	5	6	3	stim_v01/AvoNeu.png	160	1.1	11	10	stim_v05/4.png	GoAvo	2	stim_v01/AvoNeg.png	1	9	10	0	43	43	25	None	0		2017_Mrz_17_1450	59.996015734	cfc_SPP1665_Learning	1	2
13	1	5	6	3	stim_v01/AvoNeg.png	96	1.1	10	9	stim_v05/4.png	GoAvo	2	stim_v01/AvoNeu.png	1	9	11	0	44	44	34	None	0		2017_Mrz_17_1450	59.996015734	cfc_SPP1665_Learning	1	2
12	1	5	6	3	stim_v01/WinPos.png	96	2.1	10	8	stim_v05/3.png	GoWin	1	stim_v01/WinNeu.png	2	9	10	0	45	45	4	3	1	0.333317435459	2017_Mrz_17_1450	59.996015734	cfc_SPP1665_Learning	1	2
12	0.5	5	6	3	stim_v01/AvoNeu.png	96	1.1	10	9	stim_v05/4.png	GoAvo	2	stim_v01/AvoNeg.png	2	9	10	0	46	46	21	None	0		2017_Mrz_17_1450	59.996015734	cfc_SPP1665_Learning	1	2
16	0.5	5	8	None	stim_v01/AvoNeu.png	160	1.1	11	10	stim_v05/1.png	NoGoAvo	4	stim_v01/AvoNeg.png	1	7	14	0	47	47	68	3	0	0.26661398232	2017_Mrz_17_1450	59.996015734	cfc_SPP1665_Learning	1	2
16	0.5	5	8	None	stim_v01/WinPos.png	160	1.1	11	10	stim_v05/2.png	NoGoWin	3	stim_v01/WinNeu.png	2	7	14	0	48	48	48	3	0	0.36659188629	2017_Mrz_17_1450	59.996015734	cfc_SPP1665_Learning	1	2
17	1	5	8	None	stim_v01/AvoNeg.png	160	1.1	11	10	stim_v05/1.png	NoGoAvo	4	stim_v01/AvoNeu.png	1	7	15	0	49	49	75	3	0	0.483308440082	2017_Mrz_17_1450	59.996015734	cfc_SPP1665_Learning	1	2
16	1	5	8	None	stim_v01/AvoNeu.png	160	2.1	11	9	stim_v05/1.png	NoGoAvo	4	stim_v01/AvoNeg.png	2	7	14	0	50	50	71	3	0	0.333273665998	2017_Mrz_17_1450	59.996015734	cfc_SPP1665_Learning	1	2
17	0.5	5	8	None	stim_v01/AvoNeg.png	96	2.1	10	8	stim_v05/1.png	NoGoAvo	4	stim_v01/AvoNeu.png	2	7	15	0	51	51	73	3	0	0.283292864187	2017_Mrz_17_1450	59.996015734	cfc_SPP1665_Learning	1	2
12	0.5	5	6	3	stim_v01/AvoNeu.png	160	1.1	11	10	stim_v05/4.png	GoAvo	2	stim_v01/AvoNeg.png	2	9	10	0	52	52	22	None	0		2017_Mrz_17_1450	59.996015734	cfc_SPP1665_Learning	1	2
12	1	5	6	3	stim_v01/AvoNeu.png	160	2.1	11	9	stim_v05/4.png	GoAvo	2	stim_v01/AvoNeg.png	2	9	10	0	53	53	26	None	0		2017_Mrz_17_1450	59.996015734	cfc_SPP1665_Learning	1	2
16	1	5	8	None	stim_v01/AvoNeu.png	160	2.1	11	9	stim_v05/1.png	NoGoAvo	4	stim_v01/AvoNeg.png	2	7	14	0	54	54	67	3	0	0.266615793469	2017_Mrz_17_1450	59.996015734	cfc_SPP1665_Learning	1	2
13	1	5	6	3	stim_v01/WinNeu.png	96	2.1	10	8	stim_v05/3.png	GoWin	1	stim_v01/WinPos.png	1	9	11	0	55	55	19	3	1	0.44994916705	2017_Mrz_17_1450	59.996015734	cfc_SPP1665_Learning	1	2
12	1	5	6	3	stim_v01/WinPos.png	160	2.1	11	9	stim_v05/3.png	GoWin	1	stim_v01/WinNeu.png	2	9	10	0	56	56	3	None	0		2017_Mrz_17_1450	59.996015734	cfc_SPP1665_Learning	1	2
12	0.5	5	6	3	stim_v01/WinPos.png	96	1.1	10	9	stim_v05/3.png	GoWin	1	stim_v01/WinNeu.png	1	9	10	0	57	57	2	3	1	0.449973013863	2017_Mrz_17_1450	59.996015734	cfc_SPP1665_Learning	1	2
16	0.5	5	8	None	stim_v01/WinPos.png	160	2.1	11	9	stim_v05/2.png	NoGoWin	3	stim_v01/WinNeu.png	1	7	14	0	58	58	50	3	0	0.533266904371	2017_Mrz_17_1450	59.996015734	cfc_SPP1665_Learning	1	2
17	0.5	5	8	None	stim_v01/AvoNeg.png	160	2.1	11	9	stim_v05/1.png	NoGoAvo	4	stim_v01/AvoNeu.png	1	7	15	0	59	59	78	3	0	0.249948985936	2017_Mrz_17_1450	59.996015734	cfc_SPP1665_Learning	1	2
12	0.5	5	6	3	stim_v01/WinPos.png	160	1.1	11	10	stim_v05/3.png	GoWin	1	stim_v01/WinNeu.png	2	9	10	0	60	60	12	None	0		2017_Mrz_17_1450	59.996015734	cfc_SPP1665_Learning	1	2
16	1	5	8	None	stim_v01/WinPos.png	96	1.1	10	9	stim_v05/2.png	NoGoWin	3	stim_v01/WinNeu.png	2	7	14	0	61	61	43	3	0	0.28328501587	2017_Mrz_17_1450	59.996015734	cfc_SPP1665_Learning	1	2
12	1	5	6	3	stim_v01/WinPos.png	96	1.1	10	9	stim_v05/3.png	GoWin	1	stim_v01/WinNeu.png	2	9	10	0	62	62	6	3	1	0.316604745454	2017_Mrz_17_1450	59.996015734	cfc_SPP1665_Learning	1	2
17	1	5	8	None	stim_v01/AvoNeg.png	160	1.1	11	10	stim_v05/1.png	NoGoAvo	4	stim_v01/AvoNeu.png	2	7	15	0	63	63	74	3	0	0.349923267604	2017_Mrz_17_1450	59.996015734	cfc_SPP1665_Learning	1	2
12	1	5	6	3	stim_v01/WinPos.png	96	1.1	10	9	stim_v05/3.png	GoWin	1	stim_v01/WinNeu.png	2	9	10	0	64	64	10	3	1	0.266611869312	2017_Mrz_17_1450	59.996015734	cfc_SPP1665_Learning	1	2
12	0.5	5	6	3	stim_v01/AvoNeu.png	160	2.1	11	9	stim_v05/4.png	GoAvo	2	stim_v01/AvoNeg.png	2	9	10	0	65	65	31	None	0		2017_Mrz_17_1450	59.996015734	cfc_SPP1665_Learning	1	2
13	1	5	6	3	stim_v01/WinNeu.png	96	1.1	10	9	stim_v05/3.png	GoWin	1	stim_v01/WinPos.png	1	9	11	0	66	66	18	3	1	0.266615793469	2017_Mrz_17_1450	59.996015734	cfc_SPP1665_Learning	1	2
16	1	5	8	None	stim_v01/WinPos.png	96	1.1	10	9	stim_v05/2.png	NoGoWin	3	stim_v01/WinNeu.png	1	7	14	0	67	67	51	3	0	0.866606073632	2017_Mrz_17_1450	59.996015734	cfc_SPP1665_Learning	1	2
12	1	5	6	3	stim_v01/AvoNeu.png	96	2.1	10	8	stim_v05/4.png	GoAvo	2	stim_v01/AvoNeg.png	2	9	10	0	68	68	24	None	0		2017_Mrz_17_1450	59.996015734	cfc_SPP1665_Learning	1	2
17	1	5	8	None	stim_v01/WinNeu.png	96	1.1	10	9	stim_v05/2.png	NoGoWin	3	stim_v01/WinPos.png	1	7	15	0	69	69	55	3	0	0.249992151683	2017_Mrz_17_1450	59.996015734	cfc_SPP1665_Learning	1	2
17	1	5	8	None	stim_v01/AvoNeg.png	160	2.1	11	9	stim_v05/1.png	NoGoAvo	4	stim_v01/AvoNeu.png	2	7	15	0	70	70	77	None	1		2017_Mrz_17_1450	59.996015734	cfc_SPP1665_Learning	1	2
16	1	5	8	None	stim_v01/WinPos.png	160	2.1	11	9	stim_v05/2.png	NoGoWin	3	stim_v01/WinNeu.png	2	7	14	0	71	71	49	3	0	0.266609454444	2017_Mrz_17_1450	59.996015734	cfc_SPP1665_Learning	1	2
16	1	5	8	None	stim_v01/WinPos.png	96	2.1	10	8	stim_v05/2.png	NoGoWin	3	stim_v01/WinNeu.png	1	7	14	0	72	72	44	None	1		2017_Mrz_17_1450	59.996015734	cfc_SPP1665_Learning	1	2
16	1	5	8	None	stim_v01/WinPos.png	160	1.1	11	10	stim_v05/2.png	NoGoWin	3	stim_v01/WinNeu.png	1	7	14	0	73	73	40	None	1		2017_Mrz_17_1450	59.996015734	cfc_SPP1665_Learning	1	2
16	1	5	8	None	stim_v01/AvoNeu.png	96	2.1	10	8	stim_v05/1.png	NoGoAvo	4	stim_v01/AvoNeg.png	1	7	14	0	74	74	65	3	0	0.266597983828	2017_Mrz_17_1450	59.996015734	cfc_SPP1665_Learning	1	2
16	0.5	5	8	None	stim_v01/AvoNeu.png	96	1.1	10	9	stim_v05/1.png	NoGoAvo	4	stim_v01/AvoNeg.png	1	7	14	0	75	75	60	3	0	0.249928157711	2017_Mrz_17_1450	59.996015734	cfc_SPP1665_Learning	1	2
16	0.5	5	8	None	stim_v01/AvoNeu.png	96	1.1	10	9	stim_v05/1.png	NoGoAvo	4	stim_v01/AvoNeg.png	2	7	14	0	76	76	70	3	0	0.266615491611	2017_Mrz_17_1450	59.996015734	cfc_SPP1665_Learning	1	2
16	0.5	5	8	None	stim_v01/AvoNeu.png	96	2.1	10	8	stim_v05/1.png	NoGoAvo	4	stim_v01/AvoNeg.png	1	7	14	0	77	77	64	3	0	0.716610541138	2017_Mrz_17_1450	59.996015734	cfc_SPP1665_Learning	1	2
16	0.5	5	8	None	stim_v01/AvoNeu.png	160	2.1	11	9	stim_v05/1.png	NoGoAvo	4	stim_v01/AvoNeg.png	2	7	14	0	78	78	62	None	1		2017_Mrz_17_1450	59.996015734	cfc_SPP1665_Learning	1	2
12	0.5	5	6	3	stim_v01/WinPos.png	160	1.1	11	10	stim_v05/3.png	GoWin	1	stim_v01/WinNeu.png	2	9	10	0	79	79	5	3	1	0.333270647414	2017_Mrz_17_1450	59.996015734	cfc_SPP1665_Learning	1	2
