# Supplementary material for: θ-γ Cross-Frequency Transcranial Alternating Current Stimulation over the Trough Impairs Cognitive Control
Source: eNeuro. 2020 Sep 4;7(5):ENEURO.0126-20.2020. doi: 10.1523/ENEURO.0126-20.2020 (PMC7540931; doi:10.1523/ENEURO.0126-20.2020)
Supplement: Extended Data 1 — contains all materials, pseudonymized raw data and analysis scripts used in this study that are freely available at our repository. Download Extended Data 1, ZIP file. [file enu-eN-NWR-0126-20-s02.zip › 2020_cfc_tacs-master/data/raw/1_learning/s_trng/P_20_S_1_cfc_SPP1665_Learning_2017_Mrz_02_1114.csv]

icFbackMarker	blineStop	circleMarker	cRespMarker	cResponse	cFback	trigStimulator	preCueStop	portStop	preCueStart	cue	cType	cueMarker	icFback	prepRespStop	icRespMarker	cFbackMarker	trials.thisRepN	trials.thisTrialN	trials.thisN	trials.thisIndex	buttonBox_Response.keys	buttonBox_Response.corr	buttonBox_Response.rt	date	frameRate	expName	session	participant
																								2017_Mrz_02_1114	60.0055424831	cfc_SPP1665_Learning	1	20
16	0.5	5	8	None	stim_v01/AvoNeu.png	160	2.1	11	9	stim_v04/3.png	NoGoAvo	4	stim_v01/AvoNeg.png	1	7	14	0	0	0	67	3	0	0.26668024993	2017_Mrz_02_1114	60.0055424831	cfc_SPP1665_Learning	1	20
16	1	5	8	None	stim_v01/WinPos.png	96	2.1	10	8	stim_v04/4.png	NoGoWin	3	stim_v01/WinNeu.png	1	7	14	0	1	1	45	3	0	0.299945365085	2017_Mrz_02_1114	60.0055424831	cfc_SPP1665_Learning	1	20
17	0.5	5	8	None	stim_v01/AvoNeg.png	160	1.1	11	10	stim_v04/3.png	NoGoAvo	4	stim_v01/AvoNeu.png	2	7	15	0	2	2	74	None	1		2017_Mrz_02_1114	60.0055424831	cfc_SPP1665_Learning	1	20
16	0.5	5	8	None	stim_v01/AvoNeu.png	160	2.1	11	9	stim_v04/3.png	NoGoAvo	4	stim_v01/AvoNeg.png	1	7	14	0	3	3	66	3	0	0.48325183375	2017_Mrz_02_1114	60.0055424831	cfc_SPP1665_Learning	1	20
16	1	5	8	None	stim_v01/AvoNeu.png	96	1.1	10	9	stim_v04/3.png	NoGoAvo	4	stim_v01/AvoNeg.png	2	7	14	0	4	4	69	None	1		2017_Mrz_02_1114	60.0055424831	cfc_SPP1665_Learning	1	20
16	0.5	5	8	None	stim_v01/WinPos.png	96	1.1	10	9	stim_v04/4.png	NoGoWin	3	stim_v01/WinNeu.png	2	7	14	0	5	5	48	3	0	0.299916689299	2017_Mrz_02_1114	60.0055424831	cfc_SPP1665_Learning	1	20
16	1	5	8	None	stim_v01/AvoNeu.png	160	1.1	11	10	stim_v04/3.png	NoGoAvo	4	stim_v01/AvoNeg.png	2	7	14	0	6	6	62	None	1		2017_Mrz_02_1114	60.0055424831	cfc_SPP1665_Learning	1	20
12	0.5	5	6	3	stim_v01/WinPos.png	160	2.1	11	9	stim_v04/2.png	GoWin	1	stim_v01/WinNeu.png	2	9	10	0	7	7	9	3	1	0.549913067094	2017_Mrz_02_1114	60.0055424831	cfc_SPP1665_Learning	1	20
12	1	5	6	3	stim_v01/AvoNeu.png	96	2.1	10	8	stim_v04/1.png	GoAvo	2	stim_v01/AvoNeg.png	1	9	10	0	8	8	22	None	0		2017_Mrz_02_1114	60.0055424831	cfc_SPP1665_Learning	1	20
16	1	5	8	None	stim_v01/WinPos.png	96	2.1	10	8	stim_v04/4.png	NoGoWin	3	stim_v01/WinNeu.png	1	7	14	0	9	9	46	3	0	0.299934800321	2017_Mrz_02_1114	60.0055424831	cfc_SPP1665_Learning	1	20
12	0.5	5	6	3	stim_v01/WinPos.png	96	1.1	10	9	stim_v04/2.png	GoWin	1	stim_v01/WinNeu.png	1	9	10	0	10	10	8	3	1	0.449956231692	2017_Mrz_02_1114	60.0055424831	cfc_SPP1665_Learning	1	20
16	0.5	5	8	None	stim_v01/WinPos.png	96	1.1	10	9	stim_v04/4.png	NoGoWin	3	stim_v01/WinNeu.png	1	7	14	0	11	11	49	3	0	0.316605089203	2017_Mrz_02_1114	60.0055424831	cfc_SPP1665_Learning	1	20
12	1	5	6	3	stim_v01/AvoNeu.png	160	2.1	11	9	stim_v04/1.png	GoAvo	2	stim_v01/AvoNeg.png	1	9	10	0	12	12	20	None	0		2017_Mrz_02_1114	60.0055424831	cfc_SPP1665_Learning	1	20
13	0.5	5	6	3	stim_v01/AvoNeg.png	160	1.1	11	10	stim_v04/1.png	GoAvo	2	stim_v01/AvoNeu.png	2	9	11	0	13	13	39	3	1	0.449929970709	2017_Mrz_02_1114	60.0055424831	cfc_SPP1665_Learning	1	20
12	0.5	5	6	3	stim_v01/AvoNeu.png	96	2.1	10	8	stim_v04/1.png	GoAvo	2	stim_v01/AvoNeg.png	2	9	10	0	14	14	25	3	1	0.349932687372	2017_Mrz_02_1114	60.0055424831	cfc_SPP1665_Learning	1	20
16	0.5	5	8	None	stim_v01/WinPos.png	96	1.1	10	9	stim_v04/4.png	NoGoWin	3	stim_v01/WinNeu.png	1	7	14	0	15	15	44	None	1		2017_Mrz_02_1114	60.0055424831	cfc_SPP1665_Learning	1	20
16	0.5	5	8	None	stim_v01/AvoNeu.png	160	1.1	11	10	stim_v04/3.png	NoGoAvo	4	stim_v01/AvoNeg.png	1	7	14	0	16	16	65	None	1		2017_Mrz_02_1114	60.0055424831	cfc_SPP1665_Learning	1	20
13	1	5	6	3	stim_v01/AvoNeg.png	160	2.1	11	9	stim_v04/1.png	GoAvo	2	stim_v01/AvoNeu.png	1	9	11	0	17	17	35	None	0		2017_Mrz_02_1114	60.0055424831	cfc_SPP1665_Learning	1	20
13	0.5	5	6	3	stim_v01/WinNeu.png	96	1.1	10	9	stim_v04/2.png	GoWin	1	stim_v01/WinPos.png	1	9	11	0	18	18	15	3	1	0.31661082436	2017_Mrz_02_1114	60.0055424831	cfc_SPP1665_Learning	1	20
12	1	5	6	3	stim_v01/AvoNeu.png	160	2.1	11	9	stim_v04/1.png	GoAvo	2	stim_v01/AvoNeg.png	1	9	10	0	19	19	32	None	0		2017_Mrz_02_1114	60.0055424831	cfc_SPP1665_Learning	1	20
12	0.5	5	6	3	stim_v01/AvoNeu.png	160	2.1	11	9	stim_v04/1.png	GoAvo	2	stim_v01/AvoNeg.png	2	9	10	0	20	20	31	3	1	0.466592411482	2017_Mrz_02_1114	60.0055424831	cfc_SPP1665_Learning	1	20
12	1	5	6	3	stim_v01/AvoNeu.png	160	2.1	11	9	stim_v04/1.png	GoAvo	2	stim_v01/AvoNeg.png	1	9	10	0	21	21	29	3	1	0.349937215127	2017_Mrz_02_1114	60.0055424831	cfc_SPP1665_Learning	1	20
16	1	5	8	None	stim_v01/WinPos.png	96	1.1	10	9	stim_v04/4.png	NoGoWin	3	stim_v01/WinNeu.png	2	7	14	0	22	22	43	None	1		2017_Mrz_02_1114	60.0055424831	cfc_SPP1665_Learning	1	20
17	0.5	5	8	None	stim_v01/WinNeu.png	96	1.1	10	9	stim_v04/4.png	NoGoWin	3	stim_v01/WinPos.png	1	7	15	0	23	23	53	None	1		2017_Mrz_02_1114	60.0055424831	cfc_SPP1665_Learning	1	20
17	0.5	5	8	None	stim_v01/AvoNeg.png	160	2.1	11	9	stim_v04/3.png	NoGoAvo	4	stim_v01/AvoNeu.png	1	7	15	0	24	24	79	None	1		2017_Mrz_02_1114	60.0055424831	cfc_SPP1665_Learning	1	20
13	1	5	6	3	stim_v01/AvoNeg.png	96	2.1	10	8	stim_v04/1.png	GoAvo	2	stim_v01/AvoNeu.png	1	9	11	0	25	25	36	3	1	0.549923933708	2017_Mrz_02_1114	60.0055424831	cfc_SPP1665_Learning	1	20
16	0.5	5	8	None	stim_v01/WinPos.png	160	2.1	11	9	stim_v04/4.png	NoGoWin	3	stim_v01/WinNeu.png	2	7	14	0	26	26	47	None	1		2017_Mrz_02_1114	60.0055424831	cfc_SPP1665_Learning	1	20
16	1	5	8	None	stim_v01/AvoNeu.png	96	1.1	10	9	stim_v04/3.png	NoGoAvo	4	stim_v01/AvoNeg.png	2	7	14	0	27	27	68	3	0	0.583236439372	2017_Mrz_02_1114	60.0055424831	cfc_SPP1665_Learning	1	20
12	0.5	5	6	3	stim_v01/AvoNeu.png	96	1.1	10	9	stim_v04/1.png	GoAvo	2	stim_v01/AvoNeg.png	2	9	10	0	28	28	21	3	1	0.433279302131	2017_Mrz_02_1114	60.0055424831	cfc_SPP1665_Learning	1	20
17	1	5	8	None	stim_v01/WinNeu.png	96	2.1	10	8	stim_v04/4.png	NoGoWin	3	stim_v01/WinPos.png	1	7	15	0	29	29	55	None	1		2017_Mrz_02_1114	60.0055424831	cfc_SPP1665_Learning	1	20
13	0.5	5	6	3	stim_v01/WinNeu.png	160	1.1	11	10	stim_v04/2.png	GoWin	1	stim_v01/WinPos.png	1	9	11	0	30	30	16	3	1	0.399865676605	2017_Mrz_02_1114	60.0055424831	cfc_SPP1665_Learning	1	20
16	1	5	8	None	stim_v01/AvoNeu.png	160	1.1	11	10	stim_v04/3.png	NoGoAvo	4	stim_v01/AvoNeg.png	1	7	14	0	31	31	72	None	1		2017_Mrz_02_1114	60.0055424831	cfc_SPP1665_Learning	1	20
17	1	5	8	None	stim_v01/AvoNeg.png	160	1.1	11	10	stim_v04/3.png	NoGoAvo	4	stim_v01/AvoNeu.png	1	7	15	0	32	32	73	None	1		2017_Mrz_02_1114	60.0055424831	cfc_SPP1665_Learning	1	20
16	1	5	8	None	stim_v01/WinPos.png	96	2.1	10	8	stim_v04/4.png	NoGoWin	3	stim_v01/WinNeu.png	1	7	14	0	33	33	41	None	1		2017_Mrz_02_1114	60.0055424831	cfc_SPP1665_Learning	1	20
17	0.5	5	8	None	stim_v01/AvoNeg.png	160	2.1	11	9	stim_v04/3.png	NoGoAvo	4	stim_v01/AvoNeu.png	2	7	15	0	34	34	77	None	1		2017_Mrz_02_1114	60.0055424831	cfc_SPP1665_Learning	1	20
12	0.5	5	6	3	stim_v01/AvoNeu.png	96	1.1	10	9	stim_v04/1.png	GoAvo	2	stim_v01/AvoNeg.png	2	9	10	0	35	35	28	3	1	0.566593920725	2017_Mrz_02_1114	60.0055424831	cfc_SPP1665_Learning	1	20
13	1	5	6	3	stim_v01/WinNeu.png	160	1.1	11	10	stim_v04/2.png	GoWin	1	stim_v01/WinPos.png	1	9	11	0	36	36	13	3	1	0.366587581884	2017_Mrz_02_1114	60.0055424831	cfc_SPP1665_Learning	1	20
12	1	5	6	3	stim_v01/WinPos.png	96	2.1	10	8	stim_v04/2.png	GoWin	1	stim_v01/WinNeu.png	2	9	10	0	37	37	4	3	1	0.449906124544	2017_Mrz_02_1114	60.0055424831	cfc_SPP1665_Learning	1	20
16	1	5	8	None	stim_v01/AvoNeu.png	160	2.1	11	9	stim_v04/3.png	NoGoAvo	4	stim_v01/AvoNeg.png	1	7	14	0	38	38	70	3	0	0.583232515331	2017_Mrz_02_1114	60.0055424831	cfc_SPP1665_Learning	1	20
16	0.5	5	8	None	stim_v01/AvoNeu.png	160	2.1	11	9	stim_v04/3.png	NoGoAvo	4	stim_v01/AvoNeg.png	1	7	14	0	39	39	71	None	1		2017_Mrz_02_1114	60.0055424831	cfc_SPP1665_Learning	1	20
13	1	5	6	3	stim_v01/AvoNeg.png	96	2.1	10	8	stim_v04/1.png	GoAvo	2	stim_v01/AvoNeu.png	1	9	11	0	40	40	33	3	1	0.899884391329	2017_Mrz_02_1114	60.0055424831	cfc_SPP1665_Learning	1	20
16	0.5	5	8	None	stim_v01/AvoNeu.png	96	2.1	10	8	stim_v04/3.png	NoGoAvo	4	stim_v01/AvoNeg.png	2	7	14	0	41	41	64	None	1		2017_Mrz_02_1114	60.0055424831	cfc_SPP1665_Learning	1	20
17	1	5	8	None	stim_v01/WinNeu.png	160	2.1	11	9	stim_v04/4.png	NoGoWin	3	stim_v01/WinPos.png	2	7	15	0	42	42	57	None	1		2017_Mrz_02_1114	60.0055424831	cfc_SPP1665_Learning	1	20
12	0.5	5	6	3	stim_v01/AvoNeu.png	160	2.1	11	9	stim_v04/1.png	GoAvo	2	stim_v01/AvoNeg.png	2	9	10	0	43	43	26	3	1	0.333262700355	2017_Mrz_02_1114	60.0055424831	cfc_SPP1665_Learning	1	20
13	1	5	6	3	stim_v01/WinNeu.png	96	2.1	10	8	stim_v04/2.png	GoWin	1	stim_v01/WinPos.png	1	9	11	0	44	44	14	3	1	0.31658214856	2017_Mrz_02_1114	60.0055424831	cfc_SPP1665_Learning	1	20
12	1	5	6	3	stim_v01/AvoNeu.png	160	1.1	11	10	stim_v04/1.png	GoAvo	2	stim_v01/AvoNeg.png	2	9	10	0	45	45	30	3	1	0.633235533824	2017_Mrz_02_1114	60.0055424831	cfc_SPP1665_Learning	1	20
12	0.5	5	6	3	stim_v01/WinPos.png	160	1.1	11	10	stim_v04/2.png	GoWin	1	stim_v01/WinNeu.png	2	9	10	0	46	46	3	3	1	0.333287150235	2017_Mrz_02_1114	60.0055424831	cfc_SPP1665_Learning	1	20
16	1	5	8	None	stim_v01/WinPos.png	96	2.1	10	8	stim_v04/4.png	NoGoWin	3	stim_v01/WinNeu.png	1	7	14	0	47	47	42	None	1		2017_Mrz_02_1114	60.0055424831	cfc_SPP1665_Learning	1	20
13	1	5	6	3	stim_v01/WinNeu.png	96	1.1	10	9	stim_v04/2.png	GoWin	1	stim_v01/WinPos.png	1	9	11	0	48	48	17	3	1	0.316561320898	2017_Mrz_02_1114	60.0055424831	cfc_SPP1665_Learning	1	20
13	0.5	5	6	3	stim_v01/WinNeu.png	160	1.1	11	10	stim_v04/2.png	GoWin	1	stim_v01/WinPos.png	2	9	11	0	49	49	19	None	0		2017_Mrz_02_1114	60.0055424831	cfc_SPP1665_Learning	1	20
12	0.5	5	6	3	stim_v01/AvoNeu.png	96	2.1	10	8	stim_v04/1.png	GoAvo	2	stim_v01/AvoNeg.png	1	9	10	0	50	50	23	3	1	0.349958646504	2017_Mrz_02_1114	60.0055424831	cfc_SPP1665_Learning	1	20
17	0.5	5	8	None	stim_v01/WinNeu.png	160	2.1	11	9	stim_v04/4.png	NoGoWin	3	stim_v01/WinPos.png	2	7	15	0	51	51	58	None	1		2017_Mrz_02_1114	60.0055424831	cfc_SPP1665_Learning	1	20
17	1	5	8	None	stim_v01/AvoNeg.png	96	2.1	10	8	stim_v04/3.png	NoGoAvo	4	stim_v01/AvoNeu.png	1	7	15	0	52	52	76	None	1		2017_Mrz_02_1114	60.0055424831	cfc_SPP1665_Learning	1	20
16	1	5	8	None	stim_v01/AvoNeu.png	160	1.1	11	10	stim_v04/3.png	NoGoAvo	4	stim_v01/AvoNeg.png	2	7	14	0	53	53	63	None	1		2017_Mrz_02_1114	60.0055424831	cfc_SPP1665_Learning	1	20
16	1	5	8	None	stim_v01/WinPos.png	96	2.1	10	8	stim_v04/4.png	NoGoWin	3	stim_v01/WinNeu.png	2	7	14	0	54	54	40	None	1		2017_Mrz_02_1114	60.0055424831	cfc_SPP1665_Learning	1	20
16	0.5	5	8	None	stim_v01/WinPos.png	96	2.1	10	8	stim_v04/4.png	NoGoWin	3	stim_v01/WinNeu.png	2	7	14	0	55	55	50	None	1		2017_Mrz_02_1114	60.0055424831	cfc_SPP1665_Learning	1	20
17	0.5	5	8	None	stim_v01/AvoNeg.png	160	1.1	11	10	stim_v04/3.png	NoGoAvo	4	stim_v01/AvoNeu.png	2	7	15	0	56	56	78	None	1		2017_Mrz_02_1114	60.0055424831	cfc_SPP1665_Learning	1	20
17	1	5	8	None	stim_v01/WinNeu.png	96	1.1	10	9	stim_v04/4.png	NoGoWin	3	stim_v01/WinPos.png	2	7	15	0	57	57	59	None	1		2017_Mrz_02_1114	60.0055424831	cfc_SPP1665_Learning	1	20
17	0.5	5	8	None	stim_v01/WinNeu.png	96	2.1	10	8	stim_v04/4.png	NoGoWin	3	stim_v01/WinPos.png	2	7	15	0	58	58	54	None	1		2017_Mrz_02_1114	60.0055424831	cfc_SPP1665_Learning	1	20
12	1	5	6	3	stim_v01/WinPos.png	160	2.1	11	9	stim_v04/2.png	GoWin	1	stim_v01/WinNeu.png	1	9	10	0	59	59	1	3	1	0.316603579951	2017_Mrz_02_1114	60.0055424831	cfc_SPP1665_Learning	1	20
12	1	5	6	3	stim_v01/AvoNeu.png	96	2.1	10	8	stim_v04/1.png	GoAvo	2	stim_v01/AvoNeg.png	2	9	10	0	60	60	24	3	1	0.533262398501	2017_Mrz_02_1114	60.0055424831	cfc_SPP1665_Learning	1	20
12	0.5	5	6	3	stim_v01/WinPos.png	160	1.1	11	10	stim_v04/2.png	GoWin	1	stim_v01/WinNeu.png	2	9	10	0	61	61	10	3	1	0.349893144987	2017_Mrz_02_1114	60.0055424831	cfc_SPP1665_Learning	1	20
16	0.5	5	8	None	stim_v01/WinPos.png	160	2.1	11	9	stim_v04/4.png	NoGoWin	3	stim_v01/WinNeu.png	2	7	14	0	62	62	52	None	1		2017_Mrz_02_1114	60.0055424831	cfc_SPP1665_Learning	1	20
12	1	5	6	3	stim_v01/WinPos.png	160	1.1	11	10	stim_v04/2.png	GoWin	1	stim_v01/WinNeu.png	2	9	10	0	63	63	11	3	1	0.449924839268	2017_Mrz_02_1114	60.0055424831	cfc_SPP1665_Learning	1	20
12	0.5	5	6	3	stim_v01/WinPos.png	160	2.1	11	9	stim_v04/2.png	GoWin	1	stim_v01/WinNeu.png	1	9	10	0	64	64	7	3	1	0.349925442963	2017_Mrz_02_1114	60.0055424831	cfc_SPP1665_Learning	1	20
16	1	5	8	None	stim_v01/AvoNeu.png	160	1.1	11	10	stim_v04/3.png	NoGoAvo	4	stim_v01/AvoNeg.png	1	7	14	0	65	65	60	None	1		2017_Mrz_02_1114	60.0055424831	cfc_SPP1665_Learning	1	20
12	1	5	6	3	stim_v01/WinPos.png	96	1.1	10	9	stim_v04/2.png	GoWin	1	stim_v01/WinNeu.png	1	9	10	0	66	66	5	3	1	0.316600561448	2017_Mrz_02_1114	60.0055424831	cfc_SPP1665_Learning	1	20
13	1	5	6	3	stim_v01/AvoNeg.png	96	1.1	10	9	stim_v04/1.png	GoAvo	2	stim_v01/AvoNeu.png	2	9	11	0	67	67	37	3	1	0.366633161277	2017_Mrz_02_1114	60.0055424831	cfc_SPP1665_Learning	1	20
16	0.5	5	8	None	stim_v01/WinPos.png	96	1.1	10	9	stim_v04/4.png	NoGoWin	3	stim_v01/WinNeu.png	2	7	14	0	68	68	51	None	1		2017_Mrz_02_1114	60.0055424831	cfc_SPP1665_Learning	1	20
17	1	5	8	None	stim_v01/WinNeu.png	160	1.1	11	10	stim_v04/4.png	NoGoWin	3	stim_v01/WinPos.png	1	7	15	0	69	69	56	None	1		2017_Mrz_02_1114	60.0055424831	cfc_SPP1665_Learning	1	20
12	0.5	5	6	3	stim_v01/WinPos.png	96	2.1	10	8	stim_v04/2.png	GoWin	1	stim_v01/WinNeu.png	2	9	10	0	70	70	0	3	1	0.316640405697	2017_Mrz_02_1114	60.0055424831	cfc_SPP1665_Learning	1	20
12	0.5	5	6	3	stim_v01/WinPos.png	160	1.1	11	10	stim_v04/2.png	GoWin	1	stim_v01/WinNeu.png	1	9	10	0	71	71	12	3	1	0.383279000278	2017_Mrz_02_1114	60.0055424831	cfc_SPP1665_Learning	1	20
17	1	5	8	None	stim_v01/AvoNeg.png	96	1.1	10	9	stim_v04/3.png	NoGoAvo	4	stim_v01/AvoNeu.png	2	7	15	0	72	72	75	None	1		2017_Mrz_02_1114	60.0055424831	cfc_SPP1665_Learning	1	20
12	0.5	5	6	3	stim_v01/AvoNeu.png	96	1.1	10	9	stim_v04/1.png	GoAvo	2	stim_v01/AvoNeg.png	1	9	10	0	73	73	27	3	1	0.349932385521	2017_Mrz_02_1114	60.0055424831	cfc_SPP1665_Learning	1	20
13	0.5	5	6	3	stim_v01/WinNeu.png	160	1.1	11	10	stim_v04/2.png	GoWin	1	stim_v01/WinPos.png	1	9	11	0	74	74	18	3	1	0.299952609494	2017_Mrz_02_1114	60.0055424831	cfc_SPP1665_Learning	1	20
12	1	5	6	3	stim_v01/WinPos.png	96	1.1	10	9	stim_v04/2.png	GoWin	1	stim_v01/WinNeu.png	2	9	10	0	75	75	2	3	1	0.316591807772	2017_Mrz_02_1114	60.0055424831	cfc_SPP1665_Learning	1	20
13	0.5	5	6	3	stim_v01/AvoNeg.png	96	1.1	10	9	stim_v04/1.png	GoAvo	2	stim_v01/AvoNeu.png	2	9	11	0	76	76	34	3	1	0.416625916871	2017_Mrz_02_1114	60.0055424831	cfc_SPP1665_Learning	1	20
13	1	5	6	3	stim_v01/AvoNeg.png	96	2.1	10	8	stim_v04/1.png	GoAvo	2	stim_v01/AvoNeu.png	1	9	11	0	77	77	38	3	1	0.41656584866	2017_Mrz_02_1114	60.0055424831	cfc_SPP1665_Learning	1	20
16	0.5	5	8	None	stim_v01/AvoNeu.png	160	2.1	11	9	stim_v04/3.png	NoGoAvo	4	stim_v01/AvoNeg.png	2	7	14	0	78	78	61	None	1		2017_Mrz_02_1114	60.0055424831	cfc_SPP1665_Learning	1	20
12	1	5	6	3	stim_v01/WinPos.png	160	1.1	11	10	stim_v04/2.png	GoWin	1	stim_v01/WinNeu.png	2	9	10	0	79	79	6	3	1	0.383261492956	2017_Mrz_02_1114	60.0055424831	cfc_SPP1665_Learning	1	20
