# Supplementary material for: θ-γ Cross-Frequency Transcranial Alternating Current Stimulation over the Trough Impairs Cognitive Control
Source: eNeuro. 2020 Sep 4;7(5):ENEURO.0126-20.2020. doi: 10.1523/ENEURO.0126-20.2020 (PMC7540931; doi:10.1523/ENEURO.0126-20.2020)
Supplement: Extended Data 1 — contains all materials, pseudonymized raw data and analysis scripts used in this study that are freely available at our repository. Download Extended Data 1, ZIP file. [file enu-eN-NWR-0126-20-s02.zip › 2020_cfc_tacs-master/data/raw/1_learning/s_trng/P_21_S_1_cfc_SPP1665_Learning_2017_Mrz_30_1525.csv]

icFbackMarker	blineStop	circleMarker	cRespMarker	cResponse	cFback	trigStimulator	preCueStop	portStop	preCueStart	cue	cType	cueMarker	icFback	prepRespStop	icRespMarker	cFbackMarker	trials.thisRepN	trials.thisTrialN	trials.thisN	trials.thisIndex	buttonBox_Response.keys	buttonBox_Response.corr	buttonBox_Response.rt	date	frameRate	expName	session	participant
																								2017_Mrz_30_1525	60.0046186108	cfc_SPP1665_Learning	1	21
13	1	5	6	3	stim_v01/WinNeu.png	96	2.1	10	8	stim_v05/1.png	GoWin	1	stim_v01/WinPos.png	2	9	11	0	0	0	19	3	1	0.283324866534	2017_Mrz_30_1525	60.0046186108	cfc_SPP1665_Learning	1	21
16	0.5	5	8	None	stim_v01/AvoNeu.png	160	2.1	11	9	stim_v05/4.png	NoGoAvo	4	stim_v01/AvoNeg.png	2	7	14	0	1	1	60	3	0	0.416547059875	2017_Mrz_30_1525	60.0046186108	cfc_SPP1665_Learning	1	21
12	1	5	6	3	stim_v01/WinPos.png	160	1.1	11	10	stim_v05/1.png	GoWin	1	stim_v01/WinNeu.png	1	9	10	0	2	2	0	3	1	0.883219703108	2017_Mrz_30_1525	60.0046186108	cfc_SPP1665_Learning	1	21
12	1	5	6	3	stim_v01/AvoNeu.png	96	2.1	10	8	stim_v05/3.png	GoAvo	2	stim_v01/AvoNeg.png	2	9	10	0	3	3	32	3	1	0.733238070487	2017_Mrz_30_1525	60.0046186108	cfc_SPP1665_Learning	1	21
16	0.5	5	8	None	stim_v01/AvoNeu.png	96	1.1	10	9	stim_v05/4.png	NoGoAvo	4	stim_v01/AvoNeg.png	1	7	14	0	4	4	62	3	0	0.549912328603	2017_Mrz_30_1525	60.0046186108	cfc_SPP1665_Learning	1	21
13	1	5	6	3	stim_v01/AvoNeg.png	96	1.1	10	9	stim_v05/3.png	GoAvo	2	stim_v01/AvoNeu.png	2	9	11	0	5	5	36	3	1	0.316615247066	2017_Mrz_30_1525	60.0046186108	cfc_SPP1665_Learning	1	21
16	1	5	8	None	stim_v01/WinPos.png	96	1.1	10	9	stim_v05/2.png	NoGoWin	3	stim_v01/WinNeu.png	2	7	14	0	6	6	47	3	0	0.299928251017	2017_Mrz_30_1525	60.0046186108	cfc_SPP1665_Learning	1	21
13	0.5	5	6	3	stim_v01/WinNeu.png	160	1.1	11	10	stim_v05/1.png	GoWin	1	stim_v01/WinPos.png	2	9	11	0	7	7	18	3	1	0.266608289498	2017_Mrz_30_1525	60.0046186108	cfc_SPP1665_Learning	1	21
12	0.5	5	6	3	stim_v01/WinPos.png	96	1.1	10	9	stim_v05/1.png	GoWin	1	stim_v01/WinNeu.png	2	9	10	0	8	8	5	3	1	0.299939419347	2017_Mrz_30_1525	60.0046186108	cfc_SPP1665_Learning	1	21
12	1	5	6	3	stim_v01/AvoNeu.png	160	2.1	11	9	stim_v05/3.png	GoAvo	2	stim_v01/AvoNeg.png	1	9	10	0	9	9	29	None	0		2017_Mrz_30_1525	60.0046186108	cfc_SPP1665_Learning	1	21
12	1	5	6	3	stim_v01/AvoNeu.png	96	2.1	10	8	stim_v05/3.png	GoAvo	2	stim_v01/AvoNeg.png	1	9	10	0	10	10	20	3	1	0.766566483715	2017_Mrz_30_1525	60.0046186108	cfc_SPP1665_Learning	1	21
12	0.5	5	6	3	stim_v01/WinPos.png	96	1.1	10	9	stim_v05/1.png	GoWin	1	stim_v01/WinNeu.png	2	9	10	0	11	11	10	3	1	0.316582345764	2017_Mrz_30_1525	60.0046186108	cfc_SPP1665_Learning	1	21
16	0.5	5	8	None	stim_v01/WinPos.png	96	2.1	10	8	stim_v05/2.png	NoGoWin	3	stim_v01/WinNeu.png	1	7	14	0	12	12	44	None	1		2017_Mrz_30_1525	60.0046186108	cfc_SPP1665_Learning	1	21
17	1	5	8	None	stim_v01/WinNeu.png	160	1.1	11	10	stim_v05/2.png	NoGoWin	3	stim_v01/WinPos.png	2	7	15	0	13	13	56	None	1		2017_Mrz_30_1525	60.0046186108	cfc_SPP1665_Learning	1	21
12	0.5	5	6	3	stim_v01/WinPos.png	96	1.1	10	9	stim_v05/1.png	GoWin	1	stim_v01/WinNeu.png	2	9	10	0	14	14	6	3	1	0.29995239876	2017_Mrz_30_1525	60.0046186108	cfc_SPP1665_Learning	1	21
16	0.5	5	8	None	stim_v01/AvoNeu.png	160	2.1	11	9	stim_v05/4.png	NoGoAvo	4	stim_v01/AvoNeg.png	1	7	14	0	15	15	65	None	1		2017_Mrz_30_1525	60.0046186108	cfc_SPP1665_Learning	1	21
12	1	5	6	3	stim_v01/AvoNeu.png	160	1.1	11	10	stim_v05/3.png	GoAvo	2	stim_v01/AvoNeg.png	2	9	10	0	16	16	22	3	1	0.333271152896	2017_Mrz_30_1525	60.0046186108	cfc_SPP1665_Learning	1	21
17	0.5	5	8	None	stim_v01/WinNeu.png	160	1.1	11	10	stim_v05/2.png	NoGoWin	3	stim_v01/WinPos.png	2	7	15	0	17	17	59	None	1		2017_Mrz_30_1525	60.0046186108	cfc_SPP1665_Learning	1	21
16	0.5	5	8	None	stim_v01/AvoNeu.png	96	2.1	10	8	stim_v05/4.png	NoGoAvo	4	stim_v01/AvoNeg.png	2	7	14	0	18	18	64	None	1		2017_Mrz_30_1525	60.0046186108	cfc_SPP1665_Learning	1	21
16	0.5	5	8	None	stim_v01/WinPos.png	160	2.1	11	9	stim_v05/2.png	NoGoWin	3	stim_v01/WinNeu.png	2	7	14	0	19	19	42	None	1		2017_Mrz_30_1525	60.0046186108	cfc_SPP1665_Learning	1	21
13	1	5	6	3	stim_v01/WinNeu.png	160	2.1	11	9	stim_v05/1.png	GoWin	1	stim_v01/WinPos.png	1	9	11	0	20	20	13	3	1	0.316604078733	2017_Mrz_30_1525	60.0046186108	cfc_SPP1665_Learning	1	21
16	1	5	8	None	stim_v01/AvoNeu.png	160	1.1	11	10	stim_v05/4.png	NoGoAvo	4	stim_v01/AvoNeg.png	2	7	14	0	21	21	71	None	1		2017_Mrz_30_1525	60.0046186108	cfc_SPP1665_Learning	1	21
13	1	5	6	3	stim_v01/AvoNeg.png	96	1.1	10	9	stim_v05/3.png	GoAvo	2	stim_v01/AvoNeu.png	1	9	11	0	22	22	38	3	1	0.316587175315	2017_Mrz_30_1525	60.0046186108	cfc_SPP1665_Learning	1	21
16	0.5	5	8	None	stim_v01/AvoNeu.png	160	2.1	11	9	stim_v05/4.png	NoGoAvo	4	stim_v01/AvoNeg.png	2	7	14	0	23	23	63	None	1		2017_Mrz_30_1525	60.0046186108	cfc_SPP1665_Learning	1	21
17	0.5	5	8	None	stim_v01/WinNeu.png	96	1.1	10	9	stim_v05/2.png	NoGoWin	3	stim_v01/WinPos.png	2	7	15	0	24	24	55	None	1		2017_Mrz_30_1525	60.0046186108	cfc_SPP1665_Learning	1	21
16	1	5	8	None	stim_v01/WinPos.png	160	1.1	11	10	stim_v05/2.png	NoGoWin	3	stim_v01/WinNeu.png	2	7	14	0	25	25	51	None	1		2017_Mrz_30_1525	60.0046186108	cfc_SPP1665_Learning	1	21
17	1	5	8	None	stim_v01/AvoNeg.png	160	2.1	11	9	stim_v05/4.png	NoGoAvo	4	stim_v01/AvoNeu.png	1	7	15	0	26	26	78	None	1		2017_Mrz_30_1525	60.0046186108	cfc_SPP1665_Learning	1	21
12	0.5	5	6	3	stim_v01/AvoNeu.png	96	1.1	10	9	stim_v05/3.png	GoAvo	2	stim_v01/AvoNeg.png	2	9	10	0	27	27	27	3	1	0.283159152645	2017_Mrz_30_1525	60.0046186108	cfc_SPP1665_Learning	1	21
16	0.5	5	8	None	stim_v01/AvoNeu.png	160	2.1	11	9	stim_v05/4.png	NoGoAvo	4	stim_v01/AvoNeg.png	1	7	14	0	28	28	66	None	1		2017_Mrz_30_1525	60.0046186108	cfc_SPP1665_Learning	1	21
12	1	5	6	3	stim_v01/AvoNeu.png	160	2.1	11	9	stim_v05/3.png	GoAvo	2	stim_v01/AvoNeg.png	1	9	10	0	29	29	26	3	1	0.316601060269	2017_Mrz_30_1525	60.0046186108	cfc_SPP1665_Learning	1	21
17	0.5	5	8	None	stim_v01/WinNeu.png	96	1.1	10	9	stim_v05/2.png	NoGoWin	3	stim_v01/WinPos.png	2	7	15	0	30	30	58	None	1		2017_Mrz_30_1525	60.0046186108	cfc_SPP1665_Learning	1	21
16	1	5	8	None	stim_v01/WinPos.png	96	1.1	10	9	stim_v05/2.png	NoGoWin	3	stim_v01/WinNeu.png	2	7	14	0	31	31	50	None	1		2017_Mrz_30_1525	60.0046186108	cfc_SPP1665_Learning	1	21
12	0.5	5	6	3	stim_v01/WinPos.png	160	2.1	11	9	stim_v05/1.png	GoWin	1	stim_v01/WinNeu.png	1	9	10	0	32	32	8	3	1	0.283268723026	2017_Mrz_30_1525	60.0046186108	cfc_SPP1665_Learning	1	21
17	1	5	8	None	stim_v01/WinNeu.png	160	2.1	11	9	stim_v05/2.png	NoGoWin	3	stim_v01/WinPos.png	1	7	15	0	33	33	57	None	1		2017_Mrz_30_1525	60.0046186108	cfc_SPP1665_Learning	1	21
12	1	5	6	3	stim_v01/WinPos.png	96	1.1	10	9	stim_v05/1.png	GoWin	1	stim_v01/WinNeu.png	2	9	10	0	34	34	1	3	1	0.2499119362	2017_Mrz_30_1525	60.0046186108	cfc_SPP1665_Learning	1	21
16	1	5	8	None	stim_v01/WinPos.png	160	1.1	11	10	stim_v05/2.png	NoGoWin	3	stim_v01/WinNeu.png	1	7	14	0	35	35	43	None	1		2017_Mrz_30_1525	60.0046186108	cfc_SPP1665_Learning	1	21
12	1	5	6	3	stim_v01/AvoNeu.png	96	2.1	10	8	stim_v05/3.png	GoAvo	2	stim_v01/AvoNeg.png	1	9	10	0	36	36	30	3	1	0.28327053411	2017_Mrz_30_1525	60.0046186108	cfc_SPP1665_Learning	1	21
12	1	5	6	3	stim_v01/AvoNeu.png	160	1.1	11	10	stim_v05/3.png	GoAvo	2	stim_v01/AvoNeg.png	1	9	10	0	37	37	21	3	1	0.483319493658	2017_Mrz_30_1525	60.0046186108	cfc_SPP1665_Learning	1	21
16	1	5	8	None	stim_v01/AvoNeu.png	96	2.1	10	8	stim_v05/4.png	NoGoAvo	4	stim_v01/AvoNeg.png	2	7	14	0	38	38	72	None	1		2017_Mrz_30_1525	60.0046186108	cfc_SPP1665_Learning	1	21
12	1	5	6	3	stim_v01/WinPos.png	160	1.1	11	10	stim_v05/1.png	GoWin	1	stim_v01/WinNeu.png	2	9	10	0	39	39	12	3	1	0.266605271026	2017_Mrz_30_1525	60.0046186108	cfc_SPP1665_Learning	1	21
13	1	5	6	3	stim_v01/WinNeu.png	96	1.1	10	9	stim_v05/1.png	GoWin	1	stim_v01/WinPos.png	2	9	11	0	40	40	14	3	1	0.33324519407	2017_Mrz_30_1525	60.0046186108	cfc_SPP1665_Learning	1	21
13	0.5	5	6	3	stim_v01/AvoNeg.png	160	2.1	11	9	stim_v05/3.png	GoAvo	2	stim_v01/AvoNeu.png	1	9	11	0	41	41	35	3	1	0.283260271321	2017_Mrz_30_1525	60.0046186108	cfc_SPP1665_Learning	1	21
16	0.5	5	8	None	stim_v01/AvoNeu.png	96	1.1	10	9	stim_v05/4.png	NoGoAvo	4	stim_v01/AvoNeg.png	2	7	14	0	42	42	69	None	1		2017_Mrz_30_1525	60.0046186108	cfc_SPP1665_Learning	1	21
16	1	5	8	None	stim_v01/AvoNeu.png	96	2.1	10	8	stim_v05/4.png	NoGoAvo	4	stim_v01/AvoNeg.png	2	7	14	0	43	43	68	None	1		2017_Mrz_30_1525	60.0046186108	cfc_SPP1665_Learning	1	21
12	1	5	6	3	stim_v01/WinPos.png	96	2.1	10	8	stim_v05/1.png	GoWin	1	stim_v01/WinNeu.png	2	9	10	0	44	44	9	3	1	0.266583236211	2017_Mrz_30_1525	60.0046186108	cfc_SPP1665_Learning	1	21
16	0.5	5	8	None	stim_v01/WinPos.png	160	2.1	11	9	stim_v05/2.png	NoGoWin	3	stim_v01/WinNeu.png	2	7	14	0	45	45	49	None	1		2017_Mrz_30_1525	60.0046186108	cfc_SPP1665_Learning	1	21
12	0.5	5	6	3	stim_v01/WinPos.png	160	1.1	11	10	stim_v05/1.png	GoWin	1	stim_v01/WinNeu.png	2	9	10	0	46	46	2	3	1	0.299953002457	2017_Mrz_30_1525	60.0046186108	cfc_SPP1665_Learning	1	21
17	0.5	5	8	None	stim_v01/AvoNeg.png	96	1.1	10	9	stim_v05/4.png	NoGoAvo	4	stim_v01/AvoNeu.png	1	7	15	0	47	47	79	None	1		2017_Mrz_30_1525	60.0046186108	cfc_SPP1665_Learning	1	21
13	0.5	5	6	3	stim_v01/AvoNeg.png	96	2.1	10	8	stim_v05/3.png	GoAvo	2	stim_v01/AvoNeu.png	1	9	11	0	48	48	37	3	1	0.283254234382	2017_Mrz_30_1525	60.0046186108	cfc_SPP1665_Learning	1	21
17	0.5	5	8	None	stim_v01/AvoNeg.png	160	1.1	11	10	stim_v05/4.png	NoGoAvo	4	stim_v01/AvoNeu.png	1	7	15	0	49	49	73	None	1		2017_Mrz_30_1525	60.0046186108	cfc_SPP1665_Learning	1	21
12	0.5	5	6	3	stim_v01/WinPos.png	96	2.1	10	8	stim_v05/1.png	GoWin	1	stim_v01/WinNeu.png	2	9	10	0	50	50	11	3	1	0.266589273149	2017_Mrz_30_1525	60.0046186108	cfc_SPP1665_Learning	1	21
12	1	5	6	3	stim_v01/WinPos.png	160	2.1	11	9	stim_v05/1.png	GoWin	1	stim_v01/WinNeu.png	1	9	10	0	51	51	7	3	1	0.283256649156	2017_Mrz_30_1525	60.0046186108	cfc_SPP1665_Learning	1	21
16	1	5	8	None	stim_v01/WinPos.png	96	2.1	10	8	stim_v05/2.png	NoGoWin	3	stim_v01/WinNeu.png	1	7	14	0	52	52	45	None	1		2017_Mrz_30_1525	60.0046186108	cfc_SPP1665_Learning	1	21
12	1	5	6	3	stim_v01/WinPos.png	160	1.1	11	10	stim_v05/1.png	GoWin	1	stim_v01/WinNeu.png	1	9	10	0	53	53	4	3	1	0.399959371422	2017_Mrz_30_1525	60.0046186108	cfc_SPP1665_Learning	1	21
13	0.5	5	6	3	stim_v01/WinNeu.png	160	1.1	11	10	stim_v05/1.png	GoWin	1	stim_v01/WinPos.png	1	9	11	0	54	54	16	3	1	0.283277476585	2017_Mrz_30_1525	60.0046186108	cfc_SPP1665_Learning	1	21
17	1	5	8	None	stim_v01/AvoNeg.png	96	2.1	10	8	stim_v05/4.png	NoGoAvo	4	stim_v01/AvoNeu.png	2	7	15	0	55	55	76	None	1		2017_Mrz_30_1525	60.0046186108	cfc_SPP1665_Learning	1	21
12	1	5	6	3	stim_v01/AvoNeu.png	160	1.1	11	10	stim_v05/3.png	GoAvo	2	stim_v01/AvoNeg.png	1	9	10	0	56	56	31	3	1	0.28328441906	2017_Mrz_30_1525	60.0046186108	cfc_SPP1665_Learning	1	21
17	1	5	8	None	stim_v01/AvoNeg.png	96	2.1	10	8	stim_v05/4.png	NoGoAvo	4	stim_v01/AvoNeu.png	2	7	15	0	57	57	77	None	1		2017_Mrz_30_1525	60.0046186108	cfc_SPP1665_Learning	1	21
13	0.5	5	6	3	stim_v01/AvoNeg.png	160	1.1	11	10	stim_v05/3.png	GoAvo	2	stim_v01/AvoNeu.png	2	9	11	0	58	58	39	None	0		2017_Mrz_30_1525	60.0046186108	cfc_SPP1665_Learning	1	21
16	1	5	8	None	stim_v01/WinPos.png	160	2.1	11	9	stim_v05/2.png	NoGoWin	3	stim_v01/WinNeu.png	1	7	14	0	59	59	52	None	1		2017_Mrz_30_1525	60.0046186108	cfc_SPP1665_Learning	1	21
16	1	5	8	None	stim_v01/WinPos.png	160	2.1	11	9	stim_v05/2.png	NoGoWin	3	stim_v01/WinNeu.png	1	7	14	0	60	60	46	None	1		2017_Mrz_30_1525	60.0046186108	cfc_SPP1665_Learning	1	21
13	0.5	5	6	3	stim_v01/WinNeu.png	160	2.1	11	9	stim_v05/1.png	GoWin	1	stim_v01/WinPos.png	1	9	11	0	61	61	15	3	1	0.349928266111	2017_Mrz_30_1525	60.0046186108	cfc_SPP1665_Learning	1	21
16	0.5	5	8	None	stim_v01/AvoNeu.png	160	2.1	11	9	stim_v05/4.png	NoGoAvo	4	stim_v01/AvoNeg.png	2	7	14	0	62	62	70	3	0	0.316594419637	2017_Mrz_30_1525	60.0046186108	cfc_SPP1665_Learning	1	21
17	1	5	8	None	stim_v01/AvoNeg.png	160	1.1	11	10	stim_v05/4.png	NoGoAvo	4	stim_v01/AvoNeu.png	1	7	15	0	63	63	74	3	0	0.299934589799	2017_Mrz_30_1525	60.0046186108	cfc_SPP1665_Learning	1	21
13	1	5	6	3	stim_v01/WinNeu.png	160	1.1	11	10	stim_v05/1.png	GoWin	1	stim_v01/WinPos.png	1	9	11	0	64	64	17	3	1	0.283280193209	2017_Mrz_30_1525	60.0046186108	cfc_SPP1665_Learning	1	21
17	0.5	5	8	None	stim_v01/WinNeu.png	96	2.1	10	8	stim_v05/2.png	NoGoWin	3	stim_v01/WinPos.png	2	7	15	0	65	65	54	None	1		2017_Mrz_30_1525	60.0046186108	cfc_SPP1665_Learning	1	21
17	0.5	5	8	None	stim_v01/WinNeu.png	96	1.1	10	9	stim_v05/2.png	NoGoWin	3	stim_v01/WinPos.png	1	7	15	0	66	66	53	None	1		2017_Mrz_30_1525	60.0046186108	cfc_SPP1665_Learning	1	21
17	0.5	5	8	None	stim_v01/AvoNeg.png	96	1.1	10	9	stim_v05/4.png	NoGoAvo	4	stim_v01/AvoNeu.png	2	7	15	0	67	67	75	3	0	0.283316716668	2017_Mrz_30_1525	60.0046186108	cfc_SPP1665_Learning	1	21
16	0.5	5	8	None	stim_v01/WinPos.png	96	2.1	10	8	stim_v05/2.png	NoGoWin	3	stim_v01/WinNeu.png	2	7	14	0	68	68	48	None	1		2017_Mrz_30_1525	60.0046186108	cfc_SPP1665_Learning	1	21
12	0.5	5	6	3	stim_v01/AvoNeu.png	96	2.1	10	8	stim_v05/3.png	GoAvo	2	stim_v01/AvoNeg.png	1	9	10	0	69	69	28	None	0		2017_Mrz_30_1525	60.0046186108	cfc_SPP1665_Learning	1	21
12	1	5	6	3	stim_v01/AvoNeu.png	96	2.1	10	8	stim_v05/3.png	GoAvo	2	stim_v01/AvoNeg.png	2	9	10	0	70	70	24	None	0		2017_Mrz_30_1525	60.0046186108	cfc_SPP1665_Learning	1	21
16	0.5	5	8	None	stim_v01/WinPos.png	96	2.1	10	8	stim_v05/2.png	NoGoWin	3	stim_v01/WinNeu.png	1	7	14	0	71	71	41	None	1		2017_Mrz_30_1525	60.0046186108	cfc_SPP1665_Learning	1	21
12	0.5	5	6	3	stim_v01/AvoNeu.png	96	2.1	10	8	stim_v05/3.png	GoAvo	2	stim_v01/AvoNeg.png	1	9	10	0	72	72	23	None	0		2017_Mrz_30_1525	60.0046186108	cfc_SPP1665_Learning	1	21
16	0.5	5	8	None	stim_v01/WinPos.png	160	1.1	11	10	stim_v05/2.png	NoGoWin	3	stim_v01/WinNeu.png	1	7	14	0	73	73	40	None	1		2017_Mrz_30_1525	60.0046186108	cfc_SPP1665_Learning	1	21
12	0.5	5	6	3	stim_v01/AvoNeu.png	160	2.1	11	9	stim_v05/3.png	GoAvo	2	stim_v01/AvoNeg.png	1	9	10	0	74	74	25	None	0		2017_Mrz_30_1525	60.0046186108	cfc_SPP1665_Learning	1	21
13	1	5	6	3	stim_v01/AvoNeg.png	160	1.1	11	10	stim_v05/3.png	GoAvo	2	stim_v01/AvoNeu.png	1	9	11	0	75	75	34	3	1	0.28327325073	2017_Mrz_30_1525	60.0046186108	cfc_SPP1665_Learning	1	21
13	1	5	6	3	stim_v01/AvoNeg.png	96	1.1	10	9	stim_v05/3.png	GoAvo	2	stim_v01/AvoNeu.png	1	9	11	0	76	76	33	3	1	0.28326087501	2017_Mrz_30_1525	60.0046186108	cfc_SPP1665_Learning	1	21
12	0.5	5	6	3	stim_v01/WinPos.png	96	1.1	10	9	stim_v05/1.png	GoWin	1	stim_v01/WinNeu.png	1	9	10	0	77	77	3	3	1	0.299927345477	2017_Mrz_30_1525	60.0046186108	cfc_SPP1665_Learning	1	21
16	0.5	5	8	None	stim_v01/AvoNeu.png	96	1.1	10	9	stim_v05/4.png	NoGoAvo	4	stim_v01/AvoNeg.png	2	7	14	0	78	78	67	None	1		2017_Mrz_30_1525	60.0046186108	cfc_SPP1665_Learning	1	21
16	1	5	8	None	stim_v01/AvoNeu.png	160	2.1	11	9	stim_v05/4.png	NoGoAvo	4	stim_v01/AvoNeg.png	1	7	14	0	79	79	61	None	1		2017_Mrz_30_1525	60.0046186108	cfc_SPP1665_Learning	1	21
