# Supplementary material for: θ-γ Cross-Frequency Transcranial Alternating Current Stimulation over the Trough Impairs Cognitive Control
Source: eNeuro. 2020 Sep 4;7(5):ENEURO.0126-20.2020. doi: 10.1523/ENEURO.0126-20.2020 (PMC7540931; doi:10.1523/ENEURO.0126-20.2020)
Supplement: Extended Data 1 — contains all materials, pseudonymized raw data and analysis scripts used in this study that are freely available at our repository. Download Extended Data 1, ZIP file. [file enu-eN-NWR-0126-20-s02.zip › 2020_cfc_tacs-master/data/raw/1_learning/s_trng/P_22_S_1_cfc_SPP1665_Learning_2017_Mrz_06_1049.csv]

icFbackMarker	blineStop	circleMarker	cRespMarker	cResponse	cFback	trigStimulator	preCueStop	portStop	preCueStart	cue	cType	cueMarker	icFback	prepRespStop	icRespMarker	cFbackMarker	trials.thisRepN	trials.thisTrialN	trials.thisN	trials.thisIndex	buttonBox_Response.keys	buttonBox_Response.corr	buttonBox_Response.rt	date	frameRate	expName	session	participant
																								2017_Mrz_06_1049	60.002916059	cfc_SPP1665_Learning	1	22
16	0.5	5	8	None	stim_v01/WinPos.png	160	2.1	11	9	stim_v03/4.png	NoGoWin	3	stim_v01/WinNeu.png	2	7	14	0	0	0	44	3	0	0.366637376689	2017_Mrz_06_1049	60.002916059	cfc_SPP1665_Learning	1	22
16	1	5	8	None	stim_v01/WinPos.png	96	1.1	10	9	stim_v03/4.png	NoGoWin	3	stim_v01/WinNeu.png	2	7	14	0	1	1	49	None	1		2017_Mrz_06_1049	60.002916059	cfc_SPP1665_Learning	1	22
12	1	5	6	3	stim_v01/AvoNeu.png	96	2.1	10	8	stim_v03/3.png	GoAvo	2	stim_v01/AvoNeg.png	1	9	10	0	2	2	31	3	1	0.366590589193	2017_Mrz_06_1049	60.002916059	cfc_SPP1665_Learning	1	22
16	1	5	8	None	stim_v01/AvoNeu.png	96	2.1	10	8	stim_v03/1.png	NoGoAvo	4	stim_v01/AvoNeg.png	1	7	14	0	3	3	66	3	0	0.483282827993	2017_Mrz_06_1049	60.002916059	cfc_SPP1665_Learning	1	22
12	1	5	6	3	stim_v01/WinPos.png	160	1.1	11	10	stim_v03/2.png	GoWin	1	stim_v01/WinNeu.png	1	9	10	0	4	4	7	None	0		2017_Mrz_06_1049	60.002916059	cfc_SPP1665_Learning	1	22
13	0.5	5	6	3	stim_v01/AvoNeg.png	96	2.1	10	8	stim_v03/3.png	GoAvo	2	stim_v01/AvoNeu.png	1	9	11	0	5	5	39	None	0		2017_Mrz_06_1049	60.002916059	cfc_SPP1665_Learning	1	22
16	0.5	5	8	None	stim_v01/AvoNeu.png	160	2.1	11	9	stim_v03/1.png	NoGoAvo	4	stim_v01/AvoNeg.png	1	7	14	0	6	6	60	None	1		2017_Mrz_06_1049	60.002916059	cfc_SPP1665_Learning	1	22
12	1	5	6	3	stim_v01/AvoNeu.png	160	2.1	11	9	stim_v03/3.png	GoAvo	2	stim_v01/AvoNeg.png	1	9	10	0	7	7	21	3	1	0.299977572188	2017_Mrz_06_1049	60.002916059	cfc_SPP1665_Learning	1	22
17	0.5	5	8	None	stim_v01/AvoNeg.png	96	1.1	10	9	stim_v03/1.png	NoGoAvo	4	stim_v01/AvoNeu.png	2	7	15	0	8	8	79	None	1		2017_Mrz_06_1049	60.002916059	cfc_SPP1665_Learning	1	22
16	0.5	5	8	None	stim_v01/AvoNeu.png	96	1.1	10	9	stim_v03/1.png	NoGoAvo	4	stim_v01/AvoNeg.png	1	7	14	0	9	9	64	3	0	0.383286480436	2017_Mrz_06_1049	60.002916059	cfc_SPP1665_Learning	1	22
12	1	5	6	3	stim_v01/AvoNeu.png	160	1.1	11	10	stim_v03/3.png	GoAvo	2	stim_v01/AvoNeg.png	1	9	10	0	10	10	20	3	1	0.266592430508	2017_Mrz_06_1049	60.002916059	cfc_SPP1665_Learning	1	22
16	0.5	5	8	None	stim_v01/WinPos.png	160	1.1	11	10	stim_v03/4.png	NoGoWin	3	stim_v01/WinNeu.png	1	7	14	0	11	11	52	None	1		2017_Mrz_06_1049	60.002916059	cfc_SPP1665_Learning	1	22
12	1	5	6	3	stim_v01/WinPos.png	96	2.1	10	8	stim_v03/2.png	GoWin	1	stim_v01/WinNeu.png	2	9	10	0	12	12	10	3	1	0.349937259478	2017_Mrz_06_1049	60.002916059	cfc_SPP1665_Learning	1	22
13	1	5	6	3	stim_v01/WinNeu.png	96	1.1	10	9	stim_v03/2.png	GoWin	1	stim_v01/WinPos.png	2	9	11	0	13	13	14	3	1	0.316600112713	2017_Mrz_06_1049	60.002916059	cfc_SPP1665_Learning	1	22
17	1	5	8	None	stim_v01/AvoNeg.png	96	1.1	10	9	stim_v03/1.png	NoGoAvo	4	stim_v01/AvoNeu.png	1	7	15	0	14	14	76	None	1		2017_Mrz_06_1049	60.002916059	cfc_SPP1665_Learning	1	22
17	1	5	8	None	stim_v01/WinNeu.png	160	1.1	11	10	stim_v03/4.png	NoGoWin	3	stim_v01/WinPos.png	1	7	15	0	15	15	53	None	1		2017_Mrz_06_1049	60.002916059	cfc_SPP1665_Learning	1	22
13	0.5	5	6	3	stim_v01/WinNeu.png	96	1.1	10	9	stim_v03/2.png	GoWin	1	stim_v01/WinPos.png	1	9	11	0	16	16	17	3	1	0.366594211451	2017_Mrz_06_1049	60.002916059	cfc_SPP1665_Learning	1	22
12	1	5	6	3	stim_v01/WinPos.png	160	1.1	11	10	stim_v03/2.png	GoWin	1	stim_v01/WinNeu.png	2	9	10	0	17	17	8	3	1	0.299913277114	2017_Mrz_06_1049	60.002916059	cfc_SPP1665_Learning	1	22
12	0.5	5	6	3	stim_v01/WinPos.png	96	1.1	10	9	stim_v03/2.png	GoWin	1	stim_v01/WinNeu.png	2	9	10	0	18	18	6	3	1	0.533259117298	2017_Mrz_06_1049	60.002916059	cfc_SPP1665_Learning	1	22
12	1	5	6	3	stim_v01/AvoNeu.png	96	1.1	10	9	stim_v03/3.png	GoAvo	2	stim_v01/AvoNeg.png	1	9	10	0	19	19	23	3	1	0.29993561437	2017_Mrz_06_1049	60.002916059	cfc_SPP1665_Learning	1	22
12	1	5	6	3	stim_v01/WinPos.png	160	1.1	11	10	stim_v03/2.png	GoWin	1	stim_v01/WinNeu.png	1	9	10	0	20	20	1	3	1	0.34992609085	2017_Mrz_06_1049	60.002916059	cfc_SPP1665_Learning	1	22
16	0.5	5	8	None	stim_v01/WinPos.png	160	2.1	11	9	stim_v03/4.png	NoGoWin	3	stim_v01/WinNeu.png	1	7	14	0	21	21	45	None	1		2017_Mrz_06_1049	60.002916059	cfc_SPP1665_Learning	1	22
13	1	5	6	3	stim_v01/AvoNeg.png	160	2.1	11	9	stim_v03/3.png	GoAvo	2	stim_v01/AvoNeu.png	1	9	11	0	22	22	34	3	1	0.449936021874	2017_Mrz_06_1049	60.002916059	cfc_SPP1665_Learning	1	22
16	1	5	8	None	stim_v01/WinPos.png	160	1.1	11	10	stim_v03/4.png	NoGoWin	3	stim_v01/WinNeu.png	1	7	14	0	23	23	40	None	1		2017_Mrz_06_1049	60.002916059	cfc_SPP1665_Learning	1	22
16	0.5	5	8	None	stim_v01/AvoNeu.png	96	1.1	10	9	stim_v03/1.png	NoGoAvo	4	stim_v01/AvoNeg.png	2	7	14	0	24	24	65	None	1		2017_Mrz_06_1049	60.002916059	cfc_SPP1665_Learning	1	22
17	0.5	5	8	None	stim_v01/AvoNeg.png	96	2.1	10	8	stim_v03/1.png	NoGoAvo	4	stim_v01/AvoNeu.png	2	7	15	0	25	25	78	None	1		2017_Mrz_06_1049	60.002916059	cfc_SPP1665_Learning	1	22
17	0.5	5	8	None	stim_v01/WinNeu.png	96	1.1	10	9	stim_v03/4.png	NoGoWin	3	stim_v01/WinPos.png	2	7	15	0	26	26	59	None	1		2017_Mrz_06_1049	60.002916059	cfc_SPP1665_Learning	1	22
13	0.5	5	6	3	stim_v01/WinNeu.png	96	1.1	10	9	stim_v03/2.png	GoWin	1	stim_v01/WinPos.png	2	9	11	0	27	27	15	3	1	0.483268942672	2017_Mrz_06_1049	60.002916059	cfc_SPP1665_Learning	1	22
16	0.5	5	8	None	stim_v01/AvoNeu.png	96	1.1	10	9	stim_v03/1.png	NoGoAvo	4	stim_v01/AvoNeg.png	1	7	14	0	28	28	70	None	1		2017_Mrz_06_1049	60.002916059	cfc_SPP1665_Learning	1	22
12	1	5	6	3	stim_v01/WinPos.png	96	1.1	10	9	stim_v03/2.png	GoWin	1	stim_v01/WinNeu.png	2	9	10	0	29	29	9	3	1	0.349923676012	2017_Mrz_06_1049	60.002916059	cfc_SPP1665_Learning	1	22
17	1	5	8	None	stim_v01/WinNeu.png	160	2.1	11	9	stim_v03/4.png	NoGoWin	3	stim_v01/WinPos.png	1	7	15	0	30	30	54	None	1		2017_Mrz_06_1049	60.002916059	cfc_SPP1665_Learning	1	22
16	0.5	5	8	None	stim_v01/AvoNeu.png	160	1.1	11	10	stim_v03/1.png	NoGoAvo	4	stim_v01/AvoNeg.png	2	7	14	0	31	31	69	None	1		2017_Mrz_06_1049	60.002916059	cfc_SPP1665_Learning	1	22
16	1	5	8	None	stim_v01/AvoNeu.png	160	1.1	11	10	stim_v03/1.png	NoGoAvo	4	stim_v01/AvoNeg.png	1	7	14	0	32	32	72	None	1		2017_Mrz_06_1049	60.002916059	cfc_SPP1665_Learning	1	22
17	0.5	5	8	None	stim_v01/WinNeu.png	160	1.1	11	10	stim_v03/4.png	NoGoWin	3	stim_v01/WinPos.png	2	7	15	0	33	33	56	3	0	0.533259721008	2017_Mrz_06_1049	60.002916059	cfc_SPP1665_Learning	1	22
12	1	5	6	3	stim_v01/AvoNeu.png	160	2.1	11	9	stim_v03/3.png	GoAvo	2	stim_v01/AvoNeg.png	1	9	10	0	34	34	24	3	1	0.399888494834	2017_Mrz_06_1049	60.002916059	cfc_SPP1665_Learning	1	22
17	0.5	5	8	None	stim_v01/WinNeu.png	160	1.1	11	10	stim_v03/4.png	NoGoWin	3	stim_v01/WinPos.png	2	7	15	0	35	35	57	3	0	0.316613696179	2017_Mrz_06_1049	60.002916059	cfc_SPP1665_Learning	1	22
16	0.5	5	8	None	stim_v01/AvoNeu.png	160	2.1	11	9	stim_v03/1.png	NoGoAvo	4	stim_v01/AvoNeg.png	2	7	14	0	36	36	63	None	1		2017_Mrz_06_1049	60.002916059	cfc_SPP1665_Learning	1	22
16	0.5	5	8	None	stim_v01/WinPos.png	160	1.1	11	10	stim_v03/4.png	NoGoWin	3	stim_v01/WinNeu.png	2	7	14	0	37	37	47	None	1		2017_Mrz_06_1049	60.002916059	cfc_SPP1665_Learning	1	22
16	0.5	5	8	None	stim_v01/AvoNeu.png	160	2.1	11	9	stim_v03/1.png	NoGoAvo	4	stim_v01/AvoNeg.png	1	7	14	0	38	38	68	None	1		2017_Mrz_06_1049	60.002916059	cfc_SPP1665_Learning	1	22
12	0.5	5	6	3	stim_v01/WinPos.png	96	1.1	10	9	stim_v03/2.png	GoWin	1	stim_v01/WinNeu.png	2	9	10	0	39	39	2	None	0		2017_Mrz_06_1049	60.002916059	cfc_SPP1665_Learning	1	22
16	1	5	8	None	stim_v01/WinPos.png	96	1.1	10	9	stim_v03/4.png	NoGoWin	3	stim_v01/WinNeu.png	2	7	14	0	40	40	50	3	0	0.316608564647	2017_Mrz_06_1049	60.002916059	cfc_SPP1665_Learning	1	22
13	1	5	6	3	stim_v01/AvoNeg.png	96	1.1	10	9	stim_v03/3.png	GoAvo	2	stim_v01/AvoNeu.png	2	9	11	0	41	41	36	3	1	0.316600716422	2017_Mrz_06_1049	60.002916059	cfc_SPP1665_Learning	1	22
12	0.5	5	6	3	stim_v01/WinPos.png	96	2.1	10	8	stim_v03/2.png	GoWin	1	stim_v01/WinNeu.png	2	9	10	0	42	42	3	3	1	0.333244386783	2017_Mrz_06_1049	60.002916059	cfc_SPP1665_Learning	1	22
17	1	5	8	None	stim_v01/AvoNeg.png	96	2.1	10	8	stim_v03/1.png	NoGoAvo	4	stim_v01/AvoNeu.png	2	7	15	0	43	43	74	None	1		2017_Mrz_06_1049	60.002916059	cfc_SPP1665_Learning	1	22
12	0.5	5	6	3	stim_v01/WinPos.png	160	2.1	11	9	stim_v03/2.png	GoWin	1	stim_v01/WinNeu.png	2	9	10	0	44	44	0	3	1	0.299938632918	2017_Mrz_06_1049	60.002916059	cfc_SPP1665_Learning	1	22
12	1	5	6	3	stim_v01/WinPos.png	160	2.1	11	9	stim_v03/2.png	GoWin	1	stim_v01/WinNeu.png	2	9	10	0	45	45	4	3	1	0.299956140496	2017_Mrz_06_1049	60.002916059	cfc_SPP1665_Learning	1	22
12	1	5	6	3	stim_v01/AvoNeu.png	160	1.1	11	10	stim_v03/3.png	GoAvo	2	stim_v01/AvoNeg.png	1	9	10	0	46	46	22	3	1	0.633236749857	2017_Mrz_06_1049	60.002916059	cfc_SPP1665_Learning	1	22
12	0.5	5	6	3	stim_v01/AvoNeu.png	96	2.1	10	8	stim_v03/3.png	GoAvo	2	stim_v01/AvoNeg.png	1	9	10	0	47	47	30	3	1	0.416584084222	2017_Mrz_06_1049	60.002916059	cfc_SPP1665_Learning	1	22
13	1	5	6	3	stim_v01/AvoNeg.png	160	2.1	11	9	stim_v03/3.png	GoAvo	2	stim_v01/AvoNeu.png	1	9	11	0	48	48	35	3	1	0.44998854461	2017_Mrz_06_1049	60.002916059	cfc_SPP1665_Learning	1	22
13	0.5	5	6	3	stim_v01/WinNeu.png	160	2.1	11	9	stim_v03/2.png	GoWin	1	stim_v01/WinPos.png	2	9	11	0	49	49	19	3	1	0.316585019973	2017_Mrz_06_1049	60.002916059	cfc_SPP1665_Learning	1	22
16	0.5	5	8	None	stim_v01/WinPos.png	160	2.1	11	9	stim_v03/4.png	NoGoWin	3	stim_v01/WinNeu.png	1	7	14	0	50	50	41	None	1		2017_Mrz_06_1049	60.002916059	cfc_SPP1665_Learning	1	22
12	0.5	5	6	3	stim_v01/AvoNeu.png	96	2.1	10	8	stim_v03/3.png	GoAvo	2	stim_v01/AvoNeg.png	1	9	10	0	51	51	32	3	1	0.383300063903	2017_Mrz_06_1049	60.002916059	cfc_SPP1665_Learning	1	22
17	1	5	8	None	stim_v01/WinNeu.png	96	2.1	10	8	stim_v03/4.png	NoGoWin	3	stim_v01/WinPos.png	1	7	15	0	52	52	55	None	1		2017_Mrz_06_1049	60.002916059	cfc_SPP1665_Learning	1	22
16	1	5	8	None	stim_v01/WinPos.png	96	1.1	10	9	stim_v03/4.png	NoGoWin	3	stim_v01/WinNeu.png	1	7	14	0	53	53	48	None	1		2017_Mrz_06_1049	60.002916059	cfc_SPP1665_Learning	1	22
12	0.5	5	6	3	stim_v01/AvoNeu.png	96	2.1	10	8	stim_v03/3.png	GoAvo	2	stim_v01/AvoNeg.png	1	9	10	0	54	54	25	3	1	0.266593939782	2017_Mrz_06_1049	60.002916059	cfc_SPP1665_Learning	1	22
16	0.5	5	8	None	stim_v01/AvoNeu.png	96	2.1	10	8	stim_v03/1.png	NoGoAvo	4	stim_v01/AvoNeg.png	2	7	14	0	55	55	71	None	1		2017_Mrz_06_1049	60.002916059	cfc_SPP1665_Learning	1	22
17	0.5	5	8	None	stim_v01/AvoNeg.png	160	2.1	11	9	stim_v03/1.png	NoGoAvo	4	stim_v01/AvoNeu.png	2	7	15	0	56	56	73	None	1		2017_Mrz_06_1049	60.002916059	cfc_SPP1665_Learning	1	22
17	1	5	8	None	stim_v01/AvoNeg.png	160	1.1	11	10	stim_v03/1.png	NoGoAvo	4	stim_v01/AvoNeu.png	2	7	15	0	57	57	77	None	1		2017_Mrz_06_1049	60.002916059	cfc_SPP1665_Learning	1	22
13	1	5	6	3	stim_v01/AvoNeg.png	160	1.1	11	10	stim_v03/3.png	GoAvo	2	stim_v01/AvoNeu.png	2	9	11	0	58	58	37	3	1	0.41661155301	2017_Mrz_06_1049	60.002916059	cfc_SPP1665_Learning	1	22
12	0.5	5	6	3	stim_v01/WinPos.png	160	2.1	11	9	stim_v03/2.png	GoWin	1	stim_v01/WinNeu.png	1	9	10	0	59	59	11	3	1	0.249954495388	2017_Mrz_06_1049	60.002916059	cfc_SPP1665_Learning	1	22
16	1	5	8	None	stim_v01/WinPos.png	96	1.1	10	9	stim_v03/4.png	NoGoWin	3	stim_v01/WinNeu.png	2	7	14	0	60	60	51	None	1		2017_Mrz_06_1049	60.002916059	cfc_SPP1665_Learning	1	22
16	1	5	8	None	stim_v01/AvoNeu.png	96	2.1	10	8	stim_v03/1.png	NoGoAvo	4	stim_v01/AvoNeg.png	2	7	14	0	61	61	62	None	1		2017_Mrz_06_1049	60.002916059	cfc_SPP1665_Learning	1	22
16	1	5	8	None	stim_v01/WinPos.png	160	2.1	11	9	stim_v03/4.png	NoGoWin	3	stim_v01/WinNeu.png	1	7	14	0	62	62	43	None	1		2017_Mrz_06_1049	60.002916059	cfc_SPP1665_Learning	1	22
16	0.5	5	8	None	stim_v01/AvoNeu.png	160	1.1	11	10	stim_v03/1.png	NoGoAvo	4	stim_v01/AvoNeg.png	1	7	14	0	63	63	61	None	1		2017_Mrz_06_1049	60.002916059	cfc_SPP1665_Learning	1	22
13	0.5	5	6	3	stim_v01/AvoNeg.png	160	1.1	11	10	stim_v03/3.png	GoAvo	2	stim_v01/AvoNeu.png	2	9	11	0	64	64	38	3	1	0.283300999653	2017_Mrz_06_1049	60.002916059	cfc_SPP1665_Learning	1	22
16	0.5	5	8	None	stim_v01/WinPos.png	160	1.1	11	10	stim_v03/4.png	NoGoWin	3	stim_v01/WinNeu.png	2	7	14	0	65	65	42	None	1		2017_Mrz_06_1049	60.002916059	cfc_SPP1665_Learning	1	22
17	1	5	8	None	stim_v01/WinNeu.png	96	1.1	10	9	stim_v03/4.png	NoGoWin	3	stim_v01/WinPos.png	2	7	15	0	66	66	58	None	1		2017_Mrz_06_1049	60.002916059	cfc_SPP1665_Learning	1	22
13	0.5	5	6	3	stim_v01/WinNeu.png	96	2.1	10	8	stim_v03/2.png	GoWin	1	stim_v01/WinPos.png	1	9	11	0	67	67	13	3	1	0.266627445665	2017_Mrz_06_1049	60.002916059	cfc_SPP1665_Learning	1	22
12	1	5	6	3	stim_v01/WinPos.png	96	2.1	10	8	stim_v03/2.png	GoWin	1	stim_v01/WinNeu.png	1	9	10	0	68	68	5	3	1	0.333268233313	2017_Mrz_06_1049	60.002916059	cfc_SPP1665_Learning	1	22
13	1	5	6	3	stim_v01/WinNeu.png	160	1.1	11	10	stim_v03/2.png	GoWin	1	stim_v01/WinPos.png	2	9	11	0	69	69	16	3	1	0.31664327795	2017_Mrz_06_1049	60.002916059	cfc_SPP1665_Learning	1	22
13	1	5	6	3	stim_v01/AvoNeg.png	160	2.1	11	9	stim_v03/3.png	GoAvo	2	stim_v01/AvoNeu.png	2	9	11	0	70	70	33	3	1	0.283300697798	2017_Mrz_06_1049	60.002916059	cfc_SPP1665_Learning	1	22
12	0.5	5	6	3	stim_v01/AvoNeu.png	96	2.1	10	8	stim_v03/3.png	GoAvo	2	stim_v01/AvoNeg.png	2	9	10	0	71	71	28	3	1	0.316677991253	2017_Mrz_06_1049	60.002916059	cfc_SPP1665_Learning	1	22
17	1	5	8	None	stim_v01/AvoNeg.png	96	1.1	10	9	stim_v03/1.png	NoGoAvo	4	stim_v01/AvoNeu.png	2	7	15	0	72	72	75	None	1		2017_Mrz_06_1049	60.002916059	cfc_SPP1665_Learning	1	22
12	0.5	5	6	3	stim_v01/AvoNeu.png	160	2.1	11	9	stim_v03/3.png	GoAvo	2	stim_v01/AvoNeg.png	1	9	10	0	73	73	27	3	1	0.666581744847	2017_Mrz_06_1049	60.002916059	cfc_SPP1665_Learning	1	22
12	0.5	5	6	3	stim_v01/AvoNeu.png	160	2.1	11	9	stim_v03/3.png	GoAvo	2	stim_v01/AvoNeg.png	1	9	10	0	74	74	26	3	1	0.366603267095	2017_Mrz_06_1049	60.002916059	cfc_SPP1665_Learning	1	22
12	1	5	6	3	stim_v01/AvoNeu.png	96	2.1	10	8	stim_v03/3.png	GoAvo	2	stim_v01/AvoNeg.png	2	9	10	0	75	75	29	3	1	0.383268067293	2017_Mrz_06_1049	60.002916059	cfc_SPP1665_Learning	1	22
16	1	5	8	None	stim_v01/AvoNeu.png	96	2.1	10	8	stim_v03/1.png	NoGoAvo	4	stim_v01/AvoNeg.png	2	7	14	0	76	76	67	None	1		2017_Mrz_06_1049	60.002916059	cfc_SPP1665_Learning	1	22
13	0.5	5	6	3	stim_v01/WinNeu.png	96	2.1	10	8	stim_v03/2.png	GoWin	1	stim_v01/WinPos.png	1	9	11	0	77	77	18	3	1	0.366589683628	2017_Mrz_06_1049	60.002916059	cfc_SPP1665_Learning	1	22
16	0.5	5	8	None	stim_v01/WinPos.png	96	2.1	10	8	stim_v03/4.png	NoGoWin	3	stim_v01/WinNeu.png	1	7	14	0	78	78	46	None	1		2017_Mrz_06_1049	60.002916059	cfc_SPP1665_Learning	1	22
12	1	5	6	3	stim_v01/WinPos.png	160	1.1	11	10	stim_v03/2.png	GoWin	1	stim_v01/WinNeu.png	1	9	10	0	79	79	12	3	1	0.316647202062	2017_Mrz_06_1049	60.002916059	cfc_SPP1665_Learning	1	22
