# Supplementary material for: θ-γ Cross-Frequency Transcranial Alternating Current Stimulation over the Trough Impairs Cognitive Control
Source: eNeuro. 2020 Sep 4;7(5):ENEURO.0126-20.2020. doi: 10.1523/ENEURO.0126-20.2020 (PMC7540931; doi:10.1523/ENEURO.0126-20.2020)
Supplement: Extended Data 1 — contains all materials, pseudonymized raw data and analysis scripts used in this study that are freely available at our repository. Download Extended Data 1, ZIP file. [file enu-eN-NWR-0126-20-s02.zip › 2020_cfc_tacs-master/data/raw/1_learning/s_trng/P_23_S_1_cfc_SPP1665_Learning_2017_Mrz_30_1653.csv]

icFbackMarker	blineStop	circleMarker	cRespMarker	cResponse	cFback	trigStimulator	preCueStop	portStop	preCueStart	cue	cType	cueMarker	icFback	prepRespStop	icRespMarker	cFbackMarker	trials.thisRepN	trials.thisTrialN	trials.thisN	trials.thisIndex	buttonBox_Response.keys	buttonBox_Response.corr	buttonBox_Response.rt	date	frameRate	expName	session	participant
																								2017_Mrz_30_1653	60.0000543327	cfc_SPP1665_Learning	1	23
16	0.5	5	8	None	stim_v01/WinPos.png	160	2.1	11	9	stim_v05/4.png	NoGoWin	3	stim_v01/WinNeu.png	2	7	14	0	0	0	49	3	0	0.466467085571	2017_Mrz_30_1653	60.0000543327	cfc_SPP1665_Learning	1	23
16	0.5	5	8	None	stim_v01/WinPos.png	96	1.1	10	9	stim_v05/4.png	NoGoWin	3	stim_v01/WinNeu.png	2	7	14	0	1	1	46	3	0	0.683218737202	2017_Mrz_30_1653	60.0000543327	cfc_SPP1665_Learning	1	23
17	1	5	8	None	stim_v01/AvoNeg.png	96	2.1	10	8	stim_v05/1.png	NoGoAvo	4	stim_v01/AvoNeu.png	1	7	15	0	2	2	75	3	0	0.433267259072	2017_Mrz_30_1653	60.0000543327	cfc_SPP1665_Learning	1	23
13	0.5	5	6	3	stim_v01/AvoNeg.png	160	2.1	11	9	stim_v05/3.png	GoAvo	2	stim_v01/AvoNeu.png	2	9	11	0	3	3	38	3	1	0.46659506861	2017_Mrz_30_1653	60.0000543327	cfc_SPP1665_Learning	1	23
12	1	5	6	3	stim_v01/AvoNeu.png	96	1.1	10	9	stim_v05/3.png	GoAvo	2	stim_v01/AvoNeg.png	2	9	10	0	4	4	31	3	1	0.749908766807	2017_Mrz_30_1653	60.0000543327	cfc_SPP1665_Learning	1	23
16	1	5	8	None	stim_v01/WinPos.png	160	1.1	11	10	stim_v05/4.png	NoGoWin	3	stim_v01/WinNeu.png	2	7	14	0	5	5	43	None	1		2017_Mrz_30_1653	60.0000543327	cfc_SPP1665_Learning	1	23
12	1	5	6	3	stim_v01/AvoNeu.png	160	2.1	11	9	stim_v05/3.png	GoAvo	2	stim_v01/AvoNeg.png	2	9	10	0	6	6	20	3	1	0.583259758179	2017_Mrz_30_1653	60.0000543327	cfc_SPP1665_Learning	1	23
16	0.5	5	8	None	stim_v01/WinPos.png	96	2.1	10	8	stim_v05/4.png	NoGoWin	3	stim_v01/WinNeu.png	2	7	14	0	7	7	45	None	1		2017_Mrz_30_1653	60.0000543327	cfc_SPP1665_Learning	1	23
16	0.5	5	8	None	stim_v01/AvoNeu.png	160	2.1	11	9	stim_v05/1.png	NoGoAvo	4	stim_v01/AvoNeg.png	1	7	14	0	8	8	62	3	0	0.33327356767	2017_Mrz_30_1653	60.0000543327	cfc_SPP1665_Learning	1	23
12	0.5	5	6	3	stim_v01/WinPos.png	96	2.1	10	8	stim_v05/2.png	GoWin	1	stim_v01/WinNeu.png	1	9	10	0	9	9	6	3	1	0.316580534683	2017_Mrz_30_1653	60.0000543327	cfc_SPP1665_Learning	1	23
17	1	5	8	None	stim_v01/AvoNeg.png	96	2.1	10	8	stim_v05/1.png	NoGoAvo	4	stim_v01/AvoNeu.png	2	7	15	0	10	10	78	3	0	0.399921942422	2017_Mrz_30_1653	60.0000543327	cfc_SPP1665_Learning	1	23
16	0.5	5	8	None	stim_v01/WinPos.png	96	1.1	10	9	stim_v05/4.png	NoGoWin	3	stim_v01/WinNeu.png	1	7	14	0	11	11	42	None	1		2017_Mrz_30_1653	60.0000543327	cfc_SPP1665_Learning	1	23
12	0.5	5	6	3	stim_v01/AvoNeu.png	160	1.1	11	10	stim_v05/3.png	GoAvo	2	stim_v01/AvoNeg.png	1	9	10	0	12	12	28	3	1	0.849903665596	2017_Mrz_30_1653	60.0000543327	cfc_SPP1665_Learning	1	23
16	1	5	8	None	stim_v01/AvoNeu.png	160	1.1	11	10	stim_v05/1.png	NoGoAvo	4	stim_v01/AvoNeg.png	1	7	14	0	13	13	66	3	0	0.399931601518	2017_Mrz_30_1653	60.0000543327	cfc_SPP1665_Learning	1	23
13	0.5	5	6	3	stim_v01/WinNeu.png	96	2.1	10	8	stim_v05/2.png	GoWin	1	stim_v01/WinPos.png	2	9	11	0	14	14	14	3	1	0.366654502239	2017_Mrz_30_1653	60.0000543327	cfc_SPP1665_Learning	1	23
16	0.5	5	8	None	stim_v01/AvoNeu.png	160	2.1	11	9	stim_v05/1.png	NoGoAvo	4	stim_v01/AvoNeg.png	1	7	14	0	15	15	70	3	0	0.416579357483	2017_Mrz_30_1653	60.0000543327	cfc_SPP1665_Learning	1	23
16	1	5	8	None	stim_v01/AvoNeu.png	160	1.1	11	10	stim_v05/1.png	NoGoAvo	4	stim_v01/AvoNeg.png	1	7	14	0	16	16	63	None	1		2017_Mrz_30_1653	60.0000543327	cfc_SPP1665_Learning	1	23
16	1	5	8	None	stim_v01/WinPos.png	160	1.1	11	10	stim_v05/4.png	NoGoWin	3	stim_v01/WinNeu.png	1	7	14	0	17	17	44	None	1		2017_Mrz_30_1653	60.0000543327	cfc_SPP1665_Learning	1	23
16	0.5	5	8	None	stim_v01/AvoNeu.png	160	2.1	11	9	stim_v05/1.png	NoGoAvo	4	stim_v01/AvoNeg.png	2	7	14	0	18	18	69	None	1		2017_Mrz_30_1653	60.0000543327	cfc_SPP1665_Learning	1	23
16	1	5	8	None	stim_v01/AvoNeu.png	96	1.1	10	9	stim_v05/1.png	NoGoAvo	4	stim_v01/AvoNeg.png	1	7	14	0	19	19	61	None	1		2017_Mrz_30_1653	60.0000543327	cfc_SPP1665_Learning	1	23
12	0.5	5	6	3	stim_v01/WinPos.png	96	2.1	10	8	stim_v05/2.png	GoWin	1	stim_v01/WinNeu.png	1	9	10	0	20	20	12	3	1	0.349933095658	2017_Mrz_30_1653	60.0000543327	cfc_SPP1665_Learning	1	23
16	1	5	8	None	stim_v01/WinPos.png	160	1.1	11	10	stim_v05/4.png	NoGoWin	3	stim_v01/WinNeu.png	2	7	14	0	21	21	47	None	1		2017_Mrz_30_1653	60.0000543327	cfc_SPP1665_Learning	1	23
13	0.5	5	6	3	stim_v01/AvoNeg.png	96	1.1	10	9	stim_v05/3.png	GoAvo	2	stim_v01/AvoNeu.png	2	9	11	0	22	22	33	3	1	0.366574512842	2017_Mrz_30_1653	60.0000543327	cfc_SPP1665_Learning	1	23
17	0.5	5	8	None	stim_v01/AvoNeg.png	160	2.1	11	9	stim_v05/1.png	NoGoAvo	4	stim_v01/AvoNeu.png	1	7	15	0	23	23	76	None	1		2017_Mrz_30_1653	60.0000543327	cfc_SPP1665_Learning	1	23
12	1	5	6	3	stim_v01/WinPos.png	160	2.1	11	9	stim_v05/2.png	GoWin	1	stim_v01/WinNeu.png	2	9	10	0	24	24	3	3	1	0.383238568535	2017_Mrz_30_1653	60.0000543327	cfc_SPP1665_Learning	1	23
12	0.5	5	6	3	stim_v01/WinPos.png	160	2.1	11	9	stim_v05/2.png	GoWin	1	stim_v01/WinNeu.png	1	9	10	0	25	25	4	3	1	0.583239534444	2017_Mrz_30_1653	60.0000543327	cfc_SPP1665_Learning	1	23
12	0.5	5	6	3	stim_v01/WinPos.png	160	1.1	11	10	stim_v05/2.png	GoWin	1	stim_v01/WinNeu.png	1	9	10	0	26	26	5	3	1	0.366607715987	2017_Mrz_30_1653	60.0000543327	cfc_SPP1665_Learning	1	23
12	1	5	6	3	stim_v01/AvoNeu.png	160	1.1	11	10	stim_v05/3.png	GoAvo	2	stim_v01/AvoNeg.png	1	9	10	0	27	27	26	3	1	0.31655276478	2017_Mrz_30_1653	60.0000543327	cfc_SPP1665_Learning	1	23
17	0.5	5	8	None	stim_v01/WinNeu.png	160	2.1	11	9	stim_v05/4.png	NoGoWin	3	stim_v01/WinPos.png	2	7	15	0	28	28	58	None	1		2017_Mrz_30_1653	60.0000543327	cfc_SPP1665_Learning	1	23
17	1	5	8	None	stim_v01/AvoNeg.png	160	1.1	11	10	stim_v05/1.png	NoGoAvo	4	stim_v01/AvoNeu.png	2	7	15	0	29	29	79	None	1		2017_Mrz_30_1653	60.0000543327	cfc_SPP1665_Learning	1	23
17	1	5	8	None	stim_v01/AvoNeg.png	96	2.1	10	8	stim_v05/1.png	NoGoAvo	4	stim_v01/AvoNeu.png	2	7	15	0	30	30	77	None	1		2017_Mrz_30_1653	60.0000543327	cfc_SPP1665_Learning	1	23
12	0.5	5	6	3	stim_v01/WinPos.png	160	2.1	11	9	stim_v05/2.png	GoWin	1	stim_v01/WinNeu.png	1	9	10	0	31	31	9	3	1	0.499963325616	2017_Mrz_30_1653	60.0000543327	cfc_SPP1665_Learning	1	23
16	0.5	5	8	None	stim_v01/WinPos.png	160	1.1	11	10	stim_v05/4.png	NoGoWin	3	stim_v01/WinNeu.png	2	7	14	0	32	32	41	None	1		2017_Mrz_30_1653	60.0000543327	cfc_SPP1665_Learning	1	23
12	1	5	6	3	stim_v01/AvoNeu.png	160	1.1	11	10	stim_v05/3.png	GoAvo	2	stim_v01/AvoNeg.png	1	9	10	0	33	33	22	3	1	0.433237376237	2017_Mrz_30_1653	60.0000543327	cfc_SPP1665_Learning	1	23
12	1	5	6	3	stim_v01/WinPos.png	96	1.1	10	9	stim_v05/2.png	GoWin	1	stim_v01/WinNeu.png	2	9	10	0	34	34	2	3	1	0.333255758709	2017_Mrz_30_1653	60.0000543327	cfc_SPP1665_Learning	1	23
12	0.5	5	6	3	stim_v01/AvoNeu.png	160	2.1	11	9	stim_v05/3.png	GoAvo	2	stim_v01/AvoNeg.png	1	9	10	0	35	35	30	3	1	0.333264512265	2017_Mrz_30_1653	60.0000543327	cfc_SPP1665_Learning	1	23
13	0.5	5	6	3	stim_v01/WinNeu.png	96	1.1	10	9	stim_v05/2.png	GoWin	1	stim_v01/WinPos.png	2	9	11	0	36	36	16	3	1	0.349917701475	2017_Mrz_30_1653	60.0000543327	cfc_SPP1665_Learning	1	23
12	1	5	6	3	stim_v01/WinPos.png	96	2.1	10	8	stim_v05/2.png	GoWin	1	stim_v01/WinNeu.png	1	9	10	0	37	37	1	3	1	0.316573894055	2017_Mrz_30_1653	60.0000543327	cfc_SPP1665_Learning	1	23
13	1	5	6	3	stim_v01/AvoNeg.png	96	1.1	10	9	stim_v05/3.png	GoAvo	2	stim_v01/AvoNeu.png	2	9	11	0	38	38	35	3	1	0.316572686668	2017_Mrz_30_1653	60.0000543327	cfc_SPP1665_Learning	1	23
16	0.5	5	8	None	stim_v01/AvoNeu.png	160	2.1	11	9	stim_v05/1.png	NoGoAvo	4	stim_v01/AvoNeg.png	2	7	14	0	39	39	67	None	1		2017_Mrz_30_1653	60.0000543327	cfc_SPP1665_Learning	1	23
12	0.5	5	6	3	stim_v01/AvoNeu.png	96	2.1	10	8	stim_v05/3.png	GoAvo	2	stim_v01/AvoNeg.png	1	9	10	0	40	40	25	3	1	0.549950663142	2017_Mrz_30_1653	60.0000543327	cfc_SPP1665_Learning	1	23
16	1	5	8	None	stim_v01/AvoNeu.png	96	2.1	10	8	stim_v05/1.png	NoGoAvo	4	stim_v01/AvoNeg.png	1	7	14	0	41	41	72	None	1		2017_Mrz_30_1653	60.0000543327	cfc_SPP1665_Learning	1	23
16	1	5	8	None	stim_v01/AvoNeu.png	160	1.1	11	10	stim_v05/1.png	NoGoAvo	4	stim_v01/AvoNeg.png	2	7	14	0	42	42	68	None	1		2017_Mrz_30_1653	60.0000543327	cfc_SPP1665_Learning	1	23
17	1	5	8	None	stim_v01/AvoNeg.png	96	2.1	10	8	stim_v05/1.png	NoGoAvo	4	stim_v01/AvoNeu.png	1	7	15	0	43	43	74	None	1		2017_Mrz_30_1653	60.0000543327	cfc_SPP1665_Learning	1	23
17	1	5	8	None	stim_v01/WinNeu.png	96	1.1	10	9	stim_v05/4.png	NoGoWin	3	stim_v01/WinPos.png	1	7	15	0	44	44	57	None	1		2017_Mrz_30_1653	60.0000543327	cfc_SPP1665_Learning	1	23
13	1	5	6	3	stim_v01/WinNeu.png	96	2.1	10	8	stim_v05/2.png	GoWin	1	stim_v01/WinPos.png	2	9	11	0	45	45	17	3	1	0.366614960312	2017_Mrz_30_1653	60.0000543327	cfc_SPP1665_Learning	1	23
13	0.5	5	6	3	stim_v01/AvoNeg.png	96	2.1	10	8	stim_v05/3.png	GoAvo	2	stim_v01/AvoNeu.png	1	9	11	0	46	46	39	3	1	0.466571826404	2017_Mrz_30_1653	60.0000543327	cfc_SPP1665_Learning	1	23
12	1	5	6	3	stim_v01/WinPos.png	160	2.1	11	9	stim_v05/2.png	GoWin	1	stim_v01/WinNeu.png	1	9	10	0	47	47	11	3	1	0.316609813824	2017_Mrz_30_1653	60.0000543327	cfc_SPP1665_Learning	1	23
16	1	5	8	None	stim_v01/WinPos.png	96	1.1	10	9	stim_v05/4.png	NoGoWin	3	stim_v01/WinNeu.png	1	7	14	0	48	48	52	None	1		2017_Mrz_30_1653	60.0000543327	cfc_SPP1665_Learning	1	23
12	1	5	6	3	stim_v01/AvoNeu.png	160	1.1	11	10	stim_v05/3.png	GoAvo	2	stim_v01/AvoNeg.png	2	9	10	0	49	49	21	3	1	0.383271167986	2017_Mrz_30_1653	60.0000543327	cfc_SPP1665_Learning	1	23
16	0.5	5	8	None	stim_v01/AvoNeu.png	96	2.1	10	8	stim_v05/1.png	NoGoAvo	4	stim_v01/AvoNeg.png	2	7	14	0	50	50	60	None	1		2017_Mrz_30_1653	60.0000543327	cfc_SPP1665_Learning	1	23
16	1	5	8	None	stim_v01/WinPos.png	96	2.1	10	8	stim_v05/4.png	NoGoWin	3	stim_v01/WinNeu.png	1	7	14	0	51	51	40	None	1		2017_Mrz_30_1653	60.0000543327	cfc_SPP1665_Learning	1	23
13	0.5	5	6	3	stim_v01/AvoNeg.png	160	1.1	11	10	stim_v05/3.png	GoAvo	2	stim_v01/AvoNeu.png	2	9	11	0	52	52	34	3	1	0.466563374695	2017_Mrz_30_1653	60.0000543327	cfc_SPP1665_Learning	1	23
12	0.5	5	6	3	stim_v01/WinPos.png	160	2.1	11	9	stim_v05/2.png	GoWin	1	stim_v01/WinNeu.png	2	9	10	0	53	53	10	3	1	0.349928266111	2017_Mrz_30_1653	60.0000543327	cfc_SPP1665_Learning	1	23
17	0.5	5	8	None	stim_v01/WinNeu.png	160	1.1	11	10	stim_v05/4.png	NoGoWin	3	stim_v01/WinPos.png	2	7	15	0	54	54	56	None	1		2017_Mrz_30_1653	60.0000543327	cfc_SPP1665_Learning	1	23
12	0.5	5	6	3	stim_v01/WinPos.png	96	1.1	10	9	stim_v05/2.png	GoWin	1	stim_v01/WinNeu.png	1	9	10	0	55	55	7	3	1	0.349937623363	2017_Mrz_30_1653	60.0000543327	cfc_SPP1665_Learning	1	23
12	1	5	6	3	stim_v01/AvoNeu.png	96	2.1	10	8	stim_v05/3.png	GoAvo	2	stim_v01/AvoNeg.png	1	9	10	0	56	56	23	3	1	0.416589620272	2017_Mrz_30_1653	60.0000543327	cfc_SPP1665_Learning	1	23
17	1	5	8	None	stim_v01/WinNeu.png	160	2.1	11	9	stim_v05/4.png	NoGoWin	3	stim_v01/WinPos.png	1	7	15	0	57	57	54	None	1		2017_Mrz_30_1653	60.0000543327	cfc_SPP1665_Learning	1	23
13	1	5	6	3	stim_v01/WinNeu.png	96	1.1	10	9	stim_v05/2.png	GoWin	1	stim_v01/WinPos.png	1	9	11	0	58	58	13	3	1	0.399927979353	2017_Mrz_30_1653	60.0000543327	cfc_SPP1665_Learning	1	23
12	1	5	6	3	stim_v01/AvoNeu.png	160	2.1	11	9	stim_v05/3.png	GoAvo	2	stim_v01/AvoNeg.png	1	9	10	0	59	59	27	3	1	0.433258505513	2017_Mrz_30_1653	60.0000543327	cfc_SPP1665_Learning	1	23
17	0.5	5	8	None	stim_v01/WinNeu.png	160	2.1	11	9	stim_v05/4.png	NoGoWin	3	stim_v01/WinPos.png	2	7	15	0	60	60	59	None	1		2017_Mrz_30_1653	60.0000543327	cfc_SPP1665_Learning	1	23
16	1	5	8	None	stim_v01/WinPos.png	96	1.1	10	9	stim_v05/4.png	NoGoWin	3	stim_v01/WinNeu.png	2	7	14	0	61	61	51	None	1		2017_Mrz_30_1653	60.0000543327	cfc_SPP1665_Learning	1	23
13	0.5	5	6	3	stim_v01/AvoNeg.png	96	2.1	10	8	stim_v05/3.png	GoAvo	2	stim_v01/AvoNeu.png	1	9	11	0	62	62	36	3	1	0.433256392585	2017_Mrz_30_1653	60.0000543327	cfc_SPP1665_Learning	1	23
13	0.5	5	6	3	stim_v01/WinNeu.png	160	1.1	11	10	stim_v05/2.png	GoWin	1	stim_v01/WinPos.png	1	9	11	0	63	63	19	3	1	0.449945803412	2017_Mrz_30_1653	60.0000543327	cfc_SPP1665_Learning	1	23
17	0.5	5	8	None	stim_v01/WinNeu.png	160	1.1	11	10	stim_v05/4.png	NoGoWin	3	stim_v01/WinPos.png	2	7	15	0	64	64	53	None	1		2017_Mrz_30_1653	60.0000543327	cfc_SPP1665_Learning	1	23
12	1	5	6	3	stim_v01/WinPos.png	96	1.1	10	9	stim_v05/2.png	GoWin	1	stim_v01/WinNeu.png	2	9	10	0	65	65	8	3	1	0.416624634501	2017_Mrz_30_1653	60.0000543327	cfc_SPP1665_Learning	1	23
12	1	5	6	3	stim_v01/WinPos.png	96	2.1	10	8	stim_v05/2.png	GoWin	1	stim_v01/WinNeu.png	2	9	10	0	66	66	0	3	1	0.616560401504	2017_Mrz_30_1653	60.0000543327	cfc_SPP1665_Learning	1	23
16	0.5	5	8	None	stim_v01/AvoNeu.png	96	2.1	10	8	stim_v05/1.png	NoGoAvo	4	stim_v01/AvoNeg.png	2	7	14	0	67	67	71	None	1		2017_Mrz_30_1653	60.0000543327	cfc_SPP1665_Learning	1	23
17	1	5	8	None	stim_v01/AvoNeg.png	96	1.1	10	9	stim_v05/1.png	NoGoAvo	4	stim_v01/AvoNeu.png	1	7	15	0	68	68	73	None	1		2017_Mrz_30_1653	60.0000543327	cfc_SPP1665_Learning	1	23
12	0.5	5	6	3	stim_v01/AvoNeu.png	96	1.1	10	9	stim_v05/3.png	GoAvo	2	stim_v01/AvoNeg.png	1	9	10	0	69	69	29	3	1	0.3499385289	2017_Mrz_30_1653	60.0000543327	cfc_SPP1665_Learning	1	23
16	1	5	8	None	stim_v01/AvoNeu.png	96	1.1	10	9	stim_v05/1.png	NoGoAvo	4	stim_v01/AvoNeg.png	2	7	14	0	70	70	64	None	1		2017_Mrz_30_1653	60.0000543327	cfc_SPP1665_Learning	1	23
16	1	5	8	None	stim_v01/WinPos.png	96	1.1	10	9	stim_v05/4.png	NoGoWin	3	stim_v01/WinNeu.png	2	7	14	0	71	71	48	None	1		2017_Mrz_30_1653	60.0000543327	cfc_SPP1665_Learning	1	23
13	0.5	5	6	3	stim_v01/WinNeu.png	160	2.1	11	9	stim_v05/2.png	GoWin	1	stim_v01/WinPos.png	2	9	11	0	72	72	15	3	1	0.583260663716	2017_Mrz_30_1653	60.0000543327	cfc_SPP1665_Learning	1	23
12	1	5	6	3	stim_v01/AvoNeu.png	160	2.1	11	9	stim_v05/3.png	GoAvo	2	stim_v01/AvoNeg.png	2	9	10	0	73	73	24	3	1	0.333242779296	2017_Mrz_30_1653	60.0000543327	cfc_SPP1665_Learning	1	23
13	0.5	5	6	3	stim_v01/AvoNeg.png	160	1.1	11	10	stim_v05/3.png	GoAvo	2	stim_v01/AvoNeu.png	2	9	11	0	74	74	37	3	1	0.399920131338	2017_Mrz_30_1653	60.0000543327	cfc_SPP1665_Learning	1	23
16	0.5	5	8	None	stim_v01/WinPos.png	96	2.1	10	8	stim_v05/4.png	NoGoWin	3	stim_v01/WinNeu.png	1	7	14	0	75	75	50	None	1		2017_Mrz_30_1653	60.0000543327	cfc_SPP1665_Learning	1	23
17	1	5	8	None	stim_v01/WinNeu.png	96	1.1	10	9	stim_v05/4.png	NoGoWin	3	stim_v01/WinPos.png	1	7	15	0	76	76	55	None	1		2017_Mrz_30_1653	60.0000543327	cfc_SPP1665_Learning	1	23
12	0.5	5	6	3	stim_v01/AvoNeu.png	96	1.1	10	9	stim_v05/3.png	GoAvo	2	stim_v01/AvoNeg.png	2	9	10	0	77	77	32	3	1	0.349932491965	2017_Mrz_30_1653	60.0000543327	cfc_SPP1665_Learning	1	23
16	0.5	5	8	None	stim_v01/AvoNeu.png	160	1.1	11	10	stim_v05/1.png	NoGoAvo	4	stim_v01/AvoNeg.png	1	7	14	0	78	78	65	None	1		2017_Mrz_30_1653	60.0000543327	cfc_SPP1665_Learning	1	23
13	1	5	6	3	stim_v01/WinNeu.png	160	1.1	11	10	stim_v05/2.png	GoWin	1	stim_v01/WinPos.png	1	9	11	0	79	79	18	3	1	0.449932522148	2017_Mrz_30_1653	60.0000543327	cfc_SPP1665_Learning	1	23
