# Supplementary material for: θ-γ Cross-Frequency Transcranial Alternating Current Stimulation over the Trough Impairs Cognitive Control
Source: eNeuro. 2020 Sep 4;7(5):ENEURO.0126-20.2020. doi: 10.1523/ENEURO.0126-20.2020 (PMC7540931; doi:10.1523/ENEURO.0126-20.2020)
Supplement: Extended Data 1 — contains all materials, pseudonymized raw data and analysis scripts used in this study that are freely available at our repository. Download Extended Data 1, ZIP file. [file enu-eN-NWR-0126-20-s02.zip › 2020_cfc_tacs-master/data/raw/1_learning/s_trng/P_24_S_1_cfc_SPP1665_Learning_2017_Mai_23_1312.csv]

icFbackMarker	blineStop	circleMarker	cRespMarker	cResponse	cFback	trigStimulator	preCueStop	portStop	preCueStart	cue	cType	cueMarker	icFback	prepRespStop	icRespMarker	cFbackMarker	trials.thisRepN	trials.thisTrialN	trials.thisN	trials.thisIndex	buttonBox_Response.keys	buttonBox_Response.corr	buttonBox_Response.rt	date	frameRate	expName	session	participant
																								2017_Mai_23_1312	60.0049446578	cfc_SPP1665_Learning	1	24
12	1	5	6	3	stim_v01/WinPos.png	160	1.1	11	10	stim_v03/3.png	GoWin	1	stim_v01/WinNeu.png	2	9	10	0	0	0	9	3	1	0.533289927765	2017_Mai_23_1312	60.0049446578	cfc_SPP1665_Learning	1	24
17	1	5	8	None	stim_v01/AvoNeg.png	96	2.1	10	8	stim_v03/1.png	NoGoAvo	4	stim_v01/AvoNeu.png	2	7	15	0	1	1	77	3	0	0.499905069185	2017_Mai_23_1312	60.0049446578	cfc_SPP1665_Learning	1	24
16	1	5	8	None	stim_v01/AvoNeu.png	96	1.1	10	9	stim_v03/1.png	NoGoAvo	4	stim_v01/AvoNeg.png	1	7	14	0	2	2	63	3	0	0.599875820231	2017_Mai_23_1312	60.0049446578	cfc_SPP1665_Learning	1	24
13	0.5	5	6	3	stim_v01/WinNeu.png	96	2.1	10	8	stim_v03/3.png	GoWin	1	stim_v01/WinPos.png	2	9	11	0	3	3	16	3	1	0.699900903699	2017_Mai_23_1312	60.0049446578	cfc_SPP1665_Learning	1	24
17	0.5	5	8	None	stim_v01/AvoNeg.png	96	1.1	10	9	stim_v03/1.png	NoGoAvo	4	stim_v01/AvoNeu.png	1	7	15	0	4	4	79	3	0	0.633271243449	2017_Mai_23_1312	60.0049446578	cfc_SPP1665_Learning	1	24
13	0.5	5	6	3	stim_v01/AvoNeg.png	160	2.1	11	9	stim_v03/2.png	GoAvo	2	stim_v01/AvoNeu.png	2	9	11	0	5	5	39	3	1	0.41662946405	2017_Mai_23_1312	60.0049446578	cfc_SPP1665_Learning	1	24
16	0.5	5	8	None	stim_v01/WinPos.png	96	1.1	10	9	stim_v03/4.png	NoGoWin	3	stim_v01/WinNeu.png	2	7	14	0	6	6	41	3	0	0.616572777223	2017_Mai_23_1312	60.0049446578	cfc_SPP1665_Learning	1	24
16	1	5	8	None	stim_v01/AvoNeu.png	96	1.1	10	9	stim_v03/1.png	NoGoAvo	4	stim_v01/AvoNeg.png	2	7	14	0	7	7	70	3	0	0.599911438152	2017_Mai_23_1312	60.0049446578	cfc_SPP1665_Learning	1	24
17	1	5	8	None	stim_v01/WinNeu.png	160	1.1	11	10	stim_v03/4.png	NoGoWin	3	stim_v01/WinPos.png	2	7	15	0	8	8	57	3	0	0.616545912859	2017_Mai_23_1312	60.0049446578	cfc_SPP1665_Learning	1	24
12	1	5	6	3	stim_v01/AvoNeu.png	160	1.1	11	10	stim_v03/2.png	GoAvo	2	stim_v01/AvoNeg.png	1	9	10	0	9	9	30	3	1	0.583248288001	2017_Mai_23_1312	60.0049446578	cfc_SPP1665_Learning	1	24
16	0.5	5	8	None	stim_v01/WinPos.png	160	1.1	11	10	stim_v03/4.png	NoGoWin	3	stim_v01/WinNeu.png	2	7	14	0	10	10	50	3	0	0.616586360328	2017_Mai_23_1312	60.0049446578	cfc_SPP1665_Learning	1	24
16	1	5	8	None	stim_v01/AvoNeu.png	96	1.1	10	9	stim_v03/1.png	NoGoAvo	4	stim_v01/AvoNeg.png	1	7	14	0	11	11	60	3	0	0.449950331111	2017_Mai_23_1312	60.0049446578	cfc_SPP1665_Learning	1	24
12	1	5	6	3	stim_v01/AvoNeu.png	96	2.1	10	8	stim_v03/2.png	GoAvo	2	stim_v01/AvoNeg.png	1	9	10	0	12	12	21	None	0		2017_Mai_23_1312	60.0049446578	cfc_SPP1665_Learning	1	24
16	1	5	8	None	stim_v01/AvoNeu.png	96	1.1	10	9	stim_v03/1.png	NoGoAvo	4	stim_v01/AvoNeg.png	1	7	14	0	13	13	61	3	0	0.466562469155	2017_Mai_23_1312	60.0049446578	cfc_SPP1665_Learning	1	24
12	0.5	5	6	3	stim_v01/WinPos.png	96	1.1	10	9	stim_v03/3.png	GoWin	1	stim_v01/WinNeu.png	2	9	10	0	14	14	3	3	1	0.583236817822	2017_Mai_23_1312	60.0049446578	cfc_SPP1665_Learning	1	24
16	1	5	8	None	stim_v01/AvoNeu.png	96	1.1	10	9	stim_v03/1.png	NoGoAvo	4	stim_v01/AvoNeg.png	1	7	14	0	15	15	62	3	0	0.483255200292	2017_Mai_23_1312	60.0049446578	cfc_SPP1665_Learning	1	24
16	1	5	8	None	stim_v01/AvoNeu.png	160	1.1	11	10	stim_v03/1.png	NoGoAvo	4	stim_v01/AvoNeg.png	2	7	14	0	16	16	69	3	0	0.499905371032	2017_Mai_23_1312	60.0049446578	cfc_SPP1665_Learning	1	24
13	0.5	5	6	3	stim_v01/WinNeu.png	160	1.1	11	10	stim_v03/3.png	GoWin	1	stim_v01/WinPos.png	2	9	11	0	17	17	15	3	1	0.366592019956	2017_Mai_23_1312	60.0049446578	cfc_SPP1665_Learning	1	24
12	1	5	6	3	stim_v01/AvoNeu.png	160	1.1	11	10	stim_v03/2.png	GoAvo	2	stim_v01/AvoNeg.png	1	9	10	0	18	18	25	3	1	0.54992923202	2017_Mai_23_1312	60.0049446578	cfc_SPP1665_Learning	1	24
16	1	5	8	None	stim_v01/AvoNeu.png	96	2.1	10	8	stim_v03/1.png	NoGoAvo	4	stim_v01/AvoNeg.png	2	7	14	0	19	19	72	3	0	0.583167694907	2017_Mai_23_1312	60.0049446578	cfc_SPP1665_Learning	1	24
17	0.5	5	8	None	stim_v01/WinNeu.png	96	1.1	10	9	stim_v03/4.png	NoGoWin	3	stim_v01/WinPos.png	1	7	15	0	20	20	54	3	0	0.4832591243	2017_Mai_23_1312	60.0049446578	cfc_SPP1665_Learning	1	24
17	0.5	5	8	None	stim_v01/WinNeu.png	96	1.1	10	9	stim_v03/4.png	NoGoWin	3	stim_v01/WinPos.png	1	7	15	0	21	21	58	3	0	0.449921051972	2017_Mai_23_1312	60.0049446578	cfc_SPP1665_Learning	1	24
16	1	5	8	None	stim_v01/AvoNeu.png	160	1.1	11	10	stim_v03/1.png	NoGoAvo	4	stim_v01/AvoNeg.png	2	7	14	0	22	22	68	3	0	0.499917143056	2017_Mai_23_1312	60.0049446578	cfc_SPP1665_Learning	1	24
12	1	5	6	3	stim_v01/AvoNeu.png	160	2.1	11	9	stim_v03/2.png	GoAvo	2	stim_v01/AvoNeg.png	2	9	10	0	23	23	31	3	1	0.399910774089	2017_Mai_23_1312	60.0049446578	cfc_SPP1665_Learning	1	24
12	0.5	5	6	3	stim_v01/WinPos.png	160	2.1	11	9	stim_v03/3.png	GoWin	1	stim_v01/WinNeu.png	1	9	10	0	24	24	11	3	1	0.583242251065	2017_Mai_23_1312	60.0049446578	cfc_SPP1665_Learning	1	24
13	0.5	5	6	3	stim_v01/WinNeu.png	96	2.1	10	8	stim_v03/3.png	GoWin	1	stim_v01/WinPos.png	1	9	11	0	25	25	14	3	1	0.416591129508	2017_Mai_23_1312	60.0049446578	cfc_SPP1665_Learning	1	24
13	1	5	6	3	stim_v01/AvoNeg.png	96	2.1	10	8	stim_v03/2.png	GoAvo	2	stim_v01/AvoNeu.png	2	9	11	0	26	26	36	3	1	0.383259395962	2017_Mai_23_1312	60.0049446578	cfc_SPP1665_Learning	1	24
16	0.5	5	8	None	stim_v01/WinPos.png	96	2.1	10	8	stim_v03/4.png	NoGoWin	3	stim_v01/WinNeu.png	1	7	14	0	27	27	49	None	1		2017_Mai_23_1312	60.0049446578	cfc_SPP1665_Learning	1	24
12	0.5	5	6	3	stim_v01/WinPos.png	160	1.1	11	10	stim_v03/3.png	GoWin	1	stim_v01/WinNeu.png	2	9	10	0	28	28	1	3	1	0.399927979356	2017_Mai_23_1312	60.0049446578	cfc_SPP1665_Learning	1	24
16	0.5	5	8	None	stim_v01/WinPos.png	160	2.1	11	9	stim_v03/4.png	NoGoWin	3	stim_v01/WinNeu.png	1	7	14	0	29	29	44	3	0	0.516604742798	2017_Mai_23_1312	60.0049446578	cfc_SPP1665_Learning	1	24
16	1	5	8	None	stim_v01/WinPos.png	160	2.1	11	9	stim_v03/4.png	NoGoWin	3	stim_v01/WinNeu.png	1	7	14	0	30	30	45	3	0	0.466559148841	2017_Mai_23_1312	60.0049446578	cfc_SPP1665_Learning	1	24
12	1	5	6	3	stim_v01/WinPos.png	96	1.1	10	9	stim_v03/3.png	GoWin	1	stim_v01/WinNeu.png	1	9	10	0	31	31	6	3	1	0.533250083989	2017_Mai_23_1312	60.0049446578	cfc_SPP1665_Learning	1	24
12	0.5	5	6	3	stim_v01/AvoNeu.png	96	2.1	10	8	stim_v03/2.png	GoAvo	2	stim_v01/AvoNeg.png	2	9	10	0	32	32	23	3	1	0.483250068896	2017_Mai_23_1312	60.0049446578	cfc_SPP1665_Learning	1	24
13	1	5	6	3	stim_v01/WinNeu.png	160	2.1	11	9	stim_v03/3.png	GoWin	1	stim_v01/WinPos.png	1	9	11	0	33	33	13	3	1	0.38328776956	2017_Mai_23_1312	60.0049446578	cfc_SPP1665_Learning	1	24
16	0.5	5	8	None	stim_v01/WinPos.png	96	1.1	10	9	stim_v03/4.png	NoGoWin	3	stim_v01/WinNeu.png	2	7	14	0	34	34	46	3	0	0.466584202124	2017_Mai_23_1312	60.0049446578	cfc_SPP1665_Learning	1	24
13	0.5	5	6	3	stim_v01/AvoNeg.png	96	2.1	10	8	stim_v03/2.png	GoAvo	2	stim_v01/AvoNeu.png	1	9	11	0	35	35	34	3	1	0.649909340317	2017_Mai_23_1312	60.0049446578	cfc_SPP1665_Learning	1	24
12	1	5	6	3	stim_v01/AvoNeu.png	160	2.1	11	9	stim_v03/2.png	GoAvo	2	stim_v01/AvoNeg.png	1	9	10	0	36	36	29	3	1	0.749900315098	2017_Mai_23_1312	60.0049446578	cfc_SPP1665_Learning	1	24
12	0.5	5	6	3	stim_v01/AvoNeu.png	96	2.1	10	8	stim_v03/2.png	GoAvo	2	stim_v01/AvoNeg.png	1	9	10	0	37	37	32	3	1	0.533250083989	2017_Mai_23_1312	60.0049446578	cfc_SPP1665_Learning	1	24
12	1	5	6	3	stim_v01/WinPos.png	96	2.1	10	8	stim_v03/3.png	GoWin	1	stim_v01/WinNeu.png	2	9	10	0	38	38	5	3	1	0.366591416262	2017_Mai_23_1312	60.0049446578	cfc_SPP1665_Learning	1	24
16	1	5	8	None	stim_v01/WinPos.png	160	1.1	11	10	stim_v03/4.png	NoGoWin	3	stim_v01/WinNeu.png	1	7	14	0	39	39	48	3	0	0.399918320259	2017_Mai_23_1312	60.0049446578	cfc_SPP1665_Learning	1	24
12	0.5	5	6	3	stim_v01/AvoNeu.png	160	1.1	11	10	stim_v03/2.png	GoAvo	2	stim_v01/AvoNeg.png	1	9	10	0	40	40	22	3	1	0.616575191998	2017_Mai_23_1312	60.0049446578	cfc_SPP1665_Learning	1	24
16	1	5	8	None	stim_v01/AvoNeu.png	160	1.1	11	10	stim_v03/1.png	NoGoAvo	4	stim_v01/AvoNeg.png	2	7	14	0	41	41	65	3	0	0.633220533188	2017_Mai_23_1312	60.0049446578	cfc_SPP1665_Learning	1	24
16	1	5	8	None	stim_v01/WinPos.png	96	1.1	10	9	stim_v03/4.png	NoGoWin	3	stim_v01/WinNeu.png	2	7	14	0	42	42	52	3	0	0.399918622106	2017_Mai_23_1312	60.0049446578	cfc_SPP1665_Learning	1	24
12	1	5	6	3	stim_v01/WinPos.png	96	2.1	10	8	stim_v03/3.png	GoWin	1	stim_v01/WinNeu.png	2	9	10	0	43	43	4	3	1	0.466619820045	2017_Mai_23_1312	60.0049446578	cfc_SPP1665_Learning	1	24
16	0.5	5	8	None	stim_v01/AvoNeu.png	160	1.1	11	10	stim_v03/1.png	NoGoAvo	4	stim_v01/AvoNeg.png	1	7	14	0	44	44	66	3	0	0.549916554455	2017_Mai_23_1312	60.0049446578	cfc_SPP1665_Learning	1	24
12	0.5	5	6	3	stim_v01/WinPos.png	160	1.1	11	10	stim_v03/3.png	GoWin	1	stim_v01/WinNeu.png	1	9	10	0	45	45	7	3	1	0.433258203667	2017_Mai_23_1312	60.0049446578	cfc_SPP1665_Learning	1	24
13	1	5	6	3	stim_v01/AvoNeg.png	96	2.1	10	8	stim_v03/2.png	GoAvo	2	stim_v01/AvoNeu.png	1	9	11	0	46	46	37	3	1	0.966550848054	2017_Mai_23_1312	60.0049446578	cfc_SPP1665_Learning	1	24
16	0.5	5	8	None	stim_v01/AvoNeu.png	96	1.1	10	9	stim_v03/1.png	NoGoAvo	4	stim_v01/AvoNeg.png	1	7	14	0	47	47	67	3	0	0.533250989529	2017_Mai_23_1312	60.0049446578	cfc_SPP1665_Learning	1	24
12	0.5	5	6	3	stim_v01/AvoNeu.png	160	2.1	11	9	stim_v03/2.png	GoAvo	2	stim_v01/AvoNeg.png	2	9	10	0	48	48	27	3	1	0.316593514097	2017_Mai_23_1312	60.0049446578	cfc_SPP1665_Learning	1	24
16	0.5	5	8	None	stim_v01/WinPos.png	96	2.1	10	8	stim_v03/4.png	NoGoWin	3	stim_v01/WinNeu.png	2	7	14	0	49	49	40	3	0	0.316596834412	2017_Mai_23_1312	60.0049446578	cfc_SPP1665_Learning	1	24
17	0.5	5	8	None	stim_v01/AvoNeg.png	96	1.1	10	9	stim_v03/1.png	NoGoAvo	4	stim_v01/AvoNeu.png	2	7	15	0	50	50	75	3	0	0.283277174738	2017_Mai_23_1312	60.0049446578	cfc_SPP1665_Learning	1	24
13	0.5	5	6	3	stim_v01/WinNeu.png	160	2.1	11	9	stim_v03/3.png	GoWin	1	stim_v01/WinPos.png	2	9	11	0	51	51	17	3	1	0.333252136547	2017_Mai_23_1312	60.0049446578	cfc_SPP1665_Learning	1	24
17	1	5	8	None	stim_v01/WinNeu.png	160	2.1	11	9	stim_v03/4.png	NoGoWin	3	stim_v01/WinPos.png	1	7	15	0	52	52	53	3	0	0.29993277872	2017_Mai_23_1312	60.0049446578	cfc_SPP1665_Learning	1	24
13	0.5	5	6	3	stim_v01/WinNeu.png	96	2.1	10	8	stim_v03/3.png	GoWin	1	stim_v01/WinPos.png	1	9	11	0	53	53	18	3	1	0.283241254971	2017_Mai_23_1312	60.0049446578	cfc_SPP1665_Learning	1	24
12	1	5	6	3	stim_v01/WinPos.png	160	2.1	11	9	stim_v03/3.png	GoWin	1	stim_v01/WinNeu.png	1	9	10	0	54	54	0	3	1	0.433248242723	2017_Mai_23_1312	60.0049446578	cfc_SPP1665_Learning	1	24
17	1	5	8	None	stim_v01/AvoNeg.png	96	1.1	10	9	stim_v03/1.png	NoGoAvo	4	stim_v01/AvoNeu.png	2	7	15	0	55	55	76	3	0	0.3332660215	2017_Mai_23_1312	60.0049446578	cfc_SPP1665_Learning	1	24
16	1	5	8	None	stim_v01/WinPos.png	96	2.1	10	8	stim_v03/4.png	NoGoWin	3	stim_v01/WinNeu.png	2	7	14	0	56	56	47	3	0	0.449928598142	2017_Mai_23_1312	60.0049446578	cfc_SPP1665_Learning	1	24
12	1	5	6	3	stim_v01/AvoNeu.png	96	1.1	10	9	stim_v03/2.png	GoAvo	2	stim_v01/AvoNeg.png	2	9	10	0	57	57	24	3	1	0.349898986972	2017_Mai_23_1312	60.0049446578	cfc_SPP1665_Learning	1	24
13	0.5	5	6	3	stim_v01/AvoNeg.png	160	1.1	11	10	stim_v03/2.png	GoAvo	2	stim_v01/AvoNeu.png	1	9	11	0	58	58	38	3	1	0.383258490422	2017_Mai_23_1312	60.0049446578	cfc_SPP1665_Learning	1	24
16	0.5	5	8	None	stim_v01/WinPos.png	160	1.1	11	10	stim_v03/4.png	NoGoWin	3	stim_v01/WinNeu.png	2	7	14	0	59	59	43	3	0	0.483264255696	2017_Mai_23_1312	60.0049446578	cfc_SPP1665_Learning	1	24
16	1	5	8	None	stim_v01/WinPos.png	96	2.1	10	8	stim_v03/4.png	NoGoWin	3	stim_v01/WinNeu.png	1	7	14	0	60	60	42	3	0	0.399929186744	2017_Mai_23_1312	60.0049446578	cfc_SPP1665_Learning	1	24
16	0.5	5	8	None	stim_v01/WinPos.png	160	1.1	11	10	stim_v03/4.png	NoGoWin	3	stim_v01/WinNeu.png	2	7	14	0	61	61	51	3	0	0.2832995114	2017_Mai_23_1312	60.0049446578	cfc_SPP1665_Learning	1	24
12	1	5	6	3	stim_v01/WinPos.png	96	1.1	10	9	stim_v03/3.png	GoWin	1	stim_v01/WinNeu.png	1	9	10	0	62	62	10	3	1	0.59993226558	2017_Mai_23_1312	60.0049446578	cfc_SPP1665_Learning	1	24
12	0.5	5	6	3	stim_v01/AvoNeu.png	160	2.1	11	9	stim_v03/2.png	GoAvo	2	stim_v01/AvoNeg.png	2	9	10	0	63	63	26	3	1	0.333269039967	2017_Mai_23_1312	60.0049446578	cfc_SPP1665_Learning	1	24
17	1	5	8	None	stim_v01/WinNeu.png	160	1.1	11	10	stim_v03/4.png	NoGoWin	3	stim_v01/WinPos.png	2	7	15	0	64	64	56	3	0	0.316596834412	2017_Mai_23_1312	60.0049446578	cfc_SPP1665_Learning	1	24
17	1	5	8	None	stim_v01/AvoNeg.png	160	2.1	11	9	stim_v03/1.png	NoGoAvo	4	stim_v01/AvoNeu.png	1	7	15	0	65	65	78	3	0	0.266579312206	2017_Mai_23_1312	60.0049446578	cfc_SPP1665_Learning	1	24
12	0.5	5	6	3	stim_v01/AvoNeu.png	160	2.1	11	9	stim_v03/2.png	GoAvo	2	stim_v01/AvoNeg.png	1	9	10	0	66	66	20	3	1	0.499919557831	2017_Mai_23_1312	60.0049446578	cfc_SPP1665_Learning	1	24
16	1	5	8	None	stim_v01/AvoNeu.png	96	1.1	10	9	stim_v03/1.png	NoGoAvo	4	stim_v01/AvoNeg.png	1	7	14	0	67	67	64	3	0	0.416624936348	2017_Mai_23_1312	60.0049446578	cfc_SPP1665_Learning	1	24
17	0.5	5	8	None	stim_v01/WinNeu.png	160	2.1	11	9	stim_v03/4.png	NoGoWin	3	stim_v01/WinPos.png	1	7	15	0	68	68	59	3	0	0.399943977236	2017_Mai_23_1312	60.0049446578	cfc_SPP1665_Learning	1	24
13	1	5	6	3	stim_v01/AvoNeg.png	160	2.1	11	9	stim_v03/2.png	GoAvo	2	stim_v01/AvoNeu.png	2	9	11	0	69	69	33	3	1	0.466585107664	2017_Mai_23_1312	60.0049446578	cfc_SPP1665_Learning	1	24
16	0.5	5	8	None	stim_v01/AvoNeu.png	160	2.1	11	9	stim_v03/1.png	NoGoAvo	4	stim_v01/AvoNeg.png	1	7	14	0	70	70	71	3	0	0.266572067883	2017_Mai_23_1312	60.0049446578	cfc_SPP1665_Learning	1	24
17	1	5	8	None	stim_v01/WinNeu.png	96	2.1	10	8	stim_v03/4.png	NoGoWin	3	stim_v01/WinPos.png	2	7	15	0	71	71	55	3	0	0.51658482091	2017_Mai_23_1312	60.0049446578	cfc_SPP1665_Learning	1	24
12	1	5	6	3	stim_v01/WinPos.png	160	2.1	11	9	stim_v03/3.png	GoWin	1	stim_v01/WinNeu.png	2	9	10	0	72	72	12	3	1	0.299928552865	2017_Mai_23_1312	60.0049446578	cfc_SPP1665_Learning	1	24
13	0.5	5	6	3	stim_v01/WinNeu.png	160	2.1	11	9	stim_v03/3.png	GoWin	1	stim_v01/WinPos.png	2	9	11	0	73	73	19	3	1	0.38326241443	2017_Mai_23_1312	60.0049446578	cfc_SPP1665_Learning	1	24
17	0.5	5	8	None	stim_v01/AvoNeg.png	160	1.1	11	10	stim_v03/1.png	NoGoAvo	4	stim_v01/AvoNeu.png	1	7	15	0	74	74	73	3	0	0.483251879977	2017_Mai_23_1312	60.0049446578	cfc_SPP1665_Learning	1	24
17	0.5	5	8	None	stim_v01/AvoNeg.png	96	2.1	10	8	stim_v03/1.png	NoGoAvo	4	stim_v01/AvoNeu.png	2	7	15	0	75	75	74	3	0	0.366625223102	2017_Mai_23_1312	60.0049446578	cfc_SPP1665_Learning	1	24
13	0.5	5	6	3	stim_v01/AvoNeg.png	96	2.1	10	8	stim_v03/2.png	GoAvo	2	stim_v01/AvoNeu.png	2	9	11	0	76	76	35	3	1	0.316585967927	2017_Mai_23_1312	60.0049446578	cfc_SPP1665_Learning	1	24
12	1	5	6	3	stim_v01/WinPos.png	160	2.1	11	9	stim_v03/3.png	GoWin	1	stim_v01/WinNeu.png	2	9	10	0	77	77	2	3	1	0.316609210131	2017_Mai_23_1312	60.0049446578	cfc_SPP1665_Learning	1	24
12	0.5	5	6	3	stim_v01/WinPos.png	160	1.1	11	10	stim_v03/3.png	GoWin	1	stim_v01/WinNeu.png	1	9	10	0	78	78	8	3	1	0.616576701231	2017_Mai_23_1312	60.0049446578	cfc_SPP1665_Learning	1	24
12	0.5	5	6	3	stim_v01/AvoNeu.png	96	1.1	10	9	stim_v03/2.png	GoAvo	2	stim_v01/AvoNeg.png	1	9	10	0	79	79	28	3	1	0.383222872501	2017_Mai_23_1312	60.0049446578	cfc_SPP1665_Learning	1	24
