# Supplementary material for: θ-γ Cross-Frequency Transcranial Alternating Current Stimulation over the Trough Impairs Cognitive Control
Source: eNeuro. 2020 Sep 4;7(5):ENEURO.0126-20.2020. doi: 10.1523/ENEURO.0126-20.2020 (PMC7540931; doi:10.1523/ENEURO.0126-20.2020)
Supplement: Extended Data 1 — contains all materials, pseudonymized raw data and analysis scripts used in this study that are freely available at our repository. Download Extended Data 1, ZIP file. [file enu-eN-NWR-0126-20-s02.zip › 2020_cfc_tacs-master/data/raw/1_learning/s_trng/P_3_S_1_cfc_SPP1665_Learning_2017_Jun_07_1058.csv]

icFbackMarker	blineStop	circleMarker	cRespMarker	cResponse	cFback	trigStimulator	preCueStop	portStop	preCueStart	cue	cType	cueMarker	icFback	prepRespStop	icRespMarker	cFbackMarker	trials.thisRepN	trials.thisTrialN	trials.thisN	trials.thisIndex	buttonBox_Response.keys	buttonBox_Response.corr	buttonBox_Response.rt	date	frameRate	expName	session	participant
																								2017_Jun_07_1058	60.0046366984	cfc_SPP1665_Learning	1	3
12	1	5	6	3	stim_v01/AvoNeu.png	160	2.1	11	9	stim_v05/4.png	GoAvo	2	stim_v01/AvoNeg.png	1	9	10	0	0	0	26	None	0		2017_Jun_07_1058	60.0046366984	cfc_SPP1665_Learning	1	3
13	0.5	5	6	3	stim_v01/AvoNeg.png	96	2.1	10	8	stim_v05/4.png	GoAvo	2	stim_v01/AvoNeu.png	1	9	11	0	1	1	33	3	1	0.716605522919	2017_Jun_07_1058	60.0046366984	cfc_SPP1665_Learning	1	3
12	0.5	5	6	3	stim_v01/WinPos.png	96	2.1	10	8	stim_v05/3.png	GoWin	1	stim_v01/WinNeu.png	2	9	10	0	2	2	9	None	0		2017_Jun_07_1058	60.0046366984	cfc_SPP1665_Learning	1	3
12	1	5	6	3	stim_v01/WinPos.png	160	1.1	11	10	stim_v05/3.png	GoWin	1	stim_v01/WinNeu.png	1	9	10	0	3	3	5	3	1	0.316607998049	2017_Jun_07_1058	60.0046366984	cfc_SPP1665_Learning	1	3
12	1	5	6	3	stim_v01/WinPos.png	160	2.1	11	9	stim_v05/3.png	GoWin	1	stim_v01/WinNeu.png	2	9	10	0	4	4	1	None	0		2017_Jun_07_1058	60.0046366984	cfc_SPP1665_Learning	1	3
12	1	5	6	3	stim_v01/WinPos.png	160	2.1	11	9	stim_v05/3.png	GoWin	1	stim_v01/WinNeu.png	2	9	10	0	5	5	10	3	1	0.216601297088	2017_Jun_07_1058	60.0046366984	cfc_SPP1665_Learning	1	3
16	1	5	8	None	stim_v01/AvoNeu.png	96	1.1	10	9	stim_v05/1.png	NoGoAvo	4	stim_v01/AvoNeg.png	1	7	14	0	6	6	72	None	1		2017_Jun_07_1058	60.0046366984	cfc_SPP1665_Learning	1	3
12	1	5	6	3	stim_v01/WinPos.png	96	1.1	10	9	stim_v05/3.png	GoWin	1	stim_v01/WinNeu.png	1	9	10	0	7	7	8	3	1	0.233274312563	2017_Jun_07_1058	60.0046366984	cfc_SPP1665_Learning	1	3
16	0.5	5	8	None	stim_v01/AvoNeu.png	96	2.1	10	8	stim_v05/1.png	NoGoAvo	4	stim_v01/AvoNeg.png	1	7	14	0	8	8	61	None	1		2017_Jun_07_1058	60.0046366984	cfc_SPP1665_Learning	1	3
12	0.5	5	6	3	stim_v01/WinPos.png	160	2.1	11	9	stim_v05/3.png	GoWin	1	stim_v01/WinNeu.png	2	9	10	0	9	9	2	3	1	0.266602534653	2017_Jun_07_1058	60.0046366984	cfc_SPP1665_Learning	1	3
16	0.5	5	8	None	stim_v01/WinPos.png	160	1.1	11	10	stim_v05/2.png	NoGoWin	3	stim_v01/WinNeu.png	1	7	14	0	10	10	48	None	1		2017_Jun_07_1058	60.0046366984	cfc_SPP1665_Learning	1	3
17	1	5	8	None	stim_v01/WinNeu.png	160	2.1	11	9	stim_v05/2.png	NoGoWin	3	stim_v01/WinPos.png	2	7	15	0	11	11	56	None	1		2017_Jun_07_1058	60.0046366984	cfc_SPP1665_Learning	1	3
12	0.5	5	6	3	stim_v01/AvoNeu.png	160	2.1	11	9	stim_v05/4.png	GoAvo	2	stim_v01/AvoNeg.png	2	9	10	0	12	12	28	3	1	0.233246844663	2017_Jun_07_1058	60.0046366984	cfc_SPP1665_Learning	1	3
12	1	5	6	3	stim_v01/WinPos.png	96	1.1	10	9	stim_v05/3.png	GoWin	1	stim_v01/WinNeu.png	2	9	10	0	13	13	4	3	1	0.233262842451	2017_Jun_07_1058	60.0046366984	cfc_SPP1665_Learning	1	3
13	1	5	6	3	stim_v01/WinNeu.png	160	1.1	11	10	stim_v05/3.png	GoWin	1	stim_v01/WinPos.png	2	9	11	0	14	14	15	3	1	0.249950044643	2017_Jun_07_1058	60.0046366984	cfc_SPP1665_Learning	1	3
17	0.5	5	8	None	stim_v01/AvoNeg.png	160	1.1	11	10	stim_v05/1.png	NoGoAvo	4	stim_v01/AvoNeu.png	2	7	15	0	15	15	78	None	1		2017_Jun_07_1058	60.0046366984	cfc_SPP1665_Learning	1	3
17	0.5	5	8	None	stim_v01/AvoNeg.png	160	1.1	11	10	stim_v05/1.png	NoGoAvo	4	stim_v01/AvoNeu.png	1	7	15	0	16	16	73	None	1		2017_Jun_07_1058	60.0046366984	cfc_SPP1665_Learning	1	3
13	1	5	6	3	stim_v01/WinNeu.png	160	2.1	11	9	stim_v05/3.png	GoWin	1	stim_v01/WinPos.png	1	9	11	0	17	17	18	3	1	0.249939781911	2017_Jun_07_1058	60.0046366984	cfc_SPP1665_Learning	1	3
17	0.5	5	8	None	stim_v01/AvoNeg.png	96	2.1	10	8	stim_v05/1.png	NoGoAvo	4	stim_v01/AvoNeu.png	1	7	15	0	18	18	75	3	0	0.299928341984	2017_Jun_07_1058	60.0046366984	cfc_SPP1665_Learning	1	3
16	0.5	5	8	None	stim_v01/WinPos.png	160	2.1	11	9	stim_v05/2.png	NoGoWin	3	stim_v01/WinNeu.png	2	7	14	0	19	19	41	3	0	0.233285178985	2017_Jun_07_1058	60.0046366984	cfc_SPP1665_Learning	1	3
12	1	5	6	3	stim_v01/AvoNeu.png	160	1.1	11	10	stim_v05/4.png	GoAvo	2	stim_v01/AvoNeg.png	1	9	10	0	20	20	24	3	1	0.24991110663	2017_Jun_07_1058	60.0046366984	cfc_SPP1665_Learning	1	3
12	0.5	5	6	3	stim_v01/WinPos.png	160	2.1	11	9	stim_v05/3.png	GoWin	1	stim_v01/WinNeu.png	1	9	10	0	21	21	7	3	1	0.266633322849	2017_Jun_07_1058	60.0046366984	cfc_SPP1665_Learning	1	3
12	0.5	5	6	3	stim_v01/AvoNeu.png	96	1.1	10	9	stim_v05/4.png	GoAvo	2	stim_v01/AvoNeg.png	2	9	10	0	22	22	22	3	1	0.249928009954	2017_Jun_07_1058	60.0046366984	cfc_SPP1665_Learning	1	3
13	0.5	5	6	3	stim_v01/WinNeu.png	96	2.1	10	8	stim_v05/3.png	GoWin	1	stim_v01/WinPos.png	1	9	11	0	23	23	17	3	1	0.233264049831	2017_Jun_07_1058	60.0046366984	cfc_SPP1665_Learning	1	3
17	1	5	8	None	stim_v01/AvoNeg.png	160	1.1	11	10	stim_v05/1.png	NoGoAvo	4	stim_v01/AvoNeu.png	1	7	15	0	24	24	74	None	1		2017_Jun_07_1058	60.0046366984	cfc_SPP1665_Learning	1	3
16	1	5	8	None	stim_v01/AvoNeu.png	96	2.1	10	8	stim_v05/1.png	NoGoAvo	4	stim_v01/AvoNeg.png	1	7	14	0	25	25	67	3	0	0.216625746538	2017_Jun_07_1058	60.0046366984	cfc_SPP1665_Learning	1	3
13	1	5	6	3	stim_v01/AvoNeg.png	96	1.1	10	9	stim_v05/4.png	GoAvo	2	stim_v01/AvoNeu.png	2	9	11	0	26	26	35	3	1	0.266594686682	2017_Jun_07_1058	60.0046366984	cfc_SPP1665_Learning	1	3
12	0.5	5	6	3	stim_v01/AvoNeu.png	160	2.1	11	9	stim_v05/4.png	GoAvo	2	stim_v01/AvoNeg.png	1	9	10	0	27	27	31	3	1	0.216623331778	2017_Jun_07_1058	60.0046366984	cfc_SPP1665_Learning	1	3
13	1	5	6	3	stim_v01/AvoNeg.png	96	1.1	10	9	stim_v05/4.png	GoAvo	2	stim_v01/AvoNeu.png	1	9	11	0	28	28	34	3	1	0.266584725795	2017_Jun_07_1058	60.0046366984	cfc_SPP1665_Learning	1	3
16	1	5	8	None	stim_v01/WinPos.png	96	2.1	10	8	stim_v05/2.png	NoGoWin	3	stim_v01/WinNeu.png	2	7	14	0	29	29	43	None	1		2017_Jun_07_1058	60.0046366984	cfc_SPP1665_Learning	1	3
16	0.5	5	8	None	stim_v01/WinPos.png	160	2.1	11	9	stim_v05/2.png	NoGoWin	3	stim_v01/WinNeu.png	1	7	14	0	30	30	46	None	1		2017_Jun_07_1058	60.0046366984	cfc_SPP1665_Learning	1	3
12	1	5	6	3	stim_v01/AvoNeu.png	160	2.1	11	9	stim_v05/4.png	GoAvo	2	stim_v01/AvoNeg.png	1	9	10	0	31	31	27	3	1	0.233274614408	2017_Jun_07_1058	60.0046366984	cfc_SPP1665_Learning	1	3
17	0.5	5	8	None	stim_v01/WinNeu.png	160	2.1	11	9	stim_v05/2.png	NoGoWin	3	stim_v01/WinPos.png	1	7	15	0	32	32	57	None	1		2017_Jun_07_1058	60.0046366984	cfc_SPP1665_Learning	1	3
16	0.5	5	8	None	stim_v01/AvoNeu.png	160	2.1	11	9	stim_v05/1.png	NoGoAvo	4	stim_v01/AvoNeg.png	1	7	14	0	33	33	71	None	1		2017_Jun_07_1058	60.0046366984	cfc_SPP1665_Learning	1	3
16	0.5	5	8	None	stim_v01/WinPos.png	160	1.1	11	10	stim_v05/2.png	NoGoWin	3	stim_v01/WinNeu.png	2	7	14	0	34	34	51	None	1		2017_Jun_07_1058	60.0046366984	cfc_SPP1665_Learning	1	3
12	1	5	6	3	stim_v01/AvoNeu.png	96	1.1	10	9	stim_v05/4.png	GoAvo	2	stim_v01/AvoNeg.png	2	9	10	0	35	35	30	3	1	0.216610050595	2017_Jun_07_1058	60.0046366984	cfc_SPP1665_Learning	1	3
16	0.5	5	8	None	stim_v01/WinPos.png	96	2.1	10	8	stim_v05/2.png	NoGoWin	3	stim_v01/WinNeu.png	2	7	14	0	36	36	52	None	1		2017_Jun_07_1058	60.0046366984	cfc_SPP1665_Learning	1	3
16	1	5	8	None	stim_v01/AvoNeu.png	160	1.1	11	10	stim_v05/1.png	NoGoAvo	4	stim_v01/AvoNeg.png	1	7	14	0	37	37	64	None	1		2017_Jun_07_1058	60.0046366984	cfc_SPP1665_Learning	1	3
16	1	5	8	None	stim_v01/AvoNeu.png	96	1.1	10	9	stim_v05/1.png	NoGoAvo	4	stim_v01/AvoNeg.png	1	7	14	0	38	38	65	None	1		2017_Jun_07_1058	60.0046366984	cfc_SPP1665_Learning	1	3
12	0.5	5	6	3	stim_v01/AvoNeu.png	96	1.1	10	9	stim_v05/4.png	GoAvo	2	stim_v01/AvoNeg.png	1	9	10	0	39	39	21	3	1	0.0499511312851	2017_Jun_07_1058	60.0046366984	cfc_SPP1665_Learning	1	3
17	0.5	5	8	None	stim_v01/WinNeu.png	96	2.1	10	8	stim_v05/2.png	NoGoWin	3	stim_v01/WinPos.png	2	7	15	0	40	40	55	None	1		2017_Jun_07_1058	60.0046366984	cfc_SPP1665_Learning	1	3
17	1	5	8	None	stim_v01/AvoNeg.png	160	2.1	11	9	stim_v05/1.png	NoGoAvo	4	stim_v01/AvoNeu.png	1	7	15	0	41	41	77	None	1		2017_Jun_07_1058	60.0046366984	cfc_SPP1665_Learning	1	3
12	1	5	6	3	stim_v01/WinPos.png	160	1.1	11	10	stim_v05/3.png	GoWin	1	stim_v01/WinNeu.png	2	9	10	0	42	42	12	3	1	0.199935525895	2017_Jun_07_1058	60.0046366984	cfc_SPP1665_Learning	1	3
13	0.5	5	6	3	stim_v01/WinNeu.png	160	1.1	11	10	stim_v05/3.png	GoWin	1	stim_v01/WinPos.png	2	9	11	0	43	43	19	3	1	0.316592000261	2017_Jun_07_1058	60.0046366984	cfc_SPP1665_Learning	1	3
12	0.5	5	6	3	stim_v01/AvoNeu.png	96	2.1	10	8	stim_v05/4.png	GoAvo	2	stim_v01/AvoNeg.png	1	9	10	0	44	44	23	3	1	0.249931632095	2017_Jun_07_1058	60.0046366984	cfc_SPP1665_Learning	1	3
12	0.5	5	6	3	stim_v01/WinPos.png	160	1.1	11	10	stim_v05/3.png	GoWin	1	stim_v01/WinNeu.png	2	9	10	0	45	45	3	3	1	0.216601297089	2017_Jun_07_1058	60.0046366984	cfc_SPP1665_Learning	1	3
16	1	5	8	None	stim_v01/WinPos.png	96	1.1	10	9	stim_v05/2.png	NoGoWin	3	stim_v01/WinNeu.png	2	7	14	0	46	46	47	None	1		2017_Jun_07_1058	60.0046366984	cfc_SPP1665_Learning	1	3
13	1	5	6	3	stim_v01/WinNeu.png	96	2.1	10	8	stim_v05/3.png	GoWin	1	stim_v01/WinPos.png	1	9	11	0	47	47	13	3	1	0.266603742034	2017_Jun_07_1058	60.0046366984	cfc_SPP1665_Learning	1	3
13	1	5	6	3	stim_v01/AvoNeg.png	96	1.1	10	9	stim_v05/4.png	GoAvo	2	stim_v01/AvoNeu.png	2	9	11	0	48	48	39	3	1	0.233265257211	2017_Jun_07_1058	60.0046366984	cfc_SPP1665_Learning	1	3
12	1	5	6	3	stim_v01/WinPos.png	160	1.1	11	10	stim_v05/3.png	GoWin	1	stim_v01/WinNeu.png	1	9	10	0	49	49	0	3	1	0.199953334754	2017_Jun_07_1058	60.0046366984	cfc_SPP1665_Learning	1	3
16	0.5	5	8	None	stim_v01/WinPos.png	96	2.1	10	8	stim_v05/2.png	NoGoWin	3	stim_v01/WinNeu.png	2	7	14	0	50	50	45	None	1		2017_Jun_07_1058	60.0046366984	cfc_SPP1665_Learning	1	3
16	1	5	8	None	stim_v01/AvoNeu.png	160	2.1	11	9	stim_v05/1.png	NoGoAvo	4	stim_v01/AvoNeg.png	2	7	14	0	51	51	63	None	1		2017_Jun_07_1058	60.0046366984	cfc_SPP1665_Learning	1	3
17	0.5	5	8	None	stim_v01/WinNeu.png	96	2.1	10	8	stim_v05/2.png	NoGoWin	3	stim_v01/WinPos.png	2	7	15	0	52	52	54	None	1		2017_Jun_07_1058	60.0046366984	cfc_SPP1665_Learning	1	3
16	0.5	5	8	None	stim_v01/AvoNeu.png	96	2.1	10	8	stim_v05/1.png	NoGoAvo	4	stim_v01/AvoNeg.png	2	7	14	0	53	53	60	None	1		2017_Jun_07_1058	60.0046366984	cfc_SPP1665_Learning	1	3
16	0.5	5	8	None	stim_v01/WinPos.png	96	2.1	10	8	stim_v05/2.png	NoGoWin	3	stim_v01/WinNeu.png	2	7	14	0	54	54	44	None	1		2017_Jun_07_1058	60.0046366984	cfc_SPP1665_Learning	1	3
12	1	5	6	3	stim_v01/WinPos.png	160	1.1	11	10	stim_v05/3.png	GoWin	1	stim_v01/WinNeu.png	1	9	10	0	55	55	6	3	1	0.383301871017	2017_Jun_07_1058	60.0046366984	cfc_SPP1665_Learning	1	3
16	1	5	8	None	stim_v01/WinPos.png	160	2.1	11	9	stim_v05/2.png	NoGoWin	3	stim_v01/WinNeu.png	2	7	14	0	56	56	49	None	1		2017_Jun_07_1058	60.0046366984	cfc_SPP1665_Learning	1	3
13	0.5	5	6	3	stim_v01/WinNeu.png	96	2.1	10	8	stim_v05/3.png	GoWin	1	stim_v01/WinPos.png	1	9	11	0	57	57	16	3	1	0.299920494012	2017_Jun_07_1058	60.0046366984	cfc_SPP1665_Learning	1	3
17	0.5	5	8	None	stim_v01/WinNeu.png	160	1.1	11	10	stim_v05/2.png	NoGoWin	3	stim_v01/WinPos.png	1	7	15	0	58	58	58	None	1		2017_Jun_07_1058	60.0046366984	cfc_SPP1665_Learning	1	3
16	1	5	8	None	stim_v01/WinPos.png	96	1.1	10	9	stim_v05/2.png	NoGoWin	3	stim_v01/WinNeu.png	2	7	14	0	59	59	42	None	1		2017_Jun_07_1058	60.0046366984	cfc_SPP1665_Learning	1	3
16	0.5	5	8	None	stim_v01/AvoNeu.png	96	1.1	10	9	stim_v05/1.png	NoGoAvo	4	stim_v01/AvoNeg.png	1	7	14	0	60	60	69	None	1		2017_Jun_07_1058	60.0046366984	cfc_SPP1665_Learning	1	3
16	0.5	5	8	None	stim_v01/AvoNeu.png	160	2.1	11	9	stim_v05/1.png	NoGoAvo	4	stim_v01/AvoNeg.png	2	7	14	0	61	61	70	None	1		2017_Jun_07_1058	60.0046366984	cfc_SPP1665_Learning	1	3
13	1	5	6	3	stim_v01/WinNeu.png	96	1.1	10	9	stim_v05/3.png	GoWin	1	stim_v01/WinPos.png	2	9	11	0	62	62	14	3	1	0.249943102207	2017_Jun_07_1058	60.0046366984	cfc_SPP1665_Learning	1	3
12	0.5	5	6	3	stim_v01/AvoNeu.png	96	1.1	10	9	stim_v05/4.png	GoAvo	2	stim_v01/AvoNeg.png	1	9	10	0	63	63	32	3	1	0.216608843215	2017_Jun_07_1058	60.0046366984	cfc_SPP1665_Learning	1	3
17	0.5	5	8	None	stim_v01/WinNeu.png	96	1.1	10	9	stim_v05/2.png	NoGoWin	3	stim_v01/WinPos.png	1	7	15	0	64	64	53	None	1		2017_Jun_07_1058	60.0046366984	cfc_SPP1665_Learning	1	3
16	0.5	5	8	None	stim_v01/WinPos.png	160	1.1	11	10	stim_v05/2.png	NoGoWin	3	stim_v01/WinNeu.png	2	7	14	0	65	65	50	None	1		2017_Jun_07_1058	60.0046366984	cfc_SPP1665_Learning	1	3
16	1	5	8	None	stim_v01/AvoNeu.png	96	1.1	10	9	stim_v05/1.png	NoGoAvo	4	stim_v01/AvoNeg.png	2	7	14	0	66	66	62	None	1		2017_Jun_07_1058	60.0046366984	cfc_SPP1665_Learning	1	3
17	0.5	5	8	None	stim_v01/WinNeu.png	160	1.1	11	10	stim_v05/2.png	NoGoWin	3	stim_v01/WinPos.png	1	7	15	0	67	67	59	None	1		2017_Jun_07_1058	60.0046366984	cfc_SPP1665_Learning	1	3
16	1	5	8	None	stim_v01/AvoNeu.png	96	2.1	10	8	stim_v05/1.png	NoGoAvo	4	stim_v01/AvoNeg.png	1	7	14	0	68	68	68	None	1		2017_Jun_07_1058	60.0046366984	cfc_SPP1665_Learning	1	3
12	1	5	6	3	stim_v01/AvoNeu.png	96	1.1	10	9	stim_v05/4.png	GoAvo	2	stim_v01/AvoNeg.png	2	9	10	0	69	69	20	3	1	0.266604043879	2017_Jun_07_1058	60.0046366984	cfc_SPP1665_Learning	1	3
17	1	5	8	None	stim_v01/AvoNeg.png	160	2.1	11	9	stim_v05/1.png	NoGoAvo	4	stim_v01/AvoNeu.png	1	7	15	0	70	70	79	None	1		2017_Jun_07_1058	60.0046366984	cfc_SPP1665_Learning	1	3
12	1	5	6	3	stim_v01/AvoNeu.png	96	1.1	10	9	stim_v05/4.png	GoAvo	2	stim_v01/AvoNeg.png	2	9	10	0	71	71	25	3	1	0.266608571555	2017_Jun_07_1058	60.0046366984	cfc_SPP1665_Learning	1	3
16	1	5	8	None	stim_v01/AvoNeu.png	96	1.1	10	9	stim_v05/1.png	NoGoAvo	4	stim_v01/AvoNeg.png	2	7	14	0	72	72	66	None	1		2017_Jun_07_1058	60.0046366984	cfc_SPP1665_Learning	1	3
13	0.5	5	6	3	stim_v01/AvoNeg.png	160	1.1	11	10	stim_v05/4.png	GoAvo	2	stim_v01/AvoNeu.png	1	9	11	0	73	73	37	3	1	0.183278206364	2017_Jun_07_1058	60.0046366984	cfc_SPP1665_Learning	1	3
12	0.5	5	6	3	stim_v01/WinPos.png	160	2.1	11	9	stim_v05/3.png	GoWin	1	stim_v01/WinNeu.png	1	9	10	0	74	74	11	3	1	0.216593750962	2017_Jun_07_1058	60.0046366984	cfc_SPP1665_Learning	1	3
17	1	5	8	None	stim_v01/AvoNeg.png	96	2.1	10	8	stim_v05/1.png	NoGoAvo	4	stim_v01/AvoNeu.png	2	7	15	0	75	75	76	None	1		2017_Jun_07_1058	60.0046366984	cfc_SPP1665_Learning	1	3
13	1	5	6	3	stim_v01/AvoNeg.png	160	1.1	11	10	stim_v05/4.png	GoAvo	2	stim_v01/AvoNeu.png	2	9	11	0	76	76	36	3	1	0.266604043879	2017_Jun_07_1058	60.0046366984	cfc_SPP1665_Learning	1	3
16	0.5	5	8	None	stim_v01/WinPos.png	160	1.1	11	10	stim_v05/2.png	NoGoWin	3	stim_v01/WinNeu.png	2	7	14	0	77	77	40	None	1		2017_Jun_07_1058	60.0046366984	cfc_SPP1665_Learning	1	3
12	1	5	6	3	stim_v01/AvoNeu.png	96	2.1	10	8	stim_v05/4.png	GoAvo	2	stim_v01/AvoNeg.png	1	9	10	0	78	78	29	3	1	0.233307515519	2017_Jun_07_1058	60.0046366984	cfc_SPP1665_Learning	1	3
13	0.5	5	6	3	stim_v01/AvoNeg.png	96	2.1	10	8	stim_v05/4.png	GoAvo	2	stim_v01/AvoNeu.png	2	9	11	0	79	79	38	3	1	0.883221278386	2017_Jun_07_1058	60.0046366984	cfc_SPP1665_Learning	1	3
