# Supplementary material for: θ-γ Cross-Frequency Transcranial Alternating Current Stimulation over the Trough Impairs Cognitive Control
Source: eNeuro. 2020 Sep 4;7(5):ENEURO.0126-20.2020. doi: 10.1523/ENEURO.0126-20.2020 (PMC7540931; doi:10.1523/ENEURO.0126-20.2020)
Supplement: Extended Data 1 — contains all materials, pseudonymized raw data and analysis scripts used in this study that are freely available at our repository. Download Extended Data 1, ZIP file. [file enu-eN-NWR-0126-20-s02.zip › 2020_cfc_tacs-master/data/raw/1_learning/s_trng/P_4_S_1_cfc_SPP1665_Learning_2017_Feb_07_1450.csv]

icFbackMarker	blineStop	circleMarker	cRespMarker	cResponse	cFback	trigStimulator	preCueStop	portStop	preCueStart	cue	cType	cueMarker	icFback	prepRespStop	icRespMarker	cFbackMarker	trials.thisRepN	trials.thisTrialN	trials.thisN	trials.thisIndex	buttonBox_Response.keys	buttonBox_Response.corr	buttonBox_Response.rt	date	frameRate	expName	session	participant
																								2017_Feb_07_1450	59.9899140065	cfc_SPP1665_Learning	1	4
12	0.5	5	6	3	stim_v01/AvoNeu.png	96	2.1	10	8	stim_v02/2.png	GoAvo	2	stim_v01/AvoNeg.png	2	9	10	0	0	0	24	3	1	0.383293253232	2017_Feb_07_1450	59.9899140065	cfc_SPP1665_Learning	1	4
17	1	5	8	None	stim_v01/WinNeu.png	160	1.1	11	10	stim_v02/3.png	NoGoWin	3	stim_v01/WinPos.png	2	7	15	0	1	1	55	3	0	0.266605069985	2017_Feb_07_1450	59.9899140065	cfc_SPP1665_Learning	1	4
17	1	5	8	None	stim_v01/AvoNeg.png	160	1.1	11	10	stim_v02/1.png	NoGoAvo	4	stim_v01/AvoNeu.png	2	7	15	0	2	2	77	3	0	0.38325823911	2017_Feb_07_1450	59.9899140065	cfc_SPP1665_Learning	1	4
13	1	5	6	3	stim_v01/AvoNeg.png	160	1.1	11	10	stim_v02/2.png	GoAvo	2	stim_v01/AvoNeu.png	1	9	11	0	3	3	37	None	0		2017_Feb_07_1450	59.9899140065	cfc_SPP1665_Learning	1	4
12	0.5	5	6	3	stim_v01/WinPos.png	160	1.1	11	10	stim_v02/4.png	GoWin	1	stim_v01/WinNeu.png	1	9	10	0	4	4	1	3	1	0.299935495536	2017_Feb_07_1450	59.9899140065	cfc_SPP1665_Learning	1	4
16	0.5	5	8	None	stim_v01/AvoNeu.png	96	2.1	10	8	stim_v02/1.png	NoGoAvo	4	stim_v01/AvoNeg.png	1	7	14	0	5	5	64	None	1		2017_Feb_07_1450	59.9899140065	cfc_SPP1665_Learning	1	4
12	0.5	5	6	3	stim_v01/WinPos.png	96	2.1	10	8	stim_v02/4.png	GoWin	1	stim_v01/WinNeu.png	2	9	10	0	6	6	8	3	1	0.283267867993	2017_Feb_07_1450	59.9899140065	cfc_SPP1665_Learning	1	4
16	0.5	5	8	None	stim_v01/WinPos.png	96	2.1	10	8	stim_v02/3.png	NoGoWin	3	stim_v01/WinNeu.png	2	7	14	0	7	7	44	3	0	0.283263340305	2017_Feb_07_1450	59.9899140065	cfc_SPP1665_Learning	1	4
12	1	5	6	3	stim_v01/AvoNeu.png	160	1.1	11	10	stim_v02/2.png	GoAvo	2	stim_v01/AvoNeg.png	2	9	10	0	8	8	25	None	0		2017_Feb_07_1450	59.9899140065	cfc_SPP1665_Learning	1	4
12	1	5	6	3	stim_v01/WinPos.png	96	2.1	10	8	stim_v02/4.png	GoWin	1	stim_v01/WinNeu.png	1	9	10	0	9	9	2	3	1	0.483282416964	2017_Feb_07_1450	59.9899140065	cfc_SPP1665_Learning	1	4
17	0.5	5	8	None	stim_v01/AvoNeg.png	96	2.1	10	8	stim_v02/1.png	NoGoAvo	4	stim_v01/AvoNeu.png	1	7	15	0	10	10	75	None	1		2017_Feb_07_1450	59.9899140065	cfc_SPP1665_Learning	1	4
17	0.5	5	8	None	stim_v01/WinNeu.png	96	2.1	10	8	stim_v02/3.png	NoGoWin	3	stim_v01/WinPos.png	1	7	15	0	11	11	53	None	1		2017_Feb_07_1450	59.9899140065	cfc_SPP1665_Learning	1	4
12	1	5	6	3	stim_v01/AvoNeu.png	160	2.1	11	9	stim_v02/2.png	GoAvo	2	stim_v01/AvoNeg.png	1	9	10	0	12	12	32	None	0		2017_Feb_07_1450	59.9899140065	cfc_SPP1665_Learning	1	4
16	1	5	8	None	stim_v01/AvoNeu.png	96	1.1	10	9	stim_v02/1.png	NoGoAvo	4	stim_v01/AvoNeg.png	1	7	14	0	13	13	65	None	1		2017_Feb_07_1450	59.9899140065	cfc_SPP1665_Learning	1	4
13	1	5	6	3	stim_v01/AvoNeg.png	160	1.1	11	10	stim_v02/2.png	GoAvo	2	stim_v01/AvoNeu.png	1	9	11	0	14	14	38	None	0		2017_Feb_07_1450	59.9899140065	cfc_SPP1665_Learning	1	4
17	0.5	5	8	None	stim_v01/AvoNeg.png	160	1.1	11	10	stim_v02/1.png	NoGoAvo	4	stim_v01/AvoNeu.png	1	7	15	0	15	15	78	None	1		2017_Feb_07_1450	59.9899140065	cfc_SPP1665_Learning	1	4
12	0.5	5	6	3	stim_v01/WinPos.png	96	2.1	10	8	stim_v02/4.png	GoWin	1	stim_v01/WinNeu.png	1	9	10	0	16	16	3	3	1	0.333298218596	2017_Feb_07_1450	59.9899140065	cfc_SPP1665_Learning	1	4
16	1	5	8	None	stim_v01/WinPos.png	96	1.1	10	9	stim_v02/3.png	NoGoWin	3	stim_v01/WinNeu.png	2	7	14	0	17	17	48	3	0	0.299921610625	2017_Feb_07_1450	59.9899140065	cfc_SPP1665_Learning	1	4
16	1	5	8	None	stim_v01/WinPos.png	160	2.1	11	9	stim_v02/3.png	NoGoWin	3	stim_v01/WinNeu.png	1	7	14	0	18	18	42	None	1		2017_Feb_07_1450	59.9899140065	cfc_SPP1665_Learning	1	4
16	1	5	8	None	stim_v01/AvoNeu.png	160	2.1	11	9	stim_v02/1.png	NoGoAvo	4	stim_v01/AvoNeg.png	1	7	14	0	19	19	60	None	1		2017_Feb_07_1450	59.9899140065	cfc_SPP1665_Learning	1	4
12	1	5	6	3	stim_v01/WinPos.png	96	1.1	10	9	stim_v02/4.png	GoWin	1	stim_v01/WinNeu.png	2	9	10	0	20	20	6	3	1	0.266650950558	2017_Feb_07_1450	59.9899140065	cfc_SPP1665_Learning	1	4
12	1	5	6	3	stim_v01/AvoNeu.png	160	2.1	11	9	stim_v02/2.png	GoAvo	2	stim_v01/AvoNeg.png	2	9	10	0	21	21	26	None	0		2017_Feb_07_1450	59.9899140065	cfc_SPP1665_Learning	1	4
16	0.5	5	8	None	stim_v01/AvoNeu.png	160	2.1	11	9	stim_v02/1.png	NoGoAvo	4	stim_v01/AvoNeg.png	2	7	14	0	22	22	67	None	1		2017_Feb_07_1450	59.9899140065	cfc_SPP1665_Learning	1	4
13	1	5	6	3	stim_v01/WinNeu.png	160	1.1	11	10	stim_v02/4.png	GoWin	1	stim_v01/WinPos.png	1	9	11	0	23	23	15	3	1	0.233286718268	2017_Feb_07_1450	59.9899140065	cfc_SPP1665_Learning	1	4
12	1	5	6	3	stim_v01/AvoNeu.png	96	1.1	10	9	stim_v02/2.png	GoAvo	2	stim_v01/AvoNeg.png	1	9	10	0	24	24	20	None	0		2017_Feb_07_1450	59.9899140065	cfc_SPP1665_Learning	1	4
16	0.5	5	8	None	stim_v01/AvoNeu.png	96	2.1	10	8	stim_v02/1.png	NoGoAvo	4	stim_v01/AvoNeg.png	1	7	14	0	25	25	68	None	1		2017_Feb_07_1450	59.9899140065	cfc_SPP1665_Learning	1	4
12	0.5	5	6	3	stim_v01/AvoNeu.png	160	1.1	11	10	stim_v02/2.png	GoAvo	2	stim_v01/AvoNeg.png	1	9	10	0	26	26	23	None	0		2017_Feb_07_1450	59.9899140065	cfc_SPP1665_Learning	1	4
16	0.5	5	8	None	stim_v01/AvoNeu.png	160	1.1	11	10	stim_v02/1.png	NoGoAvo	4	stim_v01/AvoNeg.png	2	7	14	0	27	27	61	None	1		2017_Feb_07_1450	59.9899140065	cfc_SPP1665_Learning	1	4
12	0.5	5	6	3	stim_v01/AvoNeu.png	160	2.1	11	9	stim_v02/2.png	GoAvo	2	stim_v01/AvoNeg.png	1	9	10	0	28	28	30	None	0		2017_Feb_07_1450	59.9899140065	cfc_SPP1665_Learning	1	4
17	1	5	8	None	stim_v01/AvoNeg.png	160	2.1	11	9	stim_v02/1.png	NoGoAvo	4	stim_v01/AvoNeu.png	2	7	15	0	29	29	76	None	1		2017_Feb_07_1450	59.9899140065	cfc_SPP1665_Learning	1	4
13	0.5	5	6	3	stim_v01/AvoNeg.png	96	2.1	10	8	stim_v02/2.png	GoAvo	2	stim_v01/AvoNeu.png	1	9	11	0	30	30	39	None	0		2017_Feb_07_1450	59.9899140065	cfc_SPP1665_Learning	1	4
16	1	5	8	None	stim_v01/AvoNeu.png	96	1.1	10	9	stim_v02/1.png	NoGoAvo	4	stim_v01/AvoNeg.png	2	7	14	0	31	31	66	None	1		2017_Feb_07_1450	59.9899140065	cfc_SPP1665_Learning	1	4
16	1	5	8	None	stim_v01/AvoNeu.png	160	2.1	11	9	stim_v02/1.png	NoGoAvo	4	stim_v01/AvoNeg.png	1	7	14	0	32	32	71	None	1		2017_Feb_07_1450	59.9899140065	cfc_SPP1665_Learning	1	4
16	0.5	5	8	None	stim_v01/WinPos.png	160	1.1	11	10	stim_v02/3.png	NoGoWin	3	stim_v01/WinNeu.png	2	7	14	0	33	33	43	None	1		2017_Feb_07_1450	59.9899140065	cfc_SPP1665_Learning	1	4
17	1	5	8	None	stim_v01/WinNeu.png	96	2.1	10	8	stim_v02/3.png	NoGoWin	3	stim_v01/WinPos.png	2	7	15	0	34	34	56	3	0	0.24993683875	2017_Feb_07_1450	59.9899140065	cfc_SPP1665_Learning	1	4
16	0.5	5	8	None	stim_v01/WinPos.png	96	1.1	10	9	stim_v02/3.png	NoGoWin	3	stim_v01/WinNeu.png	2	7	14	0	35	35	41	3	0	0.23326166506	2017_Feb_07_1450	59.9899140065	cfc_SPP1665_Learning	1	4
13	1	5	6	3	stim_v01/WinNeu.png	160	2.1	11	9	stim_v02/4.png	GoWin	1	stim_v01/WinPos.png	1	9	11	0	36	36	16	3	1	0.233258948447	2017_Feb_07_1450	59.9899140065	cfc_SPP1665_Learning	1	4
17	1	5	8	None	stim_v01/WinNeu.png	96	1.1	10	9	stim_v02/3.png	NoGoWin	3	stim_v01/WinPos.png	1	7	15	0	37	37	59	None	1		2017_Feb_07_1450	59.9899140065	cfc_SPP1665_Learning	1	4
16	1	5	8	None	stim_v01/WinPos.png	96	1.1	10	9	stim_v02/3.png	NoGoWin	3	stim_v01/WinNeu.png	2	7	14	0	38	38	50	3	0	0.216635994095	2017_Feb_07_1450	59.9899140065	cfc_SPP1665_Learning	1	4
17	0.5	5	8	None	stim_v01/WinNeu.png	96	1.1	10	9	stim_v02/3.png	NoGoWin	3	stim_v01/WinPos.png	2	7	15	0	39	39	58	3	0	0.249935027675	2017_Feb_07_1450	59.9899140065	cfc_SPP1665_Learning	1	4
12	1	5	6	3	stim_v01/WinPos.png	96	1.1	10	9	stim_v02/4.png	GoWin	1	stim_v01/WinNeu.png	2	9	10	0	40	40	9	3	1	0.233245969075	2017_Feb_07_1450	59.9899140065	cfc_SPP1665_Learning	1	4
16	1	5	8	None	stim_v01/WinPos.png	96	2.1	10	8	stim_v02/3.png	NoGoWin	3	stim_v01/WinNeu.png	1	7	14	0	41	41	47	3	0	0.316589540014	2017_Feb_07_1450	59.9899140065	cfc_SPP1665_Learning	1	4
12	0.5	5	6	3	stim_v01/WinPos.png	96	2.1	10	8	stim_v02/4.png	GoWin	1	stim_v01/WinNeu.png	1	9	10	0	42	42	10	3	1	0.383260653877	2017_Feb_07_1450	59.9899140065	cfc_SPP1665_Learning	1	4
12	0.5	5	6	3	stim_v01/AvoNeu.png	160	1.1	11	10	stim_v02/2.png	GoAvo	2	stim_v01/AvoNeg.png	1	9	10	0	43	43	29	None	0		2017_Feb_07_1450	59.9899140065	cfc_SPP1665_Learning	1	4
17	0.5	5	8	None	stim_v01/WinNeu.png	96	1.1	10	9	stim_v02/3.png	NoGoWin	3	stim_v01/WinPos.png	2	7	15	0	44	44	54	None	1		2017_Feb_07_1450	59.9899140065	cfc_SPP1665_Learning	1	4
12	0.5	5	6	3	stim_v01/AvoNeu.png	160	1.1	11	10	stim_v02/2.png	GoAvo	2	stim_v01/AvoNeg.png	2	9	10	0	45	45	27	None	0		2017_Feb_07_1450	59.9899140065	cfc_SPP1665_Learning	1	4
13	1	5	6	3	stim_v01/WinNeu.png	160	2.1	11	9	stim_v02/4.png	GoWin	1	stim_v01/WinPos.png	1	9	11	0	46	46	14	3	1	0.216666480529	2017_Feb_07_1450	59.9899140065	cfc_SPP1665_Learning	1	4
16	0.5	5	8	None	stim_v01/WinPos.png	160	2.1	11	9	stim_v02/3.png	NoGoWin	3	stim_v01/WinNeu.png	1	7	14	0	47	47	40	3	0	0.26663253796	2017_Feb_07_1450	59.9899140065	cfc_SPP1665_Learning	1	4
16	1	5	8	None	stim_v01/AvoNeu.png	96	1.1	10	9	stim_v02/1.png	NoGoAvo	4	stim_v01/AvoNeg.png	2	7	14	0	48	48	63	None	1		2017_Feb_07_1450	59.9899140065	cfc_SPP1665_Learning	1	4
16	1	5	8	None	stim_v01/WinPos.png	160	2.1	11	9	stim_v02/3.png	NoGoWin	3	stim_v01/WinNeu.png	2	7	14	0	49	49	49	3	0	0.249917218768	2017_Feb_07_1450	59.9899140065	cfc_SPP1665_Learning	1	4
12	1	5	6	3	stim_v01/AvoNeu.png	96	2.1	10	8	stim_v02/2.png	GoAvo	2	stim_v01/AvoNeg.png	2	9	10	0	50	50	21	None	0		2017_Feb_07_1450	59.9899140065	cfc_SPP1665_Learning	1	4
17	0.5	5	8	None	stim_v01/AvoNeg.png	160	1.1	11	10	stim_v02/1.png	NoGoAvo	4	stim_v01/AvoNeu.png	2	7	15	0	51	51	73	None	1		2017_Feb_07_1450	59.9899140065	cfc_SPP1665_Learning	1	4
12	1	5	6	3	stim_v01/WinPos.png	160	2.1	11	9	stim_v02/4.png	GoWin	1	stim_v01/WinNeu.png	2	9	10	0	52	52	0	3	1	0.283233759409	2017_Feb_07_1450	59.9899140065	cfc_SPP1665_Learning	1	4
13	0.5	5	6	3	stim_v01/AvoNeg.png	160	2.1	11	9	stim_v02/2.png	GoAvo	2	stim_v01/AvoNeu.png	1	9	11	0	53	53	33	None	0		2017_Feb_07_1450	59.9899140065	cfc_SPP1665_Learning	1	4
13	0.5	5	6	3	stim_v01/WinNeu.png	96	2.1	10	8	stim_v02/4.png	GoWin	1	stim_v01/WinPos.png	2	9	11	0	54	54	19	3	1	0.333255054635	2017_Feb_07_1450	59.9899140065	cfc_SPP1665_Learning	1	4
16	0.5	5	8	None	stim_v01/WinPos.png	96	2.1	10	8	stim_v02/3.png	NoGoWin	3	stim_v01/WinNeu.png	2	7	14	0	55	55	51	3	0	0.349912721264	2017_Feb_07_1450	59.9899140065	cfc_SPP1665_Learning	1	4
12	0.5	5	6	3	stim_v01/WinPos.png	160	2.1	11	9	stim_v02/4.png	GoWin	1	stim_v01/WinNeu.png	2	9	10	0	56	56	11	3	1	0.333271052467	2017_Feb_07_1450	59.9899140065	cfc_SPP1665_Learning	1	4
12	1	5	6	3	stim_v01/WinPos.png	96	2.1	10	8	stim_v02/4.png	GoWin	1	stim_v01/WinNeu.png	2	9	10	0	57	57	4	3	1	0.249950119969	2017_Feb_07_1450	59.9899140065	cfc_SPP1665_Learning	1	4
13	1	5	6	3	stim_v01/WinNeu.png	160	1.1	11	10	stim_v02/4.png	GoWin	1	stim_v01/WinPos.png	1	9	11	0	58	58	18	3	1	0.283263340305	2017_Feb_07_1450	59.9899140065	cfc_SPP1665_Learning	1	4
13	0.5	5	6	3	stim_v01/WinNeu.png	160	2.1	11	9	stim_v02/4.png	GoWin	1	stim_v01/WinPos.png	1	9	11	0	59	59	17	None	0		2017_Feb_07_1450	59.9899140065	cfc_SPP1665_Learning	1	4
12	0.5	5	6	3	stim_v01/WinPos.png	96	1.1	10	9	stim_v02/4.png	GoWin	1	stim_v01/WinNeu.png	2	9	10	0	60	60	5	3	1	0.266630425038	2017_Feb_07_1450	59.9899140065	cfc_SPP1665_Learning	1	4
16	1	5	8	None	stim_v01/WinPos.png	96	2.1	10	8	stim_v02/3.png	NoGoWin	3	stim_v01/WinNeu.png	1	7	14	0	61	61	45	3	0	0.299935495536	2017_Feb_07_1450	59.9899140065	cfc_SPP1665_Learning	1	4
17	0.5	5	8	None	stim_v01/AvoNeg.png	160	1.1	11	10	stim_v02/1.png	NoGoAvo	4	stim_v01/AvoNeu.png	1	7	15	0	62	62	74	None	1		2017_Feb_07_1450	59.9899140065	cfc_SPP1665_Learning	1	4
16	0.5	5	8	None	stim_v01/AvoNeu.png	96	1.1	10	9	stim_v02/1.png	NoGoAvo	4	stim_v01/AvoNeg.png	2	7	14	0	63	63	70	None	1		2017_Feb_07_1450	59.9899140065	cfc_SPP1665_Learning	1	4
13	1	5	6	3	stim_v01/AvoNeg.png	96	1.1	10	9	stim_v02/2.png	GoAvo	2	stim_v01/AvoNeu.png	1	9	11	0	64	64	35	None	0		2017_Feb_07_1450	59.9899140065	cfc_SPP1665_Learning	1	4
12	0.5	5	6	3	stim_v01/AvoNeu.png	96	2.1	10	8	stim_v02/2.png	GoAvo	2	stim_v01/AvoNeg.png	2	9	10	0	65	65	22	None	0		2017_Feb_07_1450	59.9899140065	cfc_SPP1665_Learning	1	4
12	1	5	6	3	stim_v01/AvoNeu.png	96	1.1	10	9	stim_v02/2.png	GoAvo	2	stim_v01/AvoNeg.png	2	9	10	0	66	66	31	None	0		2017_Feb_07_1450	59.9899140065	cfc_SPP1665_Learning	1	4
12	1	5	6	3	stim_v01/WinPos.png	96	1.1	10	9	stim_v02/4.png	GoWin	1	stim_v01/WinNeu.png	1	9	10	0	67	67	7	None	0		2017_Feb_07_1450	59.9899140065	cfc_SPP1665_Learning	1	4
16	0.5	5	8	None	stim_v01/WinPos.png	96	1.1	10	9	stim_v02/3.png	NoGoWin	3	stim_v01/WinNeu.png	1	7	14	0	68	68	46	3	0	0.333235736499	2017_Feb_07_1450	59.9899140065	cfc_SPP1665_Learning	1	4
16	0.5	5	8	None	stim_v01/AvoNeu.png	160	2.1	11	9	stim_v02/1.png	NoGoAvo	4	stim_v01/AvoNeg.png	2	7	14	0	69	69	69	None	1		2017_Feb_07_1450	59.9899140065	cfc_SPP1665_Learning	1	4
16	1	5	8	None	stim_v01/AvoNeu.png	160	2.1	11	9	stim_v02/1.png	NoGoAvo	4	stim_v01/AvoNeg.png	1	7	14	0	70	70	62	None	1		2017_Feb_07_1450	59.9899140065	cfc_SPP1665_Learning	1	4
13	0.5	5	6	3	stim_v01/AvoNeg.png	160	2.1	11	9	stim_v02/2.png	GoAvo	2	stim_v01/AvoNeu.png	2	9	11	0	71	71	36	None	0		2017_Feb_07_1450	59.9899140065	cfc_SPP1665_Learning	1	4
12	0.5	5	6	3	stim_v01/WinPos.png	96	1.1	10	9	stim_v02/4.png	GoWin	1	stim_v01/WinNeu.png	1	9	10	0	72	72	12	3	1	0.299945758296	2017_Feb_07_1450	59.9899140065	cfc_SPP1665_Learning	1	4
17	0.5	5	8	None	stim_v01/AvoNeg.png	160	1.1	11	10	stim_v02/1.png	NoGoAvo	4	stim_v01/AvoNeu.png	1	7	15	0	73	73	79	None	1		2017_Feb_07_1450	59.9899140065	cfc_SPP1665_Learning	1	4
13	1	5	6	3	stim_v01/WinNeu.png	160	1.1	11	10	stim_v02/4.png	GoWin	1	stim_v01/WinPos.png	2	9	11	0	74	74	13	3	1	0.399955145702	2017_Feb_07_1450	59.9899140065	cfc_SPP1665_Learning	1	4
12	1	5	6	3	stim_v01/AvoNeu.png	160	1.1	11	10	stim_v02/2.png	GoAvo	2	stim_v01/AvoNeg.png	2	9	10	0	75	75	28	None	0		2017_Feb_07_1450	59.9899140065	cfc_SPP1665_Learning	1	4
17	0.5	5	8	None	stim_v01/WinNeu.png	96	2.1	10	8	stim_v02/3.png	NoGoWin	3	stim_v01/WinPos.png	2	7	15	0	76	76	57	3	0	0.449914562524	2017_Feb_07_1450	59.9899140065	cfc_SPP1665_Learning	1	4
16	1	5	8	None	stim_v01/WinPos.png	160	1.1	11	10	stim_v02/3.png	NoGoWin	3	stim_v01/WinNeu.png	1	7	14	0	77	77	52	None	1		2017_Feb_07_1450	59.9899140065	cfc_SPP1665_Learning	1	4
16	1	5	8	None	stim_v01/AvoNeu.png	160	2.1	11	9	stim_v02/1.png	NoGoAvo	4	stim_v01/AvoNeg.png	2	7	14	0	78	78	72	None	1		2017_Feb_07_1450	59.9899140065	cfc_SPP1665_Learning	1	4
13	0.5	5	6	3	stim_v01/AvoNeg.png	96	1.1	10	9	stim_v02/2.png	GoAvo	2	stim_v01/AvoNeu.png	1	9	11	0	79	79	34	None	0		2017_Feb_07_1450	59.9899140065	cfc_SPP1665_Learning	1	4
