# Supplementary material for: θ-γ Cross-Frequency Transcranial Alternating Current Stimulation over the Trough Impairs Cognitive Control
Source: eNeuro. 2020 Sep 4;7(5):ENEURO.0126-20.2020. doi: 10.1523/ENEURO.0126-20.2020 (PMC7540931; doi:10.1523/ENEURO.0126-20.2020)
Supplement: Extended Data 1 — contains all materials, pseudonymized raw data and analysis scripts used in this study that are freely available at our repository. Download Extended Data 1, ZIP file. [file enu-eN-NWR-0126-20-s02.zip › 2020_cfc_tacs-master/data/raw/1_learning/s_trng/P_5_S_1_cfc_SPP1665_Learning_2017_Mai_26_1555.csv]

icFbackMarker	blineStop	circleMarker	cRespMarker	cResponse	cFback	trigStimulator	preCueStop	portStop	preCueStart	cue	cType	cueMarker	icFback	prepRespStop	icRespMarker	cFbackMarker	trials.thisRepN	trials.thisTrialN	trials.thisN	trials.thisIndex	buttonBox_Response.keys	buttonBox_Response.corr	buttonBox_Response.rt	date	frameRate	expName	session	participant
																								2017_Mai_26_1555	60.0040391014	cfc_SPP1665_Learning	1	5
17	1	5	8	None	stim_v01/AvoNeg.png	160	2.1	11	9	stim_v05/4.png	NoGoAvo	4	stim_v01/AvoNeu.png	2	7	15	0	0	0	73	3	0	0.283276498933	2017_Mai_26_1555	60.0040391014	cfc_SPP1665_Learning	1	5
12	1	5	6	3	stim_v01/AvoNeu.png	96	2.1	10	8	stim_v05/2.png	GoAvo	2	stim_v01/AvoNeg.png	1	9	10	0	1	1	31	3	1	0.333250524248	2017_Mai_26_1555	60.0040391014	cfc_SPP1665_Learning	1	5
12	0.5	5	6	3	stim_v01/AvoNeu.png	96	2.1	10	8	stim_v05/2.png	GoAvo	2	stim_v01/AvoNeg.png	1	9	10	0	2	2	27	3	1	0.466606456513	2017_Mai_26_1555	60.0040391014	cfc_SPP1665_Learning	1	5
17	0.5	5	8	None	stim_v01/WinNeu.png	96	2.1	10	8	stim_v05/1.png	NoGoWin	3	stim_v01/WinPos.png	2	7	15	0	3	3	55	3	0	0.466611889916	2017_Mai_26_1555	60.0040391014	cfc_SPP1665_Learning	1	5
13	1	5	6	3	stim_v01/WinNeu.png	160	1.1	11	10	stim_v05/3.png	GoWin	1	stim_v01/WinPos.png	2	9	11	0	4	4	16	3	1	0.366580527106	2017_Mai_26_1555	60.0040391014	cfc_SPP1665_Learning	1	5
17	1	5	8	None	stim_v01/AvoNeg.png	96	1.1	10	9	stim_v05/4.png	NoGoAvo	4	stim_v01/AvoNeu.png	2	7	15	0	5	5	75	3	0	0.449871273629	2017_Mai_26_1555	60.0040391014	cfc_SPP1665_Learning	1	5
13	0.5	5	6	3	stim_v01/AvoNeg.png	96	1.1	10	9	stim_v05/2.png	GoAvo	2	stim_v01/AvoNeu.png	2	9	11	0	6	6	39	3	1	0.583273389819	2017_Mai_26_1555	60.0040391014	cfc_SPP1665_Learning	1	5
13	0.5	5	6	3	stim_v01/WinNeu.png	96	2.1	10	8	stim_v05/3.png	GoWin	1	stim_v01/WinPos.png	2	9	11	0	7	7	17	None	0		2017_Mai_26_1555	60.0040391014	cfc_SPP1665_Learning	1	5
13	0.5	5	6	3	stim_v01/WinNeu.png	96	2.1	10	8	stim_v05/3.png	GoWin	1	stim_v01/WinPos.png	2	9	11	0	8	8	19	None	0		2017_Mai_26_1555	60.0040391014	cfc_SPP1665_Learning	1	5
16	1	5	8	None	stim_v01/AvoNeu.png	96	2.1	10	8	stim_v05/4.png	NoGoAvo	4	stim_v01/AvoNeg.png	1	7	14	0	9	9	62	None	1		2017_Mai_26_1555	60.0040391014	cfc_SPP1665_Learning	1	5
17	0.5	5	8	None	stim_v01/AvoNeg.png	96	2.1	10	8	stim_v05/4.png	NoGoAvo	4	stim_v01/AvoNeu.png	1	7	15	0	10	10	77	3	0	0.799901957263	2017_Mai_26_1555	60.0040391014	cfc_SPP1665_Learning	1	5
12	1	5	6	3	stim_v01/WinPos.png	160	2.1	11	9	stim_v05/3.png	GoWin	1	stim_v01/WinNeu.png	1	9	10	0	11	11	3	None	0		2017_Mai_26_1555	60.0040391014	cfc_SPP1665_Learning	1	5
12	1	5	6	3	stim_v01/WinPos.png	160	1.1	11	10	stim_v05/3.png	GoWin	1	stim_v01/WinNeu.png	2	9	10	0	12	12	0	None	0		2017_Mai_26_1555	60.0040391014	cfc_SPP1665_Learning	1	5
16	0.5	5	8	None	stim_v01/WinPos.png	96	1.1	10	9	stim_v05/1.png	NoGoWin	3	stim_v01/WinNeu.png	2	7	14	0	13	13	42	3	0	0.483265873611	2017_Mai_26_1555	60.0040391014	cfc_SPP1665_Learning	1	5
16	0.5	5	8	None	stim_v01/WinPos.png	96	1.1	10	9	stim_v05/1.png	NoGoWin	3	stim_v01/WinNeu.png	2	7	14	0	14	14	45	None	1		2017_Mai_26_1555	60.0040391014	cfc_SPP1665_Learning	1	5
16	0.5	5	8	None	stim_v01/AvoNeu.png	96	1.1	10	9	stim_v05/4.png	NoGoAvo	4	stim_v01/AvoNeg.png	1	7	14	0	15	15	60	3	0	0.333319347352	2017_Mai_26_1555	60.0040391014	cfc_SPP1665_Learning	1	5
17	1	5	8	None	stim_v01/AvoNeg.png	96	2.1	10	8	stim_v05/4.png	NoGoAvo	4	stim_v01/AvoNeu.png	2	7	15	0	16	16	78	3	0	0.483268892168	2017_Mai_26_1555	60.0040391014	cfc_SPP1665_Learning	1	5
16	1	5	8	None	stim_v01/AvoNeu.png	160	1.1	11	10	stim_v05/4.png	NoGoAvo	4	stim_v01/AvoNeg.png	1	7	14	0	17	17	70	3	0	0.316604992513	2017_Mai_26_1555	60.0040391014	cfc_SPP1665_Learning	1	5
17	0.5	5	8	None	stim_v01/AvoNeg.png	160	2.1	11	9	stim_v05/4.png	NoGoAvo	4	stim_v01/AvoNeu.png	2	7	15	0	18	18	76	3	0	0.416605566038	2017_Mai_26_1555	60.0040391014	cfc_SPP1665_Learning	1	5
13	0.5	5	6	3	stim_v01/WinNeu.png	160	1.1	11	10	stim_v05/3.png	GoWin	1	stim_v01/WinPos.png	2	9	11	0	19	19	14	3	1	0.549927086751	2017_Mai_26_1555	60.0040391014	cfc_SPP1665_Learning	1	5
13	1	5	6	3	stim_v01/AvoNeg.png	160	2.1	11	9	stim_v05/2.png	GoAvo	2	stim_v01/AvoNeu.png	1	9	11	0	20	20	33	3	1	0.716592495686	2017_Mai_26_1555	60.0040391014	cfc_SPP1665_Learning	1	5
13	0.5	5	6	3	stim_v01/AvoNeg.png	96	1.1	10	9	stim_v05/2.png	GoAvo	2	stim_v01/AvoNeu.png	2	9	11	0	21	21	38	3	1	0.649939734506	2017_Mai_26_1555	60.0040391014	cfc_SPP1665_Learning	1	5
13	0.5	5	6	3	stim_v01/AvoNeg.png	96	1.1	10	9	stim_v05/2.png	GoAvo	2	stim_v01/AvoNeu.png	1	9	11	0	22	22	35	None	0		2017_Mai_26_1555	60.0040391014	cfc_SPP1665_Learning	1	5
12	1	5	6	3	stim_v01/WinPos.png	160	2.1	11	9	stim_v05/3.png	GoWin	1	stim_v01/WinNeu.png	1	9	10	0	23	23	4	None	0		2017_Mai_26_1555	60.0040391014	cfc_SPP1665_Learning	1	5
12	1	5	6	3	stim_v01/WinPos.png	96	2.1	10	8	stim_v05/3.png	GoWin	1	stim_v01/WinNeu.png	2	9	10	0	24	24	10	None	0		2017_Mai_26_1555	60.0040391014	cfc_SPP1665_Learning	1	5
17	0.5	5	8	None	stim_v01/AvoNeg.png	96	1.1	10	9	stim_v05/4.png	NoGoAvo	4	stim_v01/AvoNeu.png	1	7	15	0	25	25	74	3	0	0.316611633338	2017_Mai_26_1555	60.0040391014	cfc_SPP1665_Learning	1	5
17	1	5	8	None	stim_v01/WinNeu.png	96	1.1	10	9	stim_v05/1.png	NoGoWin	3	stim_v01/WinPos.png	1	7	15	0	26	26	57	None	1		2017_Mai_26_1555	60.0040391014	cfc_SPP1665_Learning	1	5
16	1	5	8	None	stim_v01/AvoNeu.png	160	2.1	11	9	stim_v05/4.png	NoGoAvo	4	stim_v01/AvoNeg.png	1	7	14	0	27	27	68	3	0	0.399974523377	2017_Mai_26_1555	60.0040391014	cfc_SPP1665_Learning	1	5
12	0.5	5	6	3	stim_v01/WinPos.png	160	2.1	11	9	stim_v05/3.png	GoWin	1	stim_v01/WinNeu.png	1	9	10	0	28	28	5	3	1	0.549963309438	2017_Mai_26_1555	60.0040391014	cfc_SPP1665_Learning	1	5
16	0.5	5	8	None	stim_v01/AvoNeu.png	160	1.1	11	10	stim_v05/4.png	NoGoAvo	4	stim_v01/AvoNeg.png	2	7	14	0	29	29	64	3	0	0.316600766532	2017_Mai_26_1555	60.0040391014	cfc_SPP1665_Learning	1	5
17	0.5	5	8	None	stim_v01/WinNeu.png	160	1.1	11	10	stim_v05/1.png	NoGoWin	3	stim_v01/WinPos.png	1	7	15	0	30	30	56	3	0	0.649916793471	2017_Mai_26_1555	60.0040391014	cfc_SPP1665_Learning	1	5
12	0.5	5	6	3	stim_v01/WinPos.png	160	1.1	11	10	stim_v05/3.png	GoWin	1	stim_v01/WinNeu.png	2	9	10	0	31	31	8	3	1	0.499931327824	2017_Mai_26_1555	60.0040391014	cfc_SPP1665_Learning	1	5
16	0.5	5	8	None	stim_v01/WinPos.png	96	2.1	10	8	stim_v05/1.png	NoGoWin	3	stim_v01/WinNeu.png	2	7	14	0	32	32	46	3	0	0.333268635591	2017_Mai_26_1555	60.0040391014	cfc_SPP1665_Learning	1	5
12	0.5	5	6	3	stim_v01/WinPos.png	160	2.1	11	9	stim_v05/3.png	GoWin	1	stim_v01/WinNeu.png	1	9	10	0	33	33	11	3	1	0.549923464482	2017_Mai_26_1555	60.0040391014	cfc_SPP1665_Learning	1	5
13	0.5	5	6	3	stim_v01/WinNeu.png	96	1.1	10	9	stim_v05/3.png	GoWin	1	stim_v01/WinPos.png	2	9	11	0	34	34	15	3	1	0.349939221351	2017_Mai_26_1555	60.0040391014	cfc_SPP1665_Learning	1	5
12	1	5	6	3	stim_v01/AvoNeu.png	96	1.1	10	9	stim_v05/2.png	GoAvo	2	stim_v01/AvoNeg.png	1	9	10	0	35	35	20	None	0		2017_Mai_26_1555	60.0040391014	cfc_SPP1665_Learning	1	5
13	1	5	6	3	stim_v01/WinNeu.png	160	1.1	11	10	stim_v05/3.png	GoWin	1	stim_v01/WinPos.png	2	9	11	0	36	36	18	3	1	0.333290671058	2017_Mai_26_1555	60.0040391014	cfc_SPP1665_Learning	1	5
13	1	5	6	3	stim_v01/AvoNeg.png	96	2.1	10	8	stim_v05/2.png	GoAvo	2	stim_v01/AvoNeu.png	1	9	11	0	37	37	34	None	0		2017_Mai_26_1555	60.0040391014	cfc_SPP1665_Learning	1	5
12	1	5	6	3	stim_v01/AvoNeu.png	160	2.1	11	9	stim_v05/2.png	GoAvo	2	stim_v01/AvoNeg.png	1	9	10	0	38	38	30	None	0		2017_Mai_26_1555	60.0040391014	cfc_SPP1665_Learning	1	5
17	0.5	5	8	None	stim_v01/AvoNeg.png	160	1.1	11	10	stim_v05/4.png	NoGoAvo	4	stim_v01/AvoNeu.png	1	7	15	0	39	39	79	3	0	0.949927871576	2017_Mai_26_1555	60.0040391014	cfc_SPP1665_Learning	1	5
12	0.5	5	6	3	stim_v01/AvoNeu.png	96	1.1	10	9	stim_v05/2.png	GoAvo	2	stim_v01/AvoNeg.png	1	9	10	0	40	40	21	None	0		2017_Mai_26_1555	60.0040391014	cfc_SPP1665_Learning	1	5
12	0.5	5	6	3	stim_v01/AvoNeu.png	160	2.1	11	9	stim_v05/2.png	GoAvo	2	stim_v01/AvoNeg.png	1	9	10	0	41	41	22	3	1	0.533315362856	2017_Mai_26_1555	60.0040391014	cfc_SPP1665_Learning	1	5
12	1	5	6	3	stim_v01/AvoNeu.png	160	1.1	11	10	stim_v05/2.png	GoAvo	2	stim_v01/AvoNeg.png	1	9	10	0	42	42	25	3	1	0.316602577667	2017_Mai_26_1555	60.0040391014	cfc_SPP1665_Learning	1	5
16	0.5	5	8	None	stim_v01/AvoNeu.png	160	2.1	11	9	stim_v05/4.png	NoGoAvo	4	stim_v01/AvoNeg.png	1	7	14	0	43	43	63	None	1		2017_Mai_26_1555	60.0040391014	cfc_SPP1665_Learning	1	5
12	1	5	6	3	stim_v01/WinPos.png	160	2.1	11	9	stim_v05/3.png	GoWin	1	stim_v01/WinNeu.png	1	9	10	0	44	44	2	3	1	0.266597461212	2017_Mai_26_1555	60.0040391014	cfc_SPP1665_Learning	1	5
12	0.5	5	6	3	stim_v01/AvoNeu.png	96	2.1	10	8	stim_v05/2.png	GoAvo	2	stim_v01/AvoNeg.png	2	9	10	0	45	45	26	3	1	0.3666092034	2017_Mai_26_1555	60.0040391014	cfc_SPP1665_Learning	1	5
12	1	5	6	3	stim_v01/AvoNeu.png	96	1.1	10	9	stim_v05/2.png	GoAvo	2	stim_v01/AvoNeg.png	2	9	10	0	46	46	29	3	1	0.399933471	2017_Mai_26_1555	60.0040391014	cfc_SPP1665_Learning	1	5
12	0.5	5	6	3	stim_v01/AvoNeu.png	96	1.1	10	9	stim_v05/2.png	GoAvo	2	stim_v01/AvoNeg.png	2	9	10	0	47	47	32	3	1	0.316606199935	2017_Mai_26_1555	60.0040391014	cfc_SPP1665_Learning	1	5
12	1	5	6	3	stim_v01/AvoNeu.png	96	1.1	10	9	stim_v05/2.png	GoAvo	2	stim_v01/AvoNeg.png	1	9	10	0	48	48	28	3	1	0.46662215301	2017_Mai_26_1555	60.0040391014	cfc_SPP1665_Learning	1	5
12	0.5	5	6	3	stim_v01/WinPos.png	96	2.1	10	8	stim_v05/3.png	GoWin	1	stim_v01/WinNeu.png	2	9	10	0	49	49	7	3	1	0.349958238261	2017_Mai_26_1555	60.0040391014	cfc_SPP1665_Learning	1	5
16	1	5	8	None	stim_v01/WinPos.png	160	2.1	11	9	stim_v05/1.png	NoGoWin	3	stim_v01/WinNeu.png	2	7	14	0	50	50	44	3	0	0.333273465283	2017_Mai_26_1555	60.0040391014	cfc_SPP1665_Learning	1	5
16	1	5	8	None	stim_v01/WinPos.png	160	2.1	11	9	stim_v05/1.png	NoGoWin	3	stim_v01/WinNeu.png	2	7	14	0	51	51	47	None	1		2017_Mai_26_1555	60.0040391014	cfc_SPP1665_Learning	1	5
16	0.5	5	8	None	stim_v01/WinPos.png	160	2.1	11	9	stim_v05/1.png	NoGoWin	3	stim_v01/WinNeu.png	2	7	14	0	52	52	50	None	1		2017_Mai_26_1555	60.0040391014	cfc_SPP1665_Learning	1	5
16	1	5	8	None	stim_v01/WinPos.png	160	1.1	11	10	stim_v05/1.png	NoGoWin	3	stim_v01/WinNeu.png	2	7	14	0	53	53	43	None	1		2017_Mai_26_1555	60.0040391014	cfc_SPP1665_Learning	1	5
16	1	5	8	None	stim_v01/AvoNeu.png	160	2.1	11	9	stim_v05/4.png	NoGoAvo	4	stim_v01/AvoNeg.png	1	7	14	0	54	54	71	3	0	0.599965709191	2017_Mai_26_1555	60.0040391014	cfc_SPP1665_Learning	1	5
16	0.5	5	8	None	stim_v01/WinPos.png	96	2.1	10	8	stim_v05/1.png	NoGoWin	3	stim_v01/WinNeu.png	2	7	14	0	55	55	48	None	1		2017_Mai_26_1555	60.0040391014	cfc_SPP1665_Learning	1	5
12	0.5	5	6	3	stim_v01/AvoNeu.png	160	1.1	11	10	stim_v05/2.png	GoAvo	2	stim_v01/AvoNeg.png	1	9	10	0	56	56	24	3	1	0.549992589442	2017_Mai_26_1555	60.0040391014	cfc_SPP1665_Learning	1	5
12	1	5	6	3	stim_v01/WinPos.png	96	1.1	10	9	stim_v05/3.png	GoWin	1	stim_v01/WinNeu.png	1	9	10	0	57	57	9	3	1	0.516601008017	2017_Mai_26_1555	60.0040391014	cfc_SPP1665_Learning	1	5
13	0.5	5	6	3	stim_v01/WinNeu.png	96	2.1	10	8	stim_v05/3.png	GoWin	1	stim_v01/WinPos.png	2	9	11	0	58	58	13	3	1	0.299889732106	2017_Mai_26_1555	60.0040391014	cfc_SPP1665_Learning	1	5
17	1	5	8	None	stim_v01/WinNeu.png	96	1.1	10	9	stim_v05/1.png	NoGoWin	3	stim_v01/WinPos.png	2	7	15	0	59	59	58	None	1		2017_Mai_26_1555	60.0040391014	cfc_SPP1665_Learning	1	5
16	1	5	8	None	stim_v01/AvoNeu.png	160	1.1	11	10	stim_v05/4.png	NoGoAvo	4	stim_v01/AvoNeg.png	1	7	14	0	60	60	66	3	0	0.833259730848	2017_Mai_26_1555	60.0040391014	cfc_SPP1665_Learning	1	5
13	1	5	6	3	stim_v01/AvoNeg.png	160	2.1	11	9	stim_v05/2.png	GoAvo	2	stim_v01/AvoNeu.png	2	9	11	0	61	61	36	3	1	0.433267096127	2017_Mai_26_1555	60.0040391014	cfc_SPP1665_Learning	1	5
16	1	5	8	None	stim_v01/AvoNeu.png	160	1.1	11	10	stim_v05/4.png	NoGoAvo	4	stim_v01/AvoNeg.png	2	7	14	0	62	62	65	3	0	0.349944352898	2017_Mai_26_1555	60.0040391014	cfc_SPP1665_Learning	1	5
16	0.5	5	8	None	stim_v01/AvoNeu.png	96	2.1	10	8	stim_v05/4.png	NoGoAvo	4	stim_v01/AvoNeg.png	1	7	14	0	63	63	72	3	0	0.349949484445	2017_Mai_26_1555	60.0040391014	cfc_SPP1665_Learning	1	5
17	1	5	8	None	stim_v01/WinNeu.png	160	1.1	11	10	stim_v05/1.png	NoGoWin	3	stim_v01/WinPos.png	2	7	15	0	64	64	54	None	1		2017_Mai_26_1555	60.0040391014	cfc_SPP1665_Learning	1	5
12	1	5	6	3	stim_v01/WinPos.png	96	2.1	10	8	stim_v05/3.png	GoWin	1	stim_v01/WinNeu.png	1	9	10	0	65	65	12	3	1	0.499944911331	2017_Mai_26_1555	60.0040391014	cfc_SPP1665_Learning	1	5
17	1	5	8	None	stim_v01/WinNeu.png	160	1.1	11	10	stim_v05/1.png	NoGoWin	3	stim_v01/WinPos.png	2	7	15	0	66	66	53	None	1		2017_Mai_26_1555	60.0040391014	cfc_SPP1665_Learning	1	5
16	1	5	8	None	stim_v01/WinPos.png	96	1.1	10	9	stim_v05/1.png	NoGoWin	3	stim_v01/WinNeu.png	2	7	14	0	67	67	51	None	1		2017_Mai_26_1555	60.0040391014	cfc_SPP1665_Learning	1	5
17	1	5	8	None	stim_v01/WinNeu.png	160	1.1	11	10	stim_v05/1.png	NoGoWin	3	stim_v01/WinPos.png	1	7	15	0	68	68	59	None	1		2017_Mai_26_1555	60.0040391014	cfc_SPP1665_Learning	1	5
12	0.5	5	6	3	stim_v01/AvoNeu.png	160	2.1	11	9	stim_v05/2.png	GoAvo	2	stim_v01/AvoNeg.png	1	9	10	0	69	69	23	3	1	0.283267443261	2017_Mai_26_1555	60.0040391014	cfc_SPP1665_Learning	1	5
16	0.5	5	8	None	stim_v01/AvoNeu.png	96	2.1	10	8	stim_v05/4.png	NoGoAvo	4	stim_v01/AvoNeg.png	2	7	14	0	70	70	67	3	0	0.516579878117	2017_Mai_26_1555	60.0040391014	cfc_SPP1665_Learning	1	5
13	1	5	6	3	stim_v01/AvoNeg.png	160	2.1	11	9	stim_v05/2.png	GoAvo	2	stim_v01/AvoNeu.png	1	9	11	0	71	71	37	None	0		2017_Mai_26_1555	60.0040391014	cfc_SPP1665_Learning	1	5
16	1	5	8	None	stim_v01/AvoNeu.png	96	1.1	10	9	stim_v05/4.png	NoGoAvo	4	stim_v01/AvoNeg.png	1	7	14	0	72	72	69	None	1		2017_Mai_26_1555	60.0040391014	cfc_SPP1665_Learning	1	5
16	0.5	5	8	None	stim_v01/WinPos.png	96	2.1	10	8	stim_v05/1.png	NoGoWin	3	stim_v01/WinNeu.png	1	7	14	0	73	73	49	None	1		2017_Mai_26_1555	60.0040391014	cfc_SPP1665_Learning	1	5
12	1	5	6	3	stim_v01/WinPos.png	160	2.1	11	9	stim_v05/3.png	GoWin	1	stim_v01/WinNeu.png	1	9	10	0	74	74	6	3	1	0.349942541764	2017_Mai_26_1555	60.0040391014	cfc_SPP1665_Learning	1	5
16	0.5	5	8	None	stim_v01/AvoNeu.png	160	1.1	11	10	stim_v05/4.png	NoGoAvo	4	stim_v01/AvoNeg.png	1	7	14	0	75	75	61	None	1		2017_Mai_26_1555	60.0040391014	cfc_SPP1665_Learning	1	5
16	1	5	8	None	stim_v01/WinPos.png	160	1.1	11	10	stim_v05/1.png	NoGoWin	3	stim_v01/WinNeu.png	2	7	14	0	76	76	52	None	1		2017_Mai_26_1555	60.0040391014	cfc_SPP1665_Learning	1	5
16	0.5	5	8	None	stim_v01/WinPos.png	160	1.1	11	10	stim_v05/1.png	NoGoWin	3	stim_v01/WinNeu.png	2	7	14	0	77	77	41	None	1		2017_Mai_26_1555	60.0040391014	cfc_SPP1665_Learning	1	5
16	0.5	5	8	None	stim_v01/WinPos.png	96	1.1	10	9	stim_v05/1.png	NoGoWin	3	stim_v01/WinNeu.png	1	7	14	0	78	78	40	None	1		2017_Mai_26_1555	60.0040391014	cfc_SPP1665_Learning	1	5
12	0.5	5	6	3	stim_v01/WinPos.png	96	2.1	10	8	stim_v05/3.png	GoWin	1	stim_v01/WinNeu.png	2	9	10	0	79	79	1	3	1	0.36664512423	2017_Mai_26_1555	60.0040391014	cfc_SPP1665_Learning	1	5
