# Supplementary material for: θ-γ Cross-Frequency Transcranial Alternating Current Stimulation over the Trough Impairs Cognitive Control
Source: eNeuro. 2020 Sep 4;7(5):ENEURO.0126-20.2020. doi: 10.1523/ENEURO.0126-20.2020 (PMC7540931; doi:10.1523/ENEURO.0126-20.2020)
Supplement: Extended Data 1 — contains all materials, pseudonymized raw data and analysis scripts used in this study that are freely available at our repository. Download Extended Data 1, ZIP file. [file enu-eN-NWR-0126-20-s02.zip › 2020_cfc_tacs-master/data/raw/1_learning/s_trng/P_6_S_1_cfc_SPP1665_Learning_2017_Mrz_22_1341.csv]

icFbackMarker	blineStop	circleMarker	cRespMarker	cResponse	cFback	trigStimulator	preCueStop	portStop	preCueStart	cue	cType	cueMarker	icFback	prepRespStop	icRespMarker	cFbackMarker	trials.thisRepN	trials.thisTrialN	trials.thisN	trials.thisIndex	buttonBox_Response.keys	buttonBox_Response.corr	buttonBox_Response.rt	date	frameRate	expName	session	participant
																								2017_Mrz_22_1341	60.0069734502	cfc_SPP1665_Learning	1	6
16	0.5	5	8	None	stim_v01/WinPos.png	96	2.1	10	8	stim_v05/1.png	NoGoWin	3	stim_v01/WinNeu.png	1	7	14	0	0	0	42	3	0	0.416587759124	2017_Mrz_22_1341	60.0069734502	cfc_SPP1665_Learning	1	6
12	1	5	6	3	stim_v01/WinPos.png	160	1.1	11	10	stim_v05/2.png	GoWin	1	stim_v01/WinNeu.png	2	9	10	0	1	1	11	3	1	0.783228778952	2017_Mrz_22_1341	60.0069734502	cfc_SPP1665_Learning	1	6
12	1	5	6	3	stim_v01/AvoNeu.png	160	1.1	11	10	stim_v05/3.png	GoAvo	2	stim_v01/AvoNeg.png	2	9	10	0	2	2	21	3	1	0.649908887822	2017_Mrz_22_1341	60.0069734502	cfc_SPP1665_Learning	1	6
16	1	5	8	None	stim_v01/AvoNeu.png	96	1.1	10	9	stim_v05/4.png	NoGoAvo	4	stim_v01/AvoNeg.png	2	7	14	0	3	3	62	None	1		2017_Mrz_22_1341	60.0069734502	cfc_SPP1665_Learning	1	6
12	1	5	6	3	stim_v01/AvoNeu.png	96	1.1	10	9	stim_v05/3.png	GoAvo	2	stim_v01/AvoNeg.png	2	9	10	0	4	4	32	3	1	0.499917143306	2017_Mrz_22_1341	60.0069734502	cfc_SPP1665_Learning	1	6
12	0.5	5	6	3	stim_v01/AvoNeu.png	96	2.1	10	8	stim_v05/3.png	GoAvo	2	stim_v01/AvoNeg.png	1	9	10	0	5	5	23	3	1	0.583244112722	2017_Mrz_22_1341	60.0069734502	cfc_SPP1665_Learning	1	6
16	1	5	8	None	stim_v01/WinPos.png	96	2.1	10	8	stim_v05/1.png	NoGoWin	3	stim_v01/WinNeu.png	2	7	14	0	6	6	44	None	1		2017_Mrz_22_1341	60.0069734502	cfc_SPP1665_Learning	1	6
16	0.5	5	8	None	stim_v01/AvoNeu.png	96	1.1	10	9	stim_v05/4.png	NoGoAvo	4	stim_v01/AvoNeg.png	2	7	14	0	7	7	69	3	0	0.583293011755	2017_Mrz_22_1341	60.0069734502	cfc_SPP1665_Learning	1	6
12	1	5	6	3	stim_v01/WinPos.png	160	2.1	11	9	stim_v05/2.png	GoWin	1	stim_v01/WinNeu.png	1	9	10	0	8	8	4	3	1	0.416589570199	2017_Mrz_22_1341	60.0069734502	cfc_SPP1665_Learning	1	6
12	1	5	6	3	stim_v01/AvoNeu.png	96	2.1	10	8	stim_v05/3.png	GoAvo	2	stim_v01/AvoNeg.png	1	9	10	0	9	9	27	3	1	0.499914426694	2017_Mrz_22_1341	60.0069734502	cfc_SPP1665_Learning	1	6
13	0.5	5	6	3	stim_v01/AvoNeg.png	96	1.1	10	9	stim_v05/3.png	GoAvo	2	stim_v01/AvoNeu.png	2	9	11	0	10	10	34	3	1	0.233265287211	2017_Mrz_22_1341	60.0069734502	cfc_SPP1665_Learning	1	6
16	0.5	5	8	None	stim_v01/WinPos.png	160	2.1	11	9	stim_v05/1.png	NoGoWin	3	stim_v01/WinNeu.png	1	7	14	0	11	11	47	None	1		2017_Mrz_22_1341	60.0069734502	cfc_SPP1665_Learning	1	6
16	0.5	5	8	None	stim_v01/WinPos.png	96	1.1	10	9	stim_v05/1.png	NoGoWin	3	stim_v01/WinNeu.png	2	7	14	0	12	12	51	None	1		2017_Mrz_22_1341	60.0069734502	cfc_SPP1665_Learning	1	6
16	1	5	8	None	stim_v01/AvoNeu.png	96	2.1	10	8	stim_v05/4.png	NoGoAvo	4	stim_v01/AvoNeg.png	2	7	14	0	13	13	61	None	1		2017_Mrz_22_1341	60.0069734502	cfc_SPP1665_Learning	1	6
17	1	5	8	None	stim_v01/AvoNeg.png	96	2.1	10	8	stim_v05/4.png	NoGoAvo	4	stim_v01/AvoNeu.png	2	7	15	0	14	14	73	None	1		2017_Mrz_22_1341	60.0069734502	cfc_SPP1665_Learning	1	6
12	0.5	5	6	3	stim_v01/WinPos.png	160	2.1	11	9	stim_v05/2.png	GoWin	1	stim_v01/WinNeu.png	2	9	10	0	15	15	6	3	1	0.283270886452	2017_Mrz_22_1341	60.0069734502	cfc_SPP1665_Learning	1	6
12	1	5	6	3	stim_v01/AvoNeu.png	160	1.1	11	10	stim_v05/3.png	GoAvo	2	stim_v01/AvoNeg.png	2	9	10	0	16	16	24	3	1	0.483254647144	2017_Mrz_22_1341	60.0069734502	cfc_SPP1665_Learning	1	6
13	0.5	5	6	3	stim_v01/AvoNeg.png	160	2.1	11	9	stim_v05/3.png	GoAvo	2	stim_v01/AvoNeu.png	1	9	11	0	17	17	38	3	1	0.399920131581	2017_Mrz_22_1341	60.0069734502	cfc_SPP1665_Learning	1	6
17	1	5	8	None	stim_v01/AvoNeg.png	96	2.1	10	8	stim_v05/4.png	NoGoAvo	4	stim_v01/AvoNeu.png	2	7	15	0	18	18	77	None	1		2017_Mrz_22_1341	60.0069734502	cfc_SPP1665_Learning	1	6
16	1	5	8	None	stim_v01/WinPos.png	160	2.1	11	9	stim_v05/1.png	NoGoWin	3	stim_v01/WinNeu.png	2	7	14	0	19	19	40	3	0	0.316586219709	2017_Mrz_22_1341	60.0069734502	cfc_SPP1665_Learning	1	6
16	1	5	8	None	stim_v01/WinPos.png	160	1.1	11	10	stim_v05/1.png	NoGoWin	3	stim_v01/WinNeu.png	1	7	14	0	20	20	45	3	0	0.749905295856	2017_Mrz_22_1341	60.0069734502	cfc_SPP1665_Learning	1	6
16	0.5	5	8	None	stim_v01/AvoNeu.png	96	1.1	10	9	stim_v05/4.png	NoGoAvo	4	stim_v01/AvoNeg.png	1	7	14	0	21	21	63	None	1		2017_Mrz_22_1341	60.0069734502	cfc_SPP1665_Learning	1	6
17	1	5	8	None	stim_v01/WinNeu.png	160	2.1	11	9	stim_v05/1.png	NoGoWin	3	stim_v01/WinPos.png	1	7	15	0	22	22	59	None	1		2017_Mrz_22_1341	60.0069734502	cfc_SPP1665_Learning	1	6
17	0.5	5	8	None	stim_v01/AvoNeg.png	96	2.1	10	8	stim_v05/4.png	NoGoAvo	4	stim_v01/AvoNeu.png	2	7	15	0	23	23	75	None	1		2017_Mrz_22_1341	60.0069734502	cfc_SPP1665_Learning	1	6
16	1	5	8	None	stim_v01/AvoNeu.png	96	2.1	10	8	stim_v05/4.png	NoGoAvo	4	stim_v01/AvoNeg.png	2	7	14	0	24	24	64	None	1		2017_Mrz_22_1341	60.0069734502	cfc_SPP1665_Learning	1	6
13	1	5	6	3	stim_v01/AvoNeg.png	96	2.1	10	8	stim_v05/3.png	GoAvo	2	stim_v01/AvoNeu.png	1	9	11	0	25	25	35	3	1	0.883212811305	2017_Mrz_22_1341	60.0069734502	cfc_SPP1665_Learning	1	6
12	0.5	5	6	3	stim_v01/WinPos.png	96	2.1	10	8	stim_v05/2.png	GoWin	1	stim_v01/WinNeu.png	2	9	10	0	26	26	5	3	1	0.266591788766	2017_Mrz_22_1341	60.0069734502	cfc_SPP1665_Learning	1	6
16	0.5	5	8	None	stim_v01/AvoNeu.png	160	2.1	11	9	stim_v05/4.png	NoGoAvo	4	stim_v01/AvoNeg.png	2	7	14	0	27	27	67	None	1		2017_Mrz_22_1341	60.0069734502	cfc_SPP1665_Learning	1	6
13	0.5	5	6	3	stim_v01/WinNeu.png	160	1.1	11	10	stim_v05/2.png	GoWin	1	stim_v01/WinPos.png	2	9	11	0	28	28	15	3	1	0.266602353372	2017_Mrz_22_1341	60.0069734502	cfc_SPP1665_Learning	1	6
12	1	5	6	3	stim_v01/AvoNeu.png	160	2.1	11	9	stim_v05/3.png	GoAvo	2	stim_v01/AvoNeg.png	2	9	10	0	29	29	28	3	1	0.249925368607	2017_Mrz_22_1341	60.0069734502	cfc_SPP1665_Learning	1	6
12	0.5	5	6	3	stim_v01/WinPos.png	96	1.1	10	9	stim_v05/2.png	GoWin	1	stim_v01/WinNeu.png	2	9	10	0	30	30	9	3	1	0.216606715045	2017_Mrz_22_1341	60.0069734502	cfc_SPP1665_Learning	1	6
17	1	5	8	None	stim_v01/WinNeu.png	160	1.1	11	10	stim_v05/1.png	NoGoWin	3	stim_v01/WinPos.png	1	7	15	0	31	31	57	None	1		2017_Mrz_22_1341	60.0069734502	cfc_SPP1665_Learning	1	6
13	0.5	5	6	3	stim_v01/AvoNeg.png	96	1.1	10	9	stim_v05/3.png	GoAvo	2	stim_v01/AvoNeu.png	1	9	11	0	32	32	39	3	1	0.416602549571	2017_Mrz_22_1341	60.0069734502	cfc_SPP1665_Learning	1	6
16	1	5	8	None	stim_v01/WinPos.png	160	1.1	11	10	stim_v05/1.png	NoGoWin	3	stim_v01/WinNeu.png	1	7	14	0	33	33	48	3	0	0.266619558587	2017_Mrz_22_1341	60.0069734502	cfc_SPP1665_Learning	1	6
16	0.5	5	8	None	stim_v01/WinPos.png	96	1.1	10	9	stim_v05/1.png	NoGoWin	3	stim_v01/WinNeu.png	2	7	14	0	34	34	49	None	1		2017_Mrz_22_1341	60.0069734502	cfc_SPP1665_Learning	1	6
16	0.5	5	8	None	stim_v01/WinPos.png	160	1.1	11	10	stim_v05/1.png	NoGoWin	3	stim_v01/WinNeu.png	1	7	14	0	35	35	46	None	1		2017_Mrz_22_1341	60.0069734502	cfc_SPP1665_Learning	1	6
13	0.5	5	6	3	stim_v01/WinNeu.png	160	2.1	11	9	stim_v05/2.png	GoWin	1	stim_v01/WinPos.png	1	9	11	0	36	36	17	3	1	0.316588030785	2017_Mrz_22_1341	60.0069734502	cfc_SPP1665_Learning	1	6
16	1	5	8	None	stim_v01/WinPos.png	96	1.1	10	9	stim_v05/1.png	NoGoWin	3	stim_v01/WinNeu.png	1	7	14	0	37	37	50	None	1		2017_Mrz_22_1341	60.0069734502	cfc_SPP1665_Learning	1	6
16	0.5	5	8	None	stim_v01/WinPos.png	96	2.1	10	8	stim_v05/1.png	NoGoWin	3	stim_v01/WinNeu.png	1	7	14	0	38	38	43	None	1		2017_Mrz_22_1341	60.0069734502	cfc_SPP1665_Learning	1	6
16	1	5	8	None	stim_v01/AvoNeu.png	160	1.1	11	10	stim_v05/4.png	NoGoAvo	4	stim_v01/AvoNeg.png	1	7	14	0	39	39	66	None	1		2017_Mrz_22_1341	60.0069734502	cfc_SPP1665_Learning	1	6
13	1	5	6	3	stim_v01/AvoNeg.png	96	2.1	10	8	stim_v05/3.png	GoAvo	2	stim_v01/AvoNeu.png	1	9	11	0	40	40	37	3	1	0.316576862487	2017_Mrz_22_1341	60.0069734502	cfc_SPP1665_Learning	1	6
13	1	5	6	3	stim_v01/AvoNeg.png	96	2.1	10	8	stim_v05/3.png	GoAvo	2	stim_v01/AvoNeu.png	1	9	11	0	41	41	36	None	0		2017_Mrz_22_1341	60.0069734502	cfc_SPP1665_Learning	1	6
17	1	5	8	None	stim_v01/WinNeu.png	160	1.1	11	10	stim_v05/1.png	NoGoWin	3	stim_v01/WinPos.png	2	7	15	0	42	42	54	None	1		2017_Mrz_22_1341	60.0069734502	cfc_SPP1665_Learning	1	6
16	1	5	8	None	stim_v01/AvoNeu.png	160	1.1	11	10	stim_v05/4.png	NoGoAvo	4	stim_v01/AvoNeg.png	2	7	14	0	43	43	72	None	1		2017_Mrz_22_1341	60.0069734502	cfc_SPP1665_Learning	1	6
16	0.5	5	8	None	stim_v01/AvoNeu.png	96	1.1	10	9	stim_v05/4.png	NoGoAvo	4	stim_v01/AvoNeg.png	2	7	14	0	44	44	68	None	1		2017_Mrz_22_1341	60.0069734502	cfc_SPP1665_Learning	1	6
17	1	5	8	None	stim_v01/AvoNeg.png	160	2.1	11	9	stim_v05/4.png	NoGoAvo	4	stim_v01/AvoNeu.png	2	7	15	0	45	45	79	None	1		2017_Mrz_22_1341	60.0069734502	cfc_SPP1665_Learning	1	6
13	0.5	5	6	3	stim_v01/WinNeu.png	160	1.1	11	10	stim_v05/2.png	GoWin	1	stim_v01/WinPos.png	1	9	11	0	46	46	18	3	1	0.299970811503	2017_Mrz_22_1341	60.0069734502	cfc_SPP1665_Learning	1	6
12	0.5	5	6	3	stim_v01/WinPos.png	160	2.1	11	9	stim_v05/2.png	GoWin	1	stim_v01/WinNeu.png	1	9	10	0	47	47	0	3	1	0.616563068131	2017_Mrz_22_1341	60.0069734502	cfc_SPP1665_Learning	1	6
12	1	5	6	3	stim_v01/AvoNeu.png	96	1.1	10	9	stim_v05/3.png	GoAvo	2	stim_v01/AvoNeg.png	1	9	10	0	48	48	22	3	1	0.283259718155	2017_Mrz_22_1341	60.0069734502	cfc_SPP1665_Learning	1	6
17	0.5	5	8	None	stim_v01/AvoNeg.png	96	1.1	10	9	stim_v05/4.png	NoGoAvo	4	stim_v01/AvoNeu.png	1	7	15	0	49	49	74	None	1		2017_Mrz_22_1341	60.0069734502	cfc_SPP1665_Learning	1	6
12	0.5	5	6	3	stim_v01/AvoNeu.png	160	2.1	11	9	stim_v05/3.png	GoAvo	2	stim_v01/AvoNeg.png	2	9	10	0	50	50	30	3	1	0.266604768139	2017_Mrz_22_1341	60.0069734502	cfc_SPP1665_Learning	1	6
13	0.5	5	6	3	stim_v01/WinNeu.png	160	2.1	11	9	stim_v05/2.png	GoWin	1	stim_v01/WinPos.png	2	9	11	0	51	51	13	3	1	0.333278598614	2017_Mrz_22_1341	60.0069734502	cfc_SPP1665_Learning	1	6
13	0.5	5	6	3	stim_v01/WinNeu.png	160	1.1	11	10	stim_v05/2.png	GoWin	1	stim_v01/WinPos.png	1	9	11	0	52	52	14	3	1	0.599906608886	2017_Mrz_22_1341	60.0069734502	cfc_SPP1665_Learning	1	6
13	0.5	5	6	3	stim_v01/WinNeu.png	96	2.1	10	8	stim_v05/2.png	GoWin	1	stim_v01/WinPos.png	1	9	11	0	53	53	19	3	1	0.549922440701	2017_Mrz_22_1341	60.0069734502	cfc_SPP1665_Learning	1	6
12	1	5	6	3	stim_v01/WinPos.png	96	2.1	10	8	stim_v05/2.png	GoWin	1	stim_v01/WinNeu.png	1	9	10	0	54	54	1	None	0		2017_Mrz_22_1341	60.0069734502	cfc_SPP1665_Learning	1	6
17	1	5	8	None	stim_v01/WinNeu.png	96	2.1	10	8	stim_v05/1.png	NoGoWin	3	stim_v01/WinPos.png	2	7	15	0	55	55	56	None	1		2017_Mrz_22_1341	60.0069734502	cfc_SPP1665_Learning	1	6
17	1	5	8	None	stim_v01/AvoNeg.png	96	1.1	10	9	stim_v05/4.png	NoGoAvo	4	stim_v01/AvoNeu.png	1	7	15	0	56	56	78	None	1		2017_Mrz_22_1341	60.0069734502	cfc_SPP1665_Learning	1	6
17	0.5	5	8	None	stim_v01/WinNeu.png	96	2.1	10	8	stim_v05/1.png	NoGoWin	3	stim_v01/WinPos.png	1	7	15	0	57	57	55	None	1		2017_Mrz_22_1341	60.0069734502	cfc_SPP1665_Learning	1	6
17	0.5	5	8	None	stim_v01/AvoNeg.png	160	2.1	11	9	stim_v05/4.png	NoGoAvo	4	stim_v01/AvoNeu.png	2	7	15	0	58	58	76	None	1		2017_Mrz_22_1341	60.0069734502	cfc_SPP1665_Learning	1	6
12	1	5	6	3	stim_v01/WinPos.png	160	2.1	11	9	stim_v05/2.png	GoWin	1	stim_v01/WinNeu.png	1	9	10	0	59	59	8	3	1	0.28332008733	2017_Mrz_22_1341	60.0069734502	cfc_SPP1665_Learning	1	6
12	0.5	5	6	3	stim_v01/AvoNeu.png	160	2.1	11	9	stim_v05/3.png	GoAvo	2	stim_v01/AvoNeg.png	2	9	10	0	60	60	25	3	1	0.299929760464	2017_Mrz_22_1341	60.0069734502	cfc_SPP1665_Learning	1	6
12	1	5	6	3	stim_v01/AvoNeu.png	160	1.1	11	10	stim_v05/3.png	GoAvo	2	stim_v01/AvoNeg.png	1	9	10	0	61	61	31	3	1	0.283257605233	2017_Mrz_22_1341	60.0069734502	cfc_SPP1665_Learning	1	6
16	0.5	5	8	None	stim_v01/AvoNeu.png	160	2.1	11	9	stim_v05/4.png	NoGoAvo	4	stim_v01/AvoNeg.png	1	7	14	0	62	62	71	None	1		2017_Mrz_22_1341	60.0069734502	cfc_SPP1665_Learning	1	6
16	0.5	5	8	None	stim_v01/WinPos.png	96	2.1	10	8	stim_v05/1.png	NoGoWin	3	stim_v01/WinNeu.png	1	7	14	0	63	63	52	None	1		2017_Mrz_22_1341	60.0069734502	cfc_SPP1665_Learning	1	6
12	0.5	5	6	3	stim_v01/AvoNeu.png	160	1.1	11	10	stim_v05/3.png	GoAvo	2	stim_v01/AvoNeg.png	2	9	10	0	64	64	29	3	1	0.233267400132	2017_Mrz_22_1341	60.0069734502	cfc_SPP1665_Learning	1	6
12	1	5	6	3	stim_v01/WinPos.png	96	1.1	10	9	stim_v05/2.png	GoWin	1	stim_v01/WinNeu.png	1	9	10	0	65	65	3	None	0		2017_Mrz_22_1341	60.0069734502	cfc_SPP1665_Learning	1	6
12	1	5	6	3	stim_v01/WinPos.png	96	1.1	10	9	stim_v05/2.png	GoWin	1	stim_v01/WinNeu.png	1	9	10	0	66	66	7	3	1	0.249933216599	2017_Mrz_22_1341	60.0069734502	cfc_SPP1665_Learning	1	6
16	1	5	8	None	stim_v01/AvoNeu.png	96	1.1	10	9	stim_v05/4.png	NoGoAvo	4	stim_v01/AvoNeg.png	2	7	14	0	67	67	70	None	1		2017_Mrz_22_1341	60.0069734502	cfc_SPP1665_Learning	1	6
16	1	5	8	None	stim_v01/AvoNeu.png	160	1.1	11	10	stim_v05/4.png	NoGoAvo	4	stim_v01/AvoNeg.png	2	7	14	0	68	68	60	None	1		2017_Mrz_22_1341	60.0069734502	cfc_SPP1665_Learning	1	6
13	0.5	5	6	3	stim_v01/WinNeu.png	96	2.1	10	8	stim_v05/2.png	GoWin	1	stim_v01/WinPos.png	1	9	11	0	69	69	16	3	1	0.333260789707	2017_Mrz_22_1341	60.0069734502	cfc_SPP1665_Learning	1	6
17	0.5	5	8	None	stim_v01/WinNeu.png	160	2.1	11	9	stim_v05/1.png	NoGoWin	3	stim_v01/WinPos.png	1	7	15	0	70	70	58	None	1		2017_Mrz_22_1341	60.0069734502	cfc_SPP1665_Learning	1	6
12	0.5	5	6	3	stim_v01/AvoNeu.png	160	1.1	11	10	stim_v05/3.png	GoAvo	2	stim_v01/AvoNeg.png	2	9	10	0	71	71	20	None	0		2017_Mrz_22_1341	60.0069734502	cfc_SPP1665_Learning	1	6
12	1	5	6	3	stim_v01/WinPos.png	160	2.1	11	9	stim_v05/2.png	GoWin	1	stim_v01/WinNeu.png	2	9	10	0	72	72	12	3	1	0.349955583379	2017_Mrz_22_1341	60.0069734502	cfc_SPP1665_Learning	1	6
12	1	5	6	3	stim_v01/AvoNeu.png	160	1.1	11	10	stim_v05/3.png	GoAvo	2	stim_v01/AvoNeg.png	2	9	10	0	73	73	26	3	1	0.299917686629	2017_Mrz_22_1341	60.0069734502	cfc_SPP1665_Learning	1	6
12	1	5	6	3	stim_v01/WinPos.png	96	1.1	10	9	stim_v05/2.png	GoWin	1	stim_v01/WinNeu.png	1	9	10	0	74	74	10	3	1	0.666580439361	2017_Mrz_22_1341	60.0069734502	cfc_SPP1665_Learning	1	6
17	0.5	5	8	None	stim_v01/WinNeu.png	160	1.1	11	10	stim_v05/1.png	NoGoWin	3	stim_v01/WinPos.png	1	7	15	0	75	75	53	None	1		2017_Mrz_22_1341	60.0069734502	cfc_SPP1665_Learning	1	6
16	0.5	5	8	None	stim_v01/WinPos.png	160	2.1	11	9	stim_v05/1.png	NoGoWin	3	stim_v01/WinNeu.png	2	7	14	0	76	76	41	None	1		2017_Mrz_22_1341	60.0069734502	cfc_SPP1665_Learning	1	6
12	0.5	5	6	3	stim_v01/WinPos.png	96	1.1	10	9	stim_v05/2.png	GoWin	1	stim_v01/WinNeu.png	2	9	10	0	77	77	2	3	1	0.283241305556	2017_Mrz_22_1341	60.0069734502	cfc_SPP1665_Learning	1	6
13	1	5	6	3	stim_v01/AvoNeg.png	96	1.1	10	9	stim_v05/3.png	GoAvo	2	stim_v01/AvoNeu.png	1	9	11	0	78	78	33	None	0		2017_Mrz_22_1341	60.0069734502	cfc_SPP1665_Learning	1	6
16	0.5	5	8	None	stim_v01/AvoNeu.png	160	1.1	11	10	stim_v05/4.png	NoGoAvo	4	stim_v01/AvoNeg.png	2	7	14	0	79	79	65	None	1		2017_Mrz_22_1341	60.0069734502	cfc_SPP1665_Learning	1	6
