# Supplementary material for: θ-γ Cross-Frequency Transcranial Alternating Current Stimulation over the Trough Impairs Cognitive Control
Source: eNeuro. 2020 Sep 4;7(5):ENEURO.0126-20.2020. doi: 10.1523/ENEURO.0126-20.2020 (PMC7540931; doi:10.1523/ENEURO.0126-20.2020)
Supplement: Extended Data 1 — contains all materials, pseudonymized raw data and analysis scripts used in this study that are freely available at our repository. Download Extended Data 1, ZIP file. [file enu-eN-NWR-0126-20-s02.zip › 2020_cfc_tacs-master/data/raw/1_learning/s_trng/P_7_S_1_cfc_SPP1665_Learning_2017_Mrz_21_1413.csv]

icFbackMarker	blineStop	circleMarker	cRespMarker	cResponse	cFback	trigStimulator	preCueStop	portStop	preCueStart	cue	cType	cueMarker	icFback	prepRespStop	icRespMarker	cFbackMarker	trials.thisRepN	trials.thisTrialN	trials.thisN	trials.thisIndex	buttonBox_Response.keys	buttonBox_Response.corr	buttonBox_Response.rt	date	frameRate	expName	session	participant
																								2017_Mrz_21_1413	60.00432891	cfc_SPP1665_Learning	1	7
13	0.5	5	6	3	stim_v01/WinNeu.png	96	2.1	10	8	stim_v02/4.png	GoWin	1	stim_v01/WinPos.png	1	9	11	0	0	0	19	None	0		2017_Mrz_21_1413	60.00432891	cfc_SPP1665_Learning	1	7
17	1	5	8	None	stim_v01/WinNeu.png	160	1.1	11	10	stim_v02/1.png	NoGoWin	3	stim_v01/WinPos.png	2	7	15	0	1	1	59	None	1		2017_Mrz_21_1413	60.00432891	cfc_SPP1665_Learning	1	7
13	1	5	6	3	stim_v01/WinNeu.png	160	1.1	11	10	stim_v02/4.png	GoWin	1	stim_v01/WinPos.png	1	9	11	0	2	2	18	None	0		2017_Mrz_21_1413	60.00432891	cfc_SPP1665_Learning	1	7
16	1	5	8	None	stim_v01/WinPos.png	160	2.1	11	9	stim_v02/1.png	NoGoWin	3	stim_v01/WinNeu.png	1	7	14	0	3	3	45	3	0	0.516642613871	2017_Mrz_21_1413	60.00432891	cfc_SPP1665_Learning	1	7
16	1	5	8	None	stim_v01/AvoNeu.png	96	1.1	10	9	stim_v02/3.png	NoGoAvo	4	stim_v01/AvoNeg.png	1	7	14	0	4	4	65	None	1		2017_Mrz_21_1413	60.00432891	cfc_SPP1665_Learning	1	7
13	0.5	5	6	3	stim_v01/AvoNeg.png	96	1.1	10	9	stim_v02/2.png	GoAvo	2	stim_v01/AvoNeu.png	1	9	11	0	5	5	37	None	0		2017_Mrz_21_1413	60.00432891	cfc_SPP1665_Learning	1	7
13	1	5	6	3	stim_v01/WinNeu.png	96	1.1	10	9	stim_v02/4.png	GoWin	1	stim_v01/WinPos.png	2	9	11	0	6	6	14	None	0		2017_Mrz_21_1413	60.00432891	cfc_SPP1665_Learning	1	7
13	0.5	5	6	3	stim_v01/WinNeu.png	96	2.1	10	8	stim_v02/4.png	GoWin	1	stim_v01/WinPos.png	2	9	11	0	7	7	17	None	0		2017_Mrz_21_1413	60.00432891	cfc_SPP1665_Learning	1	7
13	0.5	5	6	3	stim_v01/AvoNeg.png	160	1.1	11	10	stim_v02/2.png	GoAvo	2	stim_v01/AvoNeu.png	1	9	11	0	8	8	38	None	0		2017_Mrz_21_1413	60.00432891	cfc_SPP1665_Learning	1	7
12	1	5	6	3	stim_v01/AvoNeu.png	96	1.1	10	9	stim_v02/2.png	GoAvo	2	stim_v01/AvoNeg.png	2	9	10	0	9	9	30	3	1	0.383368584944	2017_Mrz_21_1413	60.00432891	cfc_SPP1665_Learning	1	7
16	0.5	5	8	None	stim_v01/AvoNeu.png	160	1.1	11	10	stim_v02/3.png	NoGoAvo	4	stim_v01/AvoNeg.png	1	7	14	0	10	10	60	None	1		2017_Mrz_21_1413	60.00432891	cfc_SPP1665_Learning	1	7
12	0.5	5	6	3	stim_v01/WinPos.png	96	1.1	10	9	stim_v02/4.png	GoWin	1	stim_v01/WinNeu.png	1	9	10	0	11	11	2	None	0		2017_Mrz_21_1413	60.00432891	cfc_SPP1665_Learning	1	7
12	1	5	6	3	stim_v01/AvoNeu.png	96	1.1	10	9	stim_v02/2.png	GoAvo	2	stim_v01/AvoNeg.png	2	9	10	0	12	12	24	3	1	0.666598346861	2017_Mrz_21_1413	60.00432891	cfc_SPP1665_Learning	1	7
16	0.5	5	8	None	stim_v01/AvoNeu.png	96	1.1	10	9	stim_v02/3.png	NoGoAvo	4	stim_v01/AvoNeg.png	2	7	14	0	13	13	72	None	1		2017_Mrz_21_1413	60.00432891	cfc_SPP1665_Learning	1	7
16	1	5	8	None	stim_v01/WinPos.png	160	2.1	11	9	stim_v02/1.png	NoGoWin	3	stim_v01/WinNeu.png	1	7	14	0	14	14	43	3	0	0.399950676925	2017_Mrz_21_1413	60.00432891	cfc_SPP1665_Learning	1	7
16	0.5	5	8	None	stim_v01/WinPos.png	96	2.1	10	8	stim_v02/1.png	NoGoWin	3	stim_v01/WinNeu.png	1	7	14	0	15	15	44	3	0	0.349933335367	2017_Mrz_21_1413	60.00432891	cfc_SPP1665_Learning	1	7
16	0.5	5	8	None	stim_v01/WinPos.png	160	1.1	11	10	stim_v02/1.png	NoGoWin	3	stim_v01/WinNeu.png	1	7	14	0	16	16	47	3	0	0.399922604427	2017_Mrz_21_1413	60.00432891	cfc_SPP1665_Learning	1	7
16	1	5	8	None	stim_v01/AvoNeu.png	160	2.1	11	9	stim_v02/3.png	NoGoAvo	4	stim_v01/AvoNeg.png	1	7	14	0	17	17	64	None	1		2017_Mrz_21_1413	60.00432891	cfc_SPP1665_Learning	1	7
12	1	5	6	3	stim_v01/WinPos.png	160	1.1	11	10	stim_v02/4.png	GoWin	1	stim_v01/WinNeu.png	2	9	10	0	18	18	1	None	0		2017_Mrz_21_1413	60.00432891	cfc_SPP1665_Learning	1	7
16	1	5	8	None	stim_v01/WinPos.png	96	2.1	10	8	stim_v02/1.png	NoGoWin	3	stim_v01/WinNeu.png	1	7	14	0	19	19	48	3	0	0.749922951562	2017_Mrz_21_1413	60.00432891	cfc_SPP1665_Learning	1	7
17	0.5	5	8	None	stim_v01/AvoNeg.png	160	2.1	11	9	stim_v02/3.png	NoGoAvo	4	stim_v01/AvoNeu.png	1	7	15	0	20	20	73	None	1		2017_Mrz_21_1413	60.00432891	cfc_SPP1665_Learning	1	7
13	0.5	5	6	3	stim_v01/AvoNeg.png	160	2.1	11	9	stim_v02/2.png	GoAvo	2	stim_v01/AvoNeu.png	2	9	11	0	21	21	36	3	1	0.516595524519	2017_Mrz_21_1413	60.00432891	cfc_SPP1665_Learning	1	7
17	1	5	8	None	stim_v01/WinNeu.png	96	2.1	10	8	stim_v02/1.png	NoGoWin	3	stim_v01/WinPos.png	2	7	15	0	22	22	53	3	0	0.533205990851	2017_Mrz_21_1413	60.00432891	cfc_SPP1665_Learning	1	7
12	1	5	6	3	stim_v01/WinPos.png	160	1.1	11	10	stim_v02/4.png	GoWin	1	stim_v01/WinNeu.png	1	9	10	0	23	23	8	None	0		2017_Mrz_21_1413	60.00432891	cfc_SPP1665_Learning	1	7
12	0.5	5	6	3	stim_v01/WinPos.png	160	1.1	11	10	stim_v02/4.png	GoWin	1	stim_v01/WinNeu.png	2	9	10	0	24	24	11	None	0		2017_Mrz_21_1413	60.00432891	cfc_SPP1665_Learning	1	7
16	1	5	8	None	stim_v01/AvoNeu.png	96	1.1	10	9	stim_v02/3.png	NoGoAvo	4	stim_v01/AvoNeg.png	2	7	14	0	25	25	67	None	1		2017_Mrz_21_1413	60.00432891	cfc_SPP1665_Learning	1	7
12	1	5	6	3	stim_v01/WinPos.png	96	2.1	10	8	stim_v02/4.png	GoWin	1	stim_v01/WinNeu.png	1	9	10	0	26	26	4	None	0		2017_Mrz_21_1413	60.00432891	cfc_SPP1665_Learning	1	7
12	0.5	5	6	3	stim_v01/AvoNeu.png	96	2.1	10	8	stim_v02/2.png	GoAvo	2	stim_v01/AvoNeg.png	2	9	10	0	27	27	29	3	1	0.399940715715	2017_Mrz_21_1413	60.00432891	cfc_SPP1665_Learning	1	7
17	0.5	5	8	None	stim_v01/WinNeu.png	96	2.1	10	8	stim_v02/1.png	NoGoWin	3	stim_v01/WinPos.png	1	7	15	0	28	28	58	None	1		2017_Mrz_21_1413	60.00432891	cfc_SPP1665_Learning	1	7
16	1	5	8	None	stim_v01/AvoNeu.png	96	2.1	10	8	stim_v02/3.png	NoGoAvo	4	stim_v01/AvoNeg.png	2	7	14	0	29	29	61	None	1		2017_Mrz_21_1413	60.00432891	cfc_SPP1665_Learning	1	7
12	1	5	6	3	stim_v01/AvoNeu.png	160	2.1	11	9	stim_v02/2.png	GoAvo	2	stim_v01/AvoNeg.png	2	9	10	0	30	30	21	3	1	0.333305965163	2017_Mrz_21_1413	60.00432891	cfc_SPP1665_Learning	1	7
16	0.5	5	8	None	stim_v01/WinPos.png	160	2.1	11	9	stim_v02/1.png	NoGoWin	3	stim_v01/WinNeu.png	2	7	14	0	31	31	40	None	1		2017_Mrz_21_1413	60.00432891	cfc_SPP1665_Learning	1	7
17	0.5	5	8	None	stim_v01/WinNeu.png	96	1.1	10	9	stim_v02/1.png	NoGoWin	3	stim_v01/WinPos.png	1	7	15	0	32	32	57	None	1		2017_Mrz_21_1413	60.00432891	cfc_SPP1665_Learning	1	7
12	0.5	5	6	3	stim_v01/WinPos.png	96	2.1	10	8	stim_v02/4.png	GoWin	1	stim_v01/WinNeu.png	2	9	10	0	33	33	7	3	1	0.366661826927	2017_Mrz_21_1413	60.00432891	cfc_SPP1665_Learning	1	7
16	1	5	8	None	stim_v01/AvoNeu.png	160	1.1	11	10	stim_v02/3.png	NoGoAvo	4	stim_v01/AvoNeg.png	1	7	14	0	34	34	62	None	1		2017_Mrz_21_1413	60.00432891	cfc_SPP1665_Learning	1	7
12	1	5	6	3	stim_v01/AvoNeu.png	96	1.1	10	9	stim_v02/2.png	GoAvo	2	stim_v01/AvoNeg.png	2	9	10	0	35	35	31	3	1	0.466611085136	2017_Mrz_21_1413	60.00432891	cfc_SPP1665_Learning	1	7
13	1	5	6	3	stim_v01/AvoNeg.png	96	1.1	10	9	stim_v02/2.png	GoAvo	2	stim_v01/AvoNeu.png	2	9	11	0	36	36	33	3	1	0.366611417174	2017_Mrz_21_1413	60.00432891	cfc_SPP1665_Learning	1	7
16	1	5	8	None	stim_v01/WinPos.png	96	1.1	10	9	stim_v02/1.png	NoGoWin	3	stim_v01/WinNeu.png	1	7	14	0	37	37	41	None	1		2017_Mrz_21_1413	60.00432891	cfc_SPP1665_Learning	1	7
17	0.5	5	8	None	stim_v01/AvoNeg.png	160	2.1	11	9	stim_v02/3.png	NoGoAvo	4	stim_v01/AvoNeu.png	1	7	15	0	38	38	78	None	1		2017_Mrz_21_1413	60.00432891	cfc_SPP1665_Learning	1	7
13	0.5	5	6	3	stim_v01/WinNeu.png	160	2.1	11	9	stim_v02/4.png	GoWin	1	stim_v01/WinPos.png	2	9	11	0	39	39	16	3	1	0.266613258489	2017_Mrz_21_1413	60.00432891	cfc_SPP1665_Learning	1	7
13	0.5	5	6	3	stim_v01/WinNeu.png	96	1.1	10	9	stim_v02/4.png	GoWin	1	stim_v01/WinPos.png	1	9	11	0	40	40	13	None	0		2017_Mrz_21_1413	60.00432891	cfc_SPP1665_Learning	1	7
17	0.5	5	8	None	stim_v01/AvoNeg.png	96	1.1	10	9	stim_v02/3.png	NoGoAvo	4	stim_v01/AvoNeu.png	2	7	15	0	41	41	77	None	1		2017_Mrz_21_1413	60.00432891	cfc_SPP1665_Learning	1	7
16	0.5	5	8	None	stim_v01/WinPos.png	96	2.1	10	8	stim_v02/1.png	NoGoWin	3	stim_v01/WinNeu.png	2	7	14	0	42	42	52	3	0	0.366646130478	2017_Mrz_21_1413	60.00432891	cfc_SPP1665_Learning	1	7
16	0.5	5	8	None	stim_v01/WinPos.png	160	2.1	11	9	stim_v02/1.png	NoGoWin	3	stim_v01/WinNeu.png	1	7	14	0	43	43	42	3	0	0.249941817487	2017_Mrz_21_1413	60.00432891	cfc_SPP1665_Learning	1	7
12	1	5	6	3	stim_v01/WinPos.png	160	1.1	11	10	stim_v02/4.png	GoWin	1	stim_v01/WinNeu.png	1	9	10	0	44	44	10	3	1	0.699930965806	2017_Mrz_21_1413	60.00432891	cfc_SPP1665_Learning	1	7
17	0.5	5	8	None	stim_v01/WinNeu.png	160	1.1	11	10	stim_v02/1.png	NoGoWin	3	stim_v01/WinPos.png	1	7	15	0	45	45	55	None	1		2017_Mrz_21_1413	60.00432891	cfc_SPP1665_Learning	1	7
13	1	5	6	3	stim_v01/AvoNeg.png	96	1.1	10	9	stim_v02/2.png	GoAvo	2	stim_v01/AvoNeu.png	2	9	11	0	46	46	35	3	1	0.39996546781	2017_Mrz_21_1413	60.00432891	cfc_SPP1665_Learning	1	7
12	0.5	5	6	3	stim_v01/WinPos.png	160	1.1	11	10	stim_v02/4.png	GoWin	1	stim_v01/WinNeu.png	1	9	10	0	47	47	9	3	1	0.599917110669	2017_Mrz_21_1413	60.00432891	cfc_SPP1665_Learning	1	7
13	1	5	6	3	stim_v01/AvoNeg.png	160	2.1	11	9	stim_v02/2.png	GoAvo	2	stim_v01/AvoNeu.png	1	9	11	0	48	48	34	3	1	0.76657658313	2017_Mrz_21_1413	60.00432891	cfc_SPP1665_Learning	1	7
17	0.5	5	8	None	stim_v01/AvoNeg.png	160	1.1	11	10	stim_v02/3.png	NoGoAvo	4	stim_v01/AvoNeu.png	1	7	15	0	49	49	79	None	1		2017_Mrz_21_1413	60.00432891	cfc_SPP1665_Learning	1	7
12	0.5	5	6	3	stim_v01/WinPos.png	160	1.1	11	10	stim_v02/4.png	GoWin	1	stim_v01/WinNeu.png	2	9	10	0	50	50	3	3	1	0.86656810101	2017_Mrz_21_1413	60.00432891	cfc_SPP1665_Learning	1	7
12	1	5	6	3	stim_v01/AvoNeu.png	160	2.1	11	9	stim_v02/2.png	GoAvo	2	stim_v01/AvoNeg.png	2	9	10	0	51	51	27	3	1	0.483288865091	2017_Mrz_21_1413	60.00432891	cfc_SPP1665_Learning	1	7
16	0.5	5	8	None	stim_v01/AvoNeu.png	96	2.1	10	8	stim_v02/3.png	NoGoAvo	4	stim_v01/AvoNeg.png	1	7	14	0	52	52	66	None	1		2017_Mrz_21_1413	60.00432891	cfc_SPP1665_Learning	1	7
17	0.5	5	8	None	stim_v01/WinNeu.png	160	2.1	11	9	stim_v02/1.png	NoGoWin	3	stim_v01/WinPos.png	2	7	15	0	53	53	54	None	1		2017_Mrz_21_1413	60.00432891	cfc_SPP1665_Learning	1	7
13	0.5	5	6	3	stim_v01/AvoNeg.png	160	2.1	11	9	stim_v02/2.png	GoAvo	2	stim_v01/AvoNeu.png	2	9	11	0	54	54	39	3	1	0.599942466473	2017_Mrz_21_1413	60.00432891	cfc_SPP1665_Learning	1	7
16	1	5	8	None	stim_v01/AvoNeu.png	96	1.1	10	9	stim_v02/3.png	NoGoAvo	4	stim_v01/AvoNeg.png	1	7	14	0	55	55	68	None	1		2017_Mrz_21_1413	60.00432891	cfc_SPP1665_Learning	1	7
12	1	5	6	3	stim_v01/WinPos.png	160	2.1	11	9	stim_v02/4.png	GoWin	1	stim_v01/WinNeu.png	2	9	10	0	56	56	6	3	1	0.68329514367	2017_Mrz_21_1413	60.00432891	cfc_SPP1665_Learning	1	7
16	1	5	8	None	stim_v01/WinPos.png	160	1.1	11	10	stim_v02/1.png	NoGoWin	3	stim_v01/WinNeu.png	1	7	14	0	57	57	49	None	1		2017_Mrz_21_1413	60.00432891	cfc_SPP1665_Learning	1	7
16	0.5	5	8	None	stim_v01/AvoNeu.png	160	2.1	11	9	stim_v02/3.png	NoGoAvo	4	stim_v01/AvoNeg.png	2	7	14	0	58	58	71	None	1		2017_Mrz_21_1413	60.00432891	cfc_SPP1665_Learning	1	7
12	1	5	6	3	stim_v01/AvoNeu.png	96	2.1	10	8	stim_v02/2.png	GoAvo	2	stim_v01/AvoNeg.png	2	9	10	0	59	59	22	3	1	0.316644183515	2017_Mrz_21_1413	60.00432891	cfc_SPP1665_Learning	1	7
12	1	5	6	3	stim_v01/WinPos.png	96	2.1	10	8	stim_v02/4.png	GoWin	1	stim_v01/WinNeu.png	2	9	10	0	60	60	0	3	1	0.299901504777	2017_Mrz_21_1413	60.00432891	cfc_SPP1665_Learning	1	7
12	1	5	6	3	stim_v01/AvoNeu.png	96	1.1	10	9	stim_v02/2.png	GoAvo	2	stim_v01/AvoNeg.png	2	9	10	0	61	61	23	3	1	0.549933274995	2017_Mrz_21_1413	60.00432891	cfc_SPP1665_Learning	1	7
16	0.5	5	8	None	stim_v01/WinPos.png	160	2.1	11	9	stim_v02/1.png	NoGoWin	3	stim_v01/WinNeu.png	2	7	14	0	62	62	46	None	1		2017_Mrz_21_1413	60.00432891	cfc_SPP1665_Learning	1	7
16	1	5	8	None	stim_v01/WinPos.png	96	2.1	10	8	stim_v02/1.png	NoGoWin	3	stim_v01/WinNeu.png	1	7	14	0	63	63	50	None	1		2017_Mrz_21_1413	60.00432891	cfc_SPP1665_Learning	1	7
12	1	5	6	3	stim_v01/AvoNeu.png	160	1.1	11	10	stim_v02/2.png	GoAvo	2	stim_v01/AvoNeg.png	2	9	10	0	64	64	25	3	1	0.216595313221	2017_Mrz_21_1413	60.00432891	cfc_SPP1665_Learning	1	7
12	1	5	6	3	stim_v01/AvoNeu.png	160	1.1	11	10	stim_v02/2.png	GoAvo	2	stim_v01/AvoNeg.png	2	9	10	0	65	65	20	3	1	0.299940444045	2017_Mrz_21_1413	60.00432891	cfc_SPP1665_Learning	1	7
12	1	5	6	3	stim_v01/WinPos.png	96	2.1	10	8	stim_v02/4.png	GoWin	1	stim_v01/WinNeu.png	2	9	10	0	66	66	12	3	1	0.266593637927	2017_Mrz_21_1413	60.00432891	cfc_SPP1665_Learning	1	7
12	0.5	5	6	3	stim_v01/AvoNeu.png	96	2.1	10	8	stim_v02/2.png	GoAvo	2	stim_v01/AvoNeg.png	2	9	10	0	67	67	28	3	1	0.333244990494	2017_Mrz_21_1413	60.00432891	cfc_SPP1665_Learning	1	7
13	0.5	5	6	3	stim_v01/WinNeu.png	160	1.1	11	10	stim_v02/4.png	GoWin	1	stim_v01/WinPos.png	2	9	11	0	68	68	15	3	1	0.583261366117	2017_Mrz_21_1413	60.00432891	cfc_SPP1665_Learning	1	7
16	0.5	5	8	None	stim_v01/AvoNeu.png	96	1.1	10	9	stim_v02/3.png	NoGoAvo	4	stim_v01/AvoNeg.png	1	7	14	0	69	69	63	None	1		2017_Mrz_21_1413	60.00432891	cfc_SPP1665_Learning	1	7
16	1	5	8	None	stim_v01/WinPos.png	96	2.1	10	8	stim_v02/1.png	NoGoWin	3	stim_v01/WinNeu.png	1	7	14	0	70	70	51	None	1		2017_Mrz_21_1413	60.00432891	cfc_SPP1665_Learning	1	7
16	0.5	5	8	None	stim_v01/AvoNeu.png	160	1.1	11	10	stim_v02/3.png	NoGoAvo	4	stim_v01/AvoNeg.png	2	7	14	0	71	71	70	None	1		2017_Mrz_21_1413	60.00432891	cfc_SPP1665_Learning	1	7
17	0.5	5	8	None	stim_v01/AvoNeg.png	96	1.1	10	9	stim_v02/3.png	NoGoAvo	4	stim_v01/AvoNeu.png	1	7	15	0	72	72	75	None	1		2017_Mrz_21_1413	60.00432891	cfc_SPP1665_Learning	1	7
12	1	5	6	3	stim_v01/AvoNeu.png	160	1.1	11	10	stim_v02/2.png	GoAvo	2	stim_v01/AvoNeg.png	1	9	10	0	73	73	26	3	1	0.333310492986	2017_Mrz_21_1413	60.00432891	cfc_SPP1665_Learning	1	7
12	1	5	6	3	stim_v01/AvoNeu.png	96	1.1	10	9	stim_v02/2.png	GoAvo	2	stim_v01/AvoNeg.png	1	9	10	0	74	74	32	3	1	0.233276413579	2017_Mrz_21_1413	60.00432891	cfc_SPP1665_Learning	1	7
17	0.5	5	8	None	stim_v01/AvoNeg.png	96	2.1	10	8	stim_v02/3.png	NoGoAvo	4	stim_v01/AvoNeu.png	1	7	15	0	75	75	74	None	1		2017_Mrz_21_1413	60.00432891	cfc_SPP1665_Learning	1	7
12	0.5	5	6	3	stim_v01/WinPos.png	160	2.1	11	9	stim_v02/4.png	GoWin	1	stim_v01/WinNeu.png	2	9	10	0	76	76	5	3	1	0.299914182677	2017_Mrz_21_1413	60.00432891	cfc_SPP1665_Learning	1	7
16	1	5	8	None	stim_v01/AvoNeu.png	96	2.1	10	8	stim_v02/3.png	NoGoAvo	4	stim_v01/AvoNeg.png	2	7	14	0	77	77	69	None	1		2017_Mrz_21_1413	60.00432891	cfc_SPP1665_Learning	1	7
17	1	5	8	None	stim_v01/WinNeu.png	160	2.1	11	9	stim_v02/1.png	NoGoWin	3	stim_v01/WinPos.png	1	7	15	0	78	78	56	None	1		2017_Mrz_21_1413	60.00432891	cfc_SPP1665_Learning	1	7
17	0.5	5	8	None	stim_v01/AvoNeg.png	160	2.1	11	9	stim_v02/3.png	NoGoAvo	4	stim_v01/AvoNeu.png	1	7	15	0	79	79	76	None	1		2017_Mrz_21_1413	60.00432891	cfc_SPP1665_Learning	1	7
