# Supplementary material for: θ-γ Cross-Frequency Transcranial Alternating Current Stimulation over the Trough Impairs Cognitive Control
Source: eNeuro. 2020 Sep 4;7(5):ENEURO.0126-20.2020. doi: 10.1523/ENEURO.0126-20.2020 (PMC7540931; doi:10.1523/ENEURO.0126-20.2020)
Supplement: Extended Data 1 — contains all materials, pseudonymized raw data and analysis scripts used in this study that are freely available at our repository. Download Extended Data 1, ZIP file. [file enu-eN-NWR-0126-20-s02.zip › 2020_cfc_tacs-master/data/raw/1_learning/s_trng/P_8_S_1_cfc_SPP1665_Learning_2017_Mrz_20_1704.csv]

icFbackMarker	blineStop	circleMarker	cRespMarker	cResponse	cFback	trigStimulator	preCueStop	portStop	preCueStart	cue	cType	cueMarker	icFback	prepRespStop	icRespMarker	cFbackMarker	trials.thisRepN	trials.thisTrialN	trials.thisN	trials.thisIndex	buttonBox_Response.keys	buttonBox_Response.corr	buttonBox_Response.rt	date	frameRate	expName	session	participant
																								2017_Mrz_20_1704	60.0045099301	cfc_SPP1665_Learning	1	8
12	0.5	5	6	3	stim_v01/WinPos.png	160	2.1	11	9	stim_v03/2.png	GoWin	1	stim_v01/WinNeu.png	1	9	10	0	0	0	2	None	0		2017_Mrz_20_1704	60.0045099301	cfc_SPP1665_Learning	1	8
12	1	5	6	3	stim_v01/WinPos.png	96	2.1	10	8	stim_v03/2.png	GoWin	1	stim_v01/WinNeu.png	2	9	10	0	1	1	9	3	1	0.516661188147	2017_Mrz_20_1704	60.0045099301	cfc_SPP1665_Learning	1	8
17	1	5	8	None	stim_v01/AvoNeg.png	96	2.1	10	8	stim_v03/1.png	NoGoAvo	4	stim_v01/AvoNeu.png	1	7	15	0	2	2	79	None	1		2017_Mrz_20_1704	60.0045099301	cfc_SPP1665_Learning	1	8
17	0.5	5	8	None	stim_v01/AvoNeg.png	160	1.1	11	10	stim_v03/1.png	NoGoAvo	4	stim_v01/AvoNeu.png	2	7	15	0	3	3	75	3	0	0.533247971061	2017_Mrz_20_1704	60.0045099301	cfc_SPP1665_Learning	1	8
13	0.5	5	6	3	stim_v01/WinNeu.png	96	1.1	10	9	stim_v03/2.png	GoWin	1	stim_v01/WinPos.png	2	9	11	0	4	4	13	3	1	0.383266338438	2017_Mrz_20_1704	60.0045099301	cfc_SPP1665_Learning	1	8
12	1	5	6	3	stim_v01/WinPos.png	96	2.1	10	8	stim_v03/2.png	GoWin	1	stim_v01/WinNeu.png	1	9	10	0	5	5	8	3	1	0.349952112008	2017_Mrz_20_1704	60.0045099301	cfc_SPP1665_Learning	1	8
13	0.5	5	6	3	stim_v01/WinNeu.png	160	1.1	11	10	stim_v03/2.png	GoWin	1	stim_v01/WinPos.png	2	9	11	0	6	6	17	3	1	0.333276284289	2017_Mrz_20_1704	60.0045099301	cfc_SPP1665_Learning	1	8
13	0.5	5	6	3	stim_v01/WinNeu.png	96	2.1	10	8	stim_v03/2.png	GoWin	1	stim_v01/WinPos.png	2	9	11	0	7	7	15	3	1	0.283267515641	2017_Mrz_20_1704	60.0045099301	cfc_SPP1665_Learning	1	8
16	0.5	5	8	None	stim_v01/WinPos.png	96	2.1	10	8	stim_v03/3.png	NoGoWin	3	stim_v01/WinNeu.png	1	7	14	0	8	8	48	None	1		2017_Mrz_20_1704	60.0045099301	cfc_SPP1665_Learning	1	8
17	0.5	5	8	None	stim_v01/AvoNeg.png	160	2.1	11	9	stim_v03/1.png	NoGoAvo	4	stim_v01/AvoNeu.png	1	7	15	0	9	9	74	3	0	0.766558032008	2017_Mrz_20_1704	60.0045099301	cfc_SPP1665_Learning	1	8
12	1	5	6	3	stim_v01/WinPos.png	160	2.1	11	9	stim_v03/2.png	GoWin	1	stim_v01/WinNeu.png	1	9	10	0	10	10	1	3	1	0.216590163598	2017_Mrz_20_1704	60.0045099301	cfc_SPP1665_Learning	1	8
16	0.5	5	8	None	stim_v01/AvoNeu.png	160	1.1	11	10	stim_v03/1.png	NoGoAvo	4	stim_v01/AvoNeg.png	2	7	14	0	11	11	65	None	1		2017_Mrz_20_1704	60.0045099301	cfc_SPP1665_Learning	1	8
16	0.5	5	8	None	stim_v01/AvoNeu.png	96	2.1	10	8	stim_v03/1.png	NoGoAvo	4	stim_v01/AvoNeg.png	1	7	14	0	12	12	62	None	1		2017_Mrz_20_1704	60.0045099301	cfc_SPP1665_Learning	1	8
13	0.5	5	6	3	stim_v01/AvoNeg.png	160	1.1	11	10	stim_v03/4.png	GoAvo	2	stim_v01/AvoNeu.png	2	9	11	0	13	13	35	None	0		2017_Mrz_20_1704	60.0045099301	cfc_SPP1665_Learning	1	8
12	1	5	6	3	stim_v01/WinPos.png	96	1.1	10	9	stim_v03/2.png	GoWin	1	stim_v01/WinNeu.png	1	9	10	0	14	14	10	3	1	0.249935782096	2017_Mrz_20_1704	60.0045099301	cfc_SPP1665_Learning	1	8
17	0.5	5	8	None	stim_v01/WinNeu.png	160	1.1	11	10	stim_v03/3.png	NoGoWin	3	stim_v01/WinPos.png	2	7	15	0	15	15	54	None	1		2017_Mrz_20_1704	60.0045099301	cfc_SPP1665_Learning	1	8
16	1	5	8	None	stim_v01/WinPos.png	96	1.1	10	9	stim_v03/3.png	NoGoWin	3	stim_v01/WinNeu.png	1	7	14	0	16	16	45	3	0	0.366606508602	2017_Mrz_20_1704	60.0045099301	cfc_SPP1665_Learning	1	8
12	0.5	5	6	3	stim_v01/AvoNeu.png	160	1.1	11	10	stim_v03/4.png	GoAvo	2	stim_v01/AvoNeg.png	1	9	10	0	17	17	23	None	0		2017_Mrz_20_1704	60.0045099301	cfc_SPP1665_Learning	1	8
16	1	5	8	None	stim_v01/AvoNeu.png	96	1.1	10	9	stim_v03/1.png	NoGoAvo	4	stim_v01/AvoNeg.png	1	7	14	0	18	18	66	None	1		2017_Mrz_20_1704	60.0045099301	cfc_SPP1665_Learning	1	8
12	1	5	6	3	stim_v01/AvoNeu.png	160	2.1	11	9	stim_v03/4.png	GoAvo	2	stim_v01/AvoNeg.png	2	9	10	0	19	19	24	3	1	0.499972079173	2017_Mrz_20_1704	60.0045099301	cfc_SPP1665_Learning	1	8
16	1	5	8	None	stim_v01/WinPos.png	96	2.1	10	8	stim_v03/3.png	NoGoWin	3	stim_v01/WinNeu.png	2	7	14	0	20	20	47	3	0	0.566580006453	2017_Mrz_20_1704	60.0045099301	cfc_SPP1665_Learning	1	8
12	1	5	6	3	stim_v01/WinPos.png	160	1.1	11	10	stim_v03/2.png	GoWin	1	stim_v01/WinNeu.png	2	9	10	0	21	21	3	3	1	0.316588684549	2017_Mrz_20_1704	60.0045099301	cfc_SPP1665_Learning	1	8
13	0.5	5	6	3	stim_v01/AvoNeg.png	160	2.1	11	9	stim_v03/4.png	GoAvo	2	stim_v01/AvoNeu.png	2	9	11	0	22	22	37	None	0		2017_Mrz_20_1704	60.0045099301	cfc_SPP1665_Learning	1	8
16	1	5	8	None	stim_v01/WinPos.png	96	1.1	10	9	stim_v03/3.png	NoGoWin	3	stim_v01/WinNeu.png	2	7	14	0	23	23	50	None	1		2017_Mrz_20_1704	60.0045099301	cfc_SPP1665_Learning	1	8
16	0.5	5	8	None	stim_v01/WinPos.png	160	1.1	11	10	stim_v03/3.png	NoGoWin	3	stim_v01/WinNeu.png	1	7	14	0	24	24	49	None	1		2017_Mrz_20_1704	60.0045099301	cfc_SPP1665_Learning	1	8
12	0.5	5	6	3	stim_v01/WinPos.png	160	1.1	11	10	stim_v03/2.png	GoWin	1	stim_v01/WinNeu.png	2	9	10	0	25	25	12	None	0		2017_Mrz_20_1704	60.0045099301	cfc_SPP1665_Learning	1	8
16	1	5	8	None	stim_v01/AvoNeu.png	96	2.1	10	8	stim_v03/1.png	NoGoAvo	4	stim_v01/AvoNeg.png	1	7	14	0	26	26	63	None	1		2017_Mrz_20_1704	60.0045099301	cfc_SPP1665_Learning	1	8
17	0.5	5	8	None	stim_v01/WinNeu.png	160	1.1	11	10	stim_v03/3.png	NoGoWin	3	stim_v01/WinPos.png	2	7	15	0	27	27	53	None	1		2017_Mrz_20_1704	60.0045099301	cfc_SPP1665_Learning	1	8
16	0.5	5	8	None	stim_v01/WinPos.png	96	1.1	10	9	stim_v03/3.png	NoGoWin	3	stim_v01/WinNeu.png	1	7	14	0	28	28	52	3	0	0.383250944253	2017_Mrz_20_1704	60.0045099301	cfc_SPP1665_Learning	1	8
12	1	5	6	3	stim_v01/AvoNeu.png	96	2.1	10	8	stim_v03/4.png	GoAvo	2	stim_v01/AvoNeg.png	1	9	10	0	29	29	22	3	1	0.383263923663	2017_Mrz_20_1704	60.0045099301	cfc_SPP1665_Learning	1	8
12	1	5	6	3	stim_v01/AvoNeu.png	96	2.1	10	8	stim_v03/4.png	GoAvo	2	stim_v01/AvoNeg.png	2	9	10	0	30	30	27	3	1	0.399929488591	2017_Mrz_20_1704	60.0045099301	cfc_SPP1665_Learning	1	8
16	1	5	8	None	stim_v01/WinPos.png	160	1.1	11	10	stim_v03/3.png	NoGoWin	3	stim_v01/WinNeu.png	1	7	14	0	31	31	44	3	0	0.316600456574	2017_Mrz_20_1704	60.0045099301	cfc_SPP1665_Learning	1	8
17	0.5	5	8	None	stim_v01/WinNeu.png	96	2.1	10	8	stim_v03/3.png	NoGoWin	3	stim_v01/WinPos.png	2	7	15	0	32	32	55	None	1		2017_Mrz_20_1704	60.0045099301	cfc_SPP1665_Learning	1	8
13	0.5	5	6	3	stim_v01/WinNeu.png	160	2.1	11	9	stim_v03/2.png	GoWin	1	stim_v01/WinPos.png	1	9	11	0	33	33	19	3	1	0.316600456574	2017_Mrz_20_1704	60.0045099301	cfc_SPP1665_Learning	1	8
16	0.5	5	8	None	stim_v01/AvoNeu.png	96	1.1	10	9	stim_v03/1.png	NoGoAvo	4	stim_v01/AvoNeg.png	1	7	14	0	34	34	69	None	1		2017_Mrz_20_1704	60.0045099301	cfc_SPP1665_Learning	1	8
12	0.5	5	6	3	stim_v01/WinPos.png	160	1.1	11	10	stim_v03/2.png	GoWin	1	stim_v01/WinNeu.png	2	9	10	0	35	35	4	None	0		2017_Mrz_20_1704	60.0045099301	cfc_SPP1665_Learning	1	8
16	0.5	5	8	None	stim_v01/AvoNeu.png	96	1.1	10	9	stim_v03/1.png	NoGoAvo	4	stim_v01/AvoNeg.png	1	7	14	0	36	36	60	None	1		2017_Mrz_20_1704	60.0045099301	cfc_SPP1665_Learning	1	8
17	1	5	8	None	stim_v01/AvoNeg.png	96	2.1	10	8	stim_v03/1.png	NoGoAvo	4	stim_v01/AvoNeu.png	2	7	15	0	37	37	76	None	1		2017_Mrz_20_1704	60.0045099301	cfc_SPP1665_Learning	1	8
12	0.5	5	6	3	stim_v01/AvoNeu.png	96	1.1	10	9	stim_v03/4.png	GoAvo	2	stim_v01/AvoNeg.png	1	9	10	0	38	38	26	3	1	0.316611624905	2017_Mrz_20_1704	60.0045099301	cfc_SPP1665_Learning	1	8
13	1	5	6	3	stim_v01/WinNeu.png	160	1.1	11	10	stim_v03/2.png	GoWin	1	stim_v01/WinPos.png	1	9	11	0	39	39	14	3	1	0.333255758709	2017_Mrz_20_1704	60.0045099301	cfc_SPP1665_Learning	1	8
16	1	5	8	None	stim_v01/AvoNeu.png	96	1.1	10	9	stim_v03/1.png	NoGoAvo	4	stim_v01/AvoNeg.png	2	7	14	0	40	40	67	None	1		2017_Mrz_20_1704	60.0045099301	cfc_SPP1665_Learning	1	8
13	0.5	5	6	3	stim_v01/AvoNeg.png	160	1.1	11	10	stim_v03/4.png	GoAvo	2	stim_v01/AvoNeu.png	2	9	11	0	41	41	36	3	1	0.249950572588	2017_Mrz_20_1704	60.0045099301	cfc_SPP1665_Learning	1	8
12	1	5	6	3	stim_v01/AvoNeu.png	160	2.1	11	9	stim_v03/4.png	GoAvo	2	stim_v01/AvoNeg.png	2	9	10	0	42	42	31	3	1	0.449920750125	2017_Mrz_20_1704	60.0045099301	cfc_SPP1665_Learning	1	8
17	1	5	8	None	stim_v01/AvoNeg.png	96	1.1	10	9	stim_v03/1.png	NoGoAvo	4	stim_v01/AvoNeu.png	2	7	15	0	43	43	77	None	1		2017_Mrz_20_1704	60.0045099301	cfc_SPP1665_Learning	1	8
12	1	5	6	3	stim_v01/AvoNeu.png	96	2.1	10	8	stim_v03/4.png	GoAvo	2	stim_v01/AvoNeg.png	2	9	10	0	44	44	21	3	1	0.266635153863	2017_Mrz_20_1704	60.0045099301	cfc_SPP1665_Learning	1	8
17	0.5	5	8	None	stim_v01/AvoNeg.png	160	2.1	11	9	stim_v03/1.png	NoGoAvo	4	stim_v01/AvoNeu.png	2	7	15	0	45	45	73	None	1		2017_Mrz_20_1704	60.0045099301	cfc_SPP1665_Learning	1	8
12	1	5	6	3	stim_v01/WinPos.png	96	1.1	10	9	stim_v03/2.png	GoWin	1	stim_v01/WinNeu.png	2	9	10	0	46	46	0	None	0		2017_Mrz_20_1704	60.0045099301	cfc_SPP1665_Learning	1	8
16	0.5	5	8	None	stim_v01/AvoNeu.png	96	1.1	10	9	stim_v03/1.png	NoGoAvo	4	stim_v01/AvoNeg.png	2	7	14	0	47	47	70	None	1		2017_Mrz_20_1704	60.0045099301	cfc_SPP1665_Learning	1	8
17	1	5	8	None	stim_v01/WinNeu.png	160	2.1	11	9	stim_v03/3.png	NoGoWin	3	stim_v01/WinPos.png	1	7	15	0	48	48	57	3	0	0.633279091466	2017_Mrz_20_1704	60.0045099301	cfc_SPP1665_Learning	1	8
13	0.5	5	6	3	stim_v01/AvoNeg.png	160	2.1	11	9	stim_v03/4.png	GoAvo	2	stim_v01/AvoNeu.png	2	9	11	0	49	49	34	3	1	0.366591114416	2017_Mrz_20_1704	60.0045099301	cfc_SPP1665_Learning	1	8
16	1	5	8	None	stim_v01/AvoNeu.png	160	2.1	11	9	stim_v03/1.png	NoGoAvo	4	stim_v01/AvoNeg.png	1	7	14	0	50	50	61	None	1		2017_Mrz_20_1704	60.0045099301	cfc_SPP1665_Learning	1	8
12	0.5	5	6	3	stim_v01/WinPos.png	96	2.1	10	8	stim_v03/2.png	GoWin	1	stim_v01/WinNeu.png	1	9	10	0	51	51	5	None	0		2017_Mrz_20_1704	60.0045099301	cfc_SPP1665_Learning	1	8
16	0.5	5	8	None	stim_v01/AvoNeu.png	160	2.1	11	9	stim_v03/1.png	NoGoAvo	4	stim_v01/AvoNeg.png	1	7	14	0	52	52	71	None	1		2017_Mrz_20_1704	60.0045099301	cfc_SPP1665_Learning	1	8
16	0.5	5	8	None	stim_v01/WinPos.png	160	2.1	11	9	stim_v03/3.png	NoGoWin	3	stim_v01/WinNeu.png	1	7	14	0	53	53	51	3	0	0.499925292919	2017_Mrz_20_1704	60.0045099301	cfc_SPP1665_Learning	1	8
16	0.5	5	8	None	stim_v01/WinPos.png	96	1.1	10	9	stim_v03/3.png	NoGoWin	3	stim_v01/WinNeu.png	1	7	14	0	54	54	46	None	1		2017_Mrz_20_1704	60.0045099301	cfc_SPP1665_Learning	1	8
17	1	5	8	None	stim_v01/WinNeu.png	160	2.1	11	9	stim_v03/3.png	NoGoWin	3	stim_v01/WinPos.png	1	7	15	0	55	55	58	None	1		2017_Mrz_20_1704	60.0045099301	cfc_SPP1665_Learning	1	8
16	1	5	8	None	stim_v01/WinPos.png	160	1.1	11	10	stim_v03/3.png	NoGoWin	3	stim_v01/WinNeu.png	1	7	14	0	56	56	43	None	1		2017_Mrz_20_1704	60.0045099301	cfc_SPP1665_Learning	1	8
16	1	5	8	None	stim_v01/AvoNeu.png	96	2.1	10	8	stim_v03/1.png	NoGoAvo	4	stim_v01/AvoNeg.png	1	7	14	0	57	57	64	None	1		2017_Mrz_20_1704	60.0045099301	cfc_SPP1665_Learning	1	8
13	1	5	6	3	stim_v01/AvoNeg.png	160	1.1	11	10	stim_v03/4.png	GoAvo	2	stim_v01/AvoNeu.png	2	9	11	0	58	58	38	3	1	0.233291346445	2017_Mrz_20_1704	60.0045099301	cfc_SPP1665_Learning	1	8
16	0.5	5	8	None	stim_v01/WinPos.png	160	1.1	11	10	stim_v03/3.png	NoGoWin	3	stim_v01/WinNeu.png	1	7	14	0	59	59	40	3	0	0.366612847385	2017_Mrz_20_1704	60.0045099301	cfc_SPP1665_Learning	1	8
12	1	5	6	3	stim_v01/AvoNeu.png	96	2.1	10	8	stim_v03/4.png	GoAvo	2	stim_v01/AvoNeg.png	1	9	10	0	60	60	28	3	1	0.283304944644	2017_Mrz_20_1704	60.0045099301	cfc_SPP1665_Learning	1	8
16	1	5	8	None	stim_v01/WinPos.png	96	2.1	10	8	stim_v03/3.png	NoGoWin	3	stim_v01/WinNeu.png	2	7	14	0	61	61	42	3	0	0.216597407922	2017_Mrz_20_1704	60.0045099301	cfc_SPP1665_Learning	1	8
17	1	5	8	None	stim_v01/AvoNeg.png	96	1.1	10	9	stim_v03/1.png	NoGoAvo	4	stim_v01/AvoNeu.png	1	7	15	0	62	62	78	None	1		2017_Mrz_20_1704	60.0045099301	cfc_SPP1665_Learning	1	8
13	0.5	5	6	3	stim_v01/WinNeu.png	96	2.1	10	8	stim_v03/2.png	GoWin	1	stim_v01/WinPos.png	1	9	11	0	63	63	16	3	1	0.283250914068	2017_Mrz_20_1704	60.0045099301	cfc_SPP1665_Learning	1	8
13	1	5	6	3	stim_v01/AvoNeg.png	96	2.1	10	8	stim_v03/4.png	GoAvo	2	stim_v01/AvoNeu.png	2	9	11	0	64	64	39	3	1	0.399925262736	2017_Mrz_20_1704	60.0045099301	cfc_SPP1665_Learning	1	8
12	0.5	5	6	3	stim_v01/AvoNeu.png	96	1.1	10	9	stim_v03/4.png	GoAvo	2	stim_v01/AvoNeg.png	2	9	10	0	65	65	30	3	1	0.33327990645	2017_Mrz_20_1704	60.0045099301	cfc_SPP1665_Learning	1	8
16	0.5	5	8	None	stim_v01/AvoNeu.png	160	2.1	11	9	stim_v03/1.png	NoGoAvo	4	stim_v01/AvoNeg.png	1	7	14	0	66	66	72	None	1		2017_Mrz_20_1704	60.0045099301	cfc_SPP1665_Learning	1	8
12	1	5	6	3	stim_v01/WinPos.png	160	1.1	11	10	stim_v03/2.png	GoWin	1	stim_v01/WinNeu.png	1	9	10	0	67	67	6	3	1	0.249944233805	2017_Mrz_20_1704	60.0045099301	cfc_SPP1665_Learning	1	8
12	1	5	6	3	stim_v01/WinPos.png	96	1.1	10	9	stim_v03/2.png	GoWin	1	stim_v01/WinNeu.png	2	9	10	0	68	68	7	3	1	0.316582949461	2017_Mrz_20_1704	60.0045099301	cfc_SPP1665_Learning	1	8
16	1	5	8	None	stim_v01/WinPos.png	160	2.1	11	9	stim_v03/3.png	NoGoWin	3	stim_v01/WinNeu.png	2	7	14	0	69	69	41	None	1		2017_Mrz_20_1704	60.0045099301	cfc_SPP1665_Learning	1	8
13	1	5	6	3	stim_v01/AvoNeg.png	160	2.1	11	9	stim_v03/4.png	GoAvo	2	stim_v01/AvoNeu.png	2	9	11	0	70	70	33	3	1	0.249979248034	2017_Mrz_20_1704	60.0045099301	cfc_SPP1665_Learning	1	8
12	0.5	5	6	3	stim_v01/AvoNeu.png	96	1.1	10	9	stim_v03/4.png	GoAvo	2	stim_v01/AvoNeg.png	1	9	10	0	71	71	25	3	1	0.266628513233	2017_Mrz_20_1704	60.0045099301	cfc_SPP1665_Learning	1	8
17	1	5	8	None	stim_v01/WinNeu.png	160	1.1	11	10	stim_v03/3.png	NoGoWin	3	stim_v01/WinPos.png	2	7	15	0	72	72	59	None	1		2017_Mrz_20_1704	60.0045099301	cfc_SPP1665_Learning	1	8
16	0.5	5	8	None	stim_v01/AvoNeu.png	160	2.1	11	9	stim_v03/1.png	NoGoAvo	4	stim_v01/AvoNeg.png	1	7	14	0	73	73	68	None	1		2017_Mrz_20_1704	60.0045099301	cfc_SPP1665_Learning	1	8
12	1	5	6	3	stim_v01/AvoNeu.png	160	2.1	11	9	stim_v03/4.png	GoAvo	2	stim_v01/AvoNeg.png	1	9	10	0	74	74	32	3	1	0.466603218472	2017_Mrz_20_1704	60.0045099301	cfc_SPP1665_Learning	1	8
12	1	5	6	3	stim_v01/AvoNeu.png	96	2.1	10	8	stim_v03/4.png	GoAvo	2	stim_v01/AvoNeg.png	1	9	10	0	75	75	29	3	1	0.216611896565	2017_Mrz_20_1704	60.0045099301	cfc_SPP1665_Learning	1	8
12	0.5	5	6	3	stim_v01/AvoNeu.png	96	1.1	10	9	stim_v03/4.png	GoAvo	2	stim_v01/AvoNeg.png	2	9	10	0	76	76	20	3	1	0.349908646069	2017_Mrz_20_1704	60.0045099301	cfc_SPP1665_Learning	1	8
12	1	5	6	3	stim_v01/WinPos.png	160	1.1	11	10	stim_v03/2.png	GoWin	1	stim_v01/WinNeu.png	2	9	10	0	77	77	11	3	1	0.366551874333	2017_Mrz_20_1704	60.0045099301	cfc_SPP1665_Learning	1	8
13	0.5	5	6	3	stim_v01/WinNeu.png	160	2.1	11	9	stim_v03/2.png	GoWin	1	stim_v01/WinPos.png	2	9	11	0	78	78	18	3	1	0.333241873759	2017_Mrz_20_1704	60.0045099301	cfc_SPP1665_Learning	1	8
17	0.5	5	8	None	stim_v01/WinNeu.png	96	1.1	10	9	stim_v03/3.png	NoGoWin	3	stim_v01/WinPos.png	2	7	15	0	79	79	56	None	1		2017_Mrz_20_1704	60.0045099301	cfc_SPP1665_Learning	1	8
