# Supplementary material for: θ-γ Cross-Frequency Transcranial Alternating Current Stimulation over the Trough Impairs Cognitive Control
Source: eNeuro. 2020 Sep 4;7(5):ENEURO.0126-20.2020. doi: 10.1523/ENEURO.0126-20.2020 (PMC7540931; doi:10.1523/ENEURO.0126-20.2020)
Supplement: Extended Data 1 — contains all materials, pseudonymized raw data and analysis scripts used in this study that are freely available at our repository. Download Extended Data 1, ZIP file. [file enu-eN-NWR-0126-20-s02.zip › 2020_cfc_tacs-master/data/raw/1_learning/s_trng/P_9_S_1_cfc_SPP1665_Learning_2017_Jun_26_1118.csv]

icFbackMarker	blineStop	circleMarker	cRespMarker	cResponse	cFback	trigStimulator	preCueStop	portStop	preCueStart	cue	cType	cueMarker	icFback	prepRespStop	icRespMarker	cFbackMarker	trials.thisRepN	trials.thisTrialN	trials.thisN	trials.thisIndex	buttonBox_Response.keys	buttonBox_Response.corr	buttonBox_Response.rt	date	frameRate	expName	session	participant
																								2017_Jun_26_1118	60.0047998899	cfc_SPP1665_Learning	1	9
17	0.5	5	8	None	stim_v01/AvoNeg.png	96	1.1	10	9	stim_v02/2.png	NoGoAvo	4	stim_v01/AvoNeu.png	1	7	15	0	0	0	77	3	0	0.633286958233	2017_Jun_26_1118	60.0047998899	cfc_SPP1665_Learning	1	9
16	1	5	8	None	stim_v01/AvoNeu.png	96	1.1	10	9	stim_v02/2.png	NoGoAvo	4	stim_v01/AvoNeg.png	1	7	14	0	1	1	66	None	1		2017_Jun_26_1118	60.0047998899	cfc_SPP1665_Learning	1	9
12	1	5	6	3	stim_v01/WinPos.png	96	1.1	10	9	stim_v02/3.png	GoWin	1	stim_v01/WinNeu.png	2	9	10	0	2	2	5	3	1	0.299944066136	2017_Jun_26_1118	60.0047998899	cfc_SPP1665_Learning	1	9
17	0.5	5	8	None	stim_v01/WinNeu.png	96	1.1	10	9	stim_v02/4.png	NoGoWin	3	stim_v01/WinPos.png	1	7	15	0	3	3	56	3	0	0.166610773049	2017_Jun_26_1118	60.0047998899	cfc_SPP1665_Learning	1	9
12	1	5	6	3	stim_v01/AvoNeu.png	96	1.1	10	9	stim_v02/1.png	GoAvo	2	stim_v01/AvoNeg.png	1	9	10	0	4	4	26	None	0		2017_Jun_26_1118	60.0047998899	cfc_SPP1665_Learning	1	9
16	0.5	5	8	None	stim_v01/WinPos.png	160	2.1	11	9	stim_v02/4.png	NoGoWin	3	stim_v01/WinNeu.png	1	7	14	0	5	5	41	3	0	0.199945303744	2017_Jun_26_1118	60.0047998899	cfc_SPP1665_Learning	1	9
12	0.5	5	6	3	stim_v01/AvoNeu.png	160	2.1	11	9	stim_v02/1.png	GoAvo	2	stim_v01/AvoNeg.png	1	9	10	0	6	6	28	None	0		2017_Jun_26_1118	60.0047998899	cfc_SPP1665_Learning	1	9
12	0.5	5	6	3	stim_v01/WinPos.png	96	1.1	10	9	stim_v02/3.png	GoWin	1	stim_v01/WinNeu.png	2	9	10	0	7	7	7	3	1	0.283268650684	2017_Jun_26_1118	60.0047998899	cfc_SPP1665_Learning	1	9
16	1	5	8	None	stim_v01/AvoNeu.png	160	1.1	11	10	stim_v02/2.png	NoGoAvo	4	stim_v01/AvoNeg.png	1	7	14	0	8	8	68	3	0	0.849917336811	2017_Jun_26_1118	60.0047998899	cfc_SPP1665_Learning	1	9
12	1	5	6	3	stim_v01/AvoNeu.png	160	1.1	11	10	stim_v02/1.png	GoAvo	2	stim_v01/AvoNeg.png	2	9	10	0	9	9	27	3	1	0.616595846284	2017_Jun_26_1118	60.0047998899	cfc_SPP1665_Learning	1	9
12	1	5	6	3	stim_v01/AvoNeu.png	96	1.1	10	9	stim_v02/1.png	GoAvo	2	stim_v01/AvoNeg.png	1	9	10	0	10	10	22	3	1	0.6665910015	2017_Jun_26_1118	60.0047998899	cfc_SPP1665_Learning	1	9
16	0.5	5	8	None	stim_v01/AvoNeu.png	160	1.1	11	10	stim_v02/2.png	NoGoAvo	4	stim_v01/AvoNeg.png	2	7	14	0	11	11	71	None	1		2017_Jun_26_1118	60.0047998899	cfc_SPP1665_Learning	1	9
16	0.5	5	8	None	stim_v01/AvoNeu.png	160	1.1	11	10	stim_v02/2.png	NoGoAvo	4	stim_v01/AvoNeg.png	2	7	14	0	12	12	67	None	1		2017_Jun_26_1118	60.0047998899	cfc_SPP1665_Learning	1	9
12	0.5	5	6	3	stim_v01/AvoNeu.png	160	1.1	11	10	stim_v02/1.png	GoAvo	2	stim_v01/AvoNeg.png	1	9	10	0	13	13	20	3	1	0.399914755945	2017_Jun_26_1118	60.0047998899	cfc_SPP1665_Learning	1	9
13	1	5	6	3	stim_v01/AvoNeg.png	160	1.1	11	10	stim_v02/1.png	GoAvo	2	stim_v01/AvoNeu.png	2	9	11	0	14	14	35	None	0		2017_Jun_26_1118	60.0047998899	cfc_SPP1665_Learning	1	9
13	1	5	6	3	stim_v01/AvoNeg.png	160	1.1	11	10	stim_v02/1.png	GoAvo	2	stim_v01/AvoNeu.png	1	9	11	0	15	15	37	3	1	0.34997453847	2017_Jun_26_1118	60.0047998899	cfc_SPP1665_Learning	1	9
12	1	5	6	3	stim_v01/AvoNeu.png	160	2.1	11	9	stim_v02/1.png	GoAvo	2	stim_v01/AvoNeg.png	1	9	10	0	16	16	23	None	0		2017_Jun_26_1118	60.0047998899	cfc_SPP1665_Learning	1	9
12	0.5	5	6	3	stim_v01/WinPos.png	96	1.1	10	9	stim_v02/3.png	GoWin	1	stim_v01/WinNeu.png	1	9	10	0	17	17	8	3	1	0.249948307208	2017_Jun_26_1118	60.0047998899	cfc_SPP1665_Learning	1	9
13	0.5	5	6	3	stim_v01/AvoNeg.png	96	1.1	10	9	stim_v02/1.png	GoAvo	2	stim_v01/AvoNeu.png	1	9	11	0	18	18	34	3	1	0.199939870341	2017_Jun_26_1118	60.0047998899	cfc_SPP1665_Learning	1	9
17	0.5	5	8	None	stim_v01/WinNeu.png	96	1.1	10	9	stim_v02/4.png	NoGoWin	3	stim_v01/WinPos.png	2	7	15	0	19	19	53	None	1		2017_Jun_26_1118	60.0047998899	cfc_SPP1665_Learning	1	9
13	0.5	5	6	3	stim_v01/WinNeu.png	160	1.1	11	10	stim_v02/3.png	GoWin	1	stim_v01/WinPos.png	2	9	11	0	20	20	13	3	1	0.266626439362	2017_Jun_26_1118	60.0047998899	cfc_SPP1665_Learning	1	9
16	0.5	5	8	None	stim_v01/AvoNeu.png	160	2.1	11	9	stim_v02/2.png	NoGoAvo	4	stim_v01/AvoNeg.png	1	7	14	0	21	21	64	3	0	0.749928233803	2017_Jun_26_1118	60.0047998899	cfc_SPP1665_Learning	1	9
16	0.5	5	8	None	stim_v01/AvoNeu.png	160	1.1	11	10	stim_v02/2.png	NoGoAvo	4	stim_v01/AvoNeg.png	2	7	14	0	22	22	61	None	1		2017_Jun_26_1118	60.0047998899	cfc_SPP1665_Learning	1	9
12	1	5	6	3	stim_v01/AvoNeu.png	96	2.1	10	8	stim_v02/1.png	GoAvo	2	stim_v01/AvoNeg.png	2	9	10	0	23	23	24	3	1	0.866585507726	2017_Jun_26_1118	60.0047998899	cfc_SPP1665_Learning	1	9
12	0.5	5	6	3	stim_v01/AvoNeu.png	160	2.1	11	9	stim_v02/1.png	GoAvo	2	stim_v01/AvoNeg.png	1	9	10	0	24	24	32	3	1	0.933234646637	2017_Jun_26_1118	60.0047998899	cfc_SPP1665_Learning	1	9
13	0.5	5	6	3	stim_v01/AvoNeg.png	96	1.1	10	9	stim_v02/1.png	GoAvo	2	stim_v01/AvoNeu.png	1	9	11	0	25	25	39	None	0		2017_Jun_26_1118	60.0047998899	cfc_SPP1665_Learning	1	9
12	0.5	5	6	3	stim_v01/AvoNeu.png	160	1.1	11	10	stim_v02/1.png	GoAvo	2	stim_v01/AvoNeg.png	2	9	10	0	26	26	29	3	1	0.716608192183	2017_Jun_26_1118	60.0047998899	cfc_SPP1665_Learning	1	9
13	0.5	5	6	3	stim_v01/AvoNeg.png	160	1.1	11	10	stim_v02/1.png	GoAvo	2	stim_v01/AvoNeu.png	1	9	11	0	27	27	38	None	0		2017_Jun_26_1118	60.0047998899	cfc_SPP1665_Learning	1	9
16	0.5	5	8	None	stim_v01/WinPos.png	96	2.1	10	8	stim_v02/4.png	NoGoWin	3	stim_v01/WinNeu.png	1	7	14	0	28	28	46	3	0	0.333353758904	2017_Jun_26_1118	60.0047998899	cfc_SPP1665_Learning	1	9
12	1	5	6	3	stim_v01/AvoNeu.png	160	1.1	11	10	stim_v02/1.png	GoAvo	2	stim_v01/AvoNeg.png	1	9	10	0	29	29	30	None	0		2017_Jun_26_1118	60.0047998899	cfc_SPP1665_Learning	1	9
13	1	5	6	3	stim_v01/AvoNeg.png	96	2.1	10	8	stim_v02/1.png	GoAvo	2	stim_v01/AvoNeu.png	1	9	11	0	30	30	33	None	0		2017_Jun_26_1118	60.0047998899	cfc_SPP1665_Learning	1	9
13	1	5	6	3	stim_v01/WinNeu.png	96	2.1	10	8	stim_v02/3.png	GoWin	1	stim_v01/WinPos.png	1	9	11	0	31	31	16	3	1	0.683273359633	2017_Jun_26_1118	60.0047998899	cfc_SPP1665_Learning	1	9
12	0.5	5	6	3	stim_v01/WinPos.png	160	1.1	11	10	stim_v02/3.png	GoWin	1	stim_v01/WinNeu.png	2	9	10	0	32	32	1	None	0		2017_Jun_26_1118	60.0047998899	cfc_SPP1665_Learning	1	9
16	1	5	8	None	stim_v01/AvoNeu.png	96	2.1	10	8	stim_v02/2.png	NoGoAvo	4	stim_v01/AvoNeg.png	2	7	14	0	33	33	65	3	0	0.766571048837	2017_Jun_26_1118	60.0047998899	cfc_SPP1665_Learning	1	9
12	1	5	6	3	stim_v01/AvoNeu.png	96	2.1	10	8	stim_v02/1.png	GoAvo	2	stim_v01/AvoNeg.png	1	9	10	0	34	34	21	3	1	0.533261632539	2017_Jun_26_1118	60.0047998899	cfc_SPP1665_Learning	1	9
16	1	5	8	None	stim_v01/WinPos.png	96	1.1	10	9	stim_v02/4.png	NoGoWin	3	stim_v01/WinNeu.png	2	7	14	0	35	35	48	None	1		2017_Jun_26_1118	60.0047998899	cfc_SPP1665_Learning	1	9
16	0.5	5	8	None	stim_v01/WinPos.png	160	2.1	11	9	stim_v02/4.png	NoGoWin	3	stim_v01/WinNeu.png	2	7	14	0	36	36	52	3	0	0.333271956004	2017_Jun_26_1118	60.0047998899	cfc_SPP1665_Learning	1	9
16	1	5	8	None	stim_v01/AvoNeu.png	96	2.1	10	8	stim_v02/2.png	NoGoAvo	4	stim_v01/AvoNeg.png	2	7	14	0	37	37	62	3	0	0.899917019863	2017_Jun_26_1118	60.0047998899	cfc_SPP1665_Learning	1	9
16	1	5	8	None	stim_v01/WinPos.png	96	1.1	10	9	stim_v02/4.png	NoGoWin	3	stim_v01/WinNeu.png	2	7	14	0	38	38	40	3	0	0.28329219543	2017_Jun_26_1118	60.0047998899	cfc_SPP1665_Learning	1	9
16	1	5	8	None	stim_v01/WinPos.png	96	2.1	10	8	stim_v02/4.png	NoGoWin	3	stim_v01/WinNeu.png	1	7	14	0	39	39	50	3	0	0.949911571367	2017_Jun_26_1118	60.0047998899	cfc_SPP1665_Learning	1	9
16	0.5	5	8	None	stim_v01/AvoNeu.png	96	2.1	10	8	stim_v02/2.png	NoGoAvo	4	stim_v01/AvoNeg.png	1	7	14	0	40	40	63	None	1		2017_Jun_26_1118	60.0047998899	cfc_SPP1665_Learning	1	9
17	0.5	5	8	None	stim_v01/AvoNeg.png	160	2.1	11	9	stim_v02/2.png	NoGoAvo	4	stim_v01/AvoNeu.png	2	7	15	0	41	41	74	None	1		2017_Jun_26_1118	60.0047998899	cfc_SPP1665_Learning	1	9
17	0.5	5	8	None	stim_v01/AvoNeg.png	160	2.1	11	9	stim_v02/2.png	NoGoAvo	4	stim_v01/AvoNeu.png	2	7	15	0	42	42	76	3	0	0.566718112943	2017_Jun_26_1118	60.0047998899	cfc_SPP1665_Learning	1	9
12	0.5	5	6	3	stim_v01/WinPos.png	160	2.1	11	9	stim_v02/3.png	GoWin	1	stim_v01/WinNeu.png	2	9	10	0	43	43	9	3	1	0.516605233997	2017_Jun_26_1118	60.0047998899	cfc_SPP1665_Learning	1	9
13	1	5	6	3	stim_v01/WinNeu.png	160	2.1	11	9	stim_v02/3.png	GoWin	1	stim_v01/WinPos.png	1	9	11	0	44	44	18	None	0		2017_Jun_26_1118	60.0047998899	cfc_SPP1665_Learning	1	9
12	0.5	5	6	3	stim_v01/WinPos.png	160	1.1	11	10	stim_v02/3.png	GoWin	1	stim_v01/WinNeu.png	1	9	10	0	45	45	10	None	0		2017_Jun_26_1118	60.0047998899	cfc_SPP1665_Learning	1	9
12	0.5	5	6	3	stim_v01/WinPos.png	160	2.1	11	9	stim_v02/3.png	GoWin	1	stim_v01/WinNeu.png	2	9	10	0	46	46	11	3	1	0.266611648431	2017_Jun_26_1118	60.0047998899	cfc_SPP1665_Learning	1	9
12	1	5	6	3	stim_v01/WinPos.png	160	2.1	11	9	stim_v02/3.png	GoWin	1	stim_v01/WinNeu.png	2	9	10	0	47	47	3	None	0		2017_Jun_26_1118	60.0047998899	cfc_SPP1665_Learning	1	9
12	1	5	6	3	stim_v01/WinPos.png	96	1.1	10	9	stim_v02/3.png	GoWin	1	stim_v01/WinNeu.png	1	9	10	0	48	48	6	None	0		2017_Jun_26_1118	60.0047998899	cfc_SPP1665_Learning	1	9
13	1	5	6	3	stim_v01/WinNeu.png	96	1.1	10	9	stim_v02/3.png	GoWin	1	stim_v01/WinPos.png	2	9	11	0	49	49	15	None	0		2017_Jun_26_1118	60.0047998899	cfc_SPP1665_Learning	1	9
17	0.5	5	8	None	stim_v01/WinNeu.png	160	2.1	11	9	stim_v02/4.png	NoGoWin	3	stim_v01/WinPos.png	2	7	15	0	50	50	55	None	1		2017_Jun_26_1118	60.0047998899	cfc_SPP1665_Learning	1	9
12	0.5	5	6	3	stim_v01/WinPos.png	96	2.1	10	8	stim_v02/3.png	GoWin	1	stim_v01/WinNeu.png	1	9	10	0	51	51	12	3	1	0.333341080964	2017_Jun_26_1118	60.0047998899	cfc_SPP1665_Learning	1	9
13	1	5	6	3	stim_v01/WinNeu.png	160	1.1	11	10	stim_v02/3.png	GoWin	1	stim_v01/WinPos.png	1	9	11	0	52	52	17	3	1	0.249939855248	2017_Jun_26_1118	60.0047998899	cfc_SPP1665_Learning	1	9
12	1	5	6	3	stim_v01/WinPos.png	96	2.1	10	8	stim_v02/3.png	GoWin	1	stim_v01/WinNeu.png	2	9	10	0	53	53	4	3	1	0.416584134282	2017_Jun_26_1118	60.0047998899	cfc_SPP1665_Learning	1	9
16	1	5	8	None	stim_v01/WinPos.png	160	2.1	11	9	stim_v02/4.png	NoGoWin	3	stim_v01/WinNeu.png	1	7	14	0	54	54	44	None	1		2017_Jun_26_1118	60.0047998899	cfc_SPP1665_Learning	1	9
17	1	5	8	None	stim_v01/AvoNeg.png	96	1.1	10	9	stim_v02/2.png	NoGoAvo	4	stim_v01/AvoNeu.png	2	7	15	0	55	55	78	3	0	0.383271337199	2017_Jun_26_1118	60.0047998899	cfc_SPP1665_Learning	1	9
16	1	5	8	None	stim_v01/WinPos.png	96	2.1	10	8	stim_v02/4.png	NoGoWin	3	stim_v01/WinNeu.png	2	7	14	0	56	56	43	3	0	0.24991570679	2017_Jun_26_1118	60.0047998899	cfc_SPP1665_Learning	1	9
16	1	5	8	None	stim_v01/WinPos.png	96	2.1	10	8	stim_v02/4.png	NoGoWin	3	stim_v01/WinNeu.png	2	7	14	0	57	57	47	3	0	0.283255670888	2017_Jun_26_1118	60.0047998899	cfc_SPP1665_Learning	1	9
12	1	5	6	3	stim_v01/WinPos.png	160	1.1	11	10	stim_v02/3.png	GoWin	1	stim_v01/WinNeu.png	2	9	10	0	58	58	0	None	0		2017_Jun_26_1118	60.0047998899	cfc_SPP1665_Learning	1	9
12	1	5	6	3	stim_v01/WinPos.png	160	2.1	11	9	stim_v02/3.png	GoWin	1	stim_v01/WinNeu.png	1	9	10	0	59	59	2	3	1	0.249946194218	2017_Jun_26_1118	60.0047998899	cfc_SPP1665_Learning	1	9
16	0.5	5	8	None	stim_v01/WinPos.png	160	2.1	11	9	stim_v02/4.png	NoGoWin	3	stim_v01/WinNeu.png	2	7	14	0	60	60	51	3	0	0.0166274203925	2017_Jun_26_1118	60.0047998899	cfc_SPP1665_Learning	1	9
16	0.5	5	8	None	stim_v01/WinPos.png	96	1.1	10	9	stim_v02/4.png	NoGoWin	3	stim_v01/WinNeu.png	2	7	14	0	61	61	49	None	1		2017_Jun_26_1118	60.0047998899	cfc_SPP1665_Learning	1	9
16	0.5	5	8	None	stim_v01/AvoNeu.png	96	1.1	10	9	stim_v02/2.png	NoGoAvo	4	stim_v01/AvoNeg.png	1	7	14	0	62	62	60	None	1		2017_Jun_26_1118	60.0047998899	cfc_SPP1665_Learning	1	9
13	0.5	5	6	3	stim_v01/AvoNeg.png	96	2.1	10	8	stim_v02/1.png	GoAvo	2	stim_v01/AvoNeu.png	1	9	11	0	63	63	36	3	1	0.883244321113	2017_Jun_26_1118	60.0047998899	cfc_SPP1665_Learning	1	9
13	1	5	6	3	stim_v01/WinNeu.png	160	1.1	11	10	stim_v02/3.png	GoWin	1	stim_v01/WinPos.png	2	9	11	0	64	64	14	3	1	0.299932293762	2017_Jun_26_1118	60.0047998899	cfc_SPP1665_Learning	1	9
16	0.5	5	8	None	stim_v01/AvoNeu.png	96	2.1	10	8	stim_v02/2.png	NoGoAvo	4	stim_v01/AvoNeg.png	1	7	14	0	65	65	70	None	1		2017_Jun_26_1118	60.0047998899	cfc_SPP1665_Learning	1	9
16	0.5	5	8	None	stim_v01/WinPos.png	160	1.1	11	10	stim_v02/4.png	NoGoWin	3	stim_v01/WinNeu.png	1	7	14	0	66	66	42	3	0	0.249932912567	2017_Jun_26_1118	60.0047998899	cfc_SPP1665_Learning	1	9
16	1	5	8	None	stim_v01/WinPos.png	160	2.1	11	9	stim_v02/4.png	NoGoWin	3	stim_v01/WinNeu.png	2	7	14	0	67	67	45	3	0	0.566589522407	2017_Jun_26_1118	60.0047998899	cfc_SPP1665_Learning	1	9
17	1	5	8	None	stim_v01/WinNeu.png	96	2.1	10	8	stim_v02/4.png	NoGoWin	3	stim_v01/WinPos.png	2	7	15	0	68	68	54	None	1		2017_Jun_26_1118	60.0047998899	cfc_SPP1665_Learning	1	9
16	0.5	5	8	None	stim_v01/AvoNeu.png	160	2.1	11	9	stim_v02/2.png	NoGoAvo	4	stim_v01/AvoNeg.png	1	7	14	0	69	69	72	3	0	0.299938330877	2017_Jun_26_1118	60.0047998899	cfc_SPP1665_Learning	1	9
12	1	5	6	3	stim_v01/AvoNeu.png	96	2.1	10	8	stim_v02/1.png	GoAvo	2	stim_v01/AvoNeg.png	2	9	10	0	70	70	31	None	0		2017_Jun_26_1118	60.0047998899	cfc_SPP1665_Learning	1	9
16	0.5	5	8	None	stim_v01/AvoNeu.png	160	1.1	11	10	stim_v02/2.png	NoGoAvo	4	stim_v01/AvoNeg.png	2	7	14	0	71	71	69	None	1		2017_Jun_26_1118	60.0047998899	cfc_SPP1665_Learning	1	9
17	0.5	5	8	None	stim_v01/AvoNeg.png	160	1.1	11	10	stim_v02/2.png	NoGoAvo	4	stim_v01/AvoNeu.png	2	7	15	0	72	72	73	3	0	0.333273163426	2017_Jun_26_1118	60.0047998899	cfc_SPP1665_Learning	1	9
17	1	5	8	None	stim_v01/WinNeu.png	96	1.1	10	9	stim_v02/4.png	NoGoWin	3	stim_v01/WinPos.png	1	7	15	0	73	73	57	None	1		2017_Jun_26_1118	60.0047998899	cfc_SPP1665_Learning	1	9
17	0.5	5	8	None	stim_v01/WinNeu.png	96	2.1	10	8	stim_v02/4.png	NoGoWin	3	stim_v01/WinPos.png	2	7	15	0	74	74	59	3	0	0.299947386548	2017_Jun_26_1118	60.0047998899	cfc_SPP1665_Learning	1	9
13	1	5	6	3	stim_v01/WinNeu.png	96	1.1	10	9	stim_v02/3.png	GoWin	1	stim_v01/WinPos.png	2	9	11	0	75	75	19	3	1	0.449915948275	2017_Jun_26_1118	60.0047998899	cfc_SPP1665_Learning	1	9
17	1	5	8	None	stim_v01/AvoNeg.png	160	2.1	11	9	stim_v02/2.png	NoGoAvo	4	stim_v01/AvoNeu.png	2	7	15	0	76	76	79	None	1		2017_Jun_26_1118	60.0047998899	cfc_SPP1665_Learning	1	9
12	1	5	6	3	stim_v01/AvoNeu.png	160	2.1	11	9	stim_v02/1.png	GoAvo	2	stim_v01/AvoNeg.png	1	9	10	0	77	77	25	None	0		2017_Jun_26_1118	60.0047998899	cfc_SPP1665_Learning	1	9
17	0.5	5	8	None	stim_v01/WinNeu.png	96	2.1	10	8	stim_v02/4.png	NoGoWin	3	stim_v01/WinPos.png	1	7	15	0	78	78	58	3	0	0.399910831821	2017_Jun_26_1118	60.0047998899	cfc_SPP1665_Learning	1	9
17	1	5	8	None	stim_v01/AvoNeg.png	96	2.1	10	8	stim_v02/2.png	NoGoAvo	4	stim_v01/AvoNeu.png	1	7	15	0	79	79	75	None	1		2017_Jun_26_1118	60.0047998899	cfc_SPP1665_Learning	1	9
