# Supplementary material for: θ-γ Cross-Frequency Transcranial Alternating Current Stimulation over the Trough Impairs Cognitive Control
Source: eNeuro. 2020 Sep 4;7(5):ENEURO.0126-20.2020. doi: 10.1523/ENEURO.0126-20.2020 (PMC7540931; doi:10.1523/ENEURO.0126-20.2020)
Supplement: Extended Data 1 — contains all materials, pseudonymized raw data and analysis scripts used in this study that are freely available at our repository. Download Extended Data 1, ZIP file. [file enu-eN-NWR-0126-20-s02.zip › 2020_cfc_tacs-master/data/raw/1_learning/s_trough/P_1_S_3_cfc_SPP1665_Learning_2017_Mrz_16_0902.csv]

icFbackMarker	blineStop	circleMarker	cRespMarker	cResponse	cFback	trigStimulator	preCueStop	portStop	preCueStart	cue	cType	cueMarker	icFback	prepRespStop	icRespMarker	cFbackMarker	trials.thisRepN	trials.thisTrialN	trials.thisN	trials.thisIndex	buttonBox_Response.keys	buttonBox_Response.corr	buttonBox_Response.rt	date	frameRate	expName	session	participant
																								2017_Mrz_16_0902	60.0002897794	cfc_SPP1665_Learning	3	1
16	0.5	5	8	None	stim_v01/WinPos.png	160	1.1	11	10	stim_v04/1.png	NoGoWin	3	stim_v01/WinNeu.png	2	7	14	0	0	0	50	3	0	0.333267428944	2017_Mrz_16_0902	60.0002897794	cfc_SPP1665_Learning	3	1
12	0.5	5	6	3	stim_v01/AvoNeu.png	160	1.1	11	10	stim_v04/4.png	GoAvo	2	stim_v01/AvoNeg.png	1	9	10	0	1	1	23	3	1	0.633252034484	2017_Mrz_16_0902	60.0002897794	cfc_SPP1665_Learning	3	1
16	1	5	8	None	stim_v01/AvoNeu.png	160	1.1	11	10	stim_v04/3.png	NoGoAvo	4	stim_v01/AvoNeg.png	1	7	14	0	2	2	62	3	0	0.666614848712	2017_Mrz_16_0902	60.0002897794	cfc_SPP1665_Learning	3	1
12	1	5	6	3	stim_v01/AvoNeu.png	160	2.1	11	9	stim_v04/4.png	GoAvo	2	stim_v01/AvoNeg.png	2	9	10	0	3	3	31	3	1	0.499942044384	2017_Mrz_16_0902	60.0002897794	cfc_SPP1665_Learning	3	1
16	1	5	8	None	stim_v01/AvoNeu.png	160	1.1	11	10	stim_v04/3.png	NoGoAvo	4	stim_v01/AvoNeg.png	2	7	14	0	4	4	72	None	1		2017_Mrz_16_0902	60.0002897794	cfc_SPP1665_Learning	3	1
12	0.5	5	6	3	stim_v01/AvoNeu.png	160	2.1	11	9	stim_v04/4.png	GoAvo	2	stim_v01/AvoNeg.png	2	9	10	0	5	5	32	3	1	0.349977964792	2017_Mrz_16_0902	60.0002897794	cfc_SPP1665_Learning	3	1
12	0.5	5	6	3	stim_v01/WinPos.png	160	2.1	11	9	stim_v04/2.png	GoWin	1	stim_v01/WinNeu.png	2	9	10	0	6	6	12	3	1	0.533229697423	2017_Mrz_16_0902	60.0002897794	cfc_SPP1665_Learning	3	1
13	0.5	5	6	3	stim_v01/AvoNeg.png	160	2.1	11	9	stim_v04/4.png	GoAvo	2	stim_v01/AvoNeu.png	2	9	11	0	7	7	34	3	1	0.366561420878	2017_Mrz_16_0902	60.0002897794	cfc_SPP1665_Learning	3	1
12	1	5	6	3	stim_v01/WinPos.png	160	1.1	11	10	stim_v04/2.png	GoWin	1	stim_v01/WinNeu.png	1	9	10	0	8	8	4	3	1	0.383270447466	2017_Mrz_16_0902	60.0002897794	cfc_SPP1665_Learning	3	1
12	1	5	6	3	stim_v01/WinPos.png	160	2.1	11	9	stim_v04/2.png	GoWin	1	stim_v01/WinNeu.png	2	9	10	0	9	9	8	3	1	0.416540593079	2017_Mrz_16_0902	60.0002897794	cfc_SPP1665_Learning	3	1
13	1	5	6	3	stim_v01/WinNeu.png	96	1.1	10	9	stim_v04/2.png	GoWin	1	stim_v01/WinPos.png	2	9	11	0	10	10	15	3	1	0.283265617831	2017_Mrz_16_0902	60.0002897794	cfc_SPP1665_Learning	3	1
17	1	5	8	None	stim_v01/AvoNeg.png	160	1.1	11	10	stim_v04/3.png	NoGoAvo	4	stim_v01/AvoNeu.png	2	7	15	0	11	11	79	None	1		2017_Mrz_16_0902	60.0002897794	cfc_SPP1665_Learning	3	1
17	1	5	8	None	stim_v01/WinNeu.png	96	1.1	10	9	stim_v04/1.png	NoGoWin	3	stim_v01/WinPos.png	2	7	15	0	12	12	57	None	1		2017_Mrz_16_0902	60.0002897794	cfc_SPP1665_Learning	3	1
12	1	5	6	3	stim_v01/WinPos.png	160	2.1	11	9	stim_v04/2.png	GoWin	1	stim_v01/WinNeu.png	2	9	10	0	13	13	6	3	1	0.383267127092	2017_Mrz_16_0902	60.0002897794	cfc_SPP1665_Learning	3	1
16	1	5	8	None	stim_v01/WinPos.png	160	1.1	11	10	stim_v04/1.png	NoGoWin	3	stim_v01/WinNeu.png	1	7	14	0	14	14	41	None	1		2017_Mrz_16_0902	60.0002897794	cfc_SPP1665_Learning	3	1
13	1	5	6	3	stim_v01/AvoNeg.png	160	1.1	11	10	stim_v04/4.png	GoAvo	2	stim_v01/AvoNeu.png	1	9	11	0	15	15	37	3	1	0.349956533288	2017_Mrz_16_0902	60.0002897794	cfc_SPP1665_Learning	3	1
13	1	5	6	3	stim_v01/WinNeu.png	96	1.1	10	9	stim_v04/2.png	GoWin	1	stim_v01/WinPos.png	2	9	11	0	16	16	13	3	1	0.516595832025	2017_Mrz_16_0902	60.0002897794	cfc_SPP1665_Learning	3	1
12	1	5	6	3	stim_v01/WinPos.png	96	2.1	10	8	stim_v04/2.png	GoWin	1	stim_v01/WinNeu.png	1	9	10	0	17	17	1	3	1	0.233253543744	2017_Mrz_16_0902	60.0002897794	cfc_SPP1665_Learning	3	1
16	1	5	8	None	stim_v01/WinPos.png	96	2.1	10	8	stim_v04/1.png	NoGoWin	3	stim_v01/WinNeu.png	1	7	14	0	18	18	46	None	1		2017_Mrz_16_0902	60.0002897794	cfc_SPP1665_Learning	3	1
16	1	5	8	None	stim_v01/AvoNeu.png	96	2.1	10	8	stim_v04/3.png	NoGoAvo	4	stim_v01/AvoNeg.png	2	7	14	0	19	19	61	None	1		2017_Mrz_16_0902	60.0002897794	cfc_SPP1665_Learning	3	1
16	0.5	5	8	None	stim_v01/AvoNeu.png	96	2.1	10	8	stim_v04/3.png	NoGoAvo	4	stim_v01/AvoNeg.png	2	7	14	0	20	20	68	None	1		2017_Mrz_16_0902	60.0002897794	cfc_SPP1665_Learning	3	1
12	1	5	6	3	stim_v01/WinPos.png	160	2.1	11	9	stim_v04/2.png	GoWin	1	stim_v01/WinNeu.png	1	9	10	0	21	21	5	3	1	0.349988529618	2017_Mrz_16_0902	60.0002897794	cfc_SPP1665_Learning	3	1
13	0.5	5	6	3	stim_v01/AvoNeg.png	96	2.1	10	8	stim_v04/4.png	GoAvo	2	stim_v01/AvoNeu.png	1	9	11	0	22	22	35	None	0		2017_Mrz_16_0902	60.0002897794	cfc_SPP1665_Learning	3	1
17	1	5	8	None	stim_v01/AvoNeg.png	160	1.1	11	10	stim_v04/3.png	NoGoAvo	4	stim_v01/AvoNeu.png	2	7	15	0	23	23	77	None	1		2017_Mrz_16_0902	60.0002897794	cfc_SPP1665_Learning	3	1
17	0.5	5	8	None	stim_v01/WinNeu.png	96	2.1	10	8	stim_v04/1.png	NoGoWin	3	stim_v01/WinPos.png	1	7	15	0	24	24	53	None	1		2017_Mrz_16_0902	60.0002897794	cfc_SPP1665_Learning	3	1
12	0.5	5	6	3	stim_v01/AvoNeu.png	160	2.1	11	9	stim_v04/4.png	GoAvo	2	stim_v01/AvoNeg.png	1	9	10	0	25	25	27	3	1	0.449920311029	2017_Mrz_16_0902	60.0002897794	cfc_SPP1665_Learning	3	1
16	0.5	5	8	None	stim_v01/WinPos.png	160	2.1	11	9	stim_v04/1.png	NoGoWin	3	stim_v01/WinNeu.png	1	7	14	0	26	26	43	None	1		2017_Mrz_16_0902	60.0002897794	cfc_SPP1665_Learning	3	1
16	1	5	8	None	stim_v01/WinPos.png	96	2.1	10	8	stim_v04/1.png	NoGoWin	3	stim_v01/WinNeu.png	1	7	14	0	27	27	48	None	1		2017_Mrz_16_0902	60.0002897794	cfc_SPP1665_Learning	3	1
16	0.5	5	8	None	stim_v01/WinPos.png	96	1.1	10	9	stim_v04/1.png	NoGoWin	3	stim_v01/WinNeu.png	1	7	14	0	28	28	42	None	1		2017_Mrz_16_0902	60.0002897794	cfc_SPP1665_Learning	3	1
16	1	5	8	None	stim_v01/AvoNeu.png	96	1.1	10	9	stim_v04/3.png	NoGoAvo	4	stim_v01/AvoNeg.png	1	7	14	0	29	29	67	None	1		2017_Mrz_16_0902	60.0002897794	cfc_SPP1665_Learning	3	1
12	1	5	6	3	stim_v01/WinPos.png	160	1.1	11	10	stim_v04/2.png	GoWin	1	stim_v01/WinNeu.png	1	9	10	0	30	30	7	3	1	0.383249015962	2017_Mrz_16_0902	60.0002897794	cfc_SPP1665_Learning	3	1
16	0.5	5	8	None	stim_v01/WinPos.png	160	1.1	11	10	stim_v04/1.png	NoGoWin	3	stim_v01/WinNeu.png	2	7	14	0	31	31	49	None	1		2017_Mrz_16_0902	60.0002897794	cfc_SPP1665_Learning	3	1
17	0.5	5	8	None	stim_v01/WinNeu.png	96	1.1	10	9	stim_v04/1.png	NoGoWin	3	stim_v01/WinPos.png	1	7	15	0	32	32	58	None	1		2017_Mrz_16_0902	60.0002897794	cfc_SPP1665_Learning	3	1
16	1	5	8	None	stim_v01/AvoNeu.png	96	2.1	10	8	stim_v04/3.png	NoGoAvo	4	stim_v01/AvoNeg.png	2	7	14	0	33	33	69	None	1		2017_Mrz_16_0902	60.0002897794	cfc_SPP1665_Learning	3	1
16	0.5	5	8	None	stim_v01/AvoNeu.png	96	1.1	10	9	stim_v04/3.png	NoGoAvo	4	stim_v01/AvoNeg.png	2	7	14	0	34	34	64	None	1		2017_Mrz_16_0902	60.0002897794	cfc_SPP1665_Learning	3	1
12	0.5	5	6	3	stim_v01/AvoNeu.png	96	1.1	10	9	stim_v04/4.png	GoAvo	2	stim_v01/AvoNeg.png	1	9	10	0	35	35	21	3	1	0.283271654874	2017_Mrz_16_0902	60.0002897794	cfc_SPP1665_Learning	3	1
17	0.5	5	8	None	stim_v01/AvoNeg.png	160	2.1	11	9	stim_v04/3.png	NoGoAvo	4	stim_v01/AvoNeu.png	1	7	15	0	36	36	75	None	1		2017_Mrz_16_0902	60.0002897794	cfc_SPP1665_Learning	3	1
16	1	5	8	None	stim_v01/WinPos.png	96	2.1	10	8	stim_v04/1.png	NoGoWin	3	stim_v01/WinNeu.png	2	7	14	0	37	37	45	None	1		2017_Mrz_16_0902	60.0002897794	cfc_SPP1665_Learning	3	1
12	1	5	6	3	stim_v01/AvoNeu.png	96	1.1	10	9	stim_v04/4.png	GoAvo	2	stim_v01/AvoNeg.png	1	9	10	0	38	38	22	3	1	0.26661183019	2017_Mrz_16_0902	60.0002897794	cfc_SPP1665_Learning	3	1
16	1	5	8	None	stim_v01/WinPos.png	160	1.1	11	10	stim_v04/1.png	NoGoWin	3	stim_v01/WinNeu.png	1	7	14	0	39	39	47	None	1		2017_Mrz_16_0902	60.0002897794	cfc_SPP1665_Learning	3	1
13	0.5	5	6	3	stim_v01/WinNeu.png	96	2.1	10	8	stim_v04/2.png	GoWin	1	stim_v01/WinPos.png	1	9	11	0	40	40	16	3	1	0.399936611046	2017_Mrz_16_0902	60.0002897794	cfc_SPP1665_Learning	3	1
12	0.5	5	6	3	stim_v01/WinPos.png	96	2.1	10	8	stim_v04/2.png	GoWin	1	stim_v01/WinNeu.png	2	9	10	0	41	41	9	3	1	0.31661877279	2017_Mrz_16_0902	60.0002897794	cfc_SPP1665_Learning	3	1
17	0.5	5	8	None	stim_v01/WinNeu.png	96	2.1	10	8	stim_v04/1.png	NoGoWin	3	stim_v01/WinPos.png	2	7	15	0	42	42	55	None	1		2017_Mrz_16_0902	60.0002897794	cfc_SPP1665_Learning	3	1
13	0.5	5	6	3	stim_v01/AvoNeg.png	96	2.1	10	8	stim_v04/4.png	GoAvo	2	stim_v01/AvoNeu.png	1	9	11	0	43	43	39	3	1	0.399965287001	2017_Mrz_16_0902	60.0002897794	cfc_SPP1665_Learning	3	1
16	0.5	5	8	None	stim_v01/AvoNeu.png	160	2.1	11	9	stim_v04/3.png	NoGoAvo	4	stim_v01/AvoNeg.png	1	7	14	0	44	44	66	None	1		2017_Mrz_16_0902	60.0002897794	cfc_SPP1665_Learning	3	1
16	1	5	8	None	stim_v01/AvoNeu.png	160	2.1	11	9	stim_v04/3.png	NoGoAvo	4	stim_v01/AvoNeg.png	1	7	14	0	45	45	63	None	1		2017_Mrz_16_0902	60.0002897794	cfc_SPP1665_Learning	3	1
12	0.5	5	6	3	stim_v01/WinPos.png	96	2.1	10	8	stim_v04/2.png	GoWin	1	stim_v01/WinNeu.png	2	9	10	0	46	46	0	3	1	0.516597341286	2017_Mrz_16_0902	60.0002897794	cfc_SPP1665_Learning	3	1
16	0.5	5	8	None	stim_v01/AvoNeu.png	160	1.1	11	10	stim_v04/3.png	NoGoAvo	4	stim_v01/AvoNeg.png	2	7	14	0	47	47	65	None	1		2017_Mrz_16_0902	60.0002897794	cfc_SPP1665_Learning	3	1
12	1	5	6	3	stim_v01/WinPos.png	160	1.1	11	10	stim_v04/2.png	GoWin	1	stim_v01/WinNeu.png	2	9	10	0	48	48	3	3	1	0.399928461037	2017_Mrz_16_0902	60.0002897794	cfc_SPP1665_Learning	3	1
12	0.5	5	6	3	stim_v01/AvoNeu.png	160	2.1	11	9	stim_v04/4.png	GoAvo	2	stim_v01/AvoNeg.png	1	9	10	0	49	49	29	3	1	0.76658677646	2017_Mrz_16_0902	60.0002897794	cfc_SPP1665_Learning	3	1
13	1	5	6	3	stim_v01/AvoNeg.png	160	2.1	11	9	stim_v04/4.png	GoAvo	2	stim_v01/AvoNeu.png	2	9	11	0	50	50	38	3	1	0.349929064741	2017_Mrz_16_0902	60.0002897794	cfc_SPP1665_Learning	3	1
16	1	5	8	None	stim_v01/WinPos.png	96	2.1	10	8	stim_v04/1.png	NoGoWin	3	stim_v01/WinNeu.png	1	7	14	0	51	51	44	None	1		2017_Mrz_16_0902	60.0002897794	cfc_SPP1665_Learning	3	1
17	0.5	5	8	None	stim_v01/AvoNeg.png	96	1.1	10	9	stim_v04/3.png	NoGoAvo	4	stim_v01/AvoNeu.png	2	7	15	0	52	52	74	None	1		2017_Mrz_16_0902	60.0002897794	cfc_SPP1665_Learning	3	1
12	0.5	5	6	3	stim_v01/AvoNeu.png	160	1.1	11	10	stim_v04/4.png	GoAvo	2	stim_v01/AvoNeg.png	2	9	10	0	53	53	30	3	1	0.483278295622	2017_Mrz_16_0902	60.0002897794	cfc_SPP1665_Learning	3	1
12	1	5	6	3	stim_v01/AvoNeu.png	160	2.1	11	9	stim_v04/4.png	GoAvo	2	stim_v01/AvoNeg.png	1	9	10	0	54	54	20	3	1	0.299879862839	2017_Mrz_16_0902	60.0002897794	cfc_SPP1665_Learning	3	1
16	0.5	5	8	None	stim_v01/WinPos.png	160	2.1	11	9	stim_v04/1.png	NoGoWin	3	stim_v01/WinNeu.png	1	7	14	0	55	55	40	None	1		2017_Mrz_16_0902	60.0002897794	cfc_SPP1665_Learning	3	1
16	1	5	8	None	stim_v01/AvoNeu.png	160	2.1	11	9	stim_v04/3.png	NoGoAvo	4	stim_v01/AvoNeg.png	2	7	14	0	56	56	60	None	1		2017_Mrz_16_0902	60.0002897794	cfc_SPP1665_Learning	3	1
12	1	5	6	3	stim_v01/AvoNeu.png	96	2.1	10	8	stim_v04/4.png	GoAvo	2	stim_v01/AvoNeg.png	1	9	10	0	57	57	25	3	1	0.316641411702	2017_Mrz_16_0902	60.0002897794	cfc_SPP1665_Learning	3	1
13	0.5	5	6	3	stim_v01/WinNeu.png	160	2.1	11	9	stim_v04/2.png	GoWin	1	stim_v01/WinPos.png	2	9	11	0	58	58	14	3	1	0.399952005506	2017_Mrz_16_0902	60.0002897794	cfc_SPP1665_Learning	3	1
13	0.5	5	6	3	stim_v01/AvoNeg.png	96	2.1	10	8	stim_v04/4.png	GoAvo	2	stim_v01/AvoNeu.png	1	9	11	0	59	59	36	3	1	0.333282823404	2017_Mrz_16_0902	60.0002897794	cfc_SPP1665_Learning	3	1
12	0.5	5	6	3	stim_v01/WinPos.png	96	1.1	10	9	stim_v04/2.png	GoWin	1	stim_v01/WinNeu.png	2	9	10	0	60	60	11	3	1	0.349917594359	2017_Mrz_16_0902	60.0002897794	cfc_SPP1665_Learning	3	1
12	0.5	5	6	3	stim_v01/AvoNeu.png	96	1.1	10	9	stim_v04/4.png	GoAvo	2	stim_v01/AvoNeg.png	2	9	10	0	61	61	28	3	1	0.299898577672	2017_Mrz_16_0902	60.0002897794	cfc_SPP1665_Learning	3	1
17	0.5	5	8	None	stim_v01/WinNeu.png	96	1.1	10	9	stim_v04/1.png	NoGoWin	3	stim_v01/WinPos.png	1	7	15	0	62	62	54	None	1		2017_Mrz_16_0902	60.0002897794	cfc_SPP1665_Learning	3	1
16	1	5	8	None	stim_v01/WinPos.png	160	2.1	11	9	stim_v04/1.png	NoGoWin	3	stim_v01/WinNeu.png	1	7	14	0	63	63	51	None	1		2017_Mrz_16_0902	60.0002897794	cfc_SPP1665_Learning	3	1
13	1	5	6	3	stim_v01/WinNeu.png	96	1.1	10	9	stim_v04/2.png	GoWin	1	stim_v01/WinPos.png	2	9	11	0	64	64	18	3	1	0.366565646809	2017_Mrz_16_0902	60.0002897794	cfc_SPP1665_Learning	3	1
17	0.5	5	8	None	stim_v01/AvoNeg.png	96	1.1	10	9	stim_v04/3.png	NoGoAvo	4	stim_v01/AvoNeu.png	2	7	15	0	65	65	73	None	1		2017_Mrz_16_0902	60.0002897794	cfc_SPP1665_Learning	3	1
12	0.5	5	6	3	stim_v01/WinPos.png	160	1.1	11	10	stim_v04/2.png	GoWin	1	stim_v01/WinNeu.png	1	9	10	0	66	66	2	3	1	0.283281314143	2017_Mrz_16_0902	60.0002897794	cfc_SPP1665_Learning	3	1
16	1	5	8	None	stim_v01/WinPos.png	96	1.1	10	9	stim_v04/1.png	NoGoWin	3	stim_v01/WinNeu.png	1	7	14	0	67	67	52	None	1		2017_Mrz_16_0902	60.0002897794	cfc_SPP1665_Learning	3	1
17	1	5	8	None	stim_v01/AvoNeg.png	160	1.1	11	10	stim_v04/3.png	NoGoAvo	4	stim_v01/AvoNeu.png	1	7	15	0	68	68	78	None	1		2017_Mrz_16_0902	60.0002897794	cfc_SPP1665_Learning	3	1
17	0.5	5	8	None	stim_v01/WinNeu.png	96	1.1	10	9	stim_v04/1.png	NoGoWin	3	stim_v01/WinPos.png	2	7	15	0	69	69	59	None	1		2017_Mrz_16_0902	60.0002897794	cfc_SPP1665_Learning	3	1
17	1	5	8	None	stim_v01/AvoNeg.png	160	1.1	11	10	stim_v04/3.png	NoGoAvo	4	stim_v01/AvoNeu.png	2	7	15	0	70	70	76	None	1		2017_Mrz_16_0902	60.0002897794	cfc_SPP1665_Learning	3	1
17	1	5	8	None	stim_v01/WinNeu.png	160	2.1	11	9	stim_v04/1.png	NoGoWin	3	stim_v01/WinPos.png	1	7	15	0	71	71	56	None	1		2017_Mrz_16_0902	60.0002897794	cfc_SPP1665_Learning	3	1
12	0.5	5	6	3	stim_v01/AvoNeu.png	96	1.1	10	9	stim_v04/4.png	GoAvo	2	stim_v01/AvoNeg.png	2	9	10	0	72	72	24	3	1	0.433303953057	2017_Mrz_16_0902	60.0002897794	cfc_SPP1665_Learning	3	1
13	1	5	6	3	stim_v01/WinNeu.png	96	1.1	10	9	stim_v04/2.png	GoWin	1	stim_v01/WinPos.png	2	9	11	0	73	73	17	3	1	0.366577117191	2017_Mrz_16_0902	60.0002897794	cfc_SPP1665_Learning	3	1
13	0.5	5	6	3	stim_v01/WinNeu.png	96	2.1	10	8	stim_v04/2.png	GoWin	1	stim_v01/WinPos.png	1	9	11	0	74	74	19	3	1	0.316565646809	2017_Mrz_16_0902	60.0002897794	cfc_SPP1665_Learning	3	1
12	1	5	6	3	stim_v01/WinPos.png	160	1.1	11	10	stim_v04/2.png	GoWin	1	stim_v01/WinNeu.png	2	9	10	0	75	75	10	3	1	0.349925744367	2017_Mrz_16_0902	60.0002897794	cfc_SPP1665_Learning	3	1
16	0.5	5	8	None	stim_v01/AvoNeu.png	96	2.1	10	8	stim_v04/3.png	NoGoAvo	4	stim_v01/AvoNeg.png	2	7	14	0	76	76	70	None	1		2017_Mrz_16_0902	60.0002897794	cfc_SPP1665_Learning	3	1
13	0.5	5	6	3	stim_v01/AvoNeg.png	96	2.1	10	8	stim_v04/4.png	GoAvo	2	stim_v01/AvoNeu.png	1	9	11	0	77	77	33	3	1	0.299942346236	2017_Mrz_16_0902	60.0002897794	cfc_SPP1665_Learning	3	1
12	1	5	6	3	stim_v01/AvoNeu.png	160	1.1	11	10	stim_v04/4.png	GoAvo	2	stim_v01/AvoNeg.png	2	9	10	0	78	78	26	3	1	0.549918198064	2017_Mrz_16_0902	60.0002897794	cfc_SPP1665_Learning	3	1
16	0.5	5	8	None	stim_v01/AvoNeu.png	96	1.1	10	9	stim_v04/3.png	NoGoAvo	4	stim_v01/AvoNeg.png	1	7	14	0	79	79	71	None	1		2017_Mrz_16_0902	60.0002897794	cfc_SPP1665_Learning	3	1
