# Supplementary material for: θ-γ Cross-Frequency Transcranial Alternating Current Stimulation over the Trough Impairs Cognitive Control
Source: eNeuro. 2020 Sep 4;7(5):ENEURO.0126-20.2020. doi: 10.1523/ENEURO.0126-20.2020 (PMC7540931; doi:10.1523/ENEURO.0126-20.2020)
Supplement: Extended Data 1 — contains all materials, pseudonymized raw data and analysis scripts used in this study that are freely available at our repository. Download Extended Data 1, ZIP file. [file enu-eN-NWR-0126-20-s02.zip › 2020_cfc_tacs-master/data/raw/1_learning/s_trough/P_10_S_2_cfc_SPP1665_Learning_2017_Mrz_15_1151.csv]

icFbackMarker	blineStop	circleMarker	cRespMarker	cResponse	cFback	trigStimulator	preCueStop	portStop	preCueStart	cue	cType	cueMarker	icFback	prepRespStop	icRespMarker	cFbackMarker	trials.thisRepN	trials.thisTrialN	trials.thisN	trials.thisIndex	buttonBox_Response.keys	buttonBox_Response.corr	buttonBox_Response.rt	date	frameRate	expName	session	participant
																								2017_Mrz_15_1151	60.0032057842	cfc_SPP1665_Learning	2	10
16	1	5	8	None	stim_v01/WinPos.png	96	2.1	10	8	stim_v04/1.png	NoGoWin	3	stim_v01/WinNeu.png	1	7	14	0	0	0	51	3	0	0.799957077387	2017_Mrz_15_1151	60.0032057842	cfc_SPP1665_Learning	2	10
17	1	5	8	None	stim_v01/WinNeu.png	160	2.1	11	9	stim_v04/1.png	NoGoWin	3	stim_v01/WinPos.png	2	7	15	0	1	1	58	None	1		2017_Mrz_15_1151	60.0032057842	cfc_SPP1665_Learning	2	10
17	1	5	8	None	stim_v01/WinNeu.png	96	2.1	10	8	stim_v04/1.png	NoGoWin	3	stim_v01/WinPos.png	2	7	15	0	2	2	54	3	0	0.233258143298	2017_Mrz_15_1151	60.0032057842	cfc_SPP1665_Learning	2	10
16	0.5	5	8	None	stim_v01/WinPos.png	160	2.1	11	9	stim_v04/1.png	NoGoWin	3	stim_v01/WinNeu.png	1	7	14	0	3	3	50	None	1		2017_Mrz_15_1151	60.0032057842	cfc_SPP1665_Learning	2	10
12	0.5	5	6	3	stim_v01/AvoNeu.png	160	1.1	11	10	stim_v04/3.png	GoAvo	2	stim_v01/AvoNeg.png	1	9	10	0	4	4	32	3	1	0.433281747717	2017_Mrz_15_1151	60.0032057842	cfc_SPP1665_Learning	2	10
17	1	5	8	None	stim_v01/AvoNeg.png	160	2.1	11	9	stim_v04/2.png	NoGoAvo	4	stim_v01/AvoNeu.png	2	7	15	0	5	5	73	3	0	0.299920403002	2017_Mrz_15_1151	60.0032057842	cfc_SPP1665_Learning	2	10
16	0.5	5	8	None	stim_v01/AvoNeu.png	160	1.1	11	10	stim_v04/2.png	NoGoAvo	4	stim_v01/AvoNeg.png	2	7	14	0	6	6	62	3	0	0.283263591632	2017_Mrz_15_1151	60.0032057842	cfc_SPP1665_Learning	2	10
17	1	5	8	None	stim_v01/WinNeu.png	96	2.1	10	8	stim_v04/1.png	NoGoWin	3	stim_v01/WinPos.png	1	7	15	0	7	7	53	3	0	0.366590208875	2017_Mrz_15_1151	60.0032057842	cfc_SPP1665_Learning	2	10
16	1	5	8	None	stim_v01/AvoNeu.png	96	2.1	10	8	stim_v04/2.png	NoGoAvo	4	stim_v01/AvoNeg.png	2	7	14	0	8	8	67	None	1		2017_Mrz_15_1151	60.0032057842	cfc_SPP1665_Learning	2	10
12	0.5	5	6	3	stim_v01/WinPos.png	96	2.1	10	8	stim_v04/4.png	GoWin	1	stim_v01/WinNeu.png	2	9	10	0	9	9	2	3	1	0.283265402713	2017_Mrz_15_1151	60.0032057842	cfc_SPP1665_Learning	2	10
12	0.5	5	6	3	stim_v01/WinPos.png	96	1.1	10	9	stim_v04/4.png	GoWin	1	stim_v01/WinNeu.png	2	9	10	0	10	10	9	None	0		2017_Mrz_15_1151	60.0032057842	cfc_SPP1665_Learning	2	10
16	1	5	8	None	stim_v01/WinPos.png	96	2.1	10	8	stim_v04/1.png	NoGoWin	3	stim_v01/WinNeu.png	2	7	14	0	11	11	41	None	1		2017_Mrz_15_1151	60.0032057842	cfc_SPP1665_Learning	2	10
16	1	5	8	None	stim_v01/WinPos.png	160	1.1	11	10	stim_v04/1.png	NoGoWin	3	stim_v01/WinNeu.png	2	7	14	0	12	12	46	3	0	0.26658172698	2017_Mrz_15_1151	60.0032057842	cfc_SPP1665_Learning	2	10
17	0.5	5	8	None	stim_v01/AvoNeg.png	96	2.1	10	8	stim_v04/2.png	NoGoAvo	4	stim_v01/AvoNeu.png	1	7	15	0	13	13	74	3	0	0.349901099899	2017_Mrz_15_1151	60.0032057842	cfc_SPP1665_Learning	2	10
16	1	5	8	None	stim_v01/WinPos.png	160	2.1	11	9	stim_v04/1.png	NoGoWin	3	stim_v01/WinNeu.png	2	7	14	0	14	14	42	None	1		2017_Mrz_15_1151	60.0032057842	cfc_SPP1665_Learning	2	10
16	0.5	5	8	None	stim_v01/AvoNeu.png	96	2.1	10	8	stim_v04/2.png	NoGoAvo	4	stim_v01/AvoNeg.png	1	7	14	0	15	15	66	3	0	0.599918682475	2017_Mrz_15_1151	60.0032057842	cfc_SPP1665_Learning	2	10
16	0.5	5	8	None	stim_v01/WinPos.png	96	1.1	10	9	stim_v04/1.png	NoGoWin	3	stim_v01/WinNeu.png	2	7	14	0	16	16	43	None	1		2017_Mrz_15_1151	60.0032057842	cfc_SPP1665_Learning	2	10
12	0.5	5	6	3	stim_v01/AvoNeu.png	160	2.1	11	9	stim_v04/3.png	GoAvo	2	stim_v01/AvoNeg.png	2	9	10	0	17	17	23	3	1	0.366590208875	2017_Mrz_15_1151	60.0032057842	cfc_SPP1665_Learning	2	10
13	0.5	5	6	3	stim_v01/AvoNeg.png	160	1.1	11	10	stim_v04/3.png	GoAvo	2	stim_v01/AvoNeu.png	2	9	11	0	18	18	37	None	0		2017_Mrz_15_1151	60.0032057842	cfc_SPP1665_Learning	2	10
16	1	5	8	None	stim_v01/AvoNeu.png	96	2.1	10	8	stim_v04/2.png	NoGoAvo	4	stim_v01/AvoNeg.png	1	7	14	0	19	19	61	None	1		2017_Mrz_15_1151	60.0032057842	cfc_SPP1665_Learning	2	10
12	0.5	5	6	3	stim_v01/WinPos.png	160	2.1	11	9	stim_v04/4.png	GoWin	1	stim_v01/WinNeu.png	1	9	10	0	20	20	10	None	0		2017_Mrz_15_1151	60.0032057842	cfc_SPP1665_Learning	2	10
12	0.5	5	6	3	stim_v01/AvoNeu.png	160	2.1	11	9	stim_v04/3.png	GoAvo	2	stim_v01/AvoNeg.png	1	9	10	0	21	21	20	3	1	0.366632467425	2017_Mrz_15_1151	60.0032057842	cfc_SPP1665_Learning	2	10
12	0.5	5	6	3	stim_v01/WinPos.png	160	1.1	11	10	stim_v04/4.png	GoWin	1	stim_v01/WinNeu.png	2	9	10	0	22	22	8	3	1	0.483250370743	2017_Mrz_15_1151	60.0032057842	cfc_SPP1665_Learning	2	10
12	1	5	6	3	stim_v01/WinPos.png	96	2.1	10	8	stim_v04/4.png	GoWin	1	stim_v01/WinNeu.png	2	9	10	0	23	23	1	None	0		2017_Mrz_15_1151	60.0032057842	cfc_SPP1665_Learning	2	10
12	0.5	5	6	3	stim_v01/AvoNeu.png	160	1.1	11	10	stim_v04/3.png	GoAvo	2	stim_v01/AvoNeg.png	1	9	10	0	24	24	26	3	1	0.266578406666	2017_Mrz_15_1151	60.0032057842	cfc_SPP1665_Learning	2	10
17	1	5	8	None	stim_v01/AvoNeg.png	160	2.1	11	9	stim_v04/2.png	NoGoAvo	4	stim_v01/AvoNeu.png	1	7	15	0	25	25	78	3	0	0.266604063642	2017_Mrz_15_1151	60.0032057842	cfc_SPP1665_Learning	2	10
13	0.5	5	6	3	stim_v01/WinNeu.png	96	2.1	10	8	stim_v04/4.png	GoWin	1	stim_v01/WinPos.png	1	9	11	0	26	26	16	3	1	0.333240062675	2017_Mrz_15_1151	60.0032057842	cfc_SPP1665_Learning	2	10
17	1	5	8	None	stim_v01/AvoNeg.png	160	1.1	11	10	stim_v04/2.png	NoGoAvo	4	stim_v01/AvoNeu.png	2	7	15	0	27	27	76	None	1		2017_Mrz_15_1151	60.0032057842	cfc_SPP1665_Learning	2	10
17	0.5	5	8	None	stim_v01/AvoNeg.png	96	1.1	10	9	stim_v04/2.png	NoGoAvo	4	stim_v01/AvoNeu.png	2	7	15	0	28	28	77	3	0	0.349934001199	2017_Mrz_15_1151	60.0032057842	cfc_SPP1665_Learning	2	10
12	1	5	6	3	stim_v01/WinPos.png	96	1.1	10	9	stim_v04/4.png	GoWin	1	stim_v01/WinNeu.png	1	9	10	0	29	29	4	3	1	0.333288660008	2017_Mrz_15_1151	60.0032057842	cfc_SPP1665_Learning	2	10
12	1	5	6	3	stim_v01/WinPos.png	160	2.1	11	9	stim_v04/4.png	GoWin	1	stim_v01/WinNeu.png	1	9	10	0	30	30	12	None	0		2017_Mrz_15_1151	60.0032057842	cfc_SPP1665_Learning	2	10
17	0.5	5	8	None	stim_v01/WinNeu.png	96	1.1	10	9	stim_v04/1.png	NoGoWin	3	stim_v01/WinPos.png	1	7	15	0	31	31	59	3	0	0.266615835668	2017_Mrz_15_1151	60.0032057842	cfc_SPP1665_Learning	2	10
12	0.5	5	6	3	stim_v01/AvoNeu.png	160	2.1	11	9	stim_v04/3.png	GoAvo	2	stim_v01/AvoNeg.png	1	9	10	0	32	32	28	None	0		2017_Mrz_15_1151	60.0032057842	cfc_SPP1665_Learning	2	10
12	0.5	5	6	3	stim_v01/WinPos.png	96	1.1	10	9	stim_v04/4.png	GoWin	1	stim_v01/WinNeu.png	1	9	10	0	33	33	11	3	1	0.299977150197	2017_Mrz_15_1151	60.0032057842	cfc_SPP1665_Learning	2	10
13	1	5	6	3	stim_v01/AvoNeg.png	160	2.1	11	9	stim_v04/3.png	GoAvo	2	stim_v01/AvoNeu.png	1	9	11	0	34	34	39	3	1	0.383255170108	2017_Mrz_15_1151	60.0032057842	cfc_SPP1665_Learning	2	10
17	1	5	8	None	stim_v01/AvoNeg.png	96	1.1	10	9	stim_v04/2.png	NoGoAvo	4	stim_v01/AvoNeu.png	1	7	15	0	35	35	79	3	0	0.216598917154	2017_Mrz_15_1151	60.0032057842	cfc_SPP1665_Learning	2	10
12	1	5	6	3	stim_v01/AvoNeu.png	160	2.1	11	9	stim_v04/3.png	GoAvo	2	stim_v01/AvoNeg.png	1	9	10	0	36	36	30	None	0		2017_Mrz_15_1151	60.0032057842	cfc_SPP1665_Learning	2	10
16	0.5	5	8	None	stim_v01/AvoNeu.png	160	2.1	11	9	stim_v04/2.png	NoGoAvo	4	stim_v01/AvoNeg.png	1	7	14	0	37	37	60	None	1		2017_Mrz_15_1151	60.0032057842	cfc_SPP1665_Learning	2	10
16	0.5	5	8	None	stim_v01/AvoNeu.png	96	1.1	10	9	stim_v04/2.png	NoGoAvo	4	stim_v01/AvoNeg.png	2	7	14	0	38	38	71	None	1		2017_Mrz_15_1151	60.0032057842	cfc_SPP1665_Learning	2	10
16	0.5	5	8	None	stim_v01/AvoNeu.png	96	2.1	10	8	stim_v04/2.png	NoGoAvo	4	stim_v01/AvoNeg.png	1	7	14	0	39	39	65	3	0	0.466587522439	2017_Mrz_15_1151	60.0032057842	cfc_SPP1665_Learning	2	10
12	1	5	6	3	stim_v01/AvoNeu.png	160	2.1	11	9	stim_v04/3.png	GoAvo	2	stim_v01/AvoNeg.png	2	9	10	0	40	40	31	3	1	0.249936687635	2017_Mrz_15_1151	60.0032057842	cfc_SPP1665_Learning	2	10
12	0.5	5	6	3	stim_v01/AvoNeu.png	160	2.1	11	9	stim_v04/3.png	GoAvo	2	stim_v01/AvoNeg.png	1	9	10	0	41	41	27	None	0		2017_Mrz_15_1151	60.0032057842	cfc_SPP1665_Learning	2	10
17	0.5	5	8	None	stim_v01/WinNeu.png	96	1.1	10	9	stim_v04/1.png	NoGoWin	3	stim_v01/WinPos.png	1	7	15	0	42	42	56	None	1		2017_Mrz_15_1151	60.0032057842	cfc_SPP1665_Learning	2	10
13	0.5	5	6	3	stim_v01/WinNeu.png	160	1.1	11	10	stim_v04/4.png	GoWin	1	stim_v01/WinPos.png	2	9	11	0	43	43	15	3	1	0.249965966775	2017_Mrz_15_1151	60.0032057842	cfc_SPP1665_Learning	2	10
16	1	5	8	None	stim_v01/AvoNeu.png	96	2.1	10	8	stim_v04/2.png	NoGoAvo	4	stim_v01/AvoNeg.png	1	7	14	0	44	44	64	None	1		2017_Mrz_15_1151	60.0032057842	cfc_SPP1665_Learning	2	10
16	1	5	8	None	stim_v01/WinPos.png	96	1.1	10	9	stim_v04/1.png	NoGoWin	3	stim_v01/WinNeu.png	2	7	14	0	45	45	52	3	0	0.333261795644	2017_Mrz_15_1151	60.0032057842	cfc_SPP1665_Learning	2	10
16	0.5	5	8	None	stim_v01/AvoNeu.png	160	1.1	11	10	stim_v04/2.png	NoGoAvo	4	stim_v01/AvoNeg.png	1	7	14	0	46	46	63	3	0	0.349927964264	2017_Mrz_15_1151	60.0032057842	cfc_SPP1665_Learning	2	10
16	1	5	8	None	stim_v01/AvoNeu.png	96	1.1	10	9	stim_v04/2.png	NoGoAvo	4	stim_v01/AvoNeg.png	2	7	14	0	47	47	68	None	1		2017_Mrz_15_1151	60.0032057842	cfc_SPP1665_Learning	2	10
12	0.5	5	6	3	stim_v01/WinPos.png	96	1.1	10	9	stim_v04/4.png	GoWin	1	stim_v01/WinNeu.png	2	9	10	0	48	48	0	3	1	0.249936385789	2017_Mrz_15_1151	60.0032057842	cfc_SPP1665_Learning	2	10
13	1	5	6	3	stim_v01/WinNeu.png	160	1.1	11	10	stim_v04/4.png	GoWin	1	stim_v01/WinPos.png	2	9	11	0	49	49	13	3	1	0.333254853168	2017_Mrz_15_1151	60.0032057842	cfc_SPP1665_Learning	2	10
16	0.5	5	8	None	stim_v01/WinPos.png	160	1.1	11	10	stim_v04/1.png	NoGoWin	3	stim_v01/WinNeu.png	2	7	14	0	50	50	44	3	0	0.433254581506	2017_Mrz_15_1151	60.0032057842	cfc_SPP1665_Learning	2	10
12	1	5	6	3	stim_v01/WinPos.png	160	1.1	11	10	stim_v04/4.png	GoWin	1	stim_v01/WinNeu.png	1	9	10	0	51	51	3	3	1	0.349900798053	2017_Mrz_15_1151	60.0032057842	cfc_SPP1665_Learning	2	10
17	1	5	8	None	stim_v01/WinNeu.png	160	1.1	11	10	stim_v04/1.png	NoGoWin	3	stim_v01/WinPos.png	2	7	15	0	52	52	57	None	1		2017_Mrz_15_1151	60.0032057842	cfc_SPP1665_Learning	2	10
12	0.5	5	6	3	stim_v01/WinPos.png	160	1.1	11	10	stim_v04/4.png	GoWin	1	stim_v01/WinNeu.png	1	9	10	0	53	53	5	None	0		2017_Mrz_15_1151	60.0032057842	cfc_SPP1665_Learning	2	10
12	0.5	5	6	3	stim_v01/AvoNeu.png	96	2.1	10	8	stim_v04/3.png	GoAvo	2	stim_v01/AvoNeg.png	1	9	10	0	54	54	25	3	1	0.266593197158	2017_Mrz_15_1151	60.0032057842	cfc_SPP1665_Learning	2	10
16	0.5	5	8	None	stim_v01/AvoNeu.png	160	2.1	11	9	stim_v04/2.png	NoGoAvo	4	stim_v01/AvoNeg.png	1	7	14	0	55	55	69	3	0	0.33327628429	2017_Mrz_15_1151	60.0032057842	cfc_SPP1665_Learning	2	10
16	1	5	8	None	stim_v01/WinPos.png	160	1.1	11	10	stim_v04/1.png	NoGoWin	3	stim_v01/WinNeu.png	2	7	14	0	56	56	45	None	1		2017_Mrz_15_1151	60.0032057842	cfc_SPP1665_Learning	2	10
13	1	5	6	3	stim_v01/AvoNeg.png	96	2.1	10	8	stim_v04/3.png	GoAvo	2	stim_v01/AvoNeu.png	1	9	11	0	57	57	35	3	1	0.683267032687	2017_Mrz_15_1151	60.0032057842	cfc_SPP1665_Learning	2	10
12	0.5	5	6	3	stim_v01/AvoNeu.png	96	1.1	10	9	stim_v04/3.png	GoAvo	2	stim_v01/AvoNeg.png	2	9	10	0	58	58	22	None	0		2017_Mrz_15_1151	60.0032057842	cfc_SPP1665_Learning	2	10
12	0.5	5	6	3	stim_v01/AvoNeu.png	160	1.1	11	10	stim_v04/3.png	GoAvo	2	stim_v01/AvoNeg.png	1	9	10	0	59	59	29	3	1	0.299936400881	2017_Mrz_15_1151	60.0032057842	cfc_SPP1665_Learning	2	10
17	1	5	8	None	stim_v01/AvoNeg.png	160	2.1	11	9	stim_v04/2.png	NoGoAvo	4	stim_v01/AvoNeu.png	1	7	15	0	60	60	75	None	1		2017_Mrz_15_1151	60.0032057842	cfc_SPP1665_Learning	2	10
13	1	5	6	3	stim_v01/WinNeu.png	96	1.1	10	9	stim_v04/4.png	GoWin	1	stim_v01/WinPos.png	2	9	11	0	61	61	17	3	1	0.299908932824	2017_Mrz_15_1151	60.0032057842	cfc_SPP1665_Learning	2	10
16	0.5	5	8	None	stim_v01/WinPos.png	96	1.1	10	9	stim_v04/1.png	NoGoWin	3	stim_v01/WinNeu.png	1	7	14	0	62	62	47	None	1		2017_Mrz_15_1151	60.0032057842	cfc_SPP1665_Learning	2	10
13	1	5	6	3	stim_v01/AvoNeg.png	160	2.1	11	9	stim_v04/3.png	GoAvo	2	stim_v01/AvoNeu.png	1	9	11	0	63	63	36	None	0		2017_Mrz_15_1151	60.0032057842	cfc_SPP1665_Learning	2	10
13	0.5	5	6	3	stim_v01/AvoNeg.png	96	1.1	10	9	stim_v04/3.png	GoAvo	2	stim_v01/AvoNeu.png	2	9	11	0	64	64	34	None	0		2017_Mrz_15_1151	60.0032057842	cfc_SPP1665_Learning	2	10
17	1	5	8	None	stim_v01/WinNeu.png	96	1.1	10	9	stim_v04/1.png	NoGoWin	3	stim_v01/WinPos.png	1	7	15	0	65	65	55	None	1		2017_Mrz_15_1151	60.0032057842	cfc_SPP1665_Learning	2	10
16	1	5	8	None	stim_v01/WinPos.png	96	2.1	10	8	stim_v04/1.png	NoGoWin	3	stim_v01/WinNeu.png	2	7	14	0	66	66	48	3	0	0.216615216881	2017_Mrz_15_1151	60.0032057842	cfc_SPP1665_Learning	2	10
16	0.5	5	8	None	stim_v01/AvoNeu.png	96	2.1	10	8	stim_v04/2.png	NoGoAvo	4	stim_v01/AvoNeg.png	1	7	14	0	67	67	72	None	1		2017_Mrz_15_1151	60.0032057842	cfc_SPP1665_Learning	2	10
12	0.5	5	6	3	stim_v01/AvoNeu.png	96	2.1	10	8	stim_v04/3.png	GoAvo	2	stim_v01/AvoNeg.png	2	9	10	0	68	68	24	3	1	0.299911045751	2017_Mrz_15_1151	60.0032057842	cfc_SPP1665_Learning	2	10
16	0.5	5	8	None	stim_v01/AvoNeu.png	160	2.1	11	9	stim_v04/2.png	NoGoAvo	4	stim_v01/AvoNeg.png	2	7	14	0	69	69	70	3	0	0.249944837499	2017_Mrz_15_1151	60.0032057842	cfc_SPP1665_Learning	2	10
13	0.5	5	6	3	stim_v01/WinNeu.png	96	2.1	10	8	stim_v04/4.png	GoWin	1	stim_v01/WinPos.png	1	9	11	0	70	70	18	3	1	0.466586918745	2017_Mrz_15_1151	60.0032057842	cfc_SPP1665_Learning	2	10
13	1	5	6	3	stim_v01/WinNeu.png	160	1.1	11	10	stim_v04/4.png	GoWin	1	stim_v01/WinPos.png	2	9	11	0	71	71	19	None	0		2017_Mrz_15_1151	60.0032057842	cfc_SPP1665_Learning	2	10
13	0.5	5	6	3	stim_v01/WinNeu.png	160	2.1	11	9	stim_v04/4.png	GoWin	1	stim_v01/WinPos.png	2	9	11	0	72	72	14	3	1	0.41661346617	2017_Mrz_15_1151	60.0032057842	cfc_SPP1665_Learning	2	10
13	1	5	6	3	stim_v01/AvoNeg.png	160	1.1	11	10	stim_v04/3.png	GoAvo	2	stim_v01/AvoNeu.png	2	9	11	0	73	73	33	3	1	0.283268421181	2017_Mrz_15_1151	60.0032057842	cfc_SPP1665_Learning	2	10
12	1	5	6	3	stim_v01/WinPos.png	160	1.1	11	10	stim_v04/4.png	GoWin	1	stim_v01/WinNeu.png	2	9	10	0	74	74	7	None	0		2017_Mrz_15_1151	60.0032057842	cfc_SPP1665_Learning	2	10
12	1	5	6	3	stim_v01/WinPos.png	96	1.1	10	9	stim_v04/4.png	GoWin	1	stim_v01/WinNeu.png	1	9	10	0	75	75	6	3	1	0.366593227343	2017_Mrz_15_1151	60.0032057842	cfc_SPP1665_Learning	2	10
16	1	5	8	None	stim_v01/WinPos.png	96	1.1	10	9	stim_v04/1.png	NoGoWin	3	stim_v01/WinNeu.png	1	7	14	0	76	76	49	None	1		2017_Mrz_15_1151	60.0032057842	cfc_SPP1665_Learning	2	10
12	1	5	6	3	stim_v01/AvoNeu.png	160	1.1	11	10	stim_v04/3.png	GoAvo	2	stim_v01/AvoNeg.png	2	9	10	0	77	77	21	None	0		2017_Mrz_15_1151	60.0032057842	cfc_SPP1665_Learning	2	10
13	1	5	6	3	stim_v01/AvoNeg.png	96	2.1	10	8	stim_v04/3.png	GoAvo	2	stim_v01/AvoNeu.png	2	9	11	0	78	78	38	3	1	0.333246401458	2017_Mrz_15_1151	60.0032057842	cfc_SPP1665_Learning	2	10
16	1	5	8	None	stim_v01/WinPos.png	96	1.1	10	9	stim_v04/1.png	NoGoWin	3	stim_v01/WinNeu.png	2	7	14	0	79	79	40	None	1		2017_Mrz_15_1151	60.0032057842	cfc_SPP1665_Learning	2	10
