# Supplementary material for: θ-γ Cross-Frequency Transcranial Alternating Current Stimulation over the Trough Impairs Cognitive Control
Source: eNeuro. 2020 Sep 4;7(5):ENEURO.0126-20.2020. doi: 10.1523/ENEURO.0126-20.2020 (PMC7540931; doi:10.1523/ENEURO.0126-20.2020)
Supplement: Extended Data 1 — contains all materials, pseudonymized raw data and analysis scripts used in this study that are freely available at our repository. Download Extended Data 1, ZIP file. [file enu-eN-NWR-0126-20-s02.zip › 2020_cfc_tacs-master/data/raw/1_learning/s_trough/P_11_S_2_cfc_SPP1665_Learning_2017_Feb_27_1531.csv]

icFbackMarker	blineStop	circleMarker	cRespMarker	cResponse	cFback	trigStimulator	preCueStop	portStop	preCueStart	cue	cType	cueMarker	icFback	prepRespStop	icRespMarker	cFbackMarker	trials.thisRepN	trials.thisTrialN	trials.thisN	trials.thisIndex	buttonBox_Response.keys	buttonBox_Response.corr	buttonBox_Response.rt	date	frameRate	expName	session	participant
																								2017_Feb_27_1531	60.0053974751	cfc_SPP1665_Learning	2	11
17	0.5	5	8	None	stim_v01/AvoNeg.png	160	2.1	11	9	stim_v03/1.png	NoGoAvo	4	stim_v01/AvoNeu.png	2	7	15	0	0	0	76	3	0	0.44997280376	2017_Feb_27_1531	60.0053974751	cfc_SPP1665_Learning	2	11
16	1	5	8	None	stim_v01/AvoNeu.png	160	1.1	11	10	stim_v03/1.png	NoGoAvo	4	stim_v01/AvoNeg.png	2	7	14	0	1	1	69	3	0	0.799910533125	2017_Feb_27_1531	60.0053974751	cfc_SPP1665_Learning	2	11
13	0.5	5	6	3	stim_v01/WinNeu.png	160	2.1	11	9	stim_v03/3.png	GoWin	1	stim_v01/WinPos.png	1	9	11	0	2	2	16	3	1	0.266595290372	2017_Feb_27_1531	60.0053974751	cfc_SPP1665_Learning	2	11
12	1	5	6	3	stim_v01/AvoNeu.png	96	2.1	10	8	stim_v03/4.png	GoAvo	2	stim_v01/AvoNeg.png	1	9	10	0	3	3	32	3	1	0.216583186385	2017_Feb_27_1531	60.0053974751	cfc_SPP1665_Learning	2	11
12	0.5	5	6	3	stim_v01/WinPos.png	96	2.1	10	8	stim_v03/3.png	GoWin	1	stim_v01/WinNeu.png	1	9	10	0	4	4	0	3	1	0.233259824	2017_Feb_27_1531	60.0053974751	cfc_SPP1665_Learning	2	11
16	1	5	8	None	stim_v01/AvoNeu.png	96	1.1	10	9	stim_v03/1.png	NoGoAvo	4	stim_v01/AvoNeg.png	1	7	14	0	5	5	71	3	0	0.449918773495	2017_Feb_27_1531	60.0053974751	cfc_SPP1665_Learning	2	11
12	0.5	5	6	3	stim_v01/AvoNeu.png	96	2.1	10	8	stim_v03/4.png	GoAvo	2	stim_v01/AvoNeg.png	2	9	10	0	6	6	22	3	1	0.216597071258	2017_Feb_27_1531	60.0053974751	cfc_SPP1665_Learning	2	11
16	1	5	8	None	stim_v01/AvoNeu.png	160	2.1	11	9	stim_v03/1.png	NoGoAvo	4	stim_v01/AvoNeg.png	1	7	14	0	7	7	63	None	1		2017_Feb_27_1531	60.0053974751	cfc_SPP1665_Learning	2	11
12	1	5	6	3	stim_v01/WinPos.png	96	1.1	10	9	stim_v03/3.png	GoWin	1	stim_v01/WinNeu.png	2	9	10	0	8	8	11	3	1	0.24993555608	2017_Feb_27_1531	60.0053974751	cfc_SPP1665_Learning	2	11
12	1	5	6	3	stim_v01/WinPos.png	160	1.1	11	10	stim_v03/3.png	GoWin	1	stim_v01/WinNeu.png	1	9	10	0	9	9	4	3	1	0.266622758272	2017_Feb_27_1531	60.0053974751	cfc_SPP1665_Learning	2	11
12	1	5	6	3	stim_v01/WinPos.png	160	2.1	11	9	stim_v03/3.png	GoWin	1	stim_v01/WinNeu.png	2	9	10	0	10	10	1	3	1	0.233262540606	2017_Feb_27_1531	60.0053974751	cfc_SPP1665_Learning	2	11
12	0.5	5	6	3	stim_v01/WinPos.png	96	1.1	10	9	stim_v03/3.png	GoWin	1	stim_v01/WinNeu.png	1	9	10	0	11	11	6	3	1	0.266598006978	2017_Feb_27_1531	60.0053974751	cfc_SPP1665_Learning	2	11
16	1	5	8	None	stim_v01/AvoNeu.png	160	2.1	11	9	stim_v03/1.png	NoGoAvo	4	stim_v01/AvoNeg.png	2	7	14	0	12	12	61	None	1		2017_Feb_27_1531	60.0053974751	cfc_SPP1665_Learning	2	11
12	1	5	6	3	stim_v01/AvoNeu.png	96	1.1	10	9	stim_v03/4.png	GoAvo	2	stim_v01/AvoNeg.png	1	9	10	0	13	13	29	3	1	0.333263204665	2017_Feb_27_1531	60.0053974751	cfc_SPP1665_Learning	2	11
17	0.5	5	8	None	stim_v01/AvoNeg.png	160	2.1	11	9	stim_v03/1.png	NoGoAvo	4	stim_v01/AvoNeu.png	2	7	15	0	14	14	77	None	1		2017_Feb_27_1531	60.0053974751	cfc_SPP1665_Learning	2	11
16	0.5	5	8	None	stim_v01/AvoNeu.png	160	2.1	11	9	stim_v03/1.png	NoGoAvo	4	stim_v01/AvoNeg.png	1	7	14	0	15	15	65	None	1		2017_Feb_27_1531	60.0053974751	cfc_SPP1665_Learning	2	11
13	1	5	6	3	stim_v01/AvoNeg.png	96	1.1	10	9	stim_v03/4.png	GoAvo	2	stim_v01/AvoNeu.png	2	9	11	0	16	16	39	3	1	0.216639933256	2017_Feb_27_1531	60.0053974751	cfc_SPP1665_Learning	2	11
13	1	5	6	3	stim_v01/WinNeu.png	96	2.1	10	8	stim_v03/3.png	GoWin	1	stim_v01/WinPos.png	1	9	11	0	17	17	18	3	1	0.249928613644	2017_Feb_27_1531	60.0053974751	cfc_SPP1665_Learning	2	11
17	0.5	5	8	None	stim_v01/WinNeu.png	160	1.1	11	10	stim_v03/2.png	NoGoWin	3	stim_v01/WinPos.png	1	7	15	0	18	18	57	None	1		2017_Feb_27_1531	60.0053974751	cfc_SPP1665_Learning	2	11
17	1	5	8	None	stim_v01/WinNeu.png	96	2.1	10	8	stim_v03/2.png	NoGoWin	3	stim_v01/WinPos.png	1	7	15	0	19	19	54	None	1		2017_Feb_27_1531	60.0053974751	cfc_SPP1665_Learning	2	11
13	0.5	5	6	3	stim_v01/AvoNeg.png	96	1.1	10	9	stim_v03/4.png	GoAvo	2	stim_v01/AvoNeu.png	2	9	11	0	20	20	33	3	1	0.216587714061	2017_Feb_27_1531	60.0053974751	cfc_SPP1665_Learning	2	11
12	0.5	5	6	3	stim_v01/WinPos.png	96	2.1	10	8	stim_v03/3.png	GoWin	1	stim_v01/WinNeu.png	2	9	10	0	21	21	3	3	1	0.249929519179	2017_Feb_27_1531	60.0053974751	cfc_SPP1665_Learning	2	11
17	0.5	5	8	None	stim_v01/AvoNeg.png	160	1.1	11	10	stim_v03/1.png	NoGoAvo	4	stim_v01/AvoNeu.png	2	7	15	0	22	22	79	None	1		2017_Feb_27_1531	60.0053974751	cfc_SPP1665_Learning	2	11
17	1	5	8	None	stim_v01/WinNeu.png	96	2.1	10	8	stim_v03/2.png	NoGoWin	3	stim_v01/WinPos.png	2	7	15	0	23	23	55	None	1		2017_Feb_27_1531	60.0053974751	cfc_SPP1665_Learning	2	11
16	1	5	8	None	stim_v01/WinPos.png	96	1.1	10	9	stim_v03/2.png	NoGoWin	3	stim_v01/WinNeu.png	1	7	14	0	24	24	41	None	1		2017_Feb_27_1531	60.0053974751	cfc_SPP1665_Learning	2	11
16	1	5	8	None	stim_v01/WinPos.png	160	1.1	11	10	stim_v03/2.png	NoGoWin	3	stim_v01/WinNeu.png	1	7	14	0	25	25	46	None	1		2017_Feb_27_1531	60.0053974751	cfc_SPP1665_Learning	2	11
13	1	5	6	3	stim_v01/AvoNeg.png	96	1.1	10	9	stim_v03/4.png	GoAvo	2	stim_v01/AvoNeu.png	2	9	11	0	26	26	37	3	1	0.349931390619	2017_Feb_27_1531	60.0053974751	cfc_SPP1665_Learning	2	11
17	1	5	8	None	stim_v01/WinNeu.png	160	2.1	11	9	stim_v03/2.png	NoGoWin	3	stim_v01/WinPos.png	1	7	15	0	27	27	58	None	1		2017_Feb_27_1531	60.0053974751	cfc_SPP1665_Learning	2	11
16	1	5	8	None	stim_v01/WinPos.png	96	2.1	10	8	stim_v03/2.png	NoGoWin	3	stim_v01/WinNeu.png	1	7	14	0	28	28	49	None	1		2017_Feb_27_1531	60.0053974751	cfc_SPP1665_Learning	2	11
16	1	5	8	None	stim_v01/AvoNeu.png	96	2.1	10	8	stim_v03/1.png	NoGoAvo	4	stim_v01/AvoNeg.png	1	7	14	0	29	29	62	None	1		2017_Feb_27_1531	60.0053974751	cfc_SPP1665_Learning	2	11
17	0.5	5	8	None	stim_v01/AvoNeg.png	96	2.1	10	8	stim_v03/1.png	NoGoAvo	4	stim_v01/AvoNeu.png	2	7	15	0	30	30	73	None	1		2017_Feb_27_1531	60.0053974751	cfc_SPP1665_Learning	2	11
17	1	5	8	None	stim_v01/AvoNeg.png	160	2.1	11	9	stim_v03/1.png	NoGoAvo	4	stim_v01/AvoNeu.png	2	7	15	0	31	31	74	None	1		2017_Feb_27_1531	60.0053974751	cfc_SPP1665_Learning	2	11
16	0.5	5	8	None	stim_v01/WinPos.png	160	2.1	11	9	stim_v03/2.png	NoGoWin	3	stim_v01/WinNeu.png	1	7	14	0	32	32	52	None	1		2017_Feb_27_1531	60.0053974751	cfc_SPP1665_Learning	2	11
16	1	5	8	None	stim_v01/AvoNeu.png	160	2.1	11	9	stim_v03/1.png	NoGoAvo	4	stim_v01/AvoNeg.png	2	7	14	0	33	33	72	None	1		2017_Feb_27_1531	60.0053974751	cfc_SPP1665_Learning	2	11
12	0.5	5	6	3	stim_v01/AvoNeu.png	96	2.1	10	8	stim_v03/4.png	GoAvo	2	stim_v01/AvoNeg.png	1	9	10	0	34	34	23	3	1	0.433322426665	2017_Feb_27_1531	60.0053974751	cfc_SPP1665_Learning	2	11
17	1	5	8	None	stim_v01/WinNeu.png	160	1.1	11	10	stim_v03/2.png	NoGoWin	3	stim_v01/WinPos.png	1	7	15	0	35	35	56	None	1		2017_Feb_27_1531	60.0053974751	cfc_SPP1665_Learning	2	11
16	0.5	5	8	None	stim_v01/WinPos.png	160	2.1	11	9	stim_v03/2.png	NoGoWin	3	stim_v01/WinNeu.png	2	7	14	0	36	36	43	None	1		2017_Feb_27_1531	60.0053974751	cfc_SPP1665_Learning	2	11
13	0.5	5	6	3	stim_v01/WinNeu.png	160	2.1	11	9	stim_v03/3.png	GoWin	1	stim_v01/WinPos.png	2	9	11	0	37	37	17	None	0		2017_Feb_27_1531	60.0053974751	cfc_SPP1665_Learning	2	11
17	0.5	5	8	None	stim_v01/WinNeu.png	96	1.1	10	9	stim_v03/2.png	NoGoWin	3	stim_v01/WinPos.png	1	7	15	0	38	38	53	None	1		2017_Feb_27_1531	60.0053974751	cfc_SPP1665_Learning	2	11
17	1	5	8	None	stim_v01/AvoNeg.png	96	2.1	10	8	stim_v03/1.png	NoGoAvo	4	stim_v01/AvoNeu.png	2	7	15	0	39	39	78	None	1		2017_Feb_27_1531	60.0053974751	cfc_SPP1665_Learning	2	11
13	0.5	5	6	3	stim_v01/WinNeu.png	160	2.1	11	9	stim_v03/3.png	GoWin	1	stim_v01/WinPos.png	1	9	11	0	40	40	13	3	1	0.366597161811	2017_Feb_27_1531	60.0053974751	cfc_SPP1665_Learning	2	11
16	0.5	5	8	None	stim_v01/WinPos.png	160	1.1	11	10	stim_v03/2.png	NoGoWin	3	stim_v01/WinNeu.png	2	7	14	0	41	41	50	None	1		2017_Feb_27_1531	60.0053974751	cfc_SPP1665_Learning	2	11
13	0.5	5	6	3	stim_v01/AvoNeg.png	96	1.1	10	9	stim_v03/4.png	GoAvo	2	stim_v01/AvoNeu.png	1	9	11	0	42	42	35	3	1	0.233289706661	2017_Feb_27_1531	60.0053974751	cfc_SPP1665_Learning	2	11
16	0.5	5	8	None	stim_v01/AvoNeu.png	96	2.1	10	8	stim_v03/1.png	NoGoAvo	4	stim_v01/AvoNeg.png	1	7	14	0	43	43	66	None	1		2017_Feb_27_1531	60.0053974751	cfc_SPP1665_Learning	2	11
13	0.5	5	6	3	stim_v01/AvoNeg.png	160	1.1	11	10	stim_v03/4.png	GoAvo	2	stim_v01/AvoNeu.png	2	9	11	0	44	44	38	3	1	0.233249259423	2017_Feb_27_1531	60.0053974751	cfc_SPP1665_Learning	2	11
16	0.5	5	8	None	stim_v01/AvoNeu.png	96	1.1	10	9	stim_v03/1.png	NoGoAvo	4	stim_v01/AvoNeg.png	2	7	14	0	45	45	68	None	1		2017_Feb_27_1531	60.0053974751	cfc_SPP1665_Learning	2	11
16	1	5	8	None	stim_v01/WinPos.png	160	1.1	11	10	stim_v03/2.png	NoGoWin	3	stim_v01/WinNeu.png	1	7	14	0	46	46	45	None	1		2017_Feb_27_1531	60.0053974751	cfc_SPP1665_Learning	2	11
16	1	5	8	None	stim_v01/WinPos.png	96	1.1	10	9	stim_v03/2.png	NoGoWin	3	stim_v01/WinNeu.png	1	7	14	0	47	47	48	None	1		2017_Feb_27_1531	60.0053974751	cfc_SPP1665_Learning	2	11
12	1	5	6	3	stim_v01/WinPos.png	160	1.1	11	10	stim_v03/3.png	GoWin	1	stim_v01/WinNeu.png	2	9	10	0	48	48	5	3	1	0.233274614407	2017_Feb_27_1531	60.0053974751	cfc_SPP1665_Learning	2	11
12	0.5	5	6	3	stim_v01/AvoNeu.png	160	1.1	11	10	stim_v03/4.png	GoAvo	2	stim_v01/AvoNeg.png	2	9	10	0	49	49	24	3	1	0.216596769413	2017_Feb_27_1531	60.0053974751	cfc_SPP1665_Learning	2	11
12	0.5	5	6	3	stim_v01/WinPos.png	160	1.1	11	10	stim_v03/3.png	GoWin	1	stim_v01/WinNeu.png	1	9	10	0	50	50	7	3	1	0.249927406264	2017_Feb_27_1531	60.0053974751	cfc_SPP1665_Learning	2	11
16	0.5	5	8	None	stim_v01/AvoNeu.png	160	1.1	11	10	stim_v03/1.png	NoGoAvo	4	stim_v01/AvoNeg.png	2	7	14	0	51	51	70	None	1		2017_Feb_27_1531	60.0053974751	cfc_SPP1665_Learning	2	11
12	1	5	6	3	stim_v01/AvoNeu.png	160	2.1	11	9	stim_v03/4.png	GoAvo	2	stim_v01/AvoNeg.png	1	9	10	0	52	52	28	3	1	0.299892120576	2017_Feb_27_1531	60.0053974751	cfc_SPP1665_Learning	2	11
12	1	5	6	3	stim_v01/WinPos.png	160	1.1	11	10	stim_v03/3.png	GoWin	1	stim_v01/WinNeu.png	1	9	10	0	53	53	10	3	1	0.216589525131	2017_Feb_27_1531	60.0053974751	cfc_SPP1665_Learning	2	11
12	1	5	6	3	stim_v01/WinPos.png	160	1.1	11	10	stim_v03/3.png	GoWin	1	stim_v01/WinNeu.png	2	9	10	0	54	54	8	3	1	0.249954270475	2017_Feb_27_1531	60.0053974751	cfc_SPP1665_Learning	2	11
16	0.5	5	8	None	stim_v01/WinPos.png	96	2.1	10	8	stim_v03/2.png	NoGoWin	3	stim_v01/WinNeu.png	2	7	14	0	55	55	44	None	1		2017_Feb_27_1531	60.0053974751	cfc_SPP1665_Learning	2	11
17	1	5	8	None	stim_v01/WinNeu.png	96	1.1	10	9	stim_v03/2.png	NoGoWin	3	stim_v01/WinPos.png	1	7	15	0	56	56	59	None	1		2017_Feb_27_1531	60.0053974751	cfc_SPP1665_Learning	2	11
16	0.5	5	8	None	stim_v01/WinPos.png	160	1.1	11	10	stim_v03/2.png	NoGoWin	3	stim_v01/WinNeu.png	2	7	14	0	57	57	42	None	1		2017_Feb_27_1531	60.0053974751	cfc_SPP1665_Learning	2	11
12	1	5	6	3	stim_v01/WinPos.png	96	2.1	10	8	stim_v03/3.png	GoWin	1	stim_v01/WinNeu.png	1	9	10	0	58	58	12	3	1	0.283303923564	2017_Feb_27_1531	60.0053974751	cfc_SPP1665_Learning	2	11
12	0.5	5	6	3	stim_v01/WinPos.png	96	1.1	10	9	stim_v03/3.png	GoWin	1	stim_v01/WinNeu.png	2	9	10	0	59	59	9	None	0		2017_Feb_27_1531	60.0053974751	cfc_SPP1665_Learning	2	11
12	1	5	6	3	stim_v01/AvoNeu.png	96	2.1	10	8	stim_v03/4.png	GoAvo	2	stim_v01/AvoNeg.png	1	9	10	0	60	60	30	3	1	0.23325740924	2017_Feb_27_1531	60.0053974751	cfc_SPP1665_Learning	2	11
13	1	5	6	3	stim_v01/WinNeu.png	160	1.1	11	10	stim_v03/3.png	GoWin	1	stim_v01/WinPos.png	2	9	11	0	61	61	14	3	1	0.649921912684	2017_Feb_27_1531	60.0053974751	cfc_SPP1665_Learning	2	11
12	1	5	6	3	stim_v01/AvoNeu.png	96	2.1	10	8	stim_v03/4.png	GoAvo	2	stim_v01/AvoNeg.png	1	9	10	0	62	62	26	3	1	0.249934650545	2017_Feb_27_1531	60.0053974751	cfc_SPP1665_Learning	2	11
12	0.5	5	6	3	stim_v01/AvoNeu.png	160	1.1	11	10	stim_v03/4.png	GoAvo	2	stim_v01/AvoNeg.png	2	9	10	0	63	63	21	3	1	0.283261061565	2017_Feb_27_1531	60.0053974751	cfc_SPP1665_Learning	2	11
13	0.5	5	6	3	stim_v01/WinNeu.png	96	1.1	10	9	stim_v03/3.png	GoWin	1	stim_v01/WinPos.png	2	9	11	0	64	64	19	None	0		2017_Feb_27_1531	60.0053974751	cfc_SPP1665_Learning	2	11
12	0.5	5	6	3	stim_v01/AvoNeu.png	160	2.1	11	9	stim_v03/4.png	GoAvo	2	stim_v01/AvoNeg.png	1	9	10	0	65	65	25	3	1	0.233271897803	2017_Feb_27_1531	60.0053974751	cfc_SPP1665_Learning	2	11
16	0.5	5	8	None	stim_v01/WinPos.png	96	1.1	10	9	stim_v03/2.png	NoGoWin	3	stim_v01/WinNeu.png	2	7	14	0	66	66	51	None	1		2017_Feb_27_1531	60.0053974751	cfc_SPP1665_Learning	2	11
13	1	5	6	3	stim_v01/WinNeu.png	160	1.1	11	10	stim_v03/3.png	GoWin	1	stim_v01/WinPos.png	2	9	11	0	67	67	15	3	1	0.233268879352	2017_Feb_27_1531	60.0053974751	cfc_SPP1665_Learning	2	11
16	0.5	5	8	None	stim_v01/AvoNeu.png	160	1.1	11	10	stim_v03/1.png	NoGoAvo	4	stim_v01/AvoNeg.png	1	7	14	0	68	68	60	None	1		2017_Feb_27_1531	60.0053974751	cfc_SPP1665_Learning	2	11
12	1	5	6	3	stim_v01/AvoNeu.png	160	2.1	11	9	stim_v03/4.png	GoAvo	2	stim_v01/AvoNeg.png	1	9	10	0	69	69	31	3	1	0.266599214357	2017_Feb_27_1531	60.0053974751	cfc_SPP1665_Learning	2	11
13	0.5	5	6	3	stim_v01/AvoNeg.png	160	2.1	11	9	stim_v03/4.png	GoAvo	2	stim_v01/AvoNeu.png	1	9	11	0	70	70	34	3	1	0.283279474113	2017_Feb_27_1531	60.0053974751	cfc_SPP1665_Learning	2	11
16	0.5	5	8	None	stim_v01/AvoNeu.png	96	1.1	10	9	stim_v03/1.png	NoGoAvo	4	stim_v01/AvoNeg.png	1	7	14	0	71	71	64	None	1		2017_Feb_27_1531	60.0053974751	cfc_SPP1665_Learning	2	11
12	1	5	6	3	stim_v01/WinPos.png	160	2.1	11	9	stim_v03/3.png	GoWin	1	stim_v01/WinNeu.png	2	9	10	0	72	72	2	3	1	0.283196768567	2017_Feb_27_1531	60.0053974751	cfc_SPP1665_Learning	2	11
16	1	5	8	None	stim_v01/WinPos.png	96	1.1	10	9	stim_v03/2.png	NoGoWin	3	stim_v01/WinNeu.png	1	7	14	0	73	73	40	None	1		2017_Feb_27_1531	60.0053974751	cfc_SPP1665_Learning	2	11
16	0.5	5	8	None	stim_v01/AvoNeu.png	96	2.1	10	8	stim_v03/1.png	NoGoAvo	4	stim_v01/AvoNeg.png	2	7	14	0	74	74	67	None	1		2017_Feb_27_1531	60.0053974751	cfc_SPP1665_Learning	2	11
17	0.5	5	8	None	stim_v01/AvoNeg.png	160	2.1	11	9	stim_v03/1.png	NoGoAvo	4	stim_v01/AvoNeu.png	2	7	15	0	75	75	75	None	1		2017_Feb_27_1531	60.0053974751	cfc_SPP1665_Learning	2	11
12	1	5	6	3	stim_v01/AvoNeu.png	96	1.1	10	9	stim_v03/4.png	GoAvo	2	stim_v01/AvoNeg.png	2	9	10	0	76	76	20	3	1	0.249934650545	2017_Feb_27_1531	60.0053974751	cfc_SPP1665_Learning	2	11
13	0.5	5	6	3	stim_v01/AvoNeg.png	96	2.1	10	8	stim_v03/4.png	GoAvo	2	stim_v01/AvoNeu.png	1	9	11	0	77	77	36	3	1	0.299925927223	2017_Feb_27_1531	60.0053974751	cfc_SPP1665_Learning	2	11
16	0.5	5	8	None	stim_v01/WinPos.png	96	1.1	10	9	stim_v03/2.png	NoGoWin	3	stim_v01/WinNeu.png	2	7	14	0	78	78	47	None	1		2017_Feb_27_1531	60.0053974751	cfc_SPP1665_Learning	2	11
12	1	5	6	3	stim_v01/AvoNeu.png	96	2.1	10	8	stim_v03/4.png	GoAvo	2	stim_v01/AvoNeg.png	2	9	10	0	79	79	27	3	1	0.266604345724	2017_Feb_27_1531	60.0053974751	cfc_SPP1665_Learning	2	11
