# Supplementary material for: θ-γ Cross-Frequency Transcranial Alternating Current Stimulation over the Trough Impairs Cognitive Control
Source: eNeuro. 2020 Sep 4;7(5):ENEURO.0126-20.2020. doi: 10.1523/ENEURO.0126-20.2020 (PMC7540931; doi:10.1523/ENEURO.0126-20.2020)
Supplement: Extended Data 1 — contains all materials, pseudonymized raw data and analysis scripts used in this study that are freely available at our repository. Download Extended Data 1, ZIP file. [file enu-eN-NWR-0126-20-s02.zip › 2020_cfc_tacs-master/data/raw/1_learning/s_trough/P_12_S_2_cfc_SPP1665_Learning_2017_Mai_04_1647.csv]

icFbackMarker	blineStop	circleMarker	cRespMarker	cResponse	cFback	trigStimulator	preCueStop	portStop	preCueStart	cue	cType	cueMarker	icFback	prepRespStop	icRespMarker	cFbackMarker	trials.thisRepN	trials.thisTrialN	trials.thisN	trials.thisIndex	buttonBox_Response.keys	buttonBox_Response.corr	buttonBox_Response.rt	date	frameRate	expName	session	participant
																								2017_Mai_04_1647	59.9988046959	cfc_SPP1665_Learning	2	12
16	1	5	8	None	stim_v01/WinPos.png	160	2.1	11	9	stim_v02/4.png	NoGoWin	3	stim_v01/WinNeu.png	1	7	14	0	0	0	41	None	1		2017_Mai_04_1647	59.9988046959	cfc_SPP1665_Learning	2	12
16	1	5	8	None	stim_v01/WinPos.png	96	2.1	10	8	stim_v02/4.png	NoGoWin	3	stim_v01/WinNeu.png	1	7	14	0	1	1	45	None	1		2017_Mai_04_1647	59.9988046959	cfc_SPP1665_Learning	2	12
16	0.5	5	8	None	stim_v01/AvoNeu.png	160	1.1	11	10	stim_v02/2.png	NoGoAvo	4	stim_v01/AvoNeg.png	2	7	14	0	2	2	61	3	0	0.316599052192	2017_Mai_04_1647	59.9988046959	cfc_SPP1665_Learning	2	12
12	1	5	6	3	stim_v01/AvoNeu.png	96	2.1	10	8	stim_v02/3.png	GoAvo	2	stim_v01/AvoNeg.png	1	9	10	0	3	3	25	3	1	0.333263907756	2017_Mai_04_1647	59.9988046959	cfc_SPP1665_Learning	2	12
13	1	5	6	3	stim_v01/AvoNeg.png	96	2.1	10	8	stim_v02/3.png	GoAvo	2	stim_v01/AvoNeu.png	1	9	11	0	4	4	35	None	0		2017_Mai_04_1647	59.9988046959	cfc_SPP1665_Learning	2	12
13	0.5	5	6	3	stim_v01/WinNeu.png	96	1.1	10	9	stim_v02/1.png	GoWin	1	stim_v01/WinPos.png	2	9	11	0	5	5	19	None	0		2017_Mai_04_1647	59.9988046959	cfc_SPP1665_Learning	2	12
16	1	5	8	None	stim_v01/AvoNeu.png	160	1.1	11	10	stim_v02/2.png	NoGoAvo	4	stim_v01/AvoNeg.png	1	7	14	0	6	6	70	None	1		2017_Mai_04_1647	59.9988046959	cfc_SPP1665_Learning	2	12
13	1	5	6	3	stim_v01/WinNeu.png	160	1.1	11	10	stim_v02/1.png	GoWin	1	stim_v01/WinPos.png	1	9	11	0	7	7	13	3	1	0.349929065167	2017_Mai_04_1647	59.9988046959	cfc_SPP1665_Learning	2	12
12	0.5	5	6	3	stim_v01/WinPos.png	96	1.1	10	9	stim_v02/1.png	GoWin	1	stim_v01/WinNeu.png	2	9	10	0	8	8	12	3	1	0.299941139183	2017_Mai_04_1647	59.9988046959	cfc_SPP1665_Learning	2	12
16	0.5	5	8	None	stim_v01/AvoNeu.png	160	2.1	11	9	stim_v02/2.png	NoGoAvo	4	stim_v01/AvoNeg.png	1	7	14	0	9	9	64	3	0	0.333251230037	2017_Mai_04_1647	59.9988046959	cfc_SPP1665_Learning	2	12
12	0.5	5	6	3	stim_v01/AvoNeu.png	160	2.1	11	9	stim_v02/3.png	GoAvo	2	stim_v01/AvoNeg.png	2	9	10	0	10	10	28	None	0		2017_Mai_04_1647	59.9988046959	cfc_SPP1665_Learning	2	12
13	1	5	6	3	stim_v01/WinNeu.png	160	2.1	11	9	stim_v02/1.png	GoWin	1	stim_v01/WinPos.png	1	9	11	0	11	11	14	3	1	0.399960155755	2017_Mai_04_1647	59.9988046959	cfc_SPP1665_Learning	2	12
17	1	5	8	None	stim_v01/AvoNeg.png	96	2.1	10	8	stim_v02/2.png	NoGoAvo	4	stim_v01/AvoNeu.png	1	7	15	0	12	12	77	3	0	0.283278094721	2017_Mai_04_1647	59.9988046959	cfc_SPP1665_Learning	2	12
16	1	5	8	None	stim_v01/WinPos.png	96	2.1	10	8	stim_v02/4.png	NoGoWin	3	stim_v01/WinNeu.png	2	7	14	0	13	13	44	None	1		2017_Mai_04_1647	59.9988046959	cfc_SPP1665_Learning	2	12
12	0.5	5	6	3	stim_v01/AvoNeu.png	160	2.1	11	9	stim_v02/3.png	GoAvo	2	stim_v01/AvoNeg.png	2	9	10	0	14	14	26	None	0		2017_Mai_04_1647	59.9988046959	cfc_SPP1665_Learning	2	12
13	0.5	5	6	3	stim_v01/WinNeu.png	160	1.1	11	10	stim_v02/1.png	GoWin	1	stim_v01/WinPos.png	1	9	11	0	15	15	18	3	1	0.300004225905	2017_Mai_04_1647	59.9988046959	cfc_SPP1665_Learning	2	12
12	0.5	5	6	3	stim_v01/AvoNeu.png	96	1.1	10	9	stim_v02/3.png	GoAvo	2	stim_v01/AvoNeg.png	2	9	10	0	16	16	21	None	0		2017_Mai_04_1647	59.9988046959	cfc_SPP1665_Learning	2	12
12	1	5	6	3	stim_v01/WinPos.png	160	1.1	11	10	stim_v02/1.png	GoWin	1	stim_v01/WinNeu.png	2	9	10	0	17	17	4	3	1	0.249937516979	2017_Mai_04_1647	59.9988046959	cfc_SPP1665_Learning	2	12
12	1	5	6	3	stim_v01/WinPos.png	160	1.1	11	10	stim_v02/1.png	GoWin	1	stim_v01/WinNeu.png	1	9	10	0	18	18	0	3	1	0.266603881795	2017_Mai_04_1647	59.9988046959	cfc_SPP1665_Learning	2	12
17	0.5	5	8	None	stim_v01/AvoNeg.png	96	2.1	10	8	stim_v02/2.png	NoGoAvo	4	stim_v01/AvoNeu.png	1	7	15	0	19	19	78	None	1		2017_Mai_04_1647	59.9988046959	cfc_SPP1665_Learning	2	12
12	0.5	5	6	3	stim_v01/WinPos.png	160	1.1	11	10	stim_v02/1.png	GoWin	1	stim_v01/WinNeu.png	2	9	10	0	20	20	1	3	1	0.233308581603	2017_Mai_04_1647	59.9988046959	cfc_SPP1665_Learning	2	12
13	1	5	6	3	stim_v01/WinNeu.png	96	2.1	10	8	stim_v02/1.png	GoWin	1	stim_v01/WinPos.png	1	9	11	0	21	21	16	3	1	0.283266926257	2017_Mai_04_1647	59.9988046959	cfc_SPP1665_Learning	2	12
16	1	5	8	None	stim_v01/WinPos.png	96	2.1	10	8	stim_v02/4.png	NoGoWin	3	stim_v01/WinNeu.png	1	7	14	0	22	22	50	None	1		2017_Mai_04_1647	59.9988046959	cfc_SPP1665_Learning	2	12
12	0.5	5	6	3	stim_v01/WinPos.png	96	1.1	10	9	stim_v02/1.png	GoWin	1	stim_v01/WinNeu.png	2	9	10	0	23	23	3	3	1	0.249942648432	2017_Mai_04_1647	59.9988046959	cfc_SPP1665_Learning	2	12
16	0.5	5	8	None	stim_v01/WinPos.png	96	1.1	10	9	stim_v02/4.png	NoGoWin	3	stim_v01/WinNeu.png	1	7	14	0	24	24	42	None	1		2017_Mai_04_1647	59.9988046959	cfc_SPP1665_Learning	2	12
13	0.5	5	6	3	stim_v01/WinNeu.png	96	1.1	10	9	stim_v02/1.png	GoWin	1	stim_v01/WinPos.png	2	9	11	0	25	25	15	3	1	0.266608409551	2017_Mai_04_1647	59.9988046959	cfc_SPP1665_Learning	2	12
12	1	5	6	3	stim_v01/WinPos.png	96	2.1	10	8	stim_v02/1.png	GoWin	1	stim_v01/WinNeu.png	2	9	10	0	26	26	10	3	1	0.266623502066	2017_Mai_04_1647	59.9988046959	cfc_SPP1665_Learning	2	12
16	0.5	5	8	None	stim_v01/AvoNeu.png	160	2.1	11	9	stim_v02/2.png	NoGoAvo	4	stim_v01/AvoNeg.png	1	7	14	0	27	27	62	None	1		2017_Mai_04_1647	59.9988046959	cfc_SPP1665_Learning	2	12
13	0.5	5	6	3	stim_v01/AvoNeg.png	96	2.1	10	8	stim_v02/3.png	GoAvo	2	stim_v01/AvoNeu.png	2	9	11	0	28	28	33	3	1	0.34995532615	2017_Mai_04_1647	59.9988046959	cfc_SPP1665_Learning	2	12
16	1	5	8	None	stim_v01/AvoNeu.png	96	1.1	10	9	stim_v02/2.png	NoGoAvo	4	stim_v01/AvoNeg.png	1	7	14	0	29	29	65	None	1		2017_Mai_04_1647	59.9988046959	cfc_SPP1665_Learning	2	12
12	1	5	6	3	stim_v01/AvoNeu.png	160	1.1	11	10	stim_v02/3.png	GoAvo	2	stim_v01/AvoNeg.png	2	9	10	0	30	30	24	3	1	0.29994687434	2017_Mai_04_1647	59.9988046959	cfc_SPP1665_Learning	2	12
12	0.5	5	6	3	stim_v01/WinPos.png	160	2.1	11	9	stim_v02/1.png	GoWin	1	stim_v01/WinNeu.png	1	9	10	0	31	31	6	3	1	0.299941139183	2017_Mai_04_1647	59.9988046959	cfc_SPP1665_Learning	2	12
16	1	5	8	None	stim_v01/AvoNeu.png	160	1.1	11	10	stim_v02/2.png	NoGoAvo	4	stim_v01/AvoNeg.png	2	7	14	0	32	32	68	None	1		2017_Mai_04_1647	59.9988046959	cfc_SPP1665_Learning	2	12
16	0.5	5	8	None	stim_v01/AvoNeu.png	160	2.1	11	9	stim_v02/2.png	NoGoAvo	4	stim_v01/AvoNeg.png	2	7	14	0	33	33	63	None	1		2017_Mai_04_1647	59.9988046959	cfc_SPP1665_Learning	2	12
13	1	5	6	3	stim_v01/AvoNeg.png	96	1.1	10	9	stim_v02/3.png	GoAvo	2	stim_v01/AvoNeu.png	2	9	11	0	34	34	37	3	1	0.383238854174	2017_Mai_04_1647	59.9988046959	cfc_SPP1665_Learning	2	12
12	1	5	6	3	stim_v01/AvoNeu.png	96	2.1	10	8	stim_v02/3.png	GoAvo	2	stim_v01/AvoNeg.png	2	9	10	0	35	35	23	None	0		2017_Mai_04_1647	59.9988046959	cfc_SPP1665_Learning	2	12
16	1	5	8	None	stim_v01/WinPos.png	160	1.1	11	10	stim_v02/4.png	NoGoWin	3	stim_v01/WinNeu.png	1	7	14	0	36	36	51	None	1		2017_Mai_04_1647	59.9988046959	cfc_SPP1665_Learning	2	12
17	0.5	5	8	None	stim_v01/AvoNeg.png	96	2.1	10	8	stim_v02/2.png	NoGoAvo	4	stim_v01/AvoNeu.png	1	7	15	0	37	37	74	3	0	0.516587280024	2017_Mai_04_1647	59.9988046959	cfc_SPP1665_Learning	2	12
16	0.5	5	8	None	stim_v01/WinPos.png	160	2.1	11	9	stim_v02/4.png	NoGoWin	3	stim_v01/WinNeu.png	1	7	14	0	38	38	48	None	1		2017_Mai_04_1647	59.9988046959	cfc_SPP1665_Learning	2	12
12	0.5	5	6	3	stim_v01/AvoNeu.png	160	1.1	11	10	stim_v02/3.png	GoAvo	2	stim_v01/AvoNeg.png	2	9	10	0	39	39	27	3	1	0.299941139183	2017_Mai_04_1647	59.9988046959	cfc_SPP1665_Learning	2	12
13	0.5	5	6	3	stim_v01/WinNeu.png	96	1.1	10	9	stim_v02/1.png	GoWin	1	stim_v01/WinPos.png	2	9	11	0	40	40	17	None	0		2017_Mai_04_1647	59.9988046959	cfc_SPP1665_Learning	2	12
17	0.5	5	8	None	stim_v01/WinNeu.png	160	2.1	11	9	stim_v02/4.png	NoGoWin	3	stim_v01/WinPos.png	1	7	15	0	41	41	57	None	1		2017_Mai_04_1647	59.9988046959	cfc_SPP1665_Learning	2	12
12	0.5	5	6	3	stim_v01/AvoNeu.png	160	2.1	11	9	stim_v02/3.png	GoAvo	2	stim_v01/AvoNeg.png	1	9	10	0	42	42	29	3	1	0.316596033685	2017_Mai_04_1647	59.9988046959	cfc_SPP1665_Learning	2	12
12	1	5	6	3	stim_v01/WinPos.png	96	2.1	10	8	stim_v02/1.png	GoWin	1	stim_v01/WinNeu.png	1	9	10	0	43	43	2	3	1	0.266602674394	2017_Mai_04_1647	59.9988046959	cfc_SPP1665_Learning	2	12
17	1	5	8	None	stim_v01/WinNeu.png	160	2.1	11	9	stim_v02/4.png	NoGoWin	3	stim_v01/WinPos.png	1	7	15	0	44	44	59	None	1		2017_Mai_04_1647	59.9988046959	cfc_SPP1665_Learning	2	12
17	0.5	5	8	None	stim_v01/WinNeu.png	160	1.1	11	10	stim_v02/4.png	NoGoWin	3	stim_v01/WinPos.png	2	7	15	0	45	45	58	None	1		2017_Mai_04_1647	59.9988046959	cfc_SPP1665_Learning	2	12
16	1	5	8	None	stim_v01/WinPos.png	96	2.1	10	8	stim_v02/4.png	NoGoWin	3	stim_v01/WinNeu.png	2	7	14	0	46	46	40	None	1		2017_Mai_04_1647	59.9988046959	cfc_SPP1665_Learning	2	12
16	1	5	8	None	stim_v01/WinPos.png	160	2.1	11	9	stim_v02/4.png	NoGoWin	3	stim_v01/WinNeu.png	1	7	14	0	47	47	47	None	1		2017_Mai_04_1647	59.9988046959	cfc_SPP1665_Learning	2	12
16	0.5	5	8	None	stim_v01/AvoNeu.png	160	2.1	11	9	stim_v02/2.png	NoGoAvo	4	stim_v01/AvoNeg.png	2	7	14	0	48	48	67	3	0	0.583278094724	2017_Mai_04_1647	59.9988046959	cfc_SPP1665_Learning	2	12
16	0.5	5	8	None	stim_v01/WinPos.png	96	1.1	10	9	stim_v02/4.png	NoGoWin	3	stim_v01/WinNeu.png	1	7	14	0	49	49	43	None	1		2017_Mai_04_1647	59.9988046959	cfc_SPP1665_Learning	2	12
17	1	5	8	None	stim_v01/AvoNeg.png	160	1.1	11	10	stim_v02/2.png	NoGoAvo	4	stim_v01/AvoNeu.png	2	7	15	0	50	50	76	None	1		2017_Mai_04_1647	59.9988046959	cfc_SPP1665_Learning	2	12
12	1	5	6	3	stim_v01/WinPos.png	160	2.1	11	9	stim_v02/1.png	GoWin	1	stim_v01/WinNeu.png	2	9	10	0	51	51	8	3	1	0.283304657551	2017_Mai_04_1647	59.9988046959	cfc_SPP1665_Learning	2	12
12	0.5	5	6	3	stim_v01/AvoNeu.png	160	2.1	11	9	stim_v02/3.png	GoAvo	2	stim_v01/AvoNeg.png	1	9	10	0	52	52	30	None	0		2017_Mai_04_1647	59.9988046959	cfc_SPP1665_Learning	2	12
13	0.5	5	6	3	stim_v01/AvoNeg.png	96	2.1	10	8	stim_v02/3.png	GoAvo	2	stim_v01/AvoNeu.png	2	9	11	0	53	53	36	3	1	0.29994657249	2017_Mai_04_1647	59.9988046959	cfc_SPP1665_Learning	2	12
12	1	5	6	3	stim_v01/AvoNeu.png	160	2.1	11	9	stim_v02/3.png	GoAvo	2	stim_v01/AvoNeg.png	1	9	10	0	54	54	22	3	1	0.483250626341	2017_Mai_04_1647	59.9988046959	cfc_SPP1665_Learning	2	12
12	1	5	6	3	stim_v01/WinPos.png	160	1.1	11	10	stim_v02/1.png	GoWin	1	stim_v01/WinNeu.png	1	9	10	0	55	55	5	None	0		2017_Mai_04_1647	59.9988046959	cfc_SPP1665_Learning	2	12
17	1	5	8	None	stim_v01/AvoNeg.png	96	1.1	10	9	stim_v02/2.png	NoGoAvo	4	stim_v01/AvoNeu.png	2	7	15	0	56	56	79	None	1		2017_Mai_04_1647	59.9988046959	cfc_SPP1665_Learning	2	12
16	0.5	5	8	None	stim_v01/AvoNeu.png	96	1.1	10	9	stim_v02/2.png	NoGoAvo	4	stim_v01/AvoNeg.png	2	7	14	0	57	57	69	None	1		2017_Mai_04_1647	59.9988046959	cfc_SPP1665_Learning	2	12
16	1	5	8	None	stim_v01/WinPos.png	160	1.1	11	10	stim_v02/4.png	NoGoWin	3	stim_v01/WinNeu.png	2	7	14	0	58	58	52	3	0	0.283263304053	2017_Mai_04_1647	59.9988046959	cfc_SPP1665_Learning	2	12
16	0.5	5	8	None	stim_v01/WinPos.png	96	2.1	10	8	stim_v02/4.png	NoGoWin	3	stim_v01/WinNeu.png	2	7	14	0	59	59	46	None	1		2017_Mai_04_1647	59.9988046959	cfc_SPP1665_Learning	2	12
12	1	5	6	3	stim_v01/WinPos.png	160	1.1	11	10	stim_v02/1.png	GoWin	1	stim_v01/WinNeu.png	2	9	10	0	60	60	9	3	1	0.283233119018	2017_Mai_04_1647	59.9988046959	cfc_SPP1665_Learning	2	12
16	0.5	5	8	None	stim_v01/AvoNeu.png	160	1.1	11	10	stim_v02/2.png	NoGoAvo	4	stim_v01/AvoNeg.png	2	7	14	0	61	61	72	None	1		2017_Mai_04_1647	59.9988046959	cfc_SPP1665_Learning	2	12
17	1	5	8	None	stim_v01/WinNeu.png	96	2.1	10	8	stim_v02/4.png	NoGoWin	3	stim_v01/WinPos.png	1	7	15	0	62	62	56	3	0	0.449955024298	2017_Mai_04_1647	59.9988046959	cfc_SPP1665_Learning	2	12
17	1	5	8	None	stim_v01/WinNeu.png	160	1.1	11	10	stim_v02/4.png	NoGoWin	3	stim_v01/WinPos.png	2	7	15	0	63	63	55	None	1		2017_Mai_04_1647	59.9988046959	cfc_SPP1665_Learning	2	12
12	0.5	5	6	3	stim_v01/WinPos.png	96	1.1	10	9	stim_v02/1.png	GoWin	1	stim_v01/WinNeu.png	1	9	10	0	64	64	7	None	0		2017_Mai_04_1647	59.9988046959	cfc_SPP1665_Learning	2	12
17	0.5	5	8	None	stim_v01/WinNeu.png	96	1.1	10	9	stim_v02/4.png	NoGoWin	3	stim_v01/WinPos.png	1	7	15	0	65	65	53	None	1		2017_Mai_04_1647	59.9988046959	cfc_SPP1665_Learning	2	12
16	0.5	5	8	None	stim_v01/WinPos.png	160	2.1	11	9	stim_v02/4.png	NoGoWin	3	stim_v01/WinNeu.png	1	7	14	0	66	66	49	None	1		2017_Mai_04_1647	59.9988046959	cfc_SPP1665_Learning	2	12
13	0.5	5	6	3	stim_v01/AvoNeg.png	96	1.1	10	9	stim_v02/3.png	GoAvo	2	stim_v01/AvoNeu.png	2	9	11	0	67	67	39	3	1	0.23327688732	2017_Mai_04_1647	59.9988046959	cfc_SPP1665_Learning	2	12
12	1	5	6	3	stim_v01/AvoNeu.png	160	1.1	11	10	stim_v02/3.png	GoAvo	2	stim_v01/AvoNeg.png	2	9	10	0	68	68	31	3	1	0.2832611911	2017_Mai_04_1647	59.9988046959	cfc_SPP1665_Learning	2	12
12	0.5	5	6	3	stim_v01/WinPos.png	160	2.1	11	9	stim_v02/1.png	GoWin	1	stim_v01/WinNeu.png	1	9	10	0	69	69	11	3	1	0.283233119022	2017_Mai_04_1647	59.9988046959	cfc_SPP1665_Learning	2	12
13	0.5	5	6	3	stim_v01/AvoNeg.png	96	2.1	10	8	stim_v02/3.png	GoAvo	2	stim_v01/AvoNeu.png	1	9	11	0	70	70	34	3	1	0.283256965198	2017_Mai_04_1647	59.9988046959	cfc_SPP1665_Learning	2	12
16	1	5	8	None	stim_v01/AvoNeu.png	96	1.1	10	9	stim_v02/2.png	NoGoAvo	4	stim_v01/AvoNeg.png	2	7	14	0	71	71	60	None	1		2017_Mai_04_1647	59.9988046959	cfc_SPP1665_Learning	2	12
13	1	5	6	3	stim_v01/AvoNeg.png	96	1.1	10	9	stim_v02/3.png	GoAvo	2	stim_v01/AvoNeu.png	1	9	11	0	72	72	38	3	1	0.283263304053	2017_Mai_04_1647	59.9988046959	cfc_SPP1665_Learning	2	12
12	1	5	6	3	stim_v01/AvoNeu.png	96	1.1	10	9	stim_v02/3.png	GoAvo	2	stim_v01/AvoNeg.png	2	9	10	0	73	73	32	3	1	0.299929065168	2017_Mai_04_1647	59.9988046959	cfc_SPP1665_Learning	2	12
17	0.5	5	8	None	stim_v01/AvoNeg.png	96	1.1	10	9	stim_v02/2.png	NoGoAvo	4	stim_v01/AvoNeu.png	2	7	15	0	74	74	73	None	1		2017_Mai_04_1647	59.9988046959	cfc_SPP1665_Learning	2	12
16	0.5	5	8	None	stim_v01/AvoNeu.png	160	2.1	11	9	stim_v02/2.png	NoGoAvo	4	stim_v01/AvoNeg.png	1	7	14	0	75	75	71	None	1		2017_Mai_04_1647	59.9988046959	cfc_SPP1665_Learning	2	12
17	0.5	5	8	None	stim_v01/AvoNeg.png	96	2.1	10	8	stim_v02/2.png	NoGoAvo	4	stim_v01/AvoNeu.png	1	7	15	0	76	76	75	None	1		2017_Mai_04_1647	59.9988046959	cfc_SPP1665_Learning	2	12
16	1	5	8	None	stim_v01/AvoNeu.png	96	2.1	10	8	stim_v02/2.png	NoGoAvo	4	stim_v01/AvoNeg.png	1	7	14	0	77	77	66	None	1		2017_Mai_04_1647	59.9988046959	cfc_SPP1665_Learning	2	12
12	1	5	6	3	stim_v01/AvoNeu.png	96	1.1	10	9	stim_v02/3.png	GoAvo	2	stim_v01/AvoNeg.png	2	9	10	0	78	78	20	3	1	0.266648555647	2017_Mai_04_1647	59.9988046959	cfc_SPP1665_Learning	2	12
17	1	5	8	None	stim_v01/WinNeu.png	160	1.1	11	10	stim_v02/4.png	NoGoWin	3	stim_v01/WinPos.png	2	7	15	0	79	79	54	None	1		2017_Mai_04_1647	59.9988046959	cfc_SPP1665_Learning	2	12
