# Supplementary material for: θ-γ Cross-Frequency Transcranial Alternating Current Stimulation over the Trough Impairs Cognitive Control
Source: eNeuro. 2020 Sep 4;7(5):ENEURO.0126-20.2020. doi: 10.1523/ENEURO.0126-20.2020 (PMC7540931; doi:10.1523/ENEURO.0126-20.2020)
Supplement: Extended Data 1 — contains all materials, pseudonymized raw data and analysis scripts used in this study that are freely available at our repository. Download Extended Data 1, ZIP file. [file enu-eN-NWR-0126-20-s02.zip › 2020_cfc_tacs-master/data/raw/1_learning/s_trough/P_13_S_4_cfc_SPP1665_Learning_2017_Jun_06_1500.csv]

icFbackMarker	blineStop	circleMarker	cRespMarker	cResponse	cFback	trigStimulator	preCueStop	portStop	preCueStart	cue	cType	cueMarker	icFback	prepRespStop	icRespMarker	cFbackMarker	trials.thisRepN	trials.thisTrialN	trials.thisN	trials.thisIndex	buttonBox_Response.keys	buttonBox_Response.corr	buttonBox_Response.rt	date	frameRate	expName	session	participant
																								2017_Jun_06_1500	60.0042201277	cfc_SPP1665_Learning	4	13
12	0.5	5	6	3	stim_v01/AvoNeu.png	96	1.1	10	9	stim_v02/1.png	GoAvo	2	stim_v01/AvoNeg.png	2	9	10	0	0	0	30	3	1	0.24996158988	2017_Jun_06_1500	60.0042201277	cfc_SPP1665_Learning	4	13
13	1	5	6	3	stim_v01/WinNeu.png	96	2.1	10	8	stim_v02/4.png	GoWin	1	stim_v01/WinPos.png	1	9	11	0	1	1	16	None	0		2017_Jun_06_1500	60.0042201277	cfc_SPP1665_Learning	4	13
12	0.5	5	6	3	stim_v01/WinPos.png	96	2.1	10	8	stim_v02/4.png	GoWin	1	stim_v01/WinNeu.png	2	9	10	0	2	2	2	None	0		2017_Jun_06_1500	60.0042201277	cfc_SPP1665_Learning	4	13
13	0.5	5	6	3	stim_v01/WinNeu.png	96	2.1	10	8	stim_v02/4.png	GoWin	1	stim_v01/WinPos.png	1	9	11	0	3	3	14	3	1	0.233237416196	2017_Jun_06_1500	60.0042201277	cfc_SPP1665_Learning	4	13
13	0.5	5	6	3	stim_v01/WinNeu.png	160	2.1	11	9	stim_v02/4.png	GoWin	1	stim_v01/WinPos.png	1	9	11	0	4	4	17	None	0		2017_Jun_06_1500	60.0042201277	cfc_SPP1665_Learning	4	13
16	0.5	5	8	None	stim_v01/AvoNeu.png	160	1.1	11	10	stim_v02/2.png	NoGoAvo	4	stim_v01/AvoNeg.png	2	7	14	0	5	5	69	3	0	0.266605170229	2017_Jun_06_1500	60.0042201277	cfc_SPP1665_Learning	4	13
12	0.5	5	6	3	stim_v01/WinPos.png	96	2.1	10	8	stim_v02/4.png	GoWin	1	stim_v01/WinNeu.png	1	9	10	0	6	6	5	None	0		2017_Jun_06_1500	60.0042201277	cfc_SPP1665_Learning	4	13
12	1	5	6	3	stim_v01/AvoNeu.png	160	1.1	11	10	stim_v02/1.png	GoAvo	2	stim_v01/AvoNeg.png	1	9	10	0	7	7	21	None	0		2017_Jun_06_1500	60.0042201277	cfc_SPP1665_Learning	4	13
12	1	5	6	3	stim_v01/WinPos.png	160	1.1	11	10	stim_v02/4.png	GoWin	1	stim_v01/WinNeu.png	1	9	10	0	8	8	0	3	1	0.299930967431	2017_Jun_06_1500	60.0042201277	cfc_SPP1665_Learning	4	13
12	1	5	6	3	stim_v01/AvoNeu.png	160	1.1	11	10	stim_v02/1.png	GoAvo	2	stim_v01/AvoNeg.png	1	9	10	0	9	9	22	None	0		2017_Jun_06_1500	60.0042201277	cfc_SPP1665_Learning	4	13
17	1	5	8	None	stim_v01/AvoNeg.png	160	1.1	11	10	stim_v02/2.png	NoGoAvo	4	stim_v01/AvoNeu.png	1	7	15	0	10	10	73	3	0	0.433261624381	2017_Jun_06_1500	60.0042201277	cfc_SPP1665_Learning	4	13
16	1	5	8	None	stim_v01/WinPos.png	160	2.1	11	9	stim_v02/3.png	NoGoWin	3	stim_v01/WinNeu.png	1	7	14	0	11	11	46	None	1		2017_Jun_06_1500	60.0042201277	cfc_SPP1665_Learning	4	13
16	1	5	8	None	stim_v01/WinPos.png	96	1.1	10	9	stim_v02/3.png	NoGoWin	3	stim_v01/WinNeu.png	1	7	14	0	12	12	47	None	1		2017_Jun_06_1500	60.0042201277	cfc_SPP1665_Learning	4	13
13	0.5	5	6	3	stim_v01/AvoNeg.png	160	1.1	11	10	stim_v02/1.png	GoAvo	2	stim_v01/AvoNeu.png	1	9	11	0	13	13	39	3	1	0.249937140216	2017_Jun_06_1500	60.0042201277	cfc_SPP1665_Learning	4	13
17	1	5	8	None	stim_v01/AvoNeg.png	160	2.1	11	9	stim_v02/2.png	NoGoAvo	4	stim_v01/AvoNeu.png	2	7	15	0	14	14	77	None	1		2017_Jun_06_1500	60.0042201277	cfc_SPP1665_Learning	4	13
12	0.5	5	6	3	stim_v01/WinPos.png	96	2.1	10	8	stim_v02/4.png	GoWin	1	stim_v01/WinNeu.png	1	9	10	0	15	15	3	None	0		2017_Jun_06_1500	60.0042201277	cfc_SPP1665_Learning	4	13
13	0.5	5	6	3	stim_v01/AvoNeg.png	96	1.1	10	9	stim_v02/1.png	GoAvo	2	stim_v01/AvoNeu.png	2	9	11	0	16	16	36	3	1	0.733235454185	2017_Jun_06_1500	60.0042201277	cfc_SPP1665_Learning	4	13
12	0.5	5	6	3	stim_v01/WinPos.png	96	1.1	10	9	stim_v02/4.png	GoWin	1	stim_v01/WinNeu.png	2	9	10	0	17	17	1	None	0		2017_Jun_06_1500	60.0042201277	cfc_SPP1665_Learning	4	13
16	1	5	8	None	stim_v01/AvoNeu.png	96	1.1	10	9	stim_v02/2.png	NoGoAvo	4	stim_v01/AvoNeg.png	2	7	14	0	18	18	68	3	0	0.233239830977	2017_Jun_06_1500	60.0042201277	cfc_SPP1665_Learning	4	13
13	1	5	6	3	stim_v01/WinNeu.png	96	1.1	10	9	stim_v02/4.png	GoWin	1	stim_v01/WinPos.png	1	9	11	0	19	19	19	None	0		2017_Jun_06_1500	60.0042201277	cfc_SPP1665_Learning	4	13
17	1	5	8	None	stim_v01/WinNeu.png	160	2.1	11	9	stim_v02/3.png	NoGoWin	3	stim_v01/WinPos.png	1	7	15	0	20	20	56	3	0	0.266603359142	2017_Jun_06_1500	60.0042201277	cfc_SPP1665_Learning	4	13
17	1	5	8	None	stim_v01/WinNeu.png	96	1.1	10	9	stim_v02/3.png	NoGoWin	3	stim_v01/WinPos.png	2	7	15	0	21	21	58	3	0	0.266599133274	2017_Jun_06_1500	60.0042201277	cfc_SPP1665_Learning	4	13
12	0.5	5	6	3	stim_v01/AvoNeu.png	160	1.1	11	10	stim_v02/1.png	GoAvo	2	stim_v01/AvoNeg.png	2	9	10	0	22	22	28	None	0		2017_Jun_06_1500	60.0042201277	cfc_SPP1665_Learning	4	13
12	1	5	6	3	stim_v01/AvoNeu.png	96	2.1	10	8	stim_v02/1.png	GoAvo	2	stim_v01/AvoNeg.png	1	9	10	0	23	23	31	3	1	0.283270483611	2017_Jun_06_1500	60.0042201277	cfc_SPP1665_Learning	4	13
17	1	5	8	None	stim_v01/AvoNeg.png	160	2.1	11	9	stim_v02/2.png	NoGoAvo	4	stim_v01/AvoNeu.png	2	7	15	0	24	24	76	None	1		2017_Jun_06_1500	60.0042201277	cfc_SPP1665_Learning	4	13
16	1	5	8	None	stim_v01/WinPos.png	96	1.1	10	9	stim_v02/3.png	NoGoWin	3	stim_v01/WinNeu.png	1	7	14	0	25	25	44	3	0	0.283274407631	2017_Jun_06_1500	60.0042201277	cfc_SPP1665_Learning	4	13
16	0.5	5	8	None	stim_v01/WinPos.png	160	2.1	11	9	stim_v02/3.png	NoGoWin	3	stim_v01/WinNeu.png	1	7	14	0	26	26	42	3	0	0.24994196978	2017_Jun_06_1500	60.0042201277	cfc_SPP1665_Learning	4	13
17	0.5	5	8	None	stim_v01/WinNeu.png	96	1.1	10	9	stim_v02/3.png	NoGoWin	3	stim_v01/WinPos.png	2	7	15	0	27	27	54	3	0	0.633255647797	2017_Jun_06_1500	60.0042201277	cfc_SPP1665_Learning	4	13
12	0.5	5	6	3	stim_v01/WinPos.png	96	2.1	10	8	stim_v02/4.png	GoWin	1	stim_v01/WinNeu.png	2	9	10	0	28	28	10	None	0		2017_Jun_06_1500	60.0042201277	cfc_SPP1665_Learning	4	13
12	0.5	5	6	3	stim_v01/AvoNeu.png	160	1.1	11	10	stim_v02/1.png	GoAvo	2	stim_v01/AvoNeg.png	1	9	10	0	29	29	32	None	0		2017_Jun_06_1500	60.0042201277	cfc_SPP1665_Learning	4	13
16	0.5	5	8	None	stim_v01/AvoNeu.png	160	1.1	11	10	stim_v02/2.png	NoGoAvo	4	stim_v01/AvoNeg.png	2	7	14	0	30	30	65	None	1		2017_Jun_06_1500	60.0042201277	cfc_SPP1665_Learning	4	13
13	0.5	5	6	3	stim_v01/AvoNeg.png	96	2.1	10	8	stim_v02/1.png	GoAvo	2	stim_v01/AvoNeu.png	1	9	11	0	31	31	35	3	1	0.266600340666	2017_Jun_06_1500	60.0042201277	cfc_SPP1665_Learning	4	13
16	0.5	5	8	None	stim_v01/WinPos.png	160	1.1	11	10	stim_v02/3.png	NoGoWin	3	stim_v01/WinNeu.png	2	7	14	0	32	32	43	3	0	0.316601714072	2017_Jun_06_1500	60.0042201277	cfc_SPP1665_Learning	4	13
16	1	5	8	None	stim_v01/AvoNeu.png	96	2.1	10	8	stim_v02/2.png	NoGoAvo	4	stim_v01/AvoNeg.png	1	7	14	0	33	33	63	None	1		2017_Jun_06_1500	60.0042201277	cfc_SPP1665_Learning	4	13
17	0.5	5	8	None	stim_v01/WinNeu.png	160	2.1	11	9	stim_v02/3.png	NoGoWin	3	stim_v01/WinPos.png	2	7	15	0	34	34	57	3	0	0.216606211603	2017_Jun_06_1500	60.0042201277	cfc_SPP1665_Learning	4	13
12	0.5	5	6	3	stim_v01/WinPos.png	96	2.1	10	8	stim_v02/4.png	GoWin	1	stim_v01/WinNeu.png	2	9	10	0	35	35	9	None	0		2017_Jun_06_1500	60.0042201277	cfc_SPP1665_Learning	4	13
16	0.5	5	8	None	stim_v01/AvoNeu.png	160	1.1	11	10	stim_v02/2.png	NoGoAvo	4	stim_v01/AvoNeg.png	2	7	14	0	36	36	67	None	1		2017_Jun_06_1500	60.0042201277	cfc_SPP1665_Learning	4	13
12	1	5	6	3	stim_v01/WinPos.png	96	2.1	10	8	stim_v02/4.png	GoWin	1	stim_v01/WinNeu.png	1	9	10	0	37	37	8	None	0		2017_Jun_06_1500	60.0042201277	cfc_SPP1665_Learning	4	13
16	1	5	8	None	stim_v01/WinPos.png	160	1.1	11	10	stim_v02/3.png	NoGoWin	3	stim_v01/WinNeu.png	2	7	14	0	38	38	51	3	0	0.249937140216	2017_Jun_06_1500	60.0042201277	cfc_SPP1665_Learning	4	13
17	0.5	5	8	None	stim_v01/AvoNeg.png	160	1.1	11	10	stim_v02/2.png	NoGoAvo	4	stim_v01/AvoNeu.png	2	7	15	0	39	39	79	None	1		2017_Jun_06_1500	60.0042201277	cfc_SPP1665_Learning	4	13
12	0.5	5	6	3	stim_v01/AvoNeu.png	160	2.1	11	9	stim_v02/1.png	GoAvo	2	stim_v01/AvoNeg.png	2	9	10	0	40	40	26	None	0		2017_Jun_06_1500	60.0042201277	cfc_SPP1665_Learning	4	13
17	1	5	8	None	stim_v01/AvoNeg.png	160	1.1	11	10	stim_v02/2.png	NoGoAvo	4	stim_v01/AvoNeu.png	1	7	15	0	41	41	74	None	1		2017_Jun_06_1500	60.0042201277	cfc_SPP1665_Learning	4	13
12	0.5	5	6	3	stim_v01/WinPos.png	96	2.1	10	8	stim_v02/4.png	GoWin	1	stim_v01/WinNeu.png	2	9	10	0	42	42	4	None	0		2017_Jun_06_1500	60.0042201277	cfc_SPP1665_Learning	4	13
16	1	5	8	None	stim_v01/AvoNeu.png	160	2.1	11	9	stim_v02/2.png	NoGoAvo	4	stim_v01/AvoNeg.png	1	7	14	0	43	43	66	3	0	0.249971852702	2017_Jun_06_1500	60.0042201277	cfc_SPP1665_Learning	4	13
12	1	5	6	3	stim_v01/WinPos.png	96	2.1	10	8	stim_v02/4.png	GoWin	1	stim_v01/WinNeu.png	2	9	10	0	44	44	11	None	0		2017_Jun_06_1500	60.0042201277	cfc_SPP1665_Learning	4	13
16	1	5	8	None	stim_v01/WinPos.png	96	1.1	10	9	stim_v02/3.png	NoGoWin	3	stim_v01/WinNeu.png	1	7	14	0	45	45	52	3	0	0.233275449006	2017_Jun_06_1500	60.0042201277	cfc_SPP1665_Learning	4	13
13	0.5	5	6	3	stim_v01/WinNeu.png	96	1.1	10	9	stim_v02/4.png	GoWin	1	stim_v01/WinPos.png	2	9	11	0	46	46	18	None	0		2017_Jun_06_1500	60.0042201277	cfc_SPP1665_Learning	4	13
16	0.5	5	8	None	stim_v01/AvoNeu.png	160	2.1	11	9	stim_v02/2.png	NoGoAvo	4	stim_v01/AvoNeg.png	2	7	14	0	47	47	70	None	1		2017_Jun_06_1500	60.0042201277	cfc_SPP1665_Learning	4	13
12	0.5	5	6	3	stim_v01/AvoNeu.png	160	2.1	11	9	stim_v02/1.png	GoAvo	2	stim_v01/AvoNeg.png	1	9	10	0	48	48	20	3	1	0.299940324709	2017_Jun_06_1500	60.0042201277	cfc_SPP1665_Learning	4	13
16	1	5	8	None	stim_v01/WinPos.png	96	1.1	10	9	stim_v02/3.png	NoGoWin	3	stim_v01/WinNeu.png	2	7	14	0	49	49	49	3	0	0.266596416645	2017_Jun_06_1500	60.0042201277	cfc_SPP1665_Learning	4	13
17	1	5	8	None	stim_v01/AvoNeg.png	96	1.1	10	9	stim_v02/2.png	NoGoAvo	4	stim_v01/AvoNeu.png	1	7	15	0	50	50	75	None	1		2017_Jun_06_1500	60.0042201277	cfc_SPP1665_Learning	4	13
17	1	5	8	None	stim_v01/WinNeu.png	160	1.1	11	10	stim_v02/3.png	NoGoWin	3	stim_v01/WinPos.png	2	7	15	0	51	51	53	3	0	0.233331592679	2017_Jun_06_1500	60.0042201277	cfc_SPP1665_Learning	4	13
16	0.5	5	8	None	stim_v01/WinPos.png	160	1.1	11	10	stim_v02/3.png	NoGoWin	3	stim_v01/WinNeu.png	1	7	14	0	52	52	45	3	0	0.316599902986	2017_Jun_06_1500	60.0042201277	cfc_SPP1665_Learning	4	13
13	1	5	6	3	stim_v01/AvoNeg.png	160	1.1	11	10	stim_v02/1.png	GoAvo	2	stim_v01/AvoNeu.png	1	9	11	0	53	53	37	3	1	0.249925670004	2017_Jun_06_1500	60.0042201277	cfc_SPP1665_Learning	4	13
16	1	5	8	None	stim_v01/AvoNeu.png	96	2.1	10	8	stim_v02/2.png	NoGoAvo	4	stim_v01/AvoNeg.png	1	7	14	0	54	54	60	None	1		2017_Jun_06_1500	60.0042201277	cfc_SPP1665_Learning	4	13
13	1	5	6	3	stim_v01/WinNeu.png	160	2.1	11	9	stim_v02/4.png	GoWin	1	stim_v01/WinPos.png	1	9	11	0	55	55	13	None	0		2017_Jun_06_1500	60.0042201277	cfc_SPP1665_Learning	4	13
13	1	5	6	3	stim_v01/WinNeu.png	96	2.1	10	8	stim_v02/4.png	GoWin	1	stim_v01/WinPos.png	2	9	11	0	56	56	15	None	0		2017_Jun_06_1500	60.0042201277	cfc_SPP1665_Learning	4	13
13	1	5	6	3	stim_v01/AvoNeg.png	160	2.1	11	9	stim_v02/1.png	GoAvo	2	stim_v01/AvoNeu.png	2	9	11	0	57	57	38	None	0		2017_Jun_06_1500	60.0042201277	cfc_SPP1665_Learning	4	13
17	0.5	5	8	None	stim_v01/WinNeu.png	96	2.1	10	8	stim_v02/3.png	NoGoWin	3	stim_v01/WinPos.png	1	7	15	0	58	58	55	3	0	0.233273939767	2017_Jun_06_1500	60.0042201277	cfc_SPP1665_Learning	4	13
16	1	5	8	None	stim_v01/AvoNeu.png	96	2.1	10	8	stim_v02/2.png	NoGoAvo	4	stim_v01/AvoNeg.png	2	7	14	0	59	59	64	3	0	0.283266257743	2017_Jun_06_1500	60.0042201277	cfc_SPP1665_Learning	4	13
13	1	5	6	3	stim_v01/AvoNeg.png	160	2.1	11	9	stim_v02/1.png	GoAvo	2	stim_v01/AvoNeu.png	1	9	11	0	60	60	33	3	1	0.266624186634	2017_Jun_06_1500	60.0042201277	cfc_SPP1665_Learning	4	13
16	0.5	5	8	None	stim_v01/WinPos.png	96	1.1	10	9	stim_v02/3.png	NoGoWin	3	stim_v01/WinNeu.png	2	7	14	0	61	61	41	3	0	0.266602151752	2017_Jun_06_1500	60.0042201277	cfc_SPP1665_Learning	4	13
12	0.5	5	6	3	stim_v01/AvoNeu.png	96	1.1	10	9	stim_v02/1.png	GoAvo	2	stim_v01/AvoNeg.png	2	9	10	0	62	62	24	3	1	0.266594907406	2017_Jun_06_1500	60.0042201277	cfc_SPP1665_Learning	4	13
12	0.5	5	6	3	stim_v01/WinPos.png	96	2.1	10	8	stim_v02/4.png	GoWin	1	stim_v01/WinNeu.png	2	9	10	0	63	63	6	None	0		2017_Jun_06_1500	60.0042201277	cfc_SPP1665_Learning	4	13
12	1	5	6	3	stim_v01/AvoNeu.png	96	2.1	10	8	stim_v02/1.png	GoAvo	2	stim_v01/AvoNeg.png	2	9	10	0	64	64	25	3	1	0.249941667932	2017_Jun_06_1500	60.0042201277	cfc_SPP1665_Learning	4	13
16	1	5	8	None	stim_v01/AvoNeu.png	96	1.1	10	9	stim_v02/2.png	NoGoAvo	4	stim_v01/AvoNeg.png	2	7	14	0	65	65	61	None	1		2017_Jun_06_1500	60.0042201277	cfc_SPP1665_Learning	4	13
17	0.5	5	8	None	stim_v01/WinNeu.png	160	1.1	11	10	stim_v02/3.png	NoGoWin	3	stim_v01/WinPos.png	2	7	15	0	66	66	59	3	0	0.283301573924	2017_Jun_06_1500	60.0042201277	cfc_SPP1665_Learning	4	13
16	0.5	5	8	None	stim_v01/AvoNeu.png	96	2.1	10	8	stim_v02/2.png	NoGoAvo	4	stim_v01/AvoNeg.png	2	7	14	0	67	67	72	None	1		2017_Jun_06_1500	60.0042201277	cfc_SPP1665_Learning	4	13
12	0.5	5	6	3	stim_v01/WinPos.png	96	1.1	10	9	stim_v02/4.png	GoWin	1	stim_v01/WinNeu.png	1	9	10	0	68	68	7	None	0		2017_Jun_06_1500	60.0042201277	cfc_SPP1665_Learning	4	13
12	0.5	5	6	3	stim_v01/AvoNeu.png	160	2.1	11	9	stim_v02/1.png	GoAvo	2	stim_v01/AvoNeg.png	1	9	10	0	69	69	27	3	1	0.316600506682	2017_Jun_06_1500	60.0042201277	cfc_SPP1665_Learning	4	13
13	1	5	6	3	stim_v01/AvoNeg.png	96	1.1	10	9	stim_v02/1.png	GoAvo	2	stim_v01/AvoNeu.png	1	9	11	0	70	70	34	3	1	0.24996158988	2017_Jun_06_1500	60.0042201277	cfc_SPP1665_Learning	4	13
16	1	5	8	None	stim_v01/WinPos.png	96	1.1	10	9	stim_v02/3.png	NoGoWin	3	stim_v01/WinNeu.png	1	7	14	0	71	71	50	3	0	0.266640486409	2017_Jun_06_1500	60.0042201277	cfc_SPP1665_Learning	4	13
16	0.5	5	8	None	stim_v01/WinPos.png	160	2.1	11	9	stim_v02/3.png	NoGoWin	3	stim_v01/WinNeu.png	1	7	14	0	72	72	48	3	0	0.249972154549	2017_Jun_06_1500	60.0042201277	cfc_SPP1665_Learning	4	13
12	1	5	6	3	stim_v01/AvoNeu.png	160	2.1	11	9	stim_v02/1.png	GoAvo	2	stim_v01/AvoNeg.png	1	9	10	0	73	73	29	3	1	0.349778096664	2017_Jun_06_1500	60.0042201277	cfc_SPP1665_Learning	4	13
16	1	5	8	None	stim_v01/WinPos.png	160	2.1	11	9	stim_v02/3.png	NoGoWin	3	stim_v01/WinNeu.png	2	7	14	0	74	74	40	3	0	0.299925534173	2017_Jun_06_1500	60.0042201277	cfc_SPP1665_Learning	4	13
17	1	5	8	None	stim_v01/AvoNeg.png	160	1.1	11	10	stim_v02/2.png	NoGoAvo	4	stim_v01/AvoNeu.png	2	7	15	0	75	75	78	None	1		2017_Jun_06_1500	60.0042201277	cfc_SPP1665_Learning	4	13
12	0.5	5	6	3	stim_v01/AvoNeu.png	96	1.1	10	9	stim_v02/1.png	GoAvo	2	stim_v01/AvoNeg.png	1	9	10	0	76	76	23	3	1	0.249934423588	2017_Jun_06_1500	60.0042201277	cfc_SPP1665_Learning	4	13
12	1	5	6	3	stim_v01/WinPos.png	160	2.1	11	9	stim_v02/4.png	GoWin	1	stim_v01/WinNeu.png	2	9	10	0	77	77	12	None	0		2017_Jun_06_1500	60.0042201277	cfc_SPP1665_Learning	4	13
16	0.5	5	8	None	stim_v01/AvoNeu.png	160	1.1	11	10	stim_v02/2.png	NoGoAvo	4	stim_v01/AvoNeg.png	1	7	14	0	78	78	71	None	1		2017_Jun_06_1500	60.0042201277	cfc_SPP1665_Learning	4	13
16	0.5	5	8	None	stim_v01/AvoNeu.png	160	2.1	11	9	stim_v02/2.png	NoGoAvo	4	stim_v01/AvoNeg.png	2	7	14	0	79	79	62	None	1		2017_Jun_06_1500	60.0042201277	cfc_SPP1665_Learning	4	13
