# Supplementary material for: θ-γ Cross-Frequency Transcranial Alternating Current Stimulation over the Trough Impairs Cognitive Control
Source: eNeuro. 2020 Sep 4;7(5):ENEURO.0126-20.2020. doi: 10.1523/ENEURO.0126-20.2020 (PMC7540931; doi:10.1523/ENEURO.0126-20.2020)
Supplement: Extended Data 1 — contains all materials, pseudonymized raw data and analysis scripts used in this study that are freely available at our repository. Download Extended Data 1, ZIP file. [file enu-eN-NWR-0126-20-s02.zip › 2020_cfc_tacs-master/data/raw/1_learning/s_trough/P_14_S_5_cfc_SPP1665_Learning_2017_Feb_28_1929.csv]

icFbackMarker	blineStop	circleMarker	cRespMarker	cResponse	cFback	trigStimulator	preCueStop	portStop	preCueStart	cue	cType	cueMarker	icFback	prepRespStop	icRespMarker	cFbackMarker	trials.thisRepN	trials.thisTrialN	trials.thisN	trials.thisIndex	buttonBox_Response.keys	buttonBox_Response.corr	buttonBox_Response.rt	date	frameRate	expName	session	participant
																								2017_Feb_28_1929	60.0033869326	cfc_SPP1665_Learning	5	14
12	0.5	5	6	3	stim_v01/WinPos.png	96	2.1	10	8	stim_v04/1.png	GoWin	1	stim_v01/WinNeu.png	2	9	10	0	0	0	12	None	0		2017_Feb_28_1929	60.0033869326	cfc_SPP1665_Learning	5	14
12	0.5	5	6	3	stim_v01/AvoNeu.png	160	1.1	11	10	stim_v04/2.png	GoAvo	2	stim_v01/AvoNeg.png	2	9	10	0	1	1	32	3	1	0.349946678443	2017_Feb_28_1929	60.0033869326	cfc_SPP1665_Learning	5	14
17	1	5	8	None	stim_v01/AvoNeg.png	160	2.1	11	9	stim_v04/3.png	NoGoAvo	4	stim_v01/AvoNeu.png	1	7	15	0	2	2	79	3	0	0.43320980682	2017_Feb_28_1929	60.0033869326	cfc_SPP1665_Learning	5	14
12	1	5	6	3	stim_v01/WinPos.png	160	1.1	11	10	stim_v04/1.png	GoWin	1	stim_v01/WinNeu.png	1	9	10	0	3	3	3	3	1	0.299923421007	2017_Feb_28_1929	60.0033869326	cfc_SPP1665_Learning	5	14
17	1	5	8	None	stim_v01/AvoNeg.png	96	2.1	10	8	stim_v04/3.png	NoGoAvo	4	stim_v01/AvoNeu.png	2	7	15	0	4	4	77	3	0	0.24994181868	2017_Feb_28_1929	60.0033869326	cfc_SPP1665_Learning	5	14
16	1	5	8	None	stim_v01/WinPos.png	96	2.1	10	8	stim_v04/4.png	NoGoWin	3	stim_v01/WinNeu.png	1	7	14	0	5	5	51	3	0	0.29992493025	2017_Feb_28_1929	60.0033869326	cfc_SPP1665_Learning	5	14
13	1	5	6	3	stim_v01/WinNeu.png	96	2.1	10	8	stim_v04/1.png	GoWin	1	stim_v01/WinPos.png	2	9	11	0	6	6	15	3	1	0.299945154107	2017_Feb_28_1929	60.0033869326	cfc_SPP1665_Learning	5	14
16	1	5	8	None	stim_v01/AvoNeu.png	96	1.1	10	9	stim_v04/3.png	NoGoAvo	4	stim_v01/AvoNeg.png	1	7	14	0	7	7	62	3	0	0.849879517127	2017_Feb_28_1929	60.0033869326	cfc_SPP1665_Learning	5	14
12	1	5	6	3	stim_v01/WinPos.png	160	1.1	11	10	stim_v04/1.png	GoWin	1	stim_v01/WinNeu.png	2	9	10	0	8	8	11	3	1	0.266615030431	2017_Feb_28_1929	60.0033869326	cfc_SPP1665_Learning	5	14
17	0.5	5	8	None	stim_v01/WinNeu.png	96	2.1	10	8	stim_v04/4.png	NoGoWin	3	stim_v01/WinPos.png	1	7	15	0	9	9	53	3	0	0.383256578262	2017_Feb_28_1929	60.0033869326	cfc_SPP1665_Learning	5	14
16	1	5	8	None	stim_v01/AvoNeu.png	96	1.1	10	9	stim_v04/3.png	NoGoAvo	4	stim_v01/AvoNeg.png	1	7	14	0	10	10	72	3	0	0.266610804551	2017_Feb_28_1929	60.0033869326	cfc_SPP1665_Learning	5	14
13	0.5	5	6	3	stim_v01/WinNeu.png	96	1.1	10	9	stim_v04/1.png	GoWin	1	stim_v01/WinPos.png	2	9	11	0	11	11	19	3	1	0.266609597156	2017_Feb_28_1929	60.0033869326	cfc_SPP1665_Learning	5	14
16	0.5	5	8	None	stim_v01/WinPos.png	160	2.1	11	9	stim_v04/4.png	NoGoWin	3	stim_v01/WinNeu.png	2	7	14	0	12	12	41	3	0	0.716552985449	2017_Feb_28_1929	60.0033869326	cfc_SPP1665_Learning	5	14
16	0.5	5	8	None	stim_v01/AvoNeu.png	160	1.1	11	10	stim_v04/3.png	NoGoAvo	4	stim_v01/AvoNeg.png	1	7	14	0	13	13	71	3	0	0.316603575276	2017_Feb_28_1929	60.0033869326	cfc_SPP1665_Learning	5	14
13	1	5	6	3	stim_v01/AvoNeg.png	160	2.1	11	9	stim_v04/2.png	GoAvo	2	stim_v01/AvoNeu.png	2	9	11	0	14	14	34	3	1	0.399863685167	2017_Feb_28_1929	60.0033869326	cfc_SPP1665_Learning	5	14
17	0.5	5	8	None	stim_v01/WinNeu.png	96	1.1	10	9	stim_v04/4.png	NoGoWin	3	stim_v01/WinPos.png	1	7	15	0	15	15	58	3	0	0.299923421007	2017_Feb_28_1929	60.0033869326	cfc_SPP1665_Learning	5	14
13	1	5	6	3	stim_v01/WinNeu.png	96	2.1	10	8	stim_v04/1.png	GoWin	1	stim_v01/WinPos.png	2	9	11	0	16	16	14	3	1	0.299939117135	2017_Feb_28_1929	60.0033869326	cfc_SPP1665_Learning	5	14
13	1	5	6	3	stim_v01/AvoNeg.png	96	2.1	10	8	stim_v04/2.png	GoAvo	2	stim_v01/AvoNeu.png	2	9	11	0	17	17	33	None	0		2017_Feb_28_1929	60.0033869326	cfc_SPP1665_Learning	5	14
12	1	5	6	3	stim_v01/WinPos.png	160	1.1	11	10	stim_v04/1.png	GoWin	1	stim_v01/WinNeu.png	2	9	10	0	18	18	4	3	1	0.349927360132	2017_Feb_28_1929	60.0033869326	cfc_SPP1665_Learning	5	14
12	1	5	6	3	stim_v01/AvoNeu.png	160	2.1	11	9	stim_v04/2.png	GoAvo	2	stim_v01/AvoNeg.png	2	9	10	0	19	19	22	3	1	0.366597855245	2017_Feb_28_1929	60.0033869326	cfc_SPP1665_Learning	5	14
16	1	5	8	None	stim_v01/AvoNeu.png	96	2.1	10	8	stim_v04/3.png	NoGoAvo	4	stim_v01/AvoNeg.png	2	7	14	0	20	20	64	3	0	0.283277375632	2017_Feb_28_1929	60.0033869326	cfc_SPP1665_Learning	5	14
12	1	5	6	3	stim_v01/WinPos.png	160	1.1	11	10	stim_v04/1.png	GoWin	1	stim_v01/WinNeu.png	2	9	10	0	21	21	1	3	1	0.233268908778	2017_Feb_28_1929	60.0033869326	cfc_SPP1665_Learning	5	14
16	0.5	5	8	None	stim_v01/AvoNeu.png	160	1.1	11	10	stim_v04/3.png	NoGoAvo	4	stim_v01/AvoNeg.png	1	7	14	0	22	22	69	None	1		2017_Feb_28_1929	60.0033869326	cfc_SPP1665_Learning	5	14
12	0.5	5	6	3	stim_v01/AvoNeu.png	96	1.1	10	9	stim_v04/2.png	GoAvo	2	stim_v01/AvoNeg.png	1	9	10	0	23	23	28	3	1	0.299936702346	2017_Feb_28_1929	60.0033869326	cfc_SPP1665_Learning	5	14
12	0.5	5	6	3	stim_v01/AvoNeu.png	160	2.1	11	9	stim_v04/2.png	GoAvo	2	stim_v01/AvoNeg.png	1	9	10	0	24	24	21	3	1	0.233293358515	2017_Feb_28_1929	60.0033869326	cfc_SPP1665_Learning	5	14
16	1	5	8	None	stim_v01/WinPos.png	96	2.1	10	8	stim_v04/4.png	NoGoWin	3	stim_v01/WinNeu.png	2	7	14	0	25	25	47	3	0	0.283250209256	2017_Feb_28_1929	60.0033869326	cfc_SPP1665_Learning	5	14
12	0.5	5	6	3	stim_v01/WinPos.png	160	1.1	11	10	stim_v04/1.png	GoWin	1	stim_v01/WinNeu.png	2	9	10	0	26	26	6	3	1	0.266603258335	2017_Feb_28_1929	60.0033869326	cfc_SPP1665_Learning	5	14
12	0.5	5	6	3	stim_v01/WinPos.png	160	1.1	11	10	stim_v04/1.png	GoWin	1	stim_v01/WinNeu.png	1	9	10	0	27	27	8	3	1	0.233278869782	2017_Feb_28_1929	60.0033869326	cfc_SPP1665_Learning	5	14
16	0.5	5	8	None	stim_v01/WinPos.png	96	1.1	10	9	stim_v04/4.png	NoGoWin	3	stim_v01/WinNeu.png	2	7	14	0	28	28	48	None	1		2017_Feb_28_1929	60.0033869326	cfc_SPP1665_Learning	5	14
17	0.5	5	8	None	stim_v01/AvoNeg.png	160	2.1	11	9	stim_v04/3.png	NoGoAvo	4	stim_v01/AvoNeu.png	1	7	15	0	29	29	76	None	1		2017_Feb_28_1929	60.0033869326	cfc_SPP1665_Learning	5	14
16	1	5	8	None	stim_v01/AvoNeu.png	96	2.1	10	8	stim_v04/3.png	NoGoAvo	4	stim_v01/AvoNeg.png	1	7	14	0	30	30	65	None	1		2017_Feb_28_1929	60.0033869326	cfc_SPP1665_Learning	5	14
17	0.5	5	8	None	stim_v01/WinNeu.png	160	1.1	11	10	stim_v04/4.png	NoGoWin	3	stim_v01/WinPos.png	1	7	15	0	31	31	59	None	1		2017_Feb_28_1929	60.0033869326	cfc_SPP1665_Learning	5	14
12	1	5	6	3	stim_v01/AvoNeu.png	160	2.1	11	9	stim_v04/2.png	GoAvo	2	stim_v01/AvoNeg.png	1	9	10	0	32	32	25	3	1	0.283266509082	2017_Feb_28_1929	60.0033869326	cfc_SPP1665_Learning	5	14
16	0.5	5	8	None	stim_v01/AvoNeu.png	160	1.1	11	10	stim_v04/3.png	NoGoAvo	4	stim_v01/AvoNeg.png	2	7	14	0	33	33	66	None	1		2017_Feb_28_1929	60.0033869326	cfc_SPP1665_Learning	5	14
16	0.5	5	8	None	stim_v01/WinPos.png	160	2.1	11	9	stim_v04/4.png	NoGoWin	3	stim_v01/WinNeu.png	1	7	14	0	34	34	49	None	1		2017_Feb_28_1929	60.0033869326	cfc_SPP1665_Learning	5	14
12	0.5	5	6	3	stim_v01/WinPos.png	160	1.1	11	10	stim_v04/1.png	GoWin	1	stim_v01/WinNeu.png	1	9	10	0	35	35	7	3	1	0.266589675148	2017_Feb_28_1929	60.0033869326	cfc_SPP1665_Learning	5	14
12	1	5	6	3	stim_v01/WinPos.png	96	1.1	10	9	stim_v04/1.png	GoWin	1	stim_v01/WinNeu.png	1	9	10	0	36	36	5	3	1	0.366606910703	2017_Feb_28_1929	60.0033869326	cfc_SPP1665_Learning	5	14
12	1	5	6	3	stim_v01/WinPos.png	160	2.1	11	9	stim_v04/1.png	GoWin	1	stim_v01/WinNeu.png	1	9	10	0	37	37	0	3	1	0.399892360785	2017_Feb_28_1929	60.0033869326	cfc_SPP1665_Learning	5	14
17	0.5	5	8	None	stim_v01/AvoNeg.png	160	1.1	11	10	stim_v04/3.png	NoGoAvo	4	stim_v01/AvoNeu.png	2	7	15	0	38	38	78	None	1		2017_Feb_28_1929	60.0033869326	cfc_SPP1665_Learning	5	14
12	0.5	5	6	3	stim_v01/AvoNeu.png	160	2.1	11	9	stim_v04/2.png	GoAvo	2	stim_v01/AvoNeg.png	1	9	10	0	39	39	27	3	1	0.399932506651	2017_Feb_28_1929	60.0033869326	cfc_SPP1665_Learning	5	14
13	1	5	6	3	stim_v01/AvoNeg.png	160	2.1	11	9	stim_v04/2.png	GoAvo	2	stim_v01/AvoNeu.png	1	9	11	0	40	40	36	3	1	0.249945440863	2017_Feb_28_1929	60.0033869326	cfc_SPP1665_Learning	5	14
13	0.5	5	6	3	stim_v01/AvoNeg.png	160	2.1	11	9	stim_v04/2.png	GoAvo	2	stim_v01/AvoNeu.png	1	9	11	0	41	41	35	3	1	0.466587018879	2017_Feb_28_1929	60.0033869326	cfc_SPP1665_Learning	5	14
17	1	5	8	None	stim_v01/AvoNeg.png	96	1.1	10	9	stim_v04/3.png	NoGoAvo	4	stim_v01/AvoNeu.png	2	7	15	0	42	42	73	None	1		2017_Feb_28_1929	60.0033869326	cfc_SPP1665_Learning	5	14
16	0.5	5	8	None	stim_v01/AvoNeu.png	96	2.1	10	8	stim_v04/3.png	NoGoAvo	4	stim_v01/AvoNeg.png	2	7	14	0	43	43	68	None	1		2017_Feb_28_1929	60.0033869326	cfc_SPP1665_Learning	5	14
12	0.5	5	6	3	stim_v01/WinPos.png	96	2.1	10	8	stim_v04/1.png	GoWin	1	stim_v01/WinNeu.png	1	9	10	0	44	44	9	3	1	0.599928944837	2017_Feb_28_1929	60.0033869326	cfc_SPP1665_Learning	5	14
12	0.5	5	6	3	stim_v01/AvoNeu.png	160	2.1	11	9	stim_v04/2.png	GoAvo	2	stim_v01/AvoNeg.png	1	9	10	0	45	45	23	3	1	0.233280077176	2017_Feb_28_1929	60.0033869326	cfc_SPP1665_Learning	5	14
17	1	5	8	None	stim_v01/WinNeu.png	96	1.1	10	9	stim_v04/4.png	NoGoWin	3	stim_v01/WinPos.png	2	7	15	0	46	46	57	None	1		2017_Feb_28_1929	60.0033869326	cfc_SPP1665_Learning	5	14
17	0.5	5	8	None	stim_v01/WinNeu.png	160	1.1	11	10	stim_v04/4.png	NoGoWin	3	stim_v01/WinPos.png	2	7	15	0	47	47	54	None	1		2017_Feb_28_1929	60.0033869326	cfc_SPP1665_Learning	5	14
16	1	5	8	None	stim_v01/AvoNeu.png	96	1.1	10	9	stim_v04/3.png	NoGoAvo	4	stim_v01/AvoNeg.png	1	7	14	0	48	48	70	None	1		2017_Feb_28_1929	60.0033869326	cfc_SPP1665_Learning	5	14
13	0.5	5	6	3	stim_v01/WinNeu.png	96	1.1	10	9	stim_v04/1.png	GoWin	1	stim_v01/WinPos.png	2	9	11	0	49	49	17	3	1	0.283320539983	2017_Feb_28_1929	60.0033869326	cfc_SPP1665_Learning	5	14
12	0.5	5	6	3	stim_v01/WinPos.png	160	1.1	11	10	stim_v04/1.png	GoWin	1	stim_v01/WinNeu.png	2	9	10	0	50	50	2	3	1	0.26658484557	2017_Feb_28_1929	60.0033869326	cfc_SPP1665_Learning	5	14
17	1	5	8	None	stim_v01/WinNeu.png	96	1.1	10	9	stim_v04/4.png	NoGoWin	3	stim_v01/WinPos.png	2	7	15	0	51	51	56	None	1		2017_Feb_28_1929	60.0033869326	cfc_SPP1665_Learning	5	14
16	1	5	8	None	stim_v01/WinPos.png	96	2.1	10	8	stim_v04/4.png	NoGoWin	3	stim_v01/WinNeu.png	2	7	14	0	52	52	43	None	1		2017_Feb_28_1929	60.0033869326	cfc_SPP1665_Learning	5	14
12	1	5	6	3	stim_v01/AvoNeu.png	96	2.1	10	8	stim_v04/2.png	GoAvo	2	stim_v01/AvoNeg.png	1	9	10	0	53	53	31	3	1	0.283284016301	2017_Feb_28_1929	60.0033869326	cfc_SPP1665_Learning	5	14
16	1	5	8	None	stim_v01/AvoNeu.png	96	2.1	10	8	stim_v04/3.png	NoGoAvo	4	stim_v01/AvoNeg.png	2	7	14	0	54	54	60	None	1		2017_Feb_28_1929	60.0033869326	cfc_SPP1665_Learning	5	14
13	1	5	6	3	stim_v01/WinNeu.png	160	2.1	11	9	stim_v04/1.png	GoWin	1	stim_v01/WinPos.png	2	9	11	0	55	55	16	3	1	0.183258328983	2017_Feb_28_1929	60.0033869326	cfc_SPP1665_Learning	5	14
12	1	5	6	3	stim_v01/AvoNeu.png	96	1.1	10	9	stim_v04/2.png	GoAvo	2	stim_v01/AvoNeg.png	1	9	10	0	56	56	29	None	0		2017_Feb_28_1929	60.0033869326	cfc_SPP1665_Learning	5	14
12	1	5	6	3	stim_v01/AvoNeu.png	96	1.1	10	9	stim_v04/2.png	GoAvo	2	stim_v01/AvoNeg.png	2	9	10	0	57	57	24	3	1	0.333256865018	2017_Feb_28_1929	60.0033869326	cfc_SPP1665_Learning	5	14
13	1	5	6	3	stim_v01/AvoNeg.png	160	2.1	11	9	stim_v04/2.png	GoAvo	2	stim_v01/AvoNeu.png	1	9	11	0	58	58	37	3	1	0.266627104375	2017_Feb_28_1929	60.0033869326	cfc_SPP1665_Learning	5	14
16	0.5	5	8	None	stim_v01/AvoNeu.png	96	2.1	10	8	stim_v04/3.png	NoGoAvo	4	stim_v01/AvoNeg.png	1	7	14	0	59	59	61	None	1		2017_Feb_28_1929	60.0033869326	cfc_SPP1665_Learning	5	14
16	0.5	5	8	None	stim_v01/AvoNeu.png	96	2.1	10	8	stim_v04/3.png	NoGoAvo	4	stim_v01/AvoNeg.png	1	7	14	0	60	60	63	None	1		2017_Feb_28_1929	60.0033869326	cfc_SPP1665_Learning	5	14
16	0.5	5	8	None	stim_v01/WinPos.png	96	2.1	10	8	stim_v04/4.png	NoGoWin	3	stim_v01/WinNeu.png	2	7	14	0	61	61	50	None	1		2017_Feb_28_1929	60.0033869326	cfc_SPP1665_Learning	5	14
17	1	5	8	None	stim_v01/WinNeu.png	160	2.1	11	9	stim_v04/4.png	NoGoWin	3	stim_v01/WinPos.png	2	7	15	0	62	62	55	3	0	0.383262011537	2017_Feb_28_1929	60.0033869326	cfc_SPP1665_Learning	5	14
13	1	5	6	3	stim_v01/WinNeu.png	96	2.1	10	8	stim_v04/1.png	GoWin	1	stim_v01/WinPos.png	2	9	11	0	63	63	18	3	1	0.249927631796	2017_Feb_28_1929	60.0033869326	cfc_SPP1665_Learning	5	14
16	0.5	5	8	None	stim_v01/WinPos.png	160	1.1	11	10	stim_v04/4.png	NoGoWin	3	stim_v01/WinNeu.png	1	7	14	0	64	64	45	None	1		2017_Feb_28_1929	60.0033869326	cfc_SPP1665_Learning	5	14
16	0.5	5	8	None	stim_v01/WinPos.png	160	2.1	11	9	stim_v04/4.png	NoGoWin	3	stim_v01/WinNeu.png	1	7	14	0	65	65	42	None	1		2017_Feb_28_1929	60.0033869326	cfc_SPP1665_Learning	5	14
16	0.5	5	8	None	stim_v01/WinPos.png	96	1.1	10	9	stim_v04/4.png	NoGoWin	3	stim_v01/WinNeu.png	1	7	14	0	66	66	40	None	1		2017_Feb_28_1929	60.0033869326	cfc_SPP1665_Learning	5	14
12	0.5	5	6	3	stim_v01/AvoNeu.png	160	1.1	11	10	stim_v04/2.png	GoAvo	2	stim_v01/AvoNeg.png	2	9	10	0	67	67	20	3	1	0.283253227743	2017_Feb_28_1929	60.0033869326	cfc_SPP1665_Learning	5	14
16	1	5	8	None	stim_v01/WinPos.png	96	2.1	10	8	stim_v04/4.png	NoGoWin	3	stim_v01/WinNeu.png	2	7	14	0	68	68	44	None	1		2017_Feb_28_1929	60.0033869326	cfc_SPP1665_Learning	5	14
16	0.5	5	8	None	stim_v01/AvoNeu.png	160	1.1	11	10	stim_v04/3.png	NoGoAvo	4	stim_v01/AvoNeg.png	2	7	14	0	69	69	67	None	1		2017_Feb_28_1929	60.0033869326	cfc_SPP1665_Learning	5	14
13	0.5	5	6	3	stim_v01/AvoNeg.png	160	1.1	11	10	stim_v04/2.png	GoAvo	2	stim_v01/AvoNeu.png	2	9	11	0	70	70	39	3	1	0.266606276821	2017_Feb_28_1929	60.0033869326	cfc_SPP1665_Learning	5	14
12	0.5	5	6	3	stim_v01/AvoNeu.png	96	1.1	10	9	stim_v04/2.png	GoAvo	2	stim_v01/AvoNeg.png	1	9	10	0	71	71	26	3	1	0.349946376595	2017_Feb_28_1929	60.0033869326	cfc_SPP1665_Learning	5	14
12	1	5	6	3	stim_v01/WinPos.png	96	1.1	10	9	stim_v04/1.png	GoWin	1	stim_v01/WinNeu.png	1	9	10	0	72	72	10	3	1	0.483265965754	2017_Feb_28_1929	60.0033869326	cfc_SPP1665_Learning	5	14
17	1	5	8	None	stim_v01/AvoNeg.png	96	1.1	10	9	stim_v04/3.png	NoGoAvo	4	stim_v01/AvoNeu.png	1	7	15	0	73	73	75	None	1		2017_Feb_28_1929	60.0033869326	cfc_SPP1665_Learning	5	14
17	1	5	8	None	stim_v01/AvoNeg.png	96	1.1	10	9	stim_v04/3.png	NoGoAvo	4	stim_v01/AvoNeu.png	2	7	15	0	74	74	74	None	1		2017_Feb_28_1929	60.0033869326	cfc_SPP1665_Learning	5	14
12	0.5	5	6	3	stim_v01/AvoNeu.png	160	2.1	11	9	stim_v04/2.png	GoAvo	2	stim_v01/AvoNeg.png	1	9	10	0	75	75	30	3	1	0.299921006219	2017_Feb_28_1929	60.0033869326	cfc_SPP1665_Learning	5	14
13	0.5	5	6	3	stim_v01/WinNeu.png	96	1.1	10	9	stim_v04/1.png	GoWin	1	stim_v01/WinPos.png	2	9	11	0	76	76	13	3	1	0.266617143371	2017_Feb_28_1929	60.0033869326	cfc_SPP1665_Learning	5	14
16	1	5	8	None	stim_v01/WinPos.png	160	2.1	11	9	stim_v04/4.png	NoGoWin	3	stim_v01/WinNeu.png	1	7	14	0	77	77	46	None	1		2017_Feb_28_1929	60.0033869326	cfc_SPP1665_Learning	5	14
13	1	5	6	3	stim_v01/AvoNeg.png	160	1.1	11	10	stim_v04/2.png	GoAvo	2	stim_v01/AvoNeu.png	2	9	11	0	78	78	38	3	1	0.349949696929	2017_Feb_28_1929	60.0033869326	cfc_SPP1665_Learning	5	14
16	0.5	5	8	None	stim_v01/WinPos.png	160	2.1	11	9	stim_v04/4.png	NoGoWin	3	stim_v01/WinNeu.png	1	7	14	0	79	79	52	None	1		2017_Feb_28_1929	60.0033869326	cfc_SPP1665_Learning	5	14
