# Supplementary material for: θ-γ Cross-Frequency Transcranial Alternating Current Stimulation over the Trough Impairs Cognitive Control
Source: eNeuro. 2020 Sep 4;7(5):ENEURO.0126-20.2020. doi: 10.1523/ENEURO.0126-20.2020 (PMC7540931; doi:10.1523/ENEURO.0126-20.2020)
Supplement: Extended Data 1 — contains all materials, pseudonymized raw data and analysis scripts used in this study that are freely available at our repository. Download Extended Data 1, ZIP file. [file enu-eN-NWR-0126-20-s02.zip › 2020_cfc_tacs-master/data/raw/1_learning/s_trough/P_15_S_3_cfc_SPP1665_Learning_2017_Jun_14_1057.csv]

icFbackMarker	blineStop	circleMarker	cRespMarker	cResponse	cFback	trigStimulator	preCueStop	portStop	preCueStart	cue	cType	cueMarker	icFback	prepRespStop	icRespMarker	cFbackMarker	trials.thisRepN	trials.thisTrialN	trials.thisN	trials.thisIndex	buttonBox_Response.keys	buttonBox_Response.corr	buttonBox_Response.rt	date	frameRate	expName	session	participant
																								2017_Jun_14_1057	60.0016662261	cfc_SPP1665_Learning	3	15
17	0.5	5	8	None	stim_v01/WinNeu.png	96	2.1	10	8	stim_v05/3.png	NoGoWin	3	stim_v01/WinPos.png	1	7	15	0	0	0	59	3	0	0.266641573357	2017_Jun_14_1057	60.0016662261	cfc_SPP1665_Learning	3	15
12	0.5	5	6	3	stim_v01/WinPos.png	96	2.1	10	8	stim_v05/1.png	GoWin	1	stim_v01/WinNeu.png	2	9	10	0	1	1	4	None	0		2017_Jun_14_1057	60.0016662261	cfc_SPP1665_Learning	3	15
13	1	5	6	3	stim_v01/WinNeu.png	96	2.1	10	8	stim_v05/1.png	GoWin	1	stim_v01/WinPos.png	2	9	11	0	2	2	16	3	1	0.283266847129	2017_Jun_14_1057	60.0016662261	cfc_SPP1665_Learning	3	15
16	0.5	5	8	None	stim_v01/AvoNeu.png	160	1.1	11	10	stim_v05/4.png	NoGoAvo	4	stim_v01/AvoNeg.png	2	7	14	0	3	3	70	None	1		2017_Jun_14_1057	60.0016662261	cfc_SPP1665_Learning	3	15
12	0.5	5	6	3	stim_v01/AvoNeu.png	160	2.1	11	9	stim_v05/2.png	GoAvo	2	stim_v01/AvoNeg.png	1	9	10	0	4	4	21	None	0		2017_Jun_14_1057	60.0016662261	cfc_SPP1665_Learning	3	15
12	1	5	6	3	stim_v01/AvoNeu.png	96	2.1	10	8	stim_v05/2.png	GoAvo	2	stim_v01/AvoNeg.png	1	9	10	0	5	5	28	3	1	0.24995774182	2017_Jun_14_1057	60.0016662261	cfc_SPP1665_Learning	3	15
17	0.5	5	8	None	stim_v01/AvoNeg.png	160	1.1	11	10	stim_v05/4.png	NoGoAvo	4	stim_v01/AvoNeu.png	2	7	15	0	6	6	76	3	0	0.283272582168	2017_Jun_14_1057	60.0016662261	cfc_SPP1665_Learning	3	15
17	1	5	8	None	stim_v01/WinNeu.png	96	1.1	10	9	stim_v05/3.png	NoGoWin	3	stim_v01/WinPos.png	1	7	15	0	7	7	57	3	0	0.216601850667	2017_Jun_14_1057	60.0016662261	cfc_SPP1665_Learning	3	15
13	0.5	5	6	3	stim_v01/WinNeu.png	96	1.1	10	9	stim_v05/1.png	GoWin	1	stim_v01/WinPos.png	2	9	11	0	8	8	13	None	0		2017_Jun_14_1057	60.0016662261	cfc_SPP1665_Learning	3	15
12	0.5	5	6	3	stim_v01/AvoNeu.png	160	2.1	11	9	stim_v05/2.png	GoAvo	2	stim_v01/AvoNeg.png	1	9	10	0	9	9	30	3	1	0.433237206034	2017_Jun_14_1057	60.0016662261	cfc_SPP1665_Learning	3	15
16	1	5	8	None	stim_v01/WinPos.png	160	1.1	11	10	stim_v05/3.png	NoGoWin	3	stim_v01/WinNeu.png	2	7	14	0	10	10	47	3	0	0.233239801894	2017_Jun_14_1057	60.0016662261	cfc_SPP1665_Learning	3	15
16	0.5	5	8	None	stim_v01/WinPos.png	96	2.1	10	8	stim_v05/3.png	NoGoWin	3	stim_v01/WinNeu.png	2	7	14	0	11	11	40	None	1		2017_Jun_14_1057	60.0016662261	cfc_SPP1665_Learning	3	15
16	1	5	8	None	stim_v01/WinPos.png	96	1.1	10	9	stim_v05/3.png	NoGoWin	3	stim_v01/WinNeu.png	1	7	14	0	12	12	49	3	0	0.249980681975	2017_Jun_14_1057	60.0016662261	cfc_SPP1665_Learning	3	15
12	0.5	5	6	3	stim_v01/AvoNeu.png	96	2.1	10	8	stim_v05/2.png	GoAvo	2	stim_v01/AvoNeg.png	1	9	10	0	13	13	20	3	1	0.299923210849	2017_Jun_14_1057	60.0016662261	cfc_SPP1665_Learning	3	15
12	1	5	6	3	stim_v01/AvoNeu.png	160	1.1	11	10	stim_v05/2.png	GoAvo	2	stim_v01/AvoNeg.png	2	9	10	0	14	14	24	3	1	0.2499097486	2017_Jun_14_1057	60.0016662261	cfc_SPP1665_Learning	3	15
12	0.5	5	6	3	stim_v01/AvoNeu.png	96	1.1	10	9	stim_v05/2.png	GoAvo	2	stim_v01/AvoNeg.png	1	9	10	0	15	15	25	None	0		2017_Jun_14_1057	60.0016662261	cfc_SPP1665_Learning	3	15
12	0.5	5	6	3	stim_v01/AvoNeu.png	160	2.1	11	9	stim_v05/2.png	GoAvo	2	stim_v01/AvoNeg.png	1	9	10	0	16	16	27	3	1	0.283259904714	2017_Jun_14_1057	60.0016662261	cfc_SPP1665_Learning	3	15
13	0.5	5	6	3	stim_v01/WinNeu.png	96	1.1	10	9	stim_v05/1.png	GoWin	1	stim_v01/WinPos.png	2	9	11	0	17	17	14	3	1	0.0332725821681	2017_Jun_14_1057	60.0016662261	cfc_SPP1665_Learning	3	15
12	1	5	6	3	stim_v01/WinPos.png	96	1.1	10	9	stim_v05/1.png	GoWin	1	stim_v01/WinNeu.png	1	9	10	0	18	18	9	None	0		2017_Jun_14_1057	60.0016662261	cfc_SPP1665_Learning	3	15
16	0.5	5	8	None	stim_v01/WinPos.png	160	2.1	11	9	stim_v05/3.png	NoGoWin	3	stim_v01/WinNeu.png	1	7	14	0	19	19	42	3	0	0.299917173966	2017_Jun_14_1057	60.0016662261	cfc_SPP1665_Learning	3	15
12	1	5	6	3	stim_v01/AvoNeu.png	96	2.1	10	8	stim_v05/2.png	GoAvo	2	stim_v01/AvoNeg.png	1	9	10	0	20	20	32	3	1	0.0666079479183	2017_Jun_14_1057	60.0016662261	cfc_SPP1665_Learning	3	15
13	0.5	5	6	3	stim_v01/WinNeu.png	96	1.1	10	9	stim_v05/1.png	GoWin	1	stim_v01/WinPos.png	1	9	11	0	21	21	19	None	0		2017_Jun_14_1057	60.0016662261	cfc_SPP1665_Learning	3	15
13	1	5	6	3	stim_v01/AvoNeg.png	160	1.1	11	10	stim_v05/2.png	GoAvo	2	stim_v01/AvoNeu.png	2	9	11	0	22	22	39	3	1	0.666573296211	2017_Jun_14_1057	60.0016662261	cfc_SPP1665_Learning	3	15
17	0.5	5	8	None	stim_v01/AvoNeg.png	160	1.1	11	10	stim_v05/4.png	NoGoAvo	4	stim_v01/AvoNeu.png	2	7	15	0	23	23	77	None	1		2017_Jun_14_1057	60.0016662261	cfc_SPP1665_Learning	3	15
16	1	5	8	None	stim_v01/WinPos.png	96	1.1	10	9	stim_v05/3.png	NoGoWin	3	stim_v01/WinNeu.png	1	7	14	0	24	24	52	3	0	0.333292684988	2017_Jun_14_1057	60.0016662261	cfc_SPP1665_Learning	3	15
12	0.5	5	6	3	stim_v01/WinPos.png	160	1.1	11	10	stim_v05/1.png	GoWin	1	stim_v01/WinNeu.png	2	9	10	0	25	25	6	None	0		2017_Jun_14_1057	60.0016662261	cfc_SPP1665_Learning	3	15
12	1	5	6	3	stim_v01/AvoNeu.png	96	2.1	10	8	stim_v05/2.png	GoAvo	2	stim_v01/AvoNeg.png	1	9	10	0	26	26	31	None	0		2017_Jun_14_1057	60.0016662261	cfc_SPP1665_Learning	3	15
13	1	5	6	3	stim_v01/WinNeu.png	160	2.1	11	9	stim_v05/1.png	GoWin	1	stim_v01/WinPos.png	2	9	11	0	27	27	15	3	1	0.0666598651119	2017_Jun_14_1057	60.0016662261	cfc_SPP1665_Learning	3	15
13	1	5	6	3	stim_v01/AvoNeg.png	160	2.1	11	9	stim_v05/2.png	GoAvo	2	stim_v01/AvoNeu.png	2	9	11	0	28	28	36	3	1	0.233263043893	2017_Jun_14_1057	60.0016662261	cfc_SPP1665_Learning	3	15
17	0.5	5	8	None	stim_v01/AvoNeg.png	160	2.1	11	9	stim_v05/4.png	NoGoAvo	4	stim_v01/AvoNeu.png	2	7	15	0	29	29	73	3	0	0.283262923155	2017_Jun_14_1057	60.0016662261	cfc_SPP1665_Learning	3	15
16	0.5	5	8	None	stim_v01/AvoNeu.png	160	1.1	11	10	stim_v05/4.png	NoGoAvo	4	stim_v01/AvoNeg.png	1	7	14	0	30	30	69	None	1		2017_Jun_14_1057	60.0016662261	cfc_SPP1665_Learning	3	15
13	1	5	6	3	stim_v01/AvoNeg.png	160	2.1	11	9	stim_v05/2.png	GoAvo	2	stim_v01/AvoNeu.png	2	9	11	0	31	31	35	None	0		2017_Jun_14_1057	60.0016662261	cfc_SPP1665_Learning	3	15
17	1	5	8	None	stim_v01/AvoNeg.png	96	1.1	10	9	stim_v05/4.png	NoGoAvo	4	stim_v01/AvoNeu.png	2	7	15	0	32	32	79	3	0	0.283265941597	2017_Jun_14_1057	60.0016662261	cfc_SPP1665_Learning	3	15
16	1	5	8	None	stim_v01/AvoNeu.png	160	2.1	11	9	stim_v05/4.png	NoGoAvo	4	stim_v01/AvoNeg.png	1	7	14	0	33	33	60	3	0	0.383254833732	2017_Jun_14_1057	60.0016662261	cfc_SPP1665_Learning	3	15
12	1	5	6	3	stim_v01/WinPos.png	160	1.1	11	10	stim_v05/1.png	GoWin	1	stim_v01/WinNeu.png	1	9	10	0	34	34	10	3	1	0.333203942809	2017_Jun_14_1057	60.0016662261	cfc_SPP1665_Learning	3	15
16	0.5	5	8	None	stim_v01/AvoNeu.png	160	2.1	11	9	stim_v05/4.png	NoGoAvo	4	stim_v01/AvoNeg.png	2	7	14	0	35	35	72	3	0	0.299961243211	2017_Jun_14_1057	60.0016662261	cfc_SPP1665_Learning	3	15
16	0.5	5	8	None	stim_v01/AvoNeu.png	160	1.1	11	10	stim_v05/4.png	NoGoAvo	4	stim_v01/AvoNeg.png	1	7	14	0	36	36	61	None	1		2017_Jun_14_1057	60.0016662261	cfc_SPP1665_Learning	3	15
16	1	5	8	None	stim_v01/WinPos.png	96	2.1	10	8	stim_v05/3.png	NoGoWin	3	stim_v01/WinNeu.png	2	7	14	0	37	37	41	3	0	0.299930455109	2017_Jun_14_1057	60.0016662261	cfc_SPP1665_Learning	3	15
13	0.5	5	6	3	stim_v01/AvoNeg.png	96	2.1	10	8	stim_v05/2.png	GoAvo	2	stim_v01/AvoNeu.png	1	9	11	0	38	38	38	3	1	0.499919709457	2017_Jun_14_1057	60.0016662261	cfc_SPP1665_Learning	3	15
13	1	5	6	3	stim_v01/AvoNeg.png	160	1.1	11	10	stim_v05/2.png	GoAvo	2	stim_v01/AvoNeu.png	2	9	11	0	39	39	37	None	0		2017_Jun_14_1057	60.0016662261	cfc_SPP1665_Learning	3	15
16	0.5	5	8	None	stim_v01/AvoNeu.png	96	2.1	10	8	stim_v05/4.png	NoGoAvo	4	stim_v01/AvoNeg.png	2	7	14	0	40	40	62	None	1		2017_Jun_14_1057	60.0016662261	cfc_SPP1665_Learning	3	15
17	1	5	8	None	stim_v01/AvoNeg.png	96	2.1	10	8	stim_v05/4.png	NoGoAvo	4	stim_v01/AvoNeu.png	2	7	15	0	41	41	75	None	1		2017_Jun_14_1057	60.0016662261	cfc_SPP1665_Learning	3	15
13	1	5	6	3	stim_v01/WinNeu.png	96	2.1	10	8	stim_v05/1.png	GoWin	1	stim_v01/WinPos.png	2	9	11	0	42	42	17	3	1	0.499933594288	2017_Jun_14_1057	60.0016662261	cfc_SPP1665_Learning	3	15
12	0.5	5	6	3	stim_v01/AvoNeu.png	96	1.1	10	9	stim_v05/2.png	GoAvo	2	stim_v01/AvoNeg.png	1	9	10	0	43	43	22	3	1	0.583235032756	2017_Jun_14_1057	60.0016662261	cfc_SPP1665_Learning	3	15
16	1	5	8	None	stim_v01/WinPos.png	96	2.1	10	8	stim_v05/3.png	NoGoWin	3	stim_v01/WinNeu.png	1	7	14	0	44	44	46	None	1		2017_Jun_14_1057	60.0016662261	cfc_SPP1665_Learning	3	15
12	1	5	6	3	stim_v01/WinPos.png	96	1.1	10	9	stim_v05/1.png	GoWin	1	stim_v01/WinNeu.png	2	9	10	0	45	45	7	3	1	0.316577159815	2017_Jun_14_1057	60.0016662261	cfc_SPP1665_Learning	3	15
13	1	5	6	3	stim_v01/WinNeu.png	160	2.1	11	9	stim_v05/1.png	GoWin	1	stim_v01/WinPos.png	1	9	11	0	46	46	18	3	1	0.333260689508	2017_Jun_14_1057	60.0016662261	cfc_SPP1665_Learning	3	15
13	1	5	6	3	stim_v01/AvoNeg.png	96	2.1	10	8	stim_v05/2.png	GoAvo	2	stim_v01/AvoNeu.png	2	9	11	0	47	47	34	3	1	0.683195249698	2017_Jun_14_1057	60.0016662261	cfc_SPP1665_Learning	3	15
16	1	5	8	None	stim_v01/WinPos.png	160	1.1	11	10	stim_v05/3.png	NoGoWin	3	stim_v01/WinNeu.png	2	7	14	0	48	48	44	None	1		2017_Jun_14_1057	60.0016662261	cfc_SPP1665_Learning	3	15
16	0.5	5	8	None	stim_v01/WinPos.png	96	1.1	10	9	stim_v05/3.png	NoGoWin	3	stim_v01/WinNeu.png	1	7	14	0	49	49	50	3	0	0.516581204527	2017_Jun_14_1057	60.0016662261	cfc_SPP1665_Learning	3	15
17	0.5	5	8	None	stim_v01/WinNeu.png	160	2.1	11	9	stim_v05/3.png	NoGoWin	3	stim_v01/WinPos.png	1	7	15	0	50	50	54	None	1		2017_Jun_14_1057	60.0016662261	cfc_SPP1665_Learning	3	15
16	1	5	8	None	stim_v01/AvoNeu.png	160	2.1	11	9	stim_v05/4.png	NoGoAvo	4	stim_v01/AvoNeg.png	1	7	14	0	51	51	68	3	0	0.649903651348	2017_Jun_14_1057	60.0016662261	cfc_SPP1665_Learning	3	15
16	0.5	5	8	None	stim_v01/AvoNeu.png	96	1.1	10	9	stim_v05/4.png	NoGoAvo	4	stim_v01/AvoNeg.png	1	7	14	0	52	52	67	None	1		2017_Jun_14_1057	60.0016662261	cfc_SPP1665_Learning	3	15
16	0.5	5	8	None	stim_v01/WinPos.png	96	2.1	10	8	stim_v05/3.png	NoGoWin	3	stim_v01/WinNeu.png	1	7	14	0	53	53	48	3	0	0.333297816339	2017_Jun_14_1057	60.0016662261	cfc_SPP1665_Learning	3	15
12	1	5	6	3	stim_v01/AvoNeu.png	160	1.1	11	10	stim_v05/2.png	GoAvo	2	stim_v01/AvoNeg.png	1	9	10	0	54	54	26	3	1	0.24991337073	2017_Jun_14_1057	60.0016662261	cfc_SPP1665_Learning	3	15
12	0.5	5	6	3	stim_v01/WinPos.png	96	1.1	10	9	stim_v05/1.png	GoWin	1	stim_v01/WinNeu.png	2	9	10	0	55	55	3	None	0		2017_Jun_14_1057	60.0016662261	cfc_SPP1665_Learning	3	15
12	0.5	5	6	3	stim_v01/WinPos.png	96	1.1	10	9	stim_v05/1.png	GoWin	1	stim_v01/WinNeu.png	1	9	10	0	56	56	0	3	1	0.233289002489	2017_Jun_14_1057	60.0016662261	cfc_SPP1665_Learning	3	15
16	1	5	8	None	stim_v01/AvoNeu.png	160	2.1	11	9	stim_v05/4.png	NoGoAvo	4	stim_v01/AvoNeg.png	1	7	14	0	57	57	64	3	0	0.549910533395	2017_Jun_14_1057	60.0016662261	cfc_SPP1665_Learning	3	15
12	0.5	5	6	3	stim_v01/WinPos.png	160	2.1	11	9	stim_v05/1.png	GoWin	1	stim_v01/WinNeu.png	2	9	10	0	58	58	11	3	1	0.233298359658	2017_Jun_14_1057	60.0016662261	cfc_SPP1665_Learning	3	15
12	1	5	6	3	stim_v01/WinPos.png	160	1.1	11	10	stim_v05/1.png	GoWin	1	stim_v01/WinNeu.png	2	9	10	0	59	59	5	3	1	0.316564482361	2017_Jun_14_1057	60.0016662261	cfc_SPP1665_Learning	3	15
16	1	5	8	None	stim_v01/WinPos.png	160	1.1	11	10	stim_v05/3.png	NoGoWin	3	stim_v01/WinNeu.png	2	7	14	0	60	60	43	3	0	0.283286165155	2017_Jun_14_1057	60.0016662261	cfc_SPP1665_Learning	3	15
12	0.5	5	6	3	stim_v01/WinPos.png	96	1.1	10	9	stim_v05/1.png	GoWin	1	stim_v01/WinNeu.png	2	9	10	0	61	61	12	3	1	0.333236240132	2017_Jun_14_1057	60.0016662261	cfc_SPP1665_Learning	3	15
17	1	5	8	None	stim_v01/AvoNeg.png	96	1.1	10	9	stim_v05/4.png	NoGoAvo	4	stim_v01/AvoNeu.png	2	7	15	0	62	62	78	None	1		2017_Jun_14_1057	60.0016662261	cfc_SPP1665_Learning	3	15
17	1	5	8	None	stim_v01/AvoNeg.png	96	2.1	10	8	stim_v05/4.png	NoGoAvo	4	stim_v01/AvoNeu.png	2	7	15	0	63	63	74	3	0	0.249908843068	2017_Jun_14_1057	60.0016662261	cfc_SPP1665_Learning	3	15
12	1	5	6	3	stim_v01/AvoNeu.png	96	2.1	10	8	stim_v05/2.png	GoAvo	2	stim_v01/AvoNeg.png	2	9	10	0	64	64	23	None	0		2017_Jun_14_1057	60.0016662261	cfc_SPP1665_Learning	3	15
16	0.5	5	8	None	stim_v01/AvoNeu.png	96	2.1	10	8	stim_v05/4.png	NoGoAvo	4	stim_v01/AvoNeg.png	2	7	14	0	65	65	66	3	0	0.333292383144	2017_Jun_14_1057	60.0016662261	cfc_SPP1665_Learning	3	15
17	1	5	8	None	stim_v01/WinNeu.png	160	2.1	11	9	stim_v05/3.png	NoGoWin	3	stim_v01/WinPos.png	1	7	15	0	66	66	53	3	0	0.299885178486	2017_Jun_14_1057	60.0016662261	cfc_SPP1665_Learning	3	15
12	1	5	6	3	stim_v01/WinPos.png	160	2.1	11	9	stim_v05/1.png	GoWin	1	stim_v01/WinNeu.png	1	9	10	0	67	67	2	None	0		2017_Jun_14_1057	60.0016662261	cfc_SPP1665_Learning	3	15
17	0.5	5	8	None	stim_v01/WinNeu.png	96	1.1	10	9	stim_v05/3.png	NoGoWin	3	stim_v01/WinPos.png	1	7	15	0	68	68	55	3	0	0.34992882515	2017_Jun_14_1057	60.0016662261	cfc_SPP1665_Learning	3	15
16	0.5	5	8	None	stim_v01/AvoNeu.png	160	1.1	11	10	stim_v05/4.png	NoGoAvo	4	stim_v01/AvoNeg.png	1	7	14	0	69	69	65	3	0	0.316590139113	2017_Jun_14_1057	60.0016662261	cfc_SPP1665_Learning	3	15
16	0.5	5	8	None	stim_v01/AvoNeu.png	96	2.1	10	8	stim_v05/4.png	NoGoAvo	4	stim_v01/AvoNeg.png	1	7	14	0	70	70	63	None	1		2017_Jun_14_1057	60.0016662261	cfc_SPP1665_Learning	3	15
12	1	5	6	3	stim_v01/AvoNeu.png	160	2.1	11	9	stim_v05/2.png	GoAvo	2	stim_v01/AvoNeg.png	2	9	10	0	71	71	29	3	1	0.299928040355	2017_Jun_14_1057	60.0016662261	cfc_SPP1665_Learning	3	15
12	1	5	6	3	stim_v01/WinPos.png	160	1.1	11	10	stim_v05/1.png	GoWin	1	stim_v01/WinNeu.png	2	9	10	0	72	72	1	3	1	0.316547277245	2017_Jun_14_1057	60.0016662261	cfc_SPP1665_Learning	3	15
16	0.5	5	8	None	stim_v01/WinPos.png	160	1.1	11	10	stim_v05/3.png	NoGoWin	3	stim_v01/WinNeu.png	2	7	14	0	73	73	45	None	1		2017_Jun_14_1057	60.0016662261	cfc_SPP1665_Learning	3	15
16	0.5	5	8	None	stim_v01/AvoNeu.png	160	1.1	11	10	stim_v05/4.png	NoGoAvo	4	stim_v01/AvoNeg.png	1	7	14	0	74	74	71	3	0	0.566580781945	2017_Jun_14_1057	60.0016662261	cfc_SPP1665_Learning	3	15
13	0.5	5	6	3	stim_v01/AvoNeg.png	160	1.1	11	10	stim_v05/2.png	GoAvo	2	stim_v01/AvoNeu.png	1	9	11	0	75	75	33	None	0		2017_Jun_14_1057	60.0016662261	cfc_SPP1665_Learning	3	15
12	1	5	6	3	stim_v01/WinPos.png	96	1.1	10	9	stim_v05/1.png	GoWin	1	stim_v01/WinNeu.png	1	9	10	0	76	76	8	3	1	0.216626601888	2017_Jun_14_1057	60.0016662261	cfc_SPP1665_Learning	3	15
17	1	5	8	None	stim_v01/WinNeu.png	160	2.1	11	9	stim_v05/3.png	NoGoWin	3	stim_v01/WinPos.png	2	7	15	0	77	77	58	None	1		2017_Jun_14_1057	60.0016662261	cfc_SPP1665_Learning	3	15
16	0.5	5	8	None	stim_v01/WinPos.png	160	2.1	11	9	stim_v05/3.png	NoGoWin	3	stim_v01/WinNeu.png	2	7	14	0	78	78	51	3	0	0.249948686494	2017_Jun_14_1057	60.0016662261	cfc_SPP1665_Learning	3	15
17	0.5	5	8	None	stim_v01/WinNeu.png	96	1.1	10	9	stim_v05/3.png	NoGoWin	3	stim_v01/WinPos.png	1	7	15	0	79	79	56	3	0	0.649903651348	2017_Jun_14_1057	60.0016662261	cfc_SPP1665_Learning	3	15
