# Supplementary material for: θ-γ Cross-Frequency Transcranial Alternating Current Stimulation over the Trough Impairs Cognitive Control
Source: eNeuro. 2020 Sep 4;7(5):ENEURO.0126-20.2020. doi: 10.1523/ENEURO.0126-20.2020 (PMC7540931; doi:10.1523/ENEURO.0126-20.2020)
Supplement: Extended Data 1 — contains all materials, pseudonymized raw data and analysis scripts used in this study that are freely available at our repository. Download Extended Data 1, ZIP file. [file enu-eN-NWR-0126-20-s02.zip › 2020_cfc_tacs-master/data/raw/1_learning/s_trough/P_16_S_3_cfc_SPP1665_Learning_2017_Feb_08_1751.csv]

icFbackMarker	blineStop	circleMarker	cRespMarker	cResponse	cFback	trigStimulator	preCueStop	portStop	preCueStart	cue	cType	cueMarker	icFback	prepRespStop	icRespMarker	cFbackMarker	trials.thisRepN	trials.thisTrialN	trials.thisN	trials.thisIndex	buttonBox_Response.keys	buttonBox_Response.corr	buttonBox_Response.rt	date	frameRate	expName	session	participant
																								2017_Feb_08_1751	60.0041295968	cfc_SPP1665_Learning	3	16
16	0.5	5	8	None	stim_v01/WinPos.png	96	1.1	10	9	stim_v01/4.png	NoGoWin	3	stim_v01/WinNeu.png	1	7	14	0	0	0	42	3	0	0.96663376498	2017_Feb_08_1751	60.0041295968	cfc_SPP1665_Learning	3	16
16	1	5	8	None	stim_v01/AvoNeu.png	160	2.1	11	9	stim_v01/3.png	NoGoAvo	4	stim_v01/AvoNeg.png	1	7	14	0	1	1	69	None	1		2017_Feb_08_1751	60.0041295968	cfc_SPP1665_Learning	3	16
16	0.5	5	8	None	stim_v01/WinPos.png	96	2.1	10	8	stim_v01/4.png	NoGoWin	3	stim_v01/WinNeu.png	1	7	14	0	2	2	46	None	1		2017_Feb_08_1751	60.0041295968	cfc_SPP1665_Learning	3	16
13	1	5	6	3	stim_v01/AvoNeg.png	96	1.1	10	9	stim_v01/2.png	GoAvo	2	stim_v01/AvoNeu.png	1	9	11	0	3	3	33	3	1	0.466604485496	2017_Feb_08_1751	60.0041295968	cfc_SPP1665_Learning	3	16
12	0.5	5	6	3	stim_v01/WinPos.png	96	2.1	10	8	stim_v01/1.png	GoWin	1	stim_v01/WinNeu.png	1	9	10	0	4	4	9	3	1	0.566569470856	2017_Feb_08_1751	60.0041295968	cfc_SPP1665_Learning	3	16
12	0.5	5	6	3	stim_v01/AvoNeu.png	96	1.1	10	9	stim_v01/2.png	GoAvo	2	stim_v01/AvoNeg.png	1	9	10	0	5	5	26	3	1	0.39992997072	2017_Feb_08_1751	60.0041295968	cfc_SPP1665_Learning	3	16
17	1	5	8	None	stim_v01/WinNeu.png	160	1.1	11	10	stim_v01/4.png	NoGoWin	3	stim_v01/WinPos.png	1	7	15	0	6	6	56	3	0	0.249932083673	2017_Feb_08_1751	60.0041295968	cfc_SPP1665_Learning	3	16
17	1	5	8	None	stim_v01/AvoNeg.png	160	2.1	11	9	stim_v01/3.png	NoGoAvo	4	stim_v01/AvoNeu.png	1	7	15	0	7	7	79	3	0	0.299782365903	2017_Feb_08_1751	60.0041295968	cfc_SPP1665_Learning	3	16
12	0.5	5	6	3	stim_v01/WinPos.png	160	1.1	11	10	stim_v01/1.png	GoWin	1	stim_v01/WinNeu.png	2	9	10	0	8	8	5	3	1	0.549924235564	2017_Feb_08_1751	60.0041295968	cfc_SPP1665_Learning	3	16
16	0.5	5	8	None	stim_v01/AvoNeu.png	160	1.1	11	10	stim_v01/3.png	NoGoAvo	4	stim_v01/AvoNeg.png	2	7	14	0	9	9	64	3	0	0.316601466993	2017_Feb_08_1751	60.0041295968	cfc_SPP1665_Learning	3	16
16	1	5	8	None	stim_v01/AvoNeu.png	160	2.1	11	9	stim_v01/3.png	NoGoAvo	4	stim_v01/AvoNeg.png	1	7	14	0	10	10	68	None	1		2017_Feb_08_1751	60.0041295968	cfc_SPP1665_Learning	3	16
13	0.5	5	6	3	stim_v01/WinNeu.png	96	2.1	10	8	stim_v01/1.png	GoWin	1	stim_v01/WinPos.png	2	9	11	0	11	11	13	3	1	0.633238250476	2017_Feb_08_1751	60.0041295968	cfc_SPP1665_Learning	3	16
12	0.5	5	6	3	stim_v01/WinPos.png	96	2.1	10	8	stim_v01/1.png	GoWin	1	stim_v01/WinNeu.png	1	9	10	0	12	12	7	None	0		2017_Feb_08_1751	60.0041295968	cfc_SPP1665_Learning	3	16
13	0.5	5	6	3	stim_v01/AvoNeg.png	96	1.1	10	9	stim_v01/2.png	GoAvo	2	stim_v01/AvoNeu.png	2	9	11	0	13	13	38	3	1	0.283270548462	2017_Feb_08_1751	60.0041295968	cfc_SPP1665_Learning	3	16
13	1	5	6	3	stim_v01/AvoNeg.png	160	2.1	11	9	stim_v01/2.png	GoAvo	2	stim_v01/AvoNeu.png	2	9	11	0	14	14	36	None	0		2017_Feb_08_1751	60.0041295968	cfc_SPP1665_Learning	3	16
17	0.5	5	8	None	stim_v01/WinNeu.png	96	2.1	10	8	stim_v01/4.png	NoGoWin	3	stim_v01/WinPos.png	1	7	15	0	15	15	53	None	1		2017_Feb_08_1751	60.0041295968	cfc_SPP1665_Learning	3	16
12	0.5	5	6	3	stim_v01/AvoNeu.png	160	2.1	11	9	stim_v01/2.png	GoAvo	2	stim_v01/AvoNeg.png	2	9	10	0	16	16	20	None	0		2017_Feb_08_1751	60.0041295968	cfc_SPP1665_Learning	3	16
12	0.5	5	6	3	stim_v01/AvoNeu.png	96	2.1	10	8	stim_v01/2.png	GoAvo	2	stim_v01/AvoNeg.png	1	9	10	0	17	17	25	None	0		2017_Feb_08_1751	60.0041295968	cfc_SPP1665_Learning	3	16
16	0.5	5	8	None	stim_v01/WinPos.png	96	1.1	10	9	stim_v01/4.png	NoGoWin	3	stim_v01/WinNeu.png	2	7	14	0	18	18	52	3	0	0.349913670802	2017_Feb_08_1751	60.0041295968	cfc_SPP1665_Learning	3	16
12	0.5	5	6	3	stim_v01/AvoNeu.png	96	2.1	10	8	stim_v01/2.png	GoAvo	2	stim_v01/AvoNeg.png	1	9	10	0	19	19	23	3	1	0.383287753932	2017_Feb_08_1751	60.0041295968	cfc_SPP1665_Learning	3	16
17	1	5	8	None	stim_v01/WinNeu.png	96	1.1	10	9	stim_v01/4.png	NoGoWin	3	stim_v01/WinPos.png	2	7	15	0	20	20	59	3	0	0.26658999668	2017_Feb_08_1751	60.0041295968	cfc_SPP1665_Learning	3	16
16	0.5	5	8	None	stim_v01/WinPos.png	96	1.1	10	9	stim_v01/4.png	NoGoWin	3	stim_v01/WinNeu.png	1	7	14	0	21	21	47	3	0	0.299958948353	2017_Feb_08_1751	60.0041295968	cfc_SPP1665_Learning	3	16
17	1	5	8	None	stim_v01/AvoNeg.png	160	1.1	11	10	stim_v01/3.png	NoGoAvo	4	stim_v01/AvoNeu.png	1	7	15	0	22	22	75	None	1		2017_Feb_08_1751	60.0041295968	cfc_SPP1665_Learning	3	16
17	1	5	8	None	stim_v01/WinNeu.png	96	1.1	10	9	stim_v01/4.png	NoGoWin	3	stim_v01/WinPos.png	1	7	15	0	23	23	57	3	0	0.266628029823	2017_Feb_08_1751	60.0041295968	cfc_SPP1665_Learning	3	16
16	0.5	5	8	None	stim_v01/AvoNeu.png	96	1.1	10	9	stim_v01/3.png	NoGoAvo	4	stim_v01/AvoNeg.png	1	7	14	0	24	24	62	None	1		2017_Feb_08_1751	60.0041295968	cfc_SPP1665_Learning	3	16
16	1	5	8	None	stim_v01/AvoNeu.png	96	1.1	10	9	stim_v01/3.png	NoGoAvo	4	stim_v01/AvoNeg.png	1	7	14	0	25	25	71	None	1		2017_Feb_08_1751	60.0041295968	cfc_SPP1665_Learning	3	16
12	1	5	6	3	stim_v01/WinPos.png	96	2.1	10	8	stim_v01/1.png	GoWin	1	stim_v01/WinNeu.png	1	9	10	0	26	26	10	None	0		2017_Feb_08_1751	60.0041295968	cfc_SPP1665_Learning	3	16
12	1	5	6	3	stim_v01/WinPos.png	96	2.1	10	8	stim_v01/1.png	GoWin	1	stim_v01/WinNeu.png	2	9	10	0	27	27	2	None	0		2017_Feb_08_1751	60.0041295968	cfc_SPP1665_Learning	3	16
16	1	5	8	None	stim_v01/WinPos.png	96	1.1	10	9	stim_v01/4.png	NoGoWin	3	stim_v01/WinNeu.png	2	7	14	0	28	28	41	3	0	0.333234326421	2017_Feb_08_1751	60.0041295968	cfc_SPP1665_Learning	3	16
12	0.5	5	6	3	stim_v01/WinPos.png	160	2.1	11	9	stim_v01/1.png	GoWin	1	stim_v01/WinNeu.png	2	9	10	0	29	29	1	3	1	0.316594222585	2017_Feb_08_1751	60.0041295968	cfc_SPP1665_Learning	3	16
12	1	5	6	3	stim_v01/WinPos.png	96	2.1	10	8	stim_v01/1.png	GoWin	1	stim_v01/WinNeu.png	1	9	10	0	30	30	4	3	1	0.233252437441	2017_Feb_08_1751	60.0041295968	cfc_SPP1665_Learning	3	16
12	1	5	6	3	stim_v01/WinPos.png	96	1.1	10	9	stim_v01/1.png	GoWin	1	stim_v01/WinNeu.png	2	9	10	0	31	31	12	3	1	0.39996468351	2017_Feb_08_1751	60.0041295968	cfc_SPP1665_Learning	3	16
12	1	5	6	3	stim_v01/AvoNeu.png	96	2.1	10	8	stim_v01/2.png	GoAvo	2	stim_v01/AvoNeg.png	1	9	10	0	32	32	31	3	1	0.516586072625	2017_Feb_08_1751	60.0041295968	cfc_SPP1665_Learning	3	16
12	0.5	5	6	3	stim_v01/AvoNeu.png	160	2.1	11	9	stim_v01/2.png	GoAvo	2	stim_v01/AvoNeg.png	1	9	10	0	33	33	24	3	1	0.266598448489	2017_Feb_08_1751	60.0041295968	cfc_SPP1665_Learning	3	16
16	1	5	8	None	stim_v01/AvoNeu.png	160	1.1	11	10	stim_v01/3.png	NoGoAvo	4	stim_v01/AvoNeg.png	2	7	14	0	34	34	66	None	1		2017_Feb_08_1751	60.0041295968	cfc_SPP1665_Learning	3	16
12	0.5	5	6	3	stim_v01/AvoNeu.png	96	1.1	10	9	stim_v01/2.png	GoAvo	2	stim_v01/AvoNeg.png	1	9	10	0	35	35	27	3	1	0.283258776299	2017_Feb_08_1751	60.0041295968	cfc_SPP1665_Learning	3	16
17	1	5	8	None	stim_v01/AvoNeg.png	160	2.1	11	9	stim_v01/3.png	NoGoAvo	4	stim_v01/AvoNeu.png	1	7	15	0	36	36	77	None	1		2017_Feb_08_1751	60.0041295968	cfc_SPP1665_Learning	3	16
13	1	5	6	3	stim_v01/WinNeu.png	160	2.1	11	9	stim_v01/1.png	GoWin	1	stim_v01/WinPos.png	1	9	11	0	37	37	19	3	1	0.266621690966	2017_Feb_08_1751	60.0041295968	cfc_SPP1665_Learning	3	16
13	1	5	6	3	stim_v01/AvoNeg.png	96	2.1	10	8	stim_v01/2.png	GoAvo	2	stim_v01/AvoNeu.png	2	9	11	0	38	38	39	3	1	0.316560113496	2017_Feb_08_1751	60.0041295968	cfc_SPP1665_Learning	3	16
16	1	5	8	None	stim_v01/AvoNeu.png	96	1.1	10	9	stim_v01/3.png	NoGoAvo	4	stim_v01/AvoNeg.png	1	7	14	0	39	39	60	None	1		2017_Feb_08_1751	60.0041295968	cfc_SPP1665_Learning	3	16
17	1	5	8	None	stim_v01/WinNeu.png	96	1.1	10	9	stim_v01/4.png	NoGoWin	3	stim_v01/WinPos.png	2	7	15	0	40	40	58	None	1		2017_Feb_08_1751	60.0041295968	cfc_SPP1665_Learning	3	16
13	1	5	6	3	stim_v01/WinNeu.png	160	1.1	11	10	stim_v01/1.png	GoWin	1	stim_v01/WinPos.png	1	9	11	0	41	41	16	3	1	0.249941441034	2017_Feb_08_1751	60.0041295968	cfc_SPP1665_Learning	3	16
16	0.5	5	8	None	stim_v01/WinPos.png	96	2.1	10	8	stim_v01/4.png	NoGoWin	3	stim_v01/WinNeu.png	2	7	14	0	42	42	48	None	1		2017_Feb_08_1751	60.0041295968	cfc_SPP1665_Learning	3	16
13	0.5	5	6	3	stim_v01/WinNeu.png	160	1.1	11	10	stim_v01/1.png	GoWin	1	stim_v01/WinPos.png	1	9	11	0	43	43	14	3	1	0.283267228108	2017_Feb_08_1751	60.0041295968	cfc_SPP1665_Learning	3	16
17	0.5	5	8	None	stim_v01/AvoNeg.png	160	1.1	11	10	stim_v01/3.png	NoGoAvo	4	stim_v01/AvoNeu.png	1	7	15	0	44	44	76	None	1		2017_Feb_08_1751	60.0041295968	cfc_SPP1665_Learning	3	16
12	0.5	5	6	3	stim_v01/AvoNeu.png	96	1.1	10	9	stim_v01/2.png	GoAvo	2	stim_v01/AvoNeg.png	1	9	10	0	45	45	29	3	1	0.316592109632	2017_Feb_08_1751	60.0041295968	cfc_SPP1665_Learning	3	16
13	0.5	5	6	3	stim_v01/WinNeu.png	160	1.1	11	10	stim_v01/1.png	GoWin	1	stim_v01/WinPos.png	1	9	11	0	46	46	17	3	1	0.26659935404	2017_Feb_08_1751	60.0041295968	cfc_SPP1665_Learning	3	16
16	0.5	5	8	None	stim_v01/AvoNeu.png	96	1.1	10	9	stim_v01/3.png	NoGoAvo	4	stim_v01/AvoNeg.png	1	7	14	0	47	47	63	None	1		2017_Feb_08_1751	60.0041295968	cfc_SPP1665_Learning	3	16
16	0.5	5	8	None	stim_v01/AvoNeu.png	160	1.1	11	10	stim_v01/3.png	NoGoAvo	4	stim_v01/AvoNeg.png	2	7	14	0	48	48	67	None	1		2017_Feb_08_1751	60.0041295968	cfc_SPP1665_Learning	3	16
12	1	5	6	3	stim_v01/AvoNeu.png	160	1.1	11	10	stim_v01/2.png	GoAvo	2	stim_v01/AvoNeg.png	2	9	10	0	49	49	30	3	1	0.366574904162	2017_Feb_08_1751	60.0041295968	cfc_SPP1665_Learning	3	16
12	0.5	5	6	3	stim_v01/WinPos.png	160	2.1	11	9	stim_v01/1.png	GoWin	1	stim_v01/WinNeu.png	2	9	10	0	50	50	8	3	1	0.266600863292	2017_Feb_08_1751	60.0041295968	cfc_SPP1665_Learning	3	16
17	1	5	8	None	stim_v01/AvoNeg.png	96	2.1	10	8	stim_v01/3.png	NoGoAvo	4	stim_v01/AvoNeu.png	2	7	15	0	51	51	73	None	1		2017_Feb_08_1751	60.0041295968	cfc_SPP1665_Learning	3	16
16	1	5	8	None	stim_v01/AvoNeu.png	160	1.1	11	10	stim_v01/3.png	NoGoAvo	4	stim_v01/AvoNeg.png	2	7	14	0	52	52	72	None	1		2017_Feb_08_1751	60.0041295968	cfc_SPP1665_Learning	3	16
17	0.5	5	8	None	stim_v01/AvoNeg.png	96	2.1	10	8	stim_v01/3.png	NoGoAvo	4	stim_v01/AvoNeu.png	2	7	15	0	53	53	74	None	1		2017_Feb_08_1751	60.0041295968	cfc_SPP1665_Learning	3	16
12	0.5	5	6	3	stim_v01/WinPos.png	96	2.1	10	8	stim_v01/1.png	GoWin	1	stim_v01/WinNeu.png	2	9	10	0	54	54	0	3	1	0.333183917413	2017_Feb_08_1751	60.0041295968	cfc_SPP1665_Learning	3	16
16	1	5	8	None	stim_v01/AvoNeu.png	160	2.1	11	9	stim_v01/3.png	NoGoAvo	4	stim_v01/AvoNeg.png	2	7	14	0	55	55	70	None	1		2017_Feb_08_1751	60.0041295968	cfc_SPP1665_Learning	3	16
12	1	5	6	3	stim_v01/AvoNeu.png	160	2.1	11	9	stim_v01/2.png	GoAvo	2	stim_v01/AvoNeg.png	2	9	10	0	56	56	22	3	1	0.283315524163	2017_Feb_08_1751	60.0041295968	cfc_SPP1665_Learning	3	16
16	0.5	5	8	None	stim_v01/WinPos.png	160	1.1	11	10	stim_v01/4.png	NoGoWin	3	stim_v01/WinNeu.png	2	7	14	0	57	57	51	None	1		2017_Feb_08_1751	60.0041295968	cfc_SPP1665_Learning	3	16
12	0.5	5	6	3	stim_v01/WinPos.png	160	1.1	11	10	stim_v01/1.png	GoWin	1	stim_v01/WinNeu.png	2	9	10	0	58	58	3	3	1	0.599915783755	2017_Feb_08_1751	60.0041295968	cfc_SPP1665_Learning	3	16
16	1	5	8	None	stim_v01/WinPos.png	96	2.1	10	8	stim_v01/4.png	NoGoWin	3	stim_v01/WinNeu.png	1	7	14	0	59	59	40	None	1		2017_Feb_08_1751	60.0041295968	cfc_SPP1665_Learning	3	16
13	0.5	5	6	3	stim_v01/WinNeu.png	160	2.1	11	9	stim_v01/1.png	GoWin	1	stim_v01/WinPos.png	1	9	11	0	60	60	15	3	1	0.333261794803	2017_Feb_08_1751	60.0041295968	cfc_SPP1665_Learning	3	16
16	1	5	8	None	stim_v01/AvoNeu.png	160	2.1	11	9	stim_v01/3.png	NoGoAvo	4	stim_v01/AvoNeg.png	2	7	14	0	61	61	61	None	1		2017_Feb_08_1751	60.0041295968	cfc_SPP1665_Learning	3	16
16	0.5	5	8	None	stim_v01/AvoNeu.png	160	1.1	11	10	stim_v01/3.png	NoGoAvo	4	stim_v01/AvoNeg.png	1	7	14	0	62	62	65	None	1		2017_Feb_08_1751	60.0041295968	cfc_SPP1665_Learning	3	16
16	1	5	8	None	stim_v01/WinPos.png	160	1.1	11	10	stim_v01/4.png	NoGoWin	3	stim_v01/WinNeu.png	2	7	14	0	63	63	50	None	1		2017_Feb_08_1751	60.0041295968	cfc_SPP1665_Learning	3	16
13	0.5	5	6	3	stim_v01/AvoNeg.png	160	1.1	11	10	stim_v01/2.png	GoAvo	2	stim_v01/AvoNeu.png	1	9	11	0	64	64	35	None	0		2017_Feb_08_1751	60.0041295968	cfc_SPP1665_Learning	3	16
13	0.5	5	6	3	stim_v01/WinNeu.png	96	1.1	10	9	stim_v01/1.png	GoWin	1	stim_v01/WinPos.png	1	9	11	0	65	65	18	3	1	0.499931781823	2017_Feb_08_1751	60.0041295968	cfc_SPP1665_Learning	3	16
17	1	5	8	None	stim_v01/WinNeu.png	160	1.1	11	10	stim_v01/4.png	NoGoWin	3	stim_v01/WinPos.png	1	7	15	0	66	66	54	None	1		2017_Feb_08_1751	60.0041295968	cfc_SPP1665_Learning	3	16
12	0.5	5	6	3	stim_v01/WinPos.png	160	2.1	11	9	stim_v01/1.png	GoWin	1	stim_v01/WinNeu.png	2	9	10	0	67	67	6	3	1	0.249958344652	2017_Feb_08_1751	60.0041295968	cfc_SPP1665_Learning	3	16
16	1	5	8	None	stim_v01/WinPos.png	160	2.1	11	9	stim_v01/4.png	NoGoWin	3	stim_v01/WinNeu.png	2	7	14	0	68	68	45	None	1		2017_Feb_08_1751	60.0041295968	cfc_SPP1665_Learning	3	16
17	0.5	5	8	None	stim_v01/AvoNeg.png	160	1.1	11	10	stim_v01/3.png	NoGoAvo	4	stim_v01/AvoNeu.png	2	7	15	0	69	69	78	None	1		2017_Feb_08_1751	60.0041295968	cfc_SPP1665_Learning	3	16
13	0.5	5	6	3	stim_v01/AvoNeg.png	160	2.1	11	9	stim_v01/2.png	GoAvo	2	stim_v01/AvoNeu.png	2	9	11	0	70	70	37	3	1	0.333319146367	2017_Feb_08_1751	60.0041295968	cfc_SPP1665_Learning	3	16
16	0.5	5	8	None	stim_v01/WinPos.png	160	2.1	11	9	stim_v01/4.png	NoGoWin	3	stim_v01/WinNeu.png	2	7	14	0	71	71	43	None	1		2017_Feb_08_1751	60.0041295968	cfc_SPP1665_Learning	3	16
12	1	5	6	3	stim_v01/WinPos.png	96	1.1	10	9	stim_v01/1.png	GoWin	1	stim_v01/WinNeu.png	2	9	10	0	72	72	11	3	1	0.333266322557	2017_Feb_08_1751	60.0041295968	cfc_SPP1665_Learning	3	16
16	1	5	8	None	stim_v01/WinPos.png	96	2.1	10	8	stim_v01/4.png	NoGoWin	3	stim_v01/WinNeu.png	2	7	14	0	73	73	44	None	1		2017_Feb_08_1751	60.0041295968	cfc_SPP1665_Learning	3	16
13	1	5	6	3	stim_v01/AvoNeg.png	96	1.1	10	9	stim_v01/2.png	GoAvo	2	stim_v01/AvoNeu.png	2	9	11	0	74	74	34	3	1	0.316601768843	2017_Feb_08_1751	60.0041295968	cfc_SPP1665_Learning	3	16
12	1	5	6	3	stim_v01/AvoNeu.png	160	1.1	11	10	stim_v01/2.png	GoAvo	2	stim_v01/AvoNeg.png	2	9	10	0	75	75	21	3	1	0.416588487428	2017_Feb_08_1751	60.0041295968	cfc_SPP1665_Learning	3	16
12	0.5	5	6	3	stim_v01/AvoNeu.png	160	2.1	11	9	stim_v01/2.png	GoAvo	2	stim_v01/AvoNeg.png	1	9	10	0	76	76	32	3	1	0.316605391047	2017_Feb_08_1751	60.0041295968	cfc_SPP1665_Learning	3	16
12	1	5	6	3	stim_v01/AvoNeu.png	96	2.1	10	8	stim_v01/2.png	GoAvo	2	stim_v01/AvoNeg.png	2	9	10	0	77	77	28	3	1	0.28325153189	2017_Feb_08_1751	60.0041295968	cfc_SPP1665_Learning	3	16
16	1	5	8	None	stim_v01/WinPos.png	160	2.1	11	9	stim_v01/4.png	NoGoWin	3	stim_v01/WinNeu.png	2	7	14	0	78	78	49	None	1		2017_Feb_08_1751	60.0041295968	cfc_SPP1665_Learning	3	16
17	1	5	8	None	stim_v01/WinNeu.png	96	2.1	10	8	stim_v01/4.png	NoGoWin	3	stim_v01/WinPos.png	1	7	15	0	79	79	55	None	1		2017_Feb_08_1751	60.0041295968	cfc_SPP1665_Learning	3	16
