# Supplementary material for: θ-γ Cross-Frequency Transcranial Alternating Current Stimulation over the Trough Impairs Cognitive Control
Source: eNeuro. 2020 Sep 4;7(5):ENEURO.0126-20.2020. doi: 10.1523/ENEURO.0126-20.2020 (PMC7540931; doi:10.1523/ENEURO.0126-20.2020)
Supplement: Extended Data 1 — contains all materials, pseudonymized raw data and analysis scripts used in this study that are freely available at our repository. Download Extended Data 1, ZIP file. [file enu-eN-NWR-0126-20-s02.zip › 2020_cfc_tacs-master/data/raw/1_learning/s_trough/P_17_S_5_cfc_SPP1665_Learning_2017_Apr_10_1209.csv]

icFbackMarker	blineStop	circleMarker	cRespMarker	cResponse	cFback	trigStimulator	preCueStop	portStop	preCueStart	cue	cType	cueMarker	icFback	prepRespStop	icRespMarker	cFbackMarker	trials.thisRepN	trials.thisTrialN	trials.thisN	trials.thisIndex	buttonBox_Response.keys	buttonBox_Response.corr	buttonBox_Response.rt	date	frameRate	expName	session	participant
																								2017_Apr_10_1209	60.005035183	cfc_SPP1665_Learning	5	17
16	0.5	5	8	None	stim_v01/AvoNeu.png	96	1.1	10	9	stim_v02/1.png	NoGoAvo	4	stim_v01/AvoNeg.png	2	7	14	0	0	0	68	3	0	0.383295582692	2017_Apr_10_1209	60.005035183	cfc_SPP1665_Learning	5	17
13	1	5	6	3	stim_v01/AvoNeg.png	96	2.1	10	8	stim_v02/2.png	GoAvo	2	stim_v01/AvoNeu.png	1	9	11	0	1	1	38	3	1	0.499902806185	2017_Apr_10_1209	60.005035183	cfc_SPP1665_Learning	5	17
13	0.5	5	6	3	stim_v01/AvoNeg.png	160	1.1	11	10	stim_v02/2.png	GoAvo	2	stim_v01/AvoNeu.png	2	9	11	0	2	2	36	3	1	0.633230384356	2017_Apr_10_1209	60.005035183	cfc_SPP1665_Learning	5	17
17	1	5	8	None	stim_v01/AvoNeg.png	96	1.1	10	9	stim_v02/1.png	NoGoAvo	4	stim_v01/AvoNeu.png	1	7	15	0	3	3	73	3	0	0.499911559665	2017_Apr_10_1209	60.005035183	cfc_SPP1665_Learning	5	17
16	1	5	8	None	stim_v01/AvoNeu.png	160	1.1	11	10	stim_v02/1.png	NoGoAvo	4	stim_v01/AvoNeg.png	1	7	14	0	4	4	65	3	0	0.699892060533	2017_Apr_10_1209	60.005035183	cfc_SPP1665_Learning	5	17
17	0.5	5	8	None	stim_v01/WinNeu.png	160	1.1	11	10	stim_v02/3.png	NoGoWin	3	stim_v01/WinPos.png	1	7	15	0	5	5	55	3	0	0.483247951686	2017_Apr_10_1209	60.005035183	cfc_SPP1665_Learning	5	17
16	1	5	8	None	stim_v01/WinPos.png	96	2.1	10	8	stim_v02/3.png	NoGoWin	3	stim_v01/WinNeu.png	2	7	14	0	6	6	40	3	0	0.433260146189	2017_Apr_10_1209	60.005035183	cfc_SPP1665_Learning	5	17
17	0.5	5	8	None	stim_v01/AvoNeg.png	96	1.1	10	9	stim_v02/1.png	NoGoAvo	4	stim_v01/AvoNeu.png	2	7	15	0	7	7	74	3	0	0.483253988568	2017_Apr_10_1209	60.005035183	cfc_SPP1665_Learning	5	17
12	1	5	6	3	stim_v01/WinPos.png	96	1.1	10	9	stim_v02/4.png	GoWin	1	stim_v01/WinNeu.png	1	9	10	0	8	8	6	3	1	0.533255377051	2017_Apr_10_1209	60.005035183	cfc_SPP1665_Learning	5	17
12	1	5	6	3	stim_v01/AvoNeu.png	160	1.1	11	10	stim_v02/2.png	GoAvo	2	stim_v01/AvoNeg.png	2	9	10	0	9	9	26	None	0		2017_Apr_10_1209	60.005035183	cfc_SPP1665_Learning	5	17
12	0.5	5	6	3	stim_v01/AvoNeu.png	96	2.1	10	8	stim_v02/2.png	GoAvo	2	stim_v01/AvoNeg.png	1	9	10	0	10	10	21	None	0		2017_Apr_10_1209	60.005035183	cfc_SPP1665_Learning	5	17
12	0.5	5	6	3	stim_v01/AvoNeu.png	160	2.1	11	9	stim_v02/2.png	GoAvo	2	stim_v01/AvoNeg.png	2	9	10	0	11	11	31	3	1	0.349917656917	2017_Apr_10_1209	60.005035183	cfc_SPP1665_Learning	5	17
17	0.5	5	8	None	stim_v01/WinNeu.png	160	2.1	11	9	stim_v02/3.png	NoGoWin	3	stim_v01/WinPos.png	2	7	15	0	12	12	58	3	0	0.483222294934	2017_Apr_10_1209	60.005035183	cfc_SPP1665_Learning	5	17
12	0.5	5	6	3	stim_v01/WinPos.png	96	2.1	10	8	stim_v02/4.png	GoWin	1	stim_v01/WinNeu.png	1	9	10	0	13	13	11	None	0		2017_Apr_10_1209	60.005035183	cfc_SPP1665_Learning	5	17
12	1	5	6	3	stim_v01/AvoNeu.png	96	1.1	10	9	stim_v02/2.png	GoAvo	2	stim_v01/AvoNeg.png	2	9	10	0	14	14	25	3	1	0.499935707197	2017_Apr_10_1209	60.005035183	cfc_SPP1665_Learning	5	17
16	1	5	8	None	stim_v01/AvoNeu.png	96	2.1	10	8	stim_v02/1.png	NoGoAvo	4	stim_v01/AvoNeg.png	1	7	14	0	15	15	67	None	1		2017_Apr_10_1209	60.005035183	cfc_SPP1665_Learning	5	17
17	0.5	5	8	None	stim_v01/WinNeu.png	96	2.1	10	8	stim_v02/3.png	NoGoWin	3	stim_v01/WinPos.png	2	7	15	0	16	16	54	3	0	0.466586758459	2017_Apr_10_1209	60.005035183	cfc_SPP1665_Learning	5	17
13	1	5	6	3	stim_v01/WinNeu.png	160	2.1	11	9	stim_v02/4.png	GoWin	1	stim_v01/WinPos.png	1	9	11	0	17	17	17	None	0		2017_Apr_10_1209	60.005035183	cfc_SPP1665_Learning	5	17
16	0.5	5	8	None	stim_v01/WinPos.png	160	1.1	11	10	stim_v02/3.png	NoGoWin	3	stim_v01/WinNeu.png	1	7	14	0	18	18	41	3	0	0.466590984277	2017_Apr_10_1209	60.005035183	cfc_SPP1665_Learning	5	17
12	1	5	6	3	stim_v01/WinPos.png	96	2.1	10	8	stim_v02/4.png	GoWin	1	stim_v01/WinNeu.png	2	9	10	0	19	19	8	None	0		2017_Apr_10_1209	60.005035183	cfc_SPP1665_Learning	5	17
16	0.5	5	8	None	stim_v01/WinPos.png	96	2.1	10	8	stim_v02/3.png	NoGoWin	3	stim_v01/WinNeu.png	2	7	14	0	20	20	43	3	0	0.466576495759	2017_Apr_10_1209	60.005035183	cfc_SPP1665_Learning	5	17
16	1	5	8	None	stim_v01/WinPos.png	160	2.1	11	9	stim_v02/3.png	NoGoWin	3	stim_v01/WinNeu.png	1	7	14	0	21	21	50	None	1		2017_Apr_10_1209	60.005035183	cfc_SPP1665_Learning	5	17
16	1	5	8	None	stim_v01/WinPos.png	160	1.1	11	10	stim_v02/3.png	NoGoWin	3	stim_v01/WinNeu.png	1	7	14	0	22	22	46	None	1		2017_Apr_10_1209	60.005035183	cfc_SPP1665_Learning	5	17
13	0.5	5	6	3	stim_v01/WinNeu.png	160	1.1	11	10	stim_v02/4.png	GoWin	1	stim_v01/WinPos.png	1	9	11	0	23	23	16	3	1	0.483250970127	2017_Apr_10_1209	60.005035183	cfc_SPP1665_Learning	5	17
16	0.5	5	8	None	stim_v01/WinPos.png	160	2.1	11	9	stim_v02/3.png	NoGoWin	3	stim_v01/WinNeu.png	1	7	14	0	24	24	44	None	1		2017_Apr_10_1209	60.005035183	cfc_SPP1665_Learning	5	17
16	1	5	8	None	stim_v01/AvoNeu.png	160	1.1	11	10	stim_v02/1.png	NoGoAvo	4	stim_v01/AvoNeg.png	1	7	14	0	25	25	60	None	1		2017_Apr_10_1209	60.005035183	cfc_SPP1665_Learning	5	17
16	1	5	8	None	stim_v01/AvoNeu.png	96	2.1	10	8	stim_v02/1.png	NoGoAvo	4	stim_v01/AvoNeg.png	2	7	14	0	26	26	69	None	1		2017_Apr_10_1209	60.005035183	cfc_SPP1665_Learning	5	17
16	1	5	8	None	stim_v01/AvoNeu.png	96	1.1	10	9	stim_v02/1.png	NoGoAvo	4	stim_v01/AvoNeg.png	1	7	14	0	27	27	61	None	1		2017_Apr_10_1209	60.005035183	cfc_SPP1665_Learning	5	17
16	1	5	8	None	stim_v01/WinPos.png	96	2.1	10	8	stim_v02/3.png	NoGoWin	3	stim_v01/WinNeu.png	1	7	14	0	28	28	49	None	1		2017_Apr_10_1209	60.005035183	cfc_SPP1665_Learning	5	17
13	0.5	5	6	3	stim_v01/AvoNeg.png	96	2.1	10	8	stim_v02/2.png	GoAvo	2	stim_v01/AvoNeu.png	1	9	11	0	29	29	39	3	1	0.49995562891	2017_Apr_10_1209	60.005035183	cfc_SPP1665_Learning	5	17
12	1	5	6	3	stim_v01/AvoNeu.png	96	1.1	10	9	stim_v02/2.png	GoAvo	2	stim_v01/AvoNeg.png	1	9	10	0	30	30	22	3	1	0.583230505094	2017_Apr_10_1209	60.005035183	cfc_SPP1665_Learning	5	17
17	1	5	8	None	stim_v01/WinNeu.png	96	2.1	10	8	stim_v02/3.png	NoGoWin	3	stim_v01/WinPos.png	2	7	15	0	31	31	59	None	1		2017_Apr_10_1209	60.005035183	cfc_SPP1665_Learning	5	17
16	1	5	8	None	stim_v01/AvoNeu.png	96	1.1	10	9	stim_v02/1.png	NoGoAvo	4	stim_v01/AvoNeg.png	1	7	14	0	32	32	64	None	1		2017_Apr_10_1209	60.005035183	cfc_SPP1665_Learning	5	17
12	0.5	5	6	3	stim_v01/WinPos.png	96	2.1	10	8	stim_v02/4.png	GoWin	1	stim_v01/WinNeu.png	2	9	10	0	33	33	5	3	1	0.449940053752	2017_Apr_10_1209	60.005035183	cfc_SPP1665_Learning	5	17
12	1	5	6	3	stim_v01/AvoNeu.png	96	2.1	10	8	stim_v02/2.png	GoAvo	2	stim_v01/AvoNeg.png	2	9	10	0	34	34	28	3	1	0.483250064594	2017_Apr_10_1209	60.005035183	cfc_SPP1665_Learning	5	17
16	0.5	5	8	None	stim_v01/AvoNeu.png	160	1.1	11	10	stim_v02/1.png	NoGoAvo	4	stim_v01/AvoNeg.png	2	7	14	0	35	35	70	None	1		2017_Apr_10_1209	60.005035183	cfc_SPP1665_Learning	5	17
17	1	5	8	None	stim_v01/WinNeu.png	160	2.1	11	9	stim_v02/3.png	NoGoWin	3	stim_v01/WinPos.png	2	7	15	0	36	36	56	None	1		2017_Apr_10_1209	60.005035183	cfc_SPP1665_Learning	5	17
17	0.5	5	8	None	stim_v01/AvoNeg.png	96	1.1	10	9	stim_v02/1.png	NoGoAvo	4	stim_v01/AvoNeu.png	2	7	15	0	37	37	76	None	1		2017_Apr_10_1209	60.005035183	cfc_SPP1665_Learning	5	17
16	0.5	5	8	None	stim_v01/WinPos.png	96	1.1	10	9	stim_v02/3.png	NoGoWin	3	stim_v01/WinNeu.png	1	7	14	0	38	38	48	None	1		2017_Apr_10_1209	60.005035183	cfc_SPP1665_Learning	5	17
16	0.5	5	8	None	stim_v01/WinPos.png	96	1.1	10	9	stim_v02/3.png	NoGoWin	3	stim_v01/WinNeu.png	2	7	14	0	39	39	52	None	1		2017_Apr_10_1209	60.005035183	cfc_SPP1665_Learning	5	17
16	0.5	5	8	None	stim_v01/AvoNeu.png	160	2.1	11	9	stim_v02/1.png	NoGoAvo	4	stim_v01/AvoNeg.png	1	7	14	0	40	40	72	None	1		2017_Apr_10_1209	60.005035183	cfc_SPP1665_Learning	5	17
16	0.5	5	8	None	stim_v01/WinPos.png	96	1.1	10	9	stim_v02/3.png	NoGoWin	3	stim_v01/WinNeu.png	2	7	14	0	41	41	51	None	1		2017_Apr_10_1209	60.005035183	cfc_SPP1665_Learning	5	17
13	1	5	6	3	stim_v01/WinNeu.png	96	2.1	10	8	stim_v02/4.png	GoWin	1	stim_v01/WinPos.png	1	9	11	0	42	42	13	3	1	0.499959854728	2017_Apr_10_1209	60.005035183	cfc_SPP1665_Learning	5	17
12	1	5	6	3	stim_v01/AvoNeu.png	96	2.1	10	8	stim_v02/2.png	GoAvo	2	stim_v01/AvoNeg.png	2	9	10	0	43	43	29	3	1	0.46658313633	2017_Apr_10_1209	60.005035183	cfc_SPP1665_Learning	5	17
12	0.5	5	6	3	stim_v01/AvoNeu.png	160	1.1	11	10	stim_v02/2.png	GoAvo	2	stim_v01/AvoNeg.png	1	9	10	0	44	44	32	3	1	0.399951040879	2017_Apr_10_1209	60.005035183	cfc_SPP1665_Learning	5	17
16	0.5	5	8	None	stim_v01/WinPos.png	160	2.1	11	9	stim_v02/3.png	NoGoWin	3	stim_v01/WinNeu.png	1	7	14	0	45	45	47	None	1		2017_Apr_10_1209	60.005035183	cfc_SPP1665_Learning	5	17
17	1	5	8	None	stim_v01/AvoNeg.png	160	2.1	11	9	stim_v02/1.png	NoGoAvo	4	stim_v01/AvoNeu.png	2	7	15	0	46	46	78	None	1		2017_Apr_10_1209	60.005035183	cfc_SPP1665_Learning	5	17
13	1	5	6	3	stim_v01/WinNeu.png	96	1.1	10	9	stim_v02/4.png	GoWin	1	stim_v01/WinPos.png	1	9	11	0	47	47	18	3	1	0.516585732189	2017_Apr_10_1209	60.005035183	cfc_SPP1665_Learning	5	17
12	0.5	5	6	3	stim_v01/WinPos.png	96	1.1	10	9	stim_v02/4.png	GoWin	1	stim_v01/WinNeu.png	1	9	10	0	48	48	12	3	1	0.399947418749	2017_Apr_10_1209	60.005035183	cfc_SPP1665_Learning	5	17
13	1	5	6	3	stim_v01/AvoNeg.png	160	1.1	11	10	stim_v02/2.png	GoAvo	2	stim_v01/AvoNeu.png	1	9	11	0	49	49	33	3	1	0.649917234335	2017_Apr_10_1209	60.005035183	cfc_SPP1665_Learning	5	17
13	0.5	5	6	3	stim_v01/WinNeu.png	96	1.1	10	9	stim_v02/4.png	GoWin	1	stim_v01/WinPos.png	1	9	11	0	50	50	15	3	1	0.399917536179	2017_Apr_10_1209	60.005035183	cfc_SPP1665_Learning	5	17
17	0.5	5	8	None	stim_v01/AvoNeg.png	160	2.1	11	9	stim_v02/1.png	NoGoAvo	4	stim_v01/AvoNeu.png	2	7	15	0	51	51	79	None	1		2017_Apr_10_1209	60.005035183	cfc_SPP1665_Learning	5	17
17	1	5	8	None	stim_v01/WinNeu.png	160	2.1	11	9	stim_v02/3.png	NoGoWin	3	stim_v01/WinPos.png	2	7	15	0	52	52	57	None	1		2017_Apr_10_1209	60.005035183	cfc_SPP1665_Learning	5	17
16	0.5	5	8	None	stim_v01/AvoNeu.png	96	1.1	10	9	stim_v02/1.png	NoGoAvo	4	stim_v01/AvoNeg.png	2	7	14	0	53	53	62	None	1		2017_Apr_10_1209	60.005035183	cfc_SPP1665_Learning	5	17
12	1	5	6	3	stim_v01/WinPos.png	160	2.1	11	9	stim_v02/4.png	GoWin	1	stim_v01/WinNeu.png	1	9	10	0	54	54	9	3	1	0.533286165155	2017_Apr_10_1209	60.005035183	cfc_SPP1665_Learning	5	17
13	0.5	5	6	3	stim_v01/AvoNeg.png	160	1.1	11	10	stim_v02/2.png	GoAvo	2	stim_v01/AvoNeu.png	2	9	11	0	55	55	34	3	1	0.383270227784	2017_Apr_10_1209	60.005035183	cfc_SPP1665_Learning	5	17
12	1	5	6	3	stim_v01/AvoNeu.png	160	1.1	11	10	stim_v02/2.png	GoAvo	2	stim_v01/AvoNeg.png	1	9	10	0	56	56	24	3	1	0.399935646828	2017_Apr_10_1209	60.005035183	cfc_SPP1665_Learning	5	17
12	0.5	5	6	3	stim_v01/AvoNeu.png	160	2.1	11	9	stim_v02/2.png	GoAvo	2	stim_v01/AvoNeg.png	2	9	10	0	57	57	20	3	1	0.449959975466	2017_Apr_10_1209	60.005035183	cfc_SPP1665_Learning	5	17
16	1	5	8	None	stim_v01/WinPos.png	96	2.1	10	8	stim_v02/3.png	NoGoWin	3	stim_v01/WinNeu.png	1	7	14	0	58	58	42	None	1		2017_Apr_10_1209	60.005035183	cfc_SPP1665_Learning	5	17
12	1	5	6	3	stim_v01/AvoNeu.png	160	2.1	11	9	stim_v02/2.png	GoAvo	2	stim_v01/AvoNeg.png	2	9	10	0	59	59	23	3	1	0.416580238626	2017_Apr_10_1209	60.005035183	cfc_SPP1665_Learning	5	17
12	1	5	6	3	stim_v01/WinPos.png	160	2.1	11	9	stim_v02/4.png	GoWin	1	stim_v01/WinNeu.png	2	9	10	0	60	60	10	3	1	0.499936009041	2017_Apr_10_1209	60.005035183	cfc_SPP1665_Learning	5	17
12	0.5	5	6	3	stim_v01/WinPos.png	160	1.1	11	10	stim_v02/4.png	GoWin	1	stim_v01/WinNeu.png	1	9	10	0	61	61	1	3	1	0.416589897639	2017_Apr_10_1209	60.005035183	cfc_SPP1665_Learning	5	17
17	0.5	5	8	None	stim_v01/AvoNeg.png	96	1.1	10	9	stim_v02/1.png	NoGoAvo	4	stim_v01/AvoNeu.png	2	7	15	0	62	62	75	None	1		2017_Apr_10_1209	60.005035183	cfc_SPP1665_Learning	5	17
16	0.5	5	8	None	stim_v01/AvoNeu.png	96	2.1	10	8	stim_v02/1.png	NoGoAvo	4	stim_v01/AvoNeg.png	2	7	14	0	63	63	63	None	1		2017_Apr_10_1209	60.005035183	cfc_SPP1665_Learning	5	17
12	0.5	5	6	3	stim_v01/WinPos.png	96	1.1	10	9	stim_v02/4.png	GoWin	1	stim_v01/WinNeu.png	1	9	10	0	64	64	2	3	1	0.499920011301	2017_Apr_10_1209	60.005035183	cfc_SPP1665_Learning	5	17
17	1	5	8	None	stim_v01/WinNeu.png	160	2.1	11	9	stim_v02/3.png	NoGoWin	3	stim_v01/WinPos.png	2	7	15	0	65	65	53	None	1		2017_Apr_10_1209	60.005035183	cfc_SPP1665_Learning	5	17
13	1	5	6	3	stim_v01/AvoNeg.png	160	1.1	11	10	stim_v02/2.png	GoAvo	2	stim_v01/AvoNeu.png	1	9	11	0	66	66	35	3	1	0.450000724426	2017_Apr_10_1209	60.005035183	cfc_SPP1665_Learning	5	17
13	0.5	5	6	3	stim_v01/AvoNeg.png	96	1.1	10	9	stim_v02/2.png	GoAvo	2	stim_v01/AvoNeu.png	2	9	11	0	67	67	37	3	1	0.39991029192	2017_Apr_10_1209	60.005035183	cfc_SPP1665_Learning	5	17
13	1	5	6	3	stim_v01/WinNeu.png	160	1.1	11	10	stim_v02/4.png	GoWin	1	stim_v01/WinPos.png	2	9	11	0	68	68	14	3	1	0.416585068132	2017_Apr_10_1209	60.005035183	cfc_SPP1665_Learning	5	17
12	0.5	5	6	3	stim_v01/WinPos.png	160	1.1	11	10	stim_v02/4.png	GoWin	1	stim_v01/WinNeu.png	2	9	10	0	69	69	0	3	1	0.533241794065	2017_Apr_10_1209	60.005035183	cfc_SPP1665_Learning	5	17
12	1	5	6	3	stim_v01/AvoNeu.png	96	2.1	10	8	stim_v02/2.png	GoAvo	2	stim_v01/AvoNeg.png	1	9	10	0	70	70	30	3	1	0.383242156278	2017_Apr_10_1209	60.005035183	cfc_SPP1665_Learning	5	17
12	1	5	6	3	stim_v01/WinPos.png	160	2.1	11	9	stim_v02/4.png	GoWin	1	stim_v01/WinNeu.png	1	9	10	0	71	71	4	3	1	0.466574684693	2017_Apr_10_1209	60.005035183	cfc_SPP1665_Learning	5	17
16	0.5	5	8	None	stim_v01/AvoNeu.png	96	1.1	10	9	stim_v02/1.png	NoGoAvo	4	stim_v01/AvoNeg.png	2	7	14	0	72	72	66	None	1		2017_Apr_10_1209	60.005035183	cfc_SPP1665_Learning	5	17
12	1	5	6	3	stim_v01/WinPos.png	160	1.1	11	10	stim_v02/4.png	GoWin	1	stim_v01/WinNeu.png	2	9	10	0	73	73	7	3	1	0.383263889057	2017_Apr_10_1209	60.005035183	cfc_SPP1665_Learning	5	17
16	1	5	8	None	stim_v01/AvoNeu.png	160	1.1	11	10	stim_v02/1.png	NoGoAvo	4	stim_v01/AvoNeg.png	2	7	14	0	74	74	71	None	1		2017_Apr_10_1209	60.005035183	cfc_SPP1665_Learning	5	17
16	1	5	8	None	stim_v01/WinPos.png	160	2.1	11	9	stim_v02/3.png	NoGoWin	3	stim_v01/WinNeu.png	1	7	14	0	75	75	45	None	1		2017_Apr_10_1209	60.005035183	cfc_SPP1665_Learning	5	17
17	0.5	5	8	None	stim_v01/AvoNeg.png	160	2.1	11	9	stim_v02/1.png	NoGoAvo	4	stim_v01/AvoNeu.png	2	7	15	0	76	76	77	None	1		2017_Apr_10_1209	60.005035183	cfc_SPP1665_Learning	5	17
12	0.5	5	6	3	stim_v01/AvoNeu.png	160	2.1	11	9	stim_v02/2.png	GoAvo	2	stim_v01/AvoNeg.png	2	9	10	0	77	77	27	3	1	0.466590078745	2017_Apr_10_1209	60.005035183	cfc_SPP1665_Learning	5	17
13	0.5	5	6	3	stim_v01/WinNeu.png	160	1.1	11	10	stim_v02/4.png	GoWin	1	stim_v01/WinPos.png	1	9	11	0	78	78	19	3	1	0.499900693276	2017_Apr_10_1209	60.005035183	cfc_SPP1665_Learning	5	17
12	0.5	5	6	3	stim_v01/WinPos.png	96	2.1	10	8	stim_v02/4.png	GoWin	1	stim_v01/WinNeu.png	1	9	10	0	79	79	3	3	1	0.416606800911	2017_Apr_10_1209	60.005035183	cfc_SPP1665_Learning	5	17
