# Supplementary material for: θ-γ Cross-Frequency Transcranial Alternating Current Stimulation over the Trough Impairs Cognitive Control
Source: eNeuro. 2020 Sep 4;7(5):ENEURO.0126-20.2020. doi: 10.1523/ENEURO.0126-20.2020 (PMC7540931; doi:10.1523/ENEURO.0126-20.2020)
Supplement: Extended Data 1 — contains all materials, pseudonymized raw data and analysis scripts used in this study that are freely available at our repository. Download Extended Data 1, ZIP file. [file enu-eN-NWR-0126-20-s02.zip › 2020_cfc_tacs-master/data/raw/1_learning/s_trough/P_18_S_4_cfc_SPP1665_Learning_2017_Apr_28_1445.csv]

icFbackMarker	blineStop	circleMarker	cRespMarker	cResponse	cFback	trigStimulator	preCueStop	portStop	preCueStart	cue	cType	cueMarker	icFback	prepRespStop	icRespMarker	cFbackMarker	trials.thisRepN	trials.thisTrialN	trials.thisN	trials.thisIndex	buttonBox_Response.keys	buttonBox_Response.corr	buttonBox_Response.rt	date	frameRate	expName	session	participant
																								2017_Apr_28_1445	60.0077886134	cfc_SPP1665_Learning	4	18
13	0.5	5	6	3	stim_v01/AvoNeg.png	160	1.1	11	10	stim_v05/4.png	GoAvo	2	stim_v01/AvoNeu.png	1	9	11	0	0	0	38	None	0		2017_Apr_28_1445	60.0077886134	cfc_SPP1665_Learning	4	18
13	1	5	6	3	stim_v01/WinNeu.png	96	1.1	10	9	stim_v05/1.png	GoWin	1	stim_v01/WinPos.png	2	9	11	0	1	1	19	3	1	0.449916660579	2017_Apr_28_1445	60.0077886134	cfc_SPP1665_Learning	4	18
12	0.5	5	6	3	stim_v01/WinPos.png	96	2.1	10	8	stim_v05/1.png	GoWin	1	stim_v01/WinNeu.png	1	9	10	0	2	2	12	3	1	0.533236763038	2017_Apr_28_1445	60.0077886134	cfc_SPP1665_Learning	4	18
12	1	5	6	3	stim_v01/WinPos.png	96	2.1	10	8	stim_v05/1.png	GoWin	1	stim_v01/WinNeu.png	2	9	10	0	3	3	9	3	1	0.466580620702	2017_Apr_28_1445	60.0077886134	cfc_SPP1665_Learning	4	18
13	0.5	5	6	3	stim_v01/AvoNeg.png	160	1.1	11	10	stim_v05/4.png	GoAvo	2	stim_v01/AvoNeu.png	2	9	11	0	4	4	36	3	1	0.349935918294	2017_Apr_28_1445	60.0077886134	cfc_SPP1665_Learning	4	18
12	1	5	6	3	stim_v01/AvoNeu.png	160	2.1	11	9	stim_v05/4.png	GoAvo	2	stim_v01/AvoNeg.png	2	9	10	0	5	5	22	3	1	0.316609205429	2017_Apr_28_1445	60.0077886134	cfc_SPP1665_Learning	4	18
16	0.5	5	8	None	stim_v01/WinPos.png	160	2.1	11	9	stim_v05/3.png	NoGoWin	3	stim_v01/WinNeu.png	2	7	14	0	6	6	46	3	0	0.333251130862	2017_Apr_28_1445	60.0077886134	cfc_SPP1665_Learning	4	18
12	0.5	5	6	3	stim_v01/WinPos.png	96	1.1	10	9	stim_v05/1.png	GoWin	1	stim_v01/WinNeu.png	2	9	10	0	7	7	8	3	1	0.466556473097	2017_Apr_28_1445	60.0077886134	cfc_SPP1665_Learning	4	18
17	1	5	8	None	stim_v01/AvoNeg.png	96	2.1	10	8	stim_v05/2.png	NoGoAvo	4	stim_v01/AvoNeu.png	2	7	15	0	8	8	74	3	0	0.316560608375	2017_Apr_28_1445	60.0077886134	cfc_SPP1665_Learning	4	18
16	0.5	5	8	None	stim_v01/AvoNeu.png	96	1.1	10	9	stim_v05/2.png	NoGoAvo	4	stim_v01/AvoNeg.png	2	7	14	0	9	9	67	3	0	0.449915151354	2017_Apr_28_1445	60.0077886134	cfc_SPP1665_Learning	4	18
17	0.5	5	8	None	stim_v01/WinNeu.png	160	2.1	11	9	stim_v05/3.png	NoGoWin	3	stim_v01/WinPos.png	2	7	15	0	10	10	55	3	0	0.5998729836	2017_Apr_28_1445	60.0077886134	cfc_SPP1665_Learning	4	18
12	0.5	5	6	3	stim_v01/AvoNeu.png	160	2.1	11	9	stim_v05/4.png	GoAvo	2	stim_v01/AvoNeg.png	1	9	10	0	11	11	32	3	1	0.383256594258	2017_Apr_28_1445	60.0077886134	cfc_SPP1665_Learning	4	18
16	1	5	8	None	stim_v01/WinPos.png	160	1.1	11	10	stim_v05/3.png	NoGoWin	3	stim_v01/WinNeu.png	2	7	14	0	12	12	47	3	0	0.466584846533	2017_Apr_28_1445	60.0077886134	cfc_SPP1665_Learning	4	18
17	1	5	8	None	stim_v01/AvoNeg.png	96	2.1	10	8	stim_v05/2.png	NoGoAvo	4	stim_v01/AvoNeu.png	1	7	15	0	13	13	79	3	0	0.349924448182	2017_Apr_28_1445	60.0077886134	cfc_SPP1665_Learning	4	18
12	1	5	6	3	stim_v01/AvoNeu.png	96	2.1	10	8	stim_v05/4.png	GoAvo	2	stim_v01/AvoNeg.png	2	9	10	0	14	14	23	3	1	0.366609839304	2017_Apr_28_1445	60.0077886134	cfc_SPP1665_Learning	4	18
17	1	5	8	None	stim_v01/AvoNeg.png	96	1.1	10	9	stim_v05/2.png	NoGoAvo	4	stim_v01/AvoNeu.png	2	7	15	0	15	15	76	3	0	0.499939329143	2017_Apr_28_1445	60.0077886134	cfc_SPP1665_Learning	4	18
16	1	5	8	None	stim_v01/WinPos.png	96	2.1	10	8	stim_v05/3.png	NoGoWin	3	stim_v01/WinNeu.png	2	7	14	0	16	16	48	3	0	0.616570146678	2017_Apr_28_1445	60.0077886134	cfc_SPP1665_Learning	4	18
16	1	5	8	None	stim_v01/AvoNeu.png	96	1.1	10	9	stim_v05/2.png	NoGoAvo	4	stim_v01/AvoNeg.png	1	7	14	0	17	17	70	3	0	0.36658991753	2017_Apr_28_1445	60.0077886134	cfc_SPP1665_Learning	4	18
12	1	5	6	3	stim_v01/AvoNeu.png	160	2.1	11	9	stim_v05/4.png	GoAvo	2	stim_v01/AvoNeg.png	1	9	10	0	18	18	31	3	1	0.41661832115	2017_Apr_28_1445	60.0077886134	cfc_SPP1665_Learning	4	18
16	0.5	5	8	None	stim_v01/AvoNeu.png	96	2.1	10	8	stim_v05/2.png	NoGoAvo	4	stim_v01/AvoNeg.png	1	7	14	0	19	19	71	3	0	0.299932567814	2017_Apr_28_1445	60.0077886134	cfc_SPP1665_Learning	4	18
12	1	5	6	3	stim_v01/WinPos.png	160	2.1	11	9	stim_v05/1.png	GoWin	1	stim_v01/WinNeu.png	2	9	10	0	20	20	3	3	1	0.416582401588	2017_Apr_28_1445	60.0077886134	cfc_SPP1665_Learning	4	18
16	0.5	5	8	None	stim_v01/WinPos.png	96	1.1	10	9	stim_v05/3.png	NoGoWin	3	stim_v01/WinNeu.png	2	7	14	0	21	21	50	None	1		2017_Apr_28_1445	60.0077886134	cfc_SPP1665_Learning	4	18
13	1	5	6	3	stim_v01/WinNeu.png	160	1.1	11	10	stim_v05/1.png	GoWin	1	stim_v01/WinPos.png	2	9	11	0	22	22	13	None	0		2017_Apr_28_1445	60.0077886134	cfc_SPP1665_Learning	4	18
16	0.5	5	8	None	stim_v01/AvoNeu.png	96	2.1	10	8	stim_v05/2.png	NoGoAvo	4	stim_v01/AvoNeg.png	1	7	14	0	23	23	60	None	1		2017_Apr_28_1445	60.0077886134	cfc_SPP1665_Learning	4	18
17	1	5	8	None	stim_v01/AvoNeg.png	96	2.1	10	8	stim_v05/2.png	NoGoAvo	4	stim_v01/AvoNeu.png	1	7	15	0	24	24	77	None	1		2017_Apr_28_1445	60.0077886134	cfc_SPP1665_Learning	4	18
16	0.5	5	8	None	stim_v01/WinPos.png	160	1.1	11	10	stim_v05/3.png	NoGoWin	3	stim_v01/WinNeu.png	1	7	14	0	25	25	43	None	1		2017_Apr_28_1445	60.0077886134	cfc_SPP1665_Learning	4	18
16	1	5	8	None	stim_v01/WinPos.png	96	2.1	10	8	stim_v05/3.png	NoGoWin	3	stim_v01/WinNeu.png	2	7	14	0	26	26	41	None	1		2017_Apr_28_1445	60.0077886134	cfc_SPP1665_Learning	4	18
12	0.5	5	6	3	stim_v01/AvoNeu.png	96	2.1	10	8	stim_v05/4.png	GoAvo	2	stim_v01/AvoNeg.png	2	9	10	0	27	27	20	3	1	0.299985390699	2017_Apr_28_1445	60.0077886134	cfc_SPP1665_Learning	4	18
17	0.5	5	8	None	stim_v01/WinNeu.png	160	2.1	11	9	stim_v05/3.png	NoGoWin	3	stim_v01/WinPos.png	2	7	15	0	28	28	57	None	1		2017_Apr_28_1445	60.0077886134	cfc_SPP1665_Learning	4	18
13	1	5	6	3	stim_v01/AvoNeg.png	160	1.1	11	10	stim_v05/4.png	GoAvo	2	stim_v01/AvoNeu.png	2	9	11	0	29	29	39	3	1	0.333270750791	2017_Apr_28_1445	60.0077886134	cfc_SPP1665_Learning	4	18
16	1	5	8	None	stim_v01/WinPos.png	160	1.1	11	10	stim_v05/3.png	NoGoWin	3	stim_v01/WinNeu.png	1	7	14	0	30	30	51	None	1		2017_Apr_28_1445	60.0077886134	cfc_SPP1665_Learning	4	18
12	1	5	6	3	stim_v01/AvoNeu.png	160	1.1	11	10	stim_v05/4.png	GoAvo	2	stim_v01/AvoNeg.png	1	9	10	0	31	31	30	3	1	0.68323202407	2017_Apr_28_1445	60.0077886134	cfc_SPP1665_Learning	4	18
17	0.5	5	8	None	stim_v01/WinNeu.png	96	2.1	10	8	stim_v05/3.png	NoGoWin	3	stim_v01/WinPos.png	2	7	15	0	32	32	59	None	1		2017_Apr_28_1445	60.0077886134	cfc_SPP1665_Learning	4	18
12	0.5	5	6	3	stim_v01/AvoNeu.png	96	2.1	10	8	stim_v05/4.png	GoAvo	2	stim_v01/AvoNeg.png	1	9	10	0	33	33	21	3	1	0.349960065899	2017_Apr_28_1445	60.0077886134	cfc_SPP1665_Learning	4	18
13	0.5	5	6	3	stim_v01/WinNeu.png	160	1.1	11	10	stim_v05/1.png	GoWin	1	stim_v01/WinPos.png	1	9	11	0	34	34	18	3	1	0.366593539671	2017_Apr_28_1445	60.0077886134	cfc_SPP1665_Learning	4	18
13	1	5	6	3	stim_v01/WinNeu.png	160	1.1	11	10	stim_v05/1.png	GoWin	1	stim_v01/WinPos.png	1	9	11	0	35	35	14	3	1	0.383255990568	2017_Apr_28_1445	60.0077886134	cfc_SPP1665_Learning	4	18
16	1	5	8	None	stim_v01/WinPos.png	160	2.1	11	9	stim_v05/3.png	NoGoWin	3	stim_v01/WinNeu.png	2	7	14	0	36	36	49	None	1		2017_Apr_28_1445	60.0077886134	cfc_SPP1665_Learning	4	18
16	1	5	8	None	stim_v01/WinPos.png	160	2.1	11	9	stim_v05/3.png	NoGoWin	3	stim_v01/WinNeu.png	1	7	14	0	37	37	45	None	1		2017_Apr_28_1445	60.0077886134	cfc_SPP1665_Learning	4	18
16	1	5	8	None	stim_v01/AvoNeu.png	96	1.1	10	9	stim_v05/2.png	NoGoAvo	4	stim_v01/AvoNeg.png	1	7	14	0	38	38	63	None	1		2017_Apr_28_1445	60.0077886134	cfc_SPP1665_Learning	4	18
16	1	5	8	None	stim_v01/AvoNeu.png	160	1.1	11	10	stim_v05/2.png	NoGoAvo	4	stim_v01/AvoNeg.png	2	7	14	0	39	39	64	None	1		2017_Apr_28_1445	60.0077886134	cfc_SPP1665_Learning	4	18
13	1	5	6	3	stim_v01/WinNeu.png	160	1.1	11	10	stim_v05/1.png	GoWin	1	stim_v01/WinPos.png	2	9	11	0	40	40	15	3	1	0.316643615766	2017_Apr_28_1445	60.0077886134	cfc_SPP1665_Learning	4	18
16	0.5	5	8	None	stim_v01/WinPos.png	160	2.1	11	9	stim_v05/3.png	NoGoWin	3	stim_v01/WinNeu.png	1	7	14	0	41	41	44	None	1		2017_Apr_28_1445	60.0077886134	cfc_SPP1665_Learning	4	18
12	1	5	6	3	stim_v01/AvoNeu.png	160	2.1	11	9	stim_v05/4.png	GoAvo	2	stim_v01/AvoNeg.png	1	9	10	0	42	42	26	3	1	0.599910714232	2017_Apr_28_1445	60.0077886134	cfc_SPP1665_Learning	4	18
17	0.5	5	8	None	stim_v01/AvoNeg.png	160	1.1	11	10	stim_v05/2.png	NoGoAvo	4	stim_v01/AvoNeu.png	2	7	15	0	43	43	78	None	1		2017_Apr_28_1445	60.0077886134	cfc_SPP1665_Learning	4	18
17	1	5	8	None	stim_v01/WinNeu.png	96	1.1	10	9	stim_v05/3.png	NoGoWin	3	stim_v01/WinPos.png	1	7	15	0	44	44	58	None	1		2017_Apr_28_1445	60.0077886134	cfc_SPP1665_Learning	4	18
17	0.5	5	8	None	stim_v01/WinNeu.png	96	2.1	10	8	stim_v05/3.png	NoGoWin	3	stim_v01/WinPos.png	2	7	15	0	45	45	53	None	1		2017_Apr_28_1445	60.0077886134	cfc_SPP1665_Learning	4	18
12	0.5	5	6	3	stim_v01/WinPos.png	96	1.1	10	9	stim_v05/1.png	GoWin	1	stim_v01/WinNeu.png	1	9	10	0	46	46	0	3	1	0.333260488059	2017_Apr_28_1445	60.0077886134	cfc_SPP1665_Learning	4	18
16	0.5	5	8	None	stim_v01/AvoNeu.png	160	2.1	11	9	stim_v05/2.png	NoGoAvo	4	stim_v01/AvoNeg.png	1	7	14	0	47	47	62	None	1		2017_Apr_28_1445	60.0077886134	cfc_SPP1665_Learning	4	18
12	0.5	5	6	3	stim_v01/AvoNeu.png	96	1.1	10	9	stim_v05/4.png	GoAvo	2	stim_v01/AvoNeg.png	1	9	10	0	48	48	28	3	1	0.349937427519	2017_Apr_28_1445	60.0077886134	cfc_SPP1665_Learning	4	18
17	0.5	5	8	None	stim_v01/AvoNeg.png	160	1.1	11	10	stim_v05/2.png	NoGoAvo	4	stim_v01/AvoNeu.png	2	7	15	0	49	49	75	None	1		2017_Apr_28_1445	60.0077886134	cfc_SPP1665_Learning	4	18
12	1	5	6	3	stim_v01/AvoNeu.png	160	1.1	11	10	stim_v05/4.png	GoAvo	2	stim_v01/AvoNeg.png	1	9	10	0	50	50	25	3	1	0.516583367492	2017_Apr_28_1445	60.0077886134	cfc_SPP1665_Learning	4	18
13	0.5	5	6	3	stim_v01/WinNeu.png	96	1.1	10	9	stim_v05/1.png	GoWin	1	stim_v01/WinPos.png	2	9	11	0	51	51	16	3	1	0.43324334326	2017_Apr_28_1445	60.0077886134	cfc_SPP1665_Learning	4	18
17	1	5	8	None	stim_v01/WinNeu.png	160	2.1	11	9	stim_v05/3.png	NoGoWin	3	stim_v01/WinPos.png	2	7	15	0	52	52	54	None	1		2017_Apr_28_1445	60.0077886134	cfc_SPP1665_Learning	4	18
17	1	5	8	None	stim_v01/AvoNeg.png	96	1.1	10	9	stim_v05/2.png	NoGoAvo	4	stim_v01/AvoNeu.png	2	7	15	0	53	53	73	None	1		2017_Apr_28_1445	60.0077886134	cfc_SPP1665_Learning	4	18
16	0.5	5	8	None	stim_v01/WinPos.png	160	2.1	11	9	stim_v05/3.png	NoGoWin	3	stim_v01/WinNeu.png	2	7	14	0	54	54	42	None	1		2017_Apr_28_1445	60.0077886134	cfc_SPP1665_Learning	4	18
13	0.5	5	6	3	stim_v01/WinNeu.png	160	1.1	11	10	stim_v05/1.png	GoWin	1	stim_v01/WinPos.png	1	9	11	0	55	55	17	3	1	0.31661463864	2017_Apr_28_1445	60.0077886134	cfc_SPP1665_Learning	4	18
12	1	5	6	3	stim_v01/WinPos.png	96	2.1	10	8	stim_v05/1.png	GoWin	1	stim_v01/WinNeu.png	1	9	10	0	56	56	7	3	1	0.299930454899	2017_Apr_28_1445	60.0077886134	cfc_SPP1665_Learning	4	18
16	0.5	5	8	None	stim_v01/WinPos.png	96	1.1	10	9	stim_v05/3.png	NoGoWin	3	stim_v01/WinNeu.png	1	7	14	0	57	57	40	None	1		2017_Apr_28_1445	60.0077886134	cfc_SPP1665_Learning	4	18
12	0.5	5	6	3	stim_v01/WinPos.png	96	2.1	10	8	stim_v05/1.png	GoWin	1	stim_v01/WinNeu.png	2	9	10	0	58	58	5	3	1	0.299931360434	2017_Apr_28_1445	60.0077886134	cfc_SPP1665_Learning	4	18
17	1	5	8	None	stim_v01/WinNeu.png	96	1.1	10	9	stim_v05/3.png	NoGoWin	3	stim_v01/WinPos.png	2	7	15	0	59	59	56	None	1		2017_Apr_28_1445	60.0077886134	cfc_SPP1665_Learning	4	18
12	1	5	6	3	stim_v01/WinPos.png	96	2.1	10	8	stim_v05/1.png	GoWin	1	stim_v01/WinNeu.png	1	9	10	0	60	60	11	3	1	0.316630032738	2017_Apr_28_1445	60.0077886134	cfc_SPP1665_Learning	4	18
12	0.5	5	6	3	stim_v01/WinPos.png	96	2.1	10	8	stim_v05/1.png	GoWin	1	stim_v01/WinNeu.png	1	9	10	0	61	61	4	3	1	0.216589826976	2017_Apr_28_1445	60.0077886134	cfc_SPP1665_Learning	4	18
13	1	5	6	3	stim_v01/AvoNeg.png	96	1.1	10	9	stim_v05/4.png	GoAvo	2	stim_v01/AvoNeu.png	1	9	11	0	62	62	35	3	1	0.249934650545	2017_Apr_28_1445	60.0077886134	cfc_SPP1665_Learning	4	18
12	0.5	5	6	3	stim_v01/AvoNeu.png	160	2.1	11	9	stim_v05/4.png	GoAvo	2	stim_v01/AvoNeg.png	2	9	10	0	63	63	29	3	1	0.266588347935	2017_Apr_28_1445	60.0077886134	cfc_SPP1665_Learning	4	18
16	1	5	8	None	stim_v01/AvoNeu.png	96	1.1	10	9	stim_v05/2.png	NoGoAvo	4	stim_v01/AvoNeg.png	1	7	14	0	64	64	72	None	1		2017_Apr_28_1445	60.0077886134	cfc_SPP1665_Learning	4	18
13	0.5	5	6	3	stim_v01/AvoNeg.png	160	2.1	11	9	stim_v05/4.png	GoAvo	2	stim_v01/AvoNeu.png	1	9	11	0	65	65	33	3	1	0.299933473349	2017_Apr_28_1445	60.0077886134	cfc_SPP1665_Learning	4	18
13	0.5	5	6	3	stim_v01/AvoNeg.png	96	2.1	10	8	stim_v05/4.png	GoAvo	2	stim_v01/AvoNeu.png	1	9	11	0	66	66	34	3	1	0.28326377817	2017_Apr_28_1445	60.0077886134	cfc_SPP1665_Learning	4	18
12	0.5	5	6	3	stim_v01/AvoNeu.png	160	2.1	11	9	stim_v05/4.png	GoAvo	2	stim_v01/AvoNeg.png	1	9	10	0	67	67	27	3	1	0.26658683871	2017_Apr_28_1445	60.0077886134	cfc_SPP1665_Learning	4	18
16	1	5	8	None	stim_v01/AvoNeu.png	160	1.1	11	10	stim_v05/2.png	NoGoAvo	4	stim_v01/AvoNeg.png	2	7	14	0	68	68	66	None	1		2017_Apr_28_1445	60.0077886134	cfc_SPP1665_Learning	4	18
16	0.5	5	8	None	stim_v01/AvoNeu.png	160	2.1	11	9	stim_v05/2.png	NoGoAvo	4	stim_v01/AvoNeg.png	2	7	14	0	69	69	61	None	1		2017_Apr_28_1445	60.0077886134	cfc_SPP1665_Learning	4	18
16	0.5	5	8	None	stim_v01/AvoNeu.png	96	1.1	10	9	stim_v05/2.png	NoGoAvo	4	stim_v01/AvoNeg.png	1	7	14	0	70	70	68	None	1		2017_Apr_28_1445	60.0077886134	cfc_SPP1665_Learning	4	18
16	1	5	8	None	stim_v01/AvoNeu.png	160	1.1	11	10	stim_v05/2.png	NoGoAvo	4	stim_v01/AvoNeg.png	2	7	14	0	71	71	69	None	1		2017_Apr_28_1445	60.0077886134	cfc_SPP1665_Learning	4	18
12	0.5	5	6	3	stim_v01/WinPos.png	160	1.1	11	10	stim_v05/1.png	GoWin	1	stim_v01/WinNeu.png	1	9	10	0	72	72	10	3	1	0.316642408386	2017_Apr_28_1445	60.0077886134	cfc_SPP1665_Learning	4	18
16	1	5	8	None	stim_v01/WinPos.png	160	2.1	11	9	stim_v05/3.png	NoGoWin	3	stim_v01/WinNeu.png	2	7	14	0	73	73	52	None	1		2017_Apr_28_1445	60.0077886134	cfc_SPP1665_Learning	4	18
12	1	5	6	3	stim_v01/WinPos.png	96	1.1	10	9	stim_v05/1.png	GoWin	1	stim_v01/WinNeu.png	1	9	10	0	74	74	6	3	1	0.366607424543	2017_Apr_28_1445	60.0077886134	cfc_SPP1665_Learning	4	18
16	0.5	5	8	None	stim_v01/AvoNeu.png	160	1.1	11	10	stim_v05/2.png	NoGoAvo	4	stim_v01/AvoNeg.png	2	7	14	0	75	75	65	None	1		2017_Apr_28_1445	60.0077886134	cfc_SPP1665_Learning	4	18
13	1	5	6	3	stim_v01/AvoNeg.png	96	1.1	10	9	stim_v05/4.png	GoAvo	2	stim_v01/AvoNeu.png	1	9	11	0	76	76	37	3	1	0.299966676306	2017_Apr_28_1445	60.0077886134	cfc_SPP1665_Learning	4	18
12	0.5	5	6	3	stim_v01/WinPos.png	96	2.1	10	8	stim_v05/1.png	GoWin	1	stim_v01/WinNeu.png	2	9	10	0	77	77	1	3	1	0.233271294112	2017_Apr_28_1445	60.0077886134	cfc_SPP1665_Learning	4	18
12	0.5	5	6	3	stim_v01/AvoNeu.png	96	1.1	10	9	stim_v05/4.png	GoAvo	2	stim_v01/AvoNeg.png	1	9	10	0	78	78	24	3	1	0.28326377817	2017_Apr_28_1445	60.0077886134	cfc_SPP1665_Learning	4	18
12	1	5	6	3	stim_v01/WinPos.png	160	2.1	11	9	stim_v05/1.png	GoWin	1	stim_v01/WinNeu.png	1	9	10	0	79	79	2	3	1	0.366531963279	2017_Apr_28_1445	60.0077886134	cfc_SPP1665_Learning	4	18
