# Supplementary material for: θ-γ Cross-Frequency Transcranial Alternating Current Stimulation over the Trough Impairs Cognitive Control
Source: eNeuro. 2020 Sep 4;7(5):ENEURO.0126-20.2020. doi: 10.1523/ENEURO.0126-20.2020 (PMC7540931; doi:10.1523/ENEURO.0126-20.2020)
Supplement: Extended Data 1 — contains all materials, pseudonymized raw data and analysis scripts used in this study that are freely available at our repository. Download Extended Data 1, ZIP file. [file enu-eN-NWR-0126-20-s02.zip › 2020_cfc_tacs-master/data/raw/1_learning/s_trough/P_19_S_4_cfc_SPP1665_Learning_2017_Apr_20_1805.csv]

icFbackMarker	blineStop	circleMarker	cRespMarker	cResponse	cFback	trigStimulator	preCueStop	portStop	preCueStart	cue	cType	cueMarker	icFback	prepRespStop	icRespMarker	cFbackMarker	trials.thisRepN	trials.thisTrialN	trials.thisN	trials.thisIndex	buttonBox_Response.keys	buttonBox_Response.corr	buttonBox_Response.rt	date	frameRate	expName	session	participant
																								2017_Apr_20_1805	60.0059046524	cfc_SPP1665_Learning	4	19
17	0.5	5	8	None	stim_v01/AvoNeg.png	160	2.1	11	9	stim_v03/3.png	NoGoAvo	4	stim_v01/AvoNeu.png	2	7	15	0	0	0	75	3	0	0.783268054506	2017_Apr_20_1805	60.0059046524	cfc_SPP1665_Learning	4	19
16	0.5	5	8	None	stim_v01/AvoNeu.png	160	1.1	11	10	stim_v03/3.png	NoGoAvo	4	stim_v01/AvoNeg.png	2	7	14	0	1	1	63	3	0	0.299928644044	2017_Apr_20_1805	60.0059046524	cfc_SPP1665_Learning	4	19
17	0.5	5	8	None	stim_v01/WinNeu.png	96	1.1	10	9	stim_v03/4.png	NoGoWin	3	stim_v01/WinPos.png	1	7	15	0	2	2	54	3	0	0.2999386049	2017_Apr_20_1805	60.0059046524	cfc_SPP1665_Learning	4	19
16	0.5	5	8	None	stim_v01/AvoNeu.png	96	1.1	10	9	stim_v03/3.png	NoGoAvo	4	stim_v01/AvoNeg.png	1	7	14	0	3	3	61	None	1		2017_Apr_20_1805	60.0059046524	cfc_SPP1665_Learning	4	19
17	0.5	5	8	None	stim_v01/AvoNeg.png	96	2.1	10	8	stim_v03/3.png	NoGoAvo	4	stim_v01/AvoNeu.png	1	7	15	0	4	4	73	None	1		2017_Apr_20_1805	60.0059046524	cfc_SPP1665_Learning	4	19
13	0.5	5	6	3	stim_v01/WinNeu.png	160	1.1	11	10	stim_v03/1.png	GoWin	1	stim_v01/WinPos.png	1	9	11	0	5	5	18	3	1	0.316604325789	2017_Apr_20_1805	60.0059046524	cfc_SPP1665_Learning	4	19
17	0.5	5	8	None	stim_v01/WinNeu.png	160	1.1	11	10	stim_v03/4.png	NoGoWin	3	stim_v01/WinPos.png	2	7	15	0	6	6	55	3	0	0.299932266174	2017_Apr_20_1805	60.0059046524	cfc_SPP1665_Learning	4	19
16	1	5	8	None	stim_v01/WinPos.png	160	2.1	11	9	stim_v03/4.png	NoGoWin	3	stim_v01/WinNeu.png	2	7	14	0	7	7	46	3	0	0.266616218448	2017_Apr_20_1805	60.0059046524	cfc_SPP1665_Learning	4	19
12	0.5	5	6	3	stim_v01/WinPos.png	96	2.1	10	8	stim_v03/1.png	GoWin	1	stim_v01/WinNeu.png	2	9	10	0	8	8	4	None	0		2017_Apr_20_1805	60.0059046524	cfc_SPP1665_Learning	4	19
12	1	5	6	3	stim_v01/WinPos.png	96	1.1	10	9	stim_v03/1.png	GoWin	1	stim_v01/WinNeu.png	2	9	10	0	9	9	5	None	0		2017_Apr_20_1805	60.0059046524	cfc_SPP1665_Learning	4	19
17	1	5	8	None	stim_v01/AvoNeg.png	160	2.1	11	9	stim_v03/3.png	NoGoAvo	4	stim_v01/AvoNeu.png	1	7	15	0	10	10	79	3	0	0.44990926565	2017_Apr_20_1805	60.0059046524	cfc_SPP1665_Learning	4	19
16	0.5	5	8	None	stim_v01/AvoNeu.png	160	1.1	11	10	stim_v03/3.png	NoGoAvo	4	stim_v01/AvoNeg.png	1	7	14	0	11	11	66	3	0	0.299922305317	2017_Apr_20_1805	60.0059046524	cfc_SPP1665_Learning	4	19
16	1	5	8	None	stim_v01/WinPos.png	160	2.1	11	9	stim_v03/4.png	NoGoWin	3	stim_v01/WinNeu.png	1	7	14	0	12	12	42	3	0	0.449912887779	2017_Apr_20_1805	60.0059046524	cfc_SPP1665_Learning	4	19
17	1	5	8	None	stim_v01/WinNeu.png	160	1.1	11	10	stim_v03/4.png	NoGoWin	3	stim_v01/WinPos.png	2	7	15	0	13	13	59	None	1		2017_Apr_20_1805	60.0059046524	cfc_SPP1665_Learning	4	19
12	0.5	5	6	3	stim_v01/AvoNeu.png	96	2.1	10	8	stim_v03/2.png	GoAvo	2	stim_v01/AvoNeg.png	1	9	10	0	14	14	32	3	1	0.266597504111	2017_Apr_20_1805	60.0059046524	cfc_SPP1665_Learning	4	19
16	1	5	8	None	stim_v01/WinPos.png	160	2.1	11	9	stim_v03/4.png	NoGoWin	3	stim_v01/WinNeu.png	1	7	14	0	15	15	47	None	1		2017_Apr_20_1805	60.0059046524	cfc_SPP1665_Learning	4	19
12	1	5	6	3	stim_v01/AvoNeu.png	96	2.1	10	8	stim_v03/2.png	GoAvo	2	stim_v01/AvoNeg.png	2	9	10	0	16	16	21	3	1	0.433290934292	2017_Apr_20_1805	60.0059046524	cfc_SPP1665_Learning	4	19
17	0.5	5	8	None	stim_v01/WinNeu.png	96	1.1	10	9	stim_v03/4.png	NoGoWin	3	stim_v01/WinPos.png	1	7	15	0	17	17	57	None	1		2017_Apr_20_1805	60.0059046524	cfc_SPP1665_Learning	4	19
16	1	5	8	None	stim_v01/WinPos.png	160	1.1	11	10	stim_v03/4.png	NoGoWin	3	stim_v01/WinNeu.png	1	7	14	0	18	18	51	None	1		2017_Apr_20_1805	60.0059046524	cfc_SPP1665_Learning	4	19
12	1	5	6	3	stim_v01/AvoNeu.png	160	2.1	11	9	stim_v03/2.png	GoAvo	2	stim_v01/AvoNeg.png	2	9	10	0	19	19	31	3	1	0.249936914573	2017_Apr_20_1805	60.0059046524	cfc_SPP1665_Learning	4	19
12	0.5	5	6	3	stim_v01/WinPos.png	160	2.1	11	9	stim_v03/1.png	GoWin	1	stim_v01/WinNeu.png	1	9	10	0	20	20	10	3	1	0.349923995644	2017_Apr_20_1805	60.0059046524	cfc_SPP1665_Learning	4	19
16	0.5	5	8	None	stim_v01/WinPos.png	96	2.1	10	8	stim_v03/4.png	NoGoWin	3	stim_v01/WinNeu.png	2	7	14	0	21	21	52	None	1		2017_Apr_20_1805	60.0059046524	cfc_SPP1665_Learning	4	19
16	1	5	8	None	stim_v01/WinPos.png	96	2.1	10	8	stim_v03/4.png	NoGoWin	3	stim_v01/WinNeu.png	1	7	14	0	22	22	48	None	1		2017_Apr_20_1805	60.0059046524	cfc_SPP1665_Learning	4	19
16	0.5	5	8	None	stim_v01/AvoNeu.png	160	2.1	11	9	stim_v03/3.png	NoGoAvo	4	stim_v01/AvoNeg.png	2	7	14	0	23	23	71	None	1		2017_Apr_20_1805	60.0059046524	cfc_SPP1665_Learning	4	19
17	1	5	8	None	stim_v01/WinNeu.png	160	1.1	11	10	stim_v03/4.png	NoGoWin	3	stim_v01/WinPos.png	2	7	15	0	24	24	53	None	1		2017_Apr_20_1805	60.0059046524	cfc_SPP1665_Learning	4	19
12	0.5	5	6	3	stim_v01/WinPos.png	160	2.1	11	9	stim_v03/1.png	GoWin	1	stim_v01/WinNeu.png	2	9	10	0	25	25	6	3	1	0.283271374792	2017_Apr_20_1805	60.0059046524	cfc_SPP1665_Learning	4	19
16	1	5	8	None	stim_v01/AvoNeu.png	96	1.1	10	9	stim_v03/3.png	NoGoAvo	4	stim_v01/AvoNeg.png	2	7	14	0	26	26	69	None	1		2017_Apr_20_1805	60.0059046524	cfc_SPP1665_Learning	4	19
12	0.5	5	6	3	stim_v01/AvoNeu.png	160	2.1	11	9	stim_v03/2.png	GoAvo	2	stim_v01/AvoNeg.png	2	9	10	0	27	27	26	3	1	0.266608974189	2017_Apr_20_1805	60.0059046524	cfc_SPP1665_Learning	4	19
13	0.5	5	6	3	stim_v01/AvoNeg.png	160	1.1	11	10	stim_v03/2.png	GoAvo	2	stim_v01/AvoNeu.png	2	9	11	0	28	28	33	3	1	0.249928764782	2017_Apr_20_1805	60.0059046524	cfc_SPP1665_Learning	4	19
16	1	5	8	None	stim_v01/WinPos.png	160	1.1	11	10	stim_v03/4.png	NoGoWin	3	stim_v01/WinNeu.png	1	7	14	0	29	29	43	None	1		2017_Apr_20_1805	60.0059046524	cfc_SPP1665_Learning	4	19
12	0.5	5	6	3	stim_v01/WinPos.png	96	2.1	10	8	stim_v03/1.png	GoWin	1	stim_v01/WinNeu.png	2	9	10	0	30	30	2	3	1	0.283263224999	2017_Apr_20_1805	60.0059046524	cfc_SPP1665_Learning	4	19
16	0.5	5	8	None	stim_v01/AvoNeu.png	160	1.1	11	10	stim_v03/3.png	NoGoAvo	4	stim_v01/AvoNeg.png	1	7	14	0	31	31	72	None	1		2017_Apr_20_1805	60.0059046524	cfc_SPP1665_Learning	4	19
13	0.5	5	6	3	stim_v01/AvoNeg.png	96	2.1	10	8	stim_v03/2.png	GoAvo	2	stim_v01/AvoNeu.png	1	9	11	0	32	32	35	3	1	0.283257489961	2017_Apr_20_1805	60.0059046524	cfc_SPP1665_Learning	4	19
17	1	5	8	None	stim_v01/AvoNeg.png	96	1.1	10	9	stim_v03/3.png	NoGoAvo	4	stim_v01/AvoNeu.png	1	7	15	0	33	33	76	None	1		2017_Apr_20_1805	60.0059046524	cfc_SPP1665_Learning	4	19
12	0.5	5	6	3	stim_v01/AvoNeu.png	160	2.1	11	9	stim_v03/2.png	GoAvo	2	stim_v01/AvoNeg.png	1	9	10	0	34	34	25	3	1	0.266599315176	2017_Apr_20_1805	60.0059046524	cfc_SPP1665_Learning	4	19
12	1	5	6	3	stim_v01/AvoNeu.png	96	1.1	10	9	stim_v03/2.png	GoAvo	2	stim_v01/AvoNeg.png	2	9	10	0	35	35	20	None	0		2017_Apr_20_1805	60.0059046524	cfc_SPP1665_Learning	4	19
16	1	5	8	None	stim_v01/WinPos.png	96	1.1	10	9	stim_v03/4.png	NoGoWin	3	stim_v01/WinNeu.png	2	7	14	0	36	36	41	None	1		2017_Apr_20_1805	60.0059046524	cfc_SPP1665_Learning	4	19
12	1	5	6	3	stim_v01/AvoNeu.png	160	1.1	11	10	stim_v03/2.png	GoAvo	2	stim_v01/AvoNeg.png	1	9	10	0	37	37	22	3	1	0.349928523306	2017_Apr_20_1805	60.0059046524	cfc_SPP1665_Learning	4	19
16	0.5	5	8	None	stim_v01/AvoNeu.png	160	1.1	11	10	stim_v03/3.png	NoGoAvo	4	stim_v01/AvoNeg.png	1	7	14	0	38	38	60	None	1		2017_Apr_20_1805	60.0059046524	cfc_SPP1665_Learning	4	19
13	1	5	6	3	stim_v01/WinNeu.png	160	1.1	11	10	stim_v03/1.png	GoWin	1	stim_v01/WinPos.png	1	9	11	0	39	39	15	3	1	0.583245295457	2017_Apr_20_1805	60.0059046524	cfc_SPP1665_Learning	4	19
12	1	5	6	3	stim_v01/WinPos.png	96	2.1	10	8	stim_v03/1.png	GoWin	1	stim_v01/WinNeu.png	2	9	10	0	40	40	12	3	1	0.299949169445	2017_Apr_20_1805	60.0059046524	cfc_SPP1665_Learning	4	19
13	1	5	6	3	stim_v01/WinNeu.png	96	1.1	10	9	stim_v03/1.png	GoWin	1	stim_v01/WinPos.png	2	9	11	0	41	41	13	3	1	0.266599315177	2017_Apr_20_1805	60.0059046524	cfc_SPP1665_Learning	4	19
16	0.5	5	8	None	stim_v01/WinPos.png	96	2.1	10	8	stim_v03/4.png	NoGoWin	3	stim_v01/WinNeu.png	1	7	14	0	42	42	44	None	1		2017_Apr_20_1805	60.0059046524	cfc_SPP1665_Learning	4	19
13	1	5	6	3	stim_v01/AvoNeg.png	96	1.1	10	9	stim_v03/2.png	GoAvo	2	stim_v01/AvoNeu.png	2	9	11	0	43	43	38	3	1	0.299918079499	2017_Apr_20_1805	60.0059046524	cfc_SPP1665_Learning	4	19
13	0.5	5	6	3	stim_v01/AvoNeg.png	96	1.1	10	9	stim_v03/2.png	GoAvo	2	stim_v01/AvoNeu.png	1	9	11	0	44	44	37	3	1	0.333258878443	2017_Apr_20_1805	60.0059046524	cfc_SPP1665_Learning	4	19
12	0.5	5	6	3	stim_v01/WinPos.png	96	1.1	10	9	stim_v03/1.png	GoWin	1	stim_v01/WinNeu.png	1	9	10	0	45	45	9	3	1	0.29994222703	2017_Apr_20_1805	60.0059046524	cfc_SPP1665_Learning	4	19
12	0.5	5	6	3	stim_v01/AvoNeu.png	96	2.1	10	8	stim_v03/2.png	GoAvo	2	stim_v01/AvoNeg.png	2	9	10	0	46	46	24	3	1	0.266623160864	2017_Apr_20_1805	60.0059046524	cfc_SPP1665_Learning	4	19
12	1	5	6	3	stim_v01/WinPos.png	160	1.1	11	10	stim_v03/1.png	GoWin	1	stim_v01/WinNeu.png	2	9	10	0	47	47	1	3	1	0.283274091389	2017_Apr_20_1805	60.0059046524	cfc_SPP1665_Learning	4	19
17	1	5	8	None	stim_v01/WinNeu.png	96	1.1	10	9	stim_v03/4.png	NoGoWin	3	stim_v01/WinPos.png	2	7	15	0	48	48	58	None	1		2017_Apr_20_1805	60.0059046524	cfc_SPP1665_Learning	4	19
16	1	5	8	None	stim_v01/AvoNeu.png	160	2.1	11	9	stim_v03/3.png	NoGoAvo	4	stim_v01/AvoNeg.png	2	7	14	0	49	49	64	None	1		2017_Apr_20_1805	60.0059046524	cfc_SPP1665_Learning	4	19
12	1	5	6	3	stim_v01/WinPos.png	96	2.1	10	8	stim_v03/1.png	GoWin	1	stim_v01/WinNeu.png	2	9	10	0	50	50	11	3	1	0.266634630941	2017_Apr_20_1805	60.0059046524	cfc_SPP1665_Learning	4	19
16	1	5	8	None	stim_v01/AvoNeu.png	160	2.1	11	9	stim_v03/3.png	NoGoAvo	4	stim_v01/AvoNeg.png	1	7	14	0	51	51	68	None	1		2017_Apr_20_1805	60.0059046524	cfc_SPP1665_Learning	4	19
13	0.5	5	6	3	stim_v01/AvoNeg.png	96	2.1	10	8	stim_v03/2.png	GoAvo	2	stim_v01/AvoNeu.png	1	9	11	0	52	52	34	3	1	0.299931662485	2017_Apr_20_1805	60.0059046524	cfc_SPP1665_Learning	4	19
12	1	5	6	3	stim_v01/WinPos.png	96	2.1	10	8	stim_v03/1.png	GoWin	1	stim_v01/WinNeu.png	1	9	10	0	53	53	3	3	1	0.266642177045	2017_Apr_20_1805	60.0059046524	cfc_SPP1665_Learning	4	19
17	1	5	8	None	stim_v01/AvoNeg.png	96	1.1	10	9	stim_v03/3.png	NoGoAvo	4	stim_v01/AvoNeu.png	1	7	15	0	54	54	78	None	1		2017_Apr_20_1805	60.0059046524	cfc_SPP1665_Learning	4	19
16	0.5	5	8	None	stim_v01/WinPos.png	96	2.1	10	8	stim_v03/4.png	NoGoWin	3	stim_v01/WinNeu.png	2	7	14	0	55	55	40	None	1		2017_Apr_20_1805	60.0059046524	cfc_SPP1665_Learning	4	19
12	1	5	6	3	stim_v01/AvoNeu.png	160	2.1	11	9	stim_v03/2.png	GoAvo	2	stim_v01/AvoNeg.png	1	9	10	0	56	56	28	3	1	0.28326624344	2017_Apr_20_1805	60.0059046524	cfc_SPP1665_Learning	4	19
16	0.5	5	8	None	stim_v01/WinPos.png	160	2.1	11	9	stim_v03/4.png	NoGoWin	3	stim_v01/WinNeu.png	1	7	14	0	57	57	45	None	1		2017_Apr_20_1805	60.0059046524	cfc_SPP1665_Learning	4	19
13	0.5	5	6	3	stim_v01/WinNeu.png	96	1.1	10	9	stim_v03/1.png	GoWin	1	stim_v01/WinPos.png	2	9	11	0	58	58	14	3	1	0.299942528874	2017_Apr_20_1805	60.0059046524	cfc_SPP1665_Learning	4	19
17	0.5	5	8	None	stim_v01/AvoNeg.png	96	1.1	10	9	stim_v03/3.png	NoGoAvo	4	stim_v01/AvoNeu.png	2	7	15	0	59	59	77	None	1		2017_Apr_20_1805	60.0059046524	cfc_SPP1665_Learning	4	19
13	1	5	6	3	stim_v01/WinNeu.png	160	1.1	11	10	stim_v03/1.png	GoWin	1	stim_v01/WinPos.png	1	9	11	0	60	60	17	3	1	0.266592372761	2017_Apr_20_1805	60.0059046524	cfc_SPP1665_Learning	4	19
17	1	5	8	None	stim_v01/WinNeu.png	96	2.1	10	8	stim_v03/4.png	NoGoWin	3	stim_v01/WinPos.png	1	7	15	0	61	61	56	None	1		2017_Apr_20_1805	60.0059046524	cfc_SPP1665_Learning	4	19
16	1	5	8	None	stim_v01/WinPos.png	96	2.1	10	8	stim_v03/4.png	NoGoWin	3	stim_v01/WinNeu.png	2	7	14	0	62	62	49	None	1		2017_Apr_20_1805	60.0059046524	cfc_SPP1665_Learning	4	19
16	0.5	5	8	None	stim_v01/AvoNeu.png	96	1.1	10	9	stim_v03/3.png	NoGoAvo	4	stim_v01/AvoNeg.png	1	7	14	0	63	63	70	None	1		2017_Apr_20_1805	60.0059046524	cfc_SPP1665_Learning	4	19
12	0.5	5	6	3	stim_v01/AvoNeu.png	96	1.1	10	9	stim_v03/2.png	GoAvo	2	stim_v01/AvoNeg.png	2	9	10	0	64	64	23	3	1	0.283266545285	2017_Apr_20_1805	60.0059046524	cfc_SPP1665_Learning	4	19
16	1	5	8	None	stim_v01/AvoNeu.png	160	2.1	11	9	stim_v03/3.png	NoGoAvo	4	stim_v01/AvoNeg.png	2	7	14	0	65	65	67	None	1		2017_Apr_20_1805	60.0059046524	cfc_SPP1665_Learning	4	19
13	0.5	5	6	3	stim_v01/AvoNeg.png	160	1.1	11	10	stim_v03/2.png	GoAvo	2	stim_v01/AvoNeu.png	1	9	11	0	66	66	39	3	1	0.283306086869	2017_Apr_20_1805	60.0059046524	cfc_SPP1665_Learning	4	19
12	1	5	6	3	stim_v01/AvoNeu.png	160	1.1	11	10	stim_v03/2.png	GoAvo	2	stim_v01/AvoNeg.png	2	9	10	0	67	67	29	3	1	0.299918079499	2017_Apr_20_1805	60.0059046524	cfc_SPP1665_Learning	4	19
13	0.5	5	6	3	stim_v01/AvoNeg.png	160	2.1	11	9	stim_v03/2.png	GoAvo	2	stim_v01/AvoNeu.png	2	9	11	0	68	68	36	3	1	0.283259301025	2017_Apr_20_1805	60.0059046524	cfc_SPP1665_Learning	4	19
12	0.5	5	6	3	stim_v01/WinPos.png	96	2.1	10	8	stim_v03/1.png	GoWin	1	stim_v01/WinNeu.png	2	9	10	0	69	69	8	3	1	0.366619297259	2017_Apr_20_1805	60.0059046524	cfc_SPP1665_Learning	4	19
12	0.5	5	6	3	stim_v01/WinPos.png	96	2.1	10	8	stim_v03/1.png	GoWin	1	stim_v01/WinNeu.png	2	9	10	0	70	70	0	3	1	0.266599013332	2017_Apr_20_1805	60.0059046524	cfc_SPP1665_Learning	4	19
17	1	5	8	None	stim_v01/AvoNeg.png	96	2.1	10	8	stim_v03/3.png	NoGoAvo	4	stim_v01/AvoNeu.png	1	7	15	0	71	71	74	None	1		2017_Apr_20_1805	60.0059046524	cfc_SPP1665_Learning	4	19
12	0.5	5	6	3	stim_v01/AvoNeu.png	96	1.1	10	9	stim_v03/2.png	GoAvo	2	stim_v01/AvoNeg.png	1	9	10	0	72	72	30	3	1	0.266611690786	2017_Apr_20_1805	60.0059046524	cfc_SPP1665_Learning	4	19
12	1	5	6	3	stim_v01/AvoNeu.png	160	1.1	11	10	stim_v03/2.png	GoAvo	2	stim_v01/AvoNeg.png	2	9	10	0	73	73	27	3	1	0.266615614761	2017_Apr_20_1805	60.0059046524	cfc_SPP1665_Learning	4	19
13	1	5	6	3	stim_v01/WinNeu.png	160	2.1	11	9	stim_v03/1.png	GoWin	1	stim_v01/WinPos.png	1	9	11	0	74	74	19	3	1	0.283217646534	2017_Apr_20_1805	60.0059046524	cfc_SPP1665_Learning	4	19
16	1	5	8	None	stim_v01/AvoNeu.png	160	1.1	11	10	stim_v03/3.png	NoGoAvo	4	stim_v01/AvoNeg.png	2	7	14	0	75	75	65	None	1		2017_Apr_20_1805	60.0059046524	cfc_SPP1665_Learning	4	19
12	0.5	5	6	3	stim_v01/WinPos.png	96	1.1	10	9	stim_v03/1.png	GoWin	1	stim_v01/WinNeu.png	2	9	10	0	76	76	7	3	1	0.249942951456	2017_Apr_20_1805	60.0059046524	cfc_SPP1665_Learning	4	19
13	1	5	6	3	stim_v01/WinNeu.png	160	1.1	11	10	stim_v03/1.png	GoWin	1	stim_v01/WinPos.png	1	9	11	0	77	77	16	3	1	0.26660686128	2017_Apr_20_1805	60.0059046524	cfc_SPP1665_Learning	4	19
16	1	5	8	None	stim_v01/WinPos.png	160	2.1	11	9	stim_v03/4.png	NoGoWin	3	stim_v01/WinNeu.png	1	7	14	0	78	78	50	None	1		2017_Apr_20_1805	60.0059046524	cfc_SPP1665_Learning	4	19
16	0.5	5	8	None	stim_v01/AvoNeu.png	160	2.1	11	9	stim_v03/3.png	NoGoAvo	4	stim_v01/AvoNeg.png	1	7	14	0	79	79	62	None	1		2017_Apr_20_1805	60.0059046524	cfc_SPP1665_Learning	4	19
