# Supplementary material for: θ-γ Cross-Frequency Transcranial Alternating Current Stimulation over the Trough Impairs Cognitive Control
Source: eNeuro. 2020 Sep 4;7(5):ENEURO.0126-20.2020. doi: 10.1523/ENEURO.0126-20.2020 (PMC7540931; doi:10.1523/ENEURO.0126-20.2020)
Supplement: Extended Data 1 — contains all materials, pseudonymized raw data and analysis scripts used in this study that are freely available at our repository. Download Extended Data 1, ZIP file. [file enu-eN-NWR-0126-20-s02.zip › 2020_cfc_tacs-master/data/raw/1_learning/s_trough/P_2_S_3_cfc_SPP1665_Learning_2017_Mrz_23_1033.csv]

icFbackMarker	blineStop	circleMarker	cRespMarker	cResponse	cFback	trigStimulator	preCueStop	portStop	preCueStart	cue	cType	cueMarker	icFback	prepRespStop	icRespMarker	cFbackMarker	trials.thisRepN	trials.thisTrialN	trials.thisN	trials.thisIndex	buttonBox_Response.keys	buttonBox_Response.corr	buttonBox_Response.rt	date	frameRate	expName	session	participant
																								2017_Mrz_23_1033	59.9973739778	cfc_SPP1665_Learning	3	2
12	1	5	6	3	stim_v01/WinPos.png	96	1.1	10	9	stim_v06/4.png	GoWin	1	stim_v01/WinNeu.png	2	9	10	0	0	0	8	3	1	0.283302207072	2017_Mrz_23_1033	59.9973739778	cfc_SPP1665_Learning	3	2
12	1	5	6	3	stim_v01/WinPos.png	160	2.1	11	9	stim_v06/4.png	GoWin	1	stim_v01/WinNeu.png	1	9	10	0	1	1	1	3	1	0.266606617684	2017_Mrz_23_1033	59.9973739778	cfc_SPP1665_Learning	3	2
17	0.5	5	8	None	stim_v01/WinNeu.png	160	2.1	11	9	stim_v06/3.png	NoGoWin	3	stim_v01/WinPos.png	2	7	15	0	2	2	54	3	0	0.233315352849	2017_Mrz_23_1033	59.9973739778	cfc_SPP1665_Learning	3	2
16	0.5	5	8	None	stim_v01/WinPos.png	96	2.1	10	8	stim_v06/3.png	NoGoWin	3	stim_v01/WinNeu.png	2	7	14	0	3	3	50	3	0	0.233252265194	2017_Mrz_23_1033	59.9973739778	cfc_SPP1665_Learning	3	2
17	1	5	8	None	stim_v01/WinNeu.png	160	1.1	11	10	stim_v06/3.png	NoGoWin	3	stim_v01/WinPos.png	2	7	15	0	4	4	58	3	0	0.283297075539	2017_Mrz_23_1033	59.9973739778	cfc_SPP1665_Learning	3	2
12	0.5	5	6	3	stim_v01/WinPos.png	96	2.1	10	8	stim_v06/4.png	GoWin	1	stim_v01/WinNeu.png	1	9	10	0	5	5	9	3	1	0.283275945703	2017_Mrz_23_1033	59.9973739778	cfc_SPP1665_Learning	3	2
16	0.5	5	8	None	stim_v01/WinPos.png	160	2.1	11	9	stim_v06/3.png	NoGoWin	3	stim_v01/WinNeu.png	2	7	14	0	6	6	49	None	1		2017_Mrz_23_1033	59.9973739778	cfc_SPP1665_Learning	3	2
12	0.5	5	6	3	stim_v01/WinPos.png	160	1.1	11	10	stim_v06/4.png	GoWin	1	stim_v01/WinNeu.png	2	9	10	0	7	7	4	3	1	0.266642538407	2017_Mrz_23_1033	59.9973739778	cfc_SPP1665_Learning	3	2
12	0.5	5	6	3	stim_v01/AvoNeu.png	96	2.1	10	8	stim_v06/2.png	GoAvo	2	stim_v01/AvoNeg.png	2	9	10	0	8	8	32	3	1	0.266597863894	2017_Mrz_23_1033	59.9973739778	cfc_SPP1665_Learning	3	2
17	0.5	5	8	None	stim_v01/WinNeu.png	96	1.1	10	9	stim_v06/3.png	NoGoWin	3	stim_v01/WinPos.png	1	7	15	0	9	9	59	None	1		2017_Mrz_23_1033	59.9973739778	cfc_SPP1665_Learning	3	2
17	0.5	5	8	None	stim_v01/WinNeu.png	160	2.1	11	9	stim_v06/3.png	NoGoWin	3	stim_v01/WinPos.png	2	7	15	0	10	10	55	None	1		2017_Mrz_23_1033	59.9973739778	cfc_SPP1665_Learning	3	2
12	0.5	5	6	3	stim_v01/AvoNeu.png	160	1.1	11	10	stim_v06/2.png	GoAvo	2	stim_v01/AvoNeg.png	2	9	10	0	11	11	23	3	1	0.383299762048	2017_Mrz_23_1033	59.9973739778	cfc_SPP1665_Learning	3	2
12	1	5	6	3	stim_v01/WinPos.png	96	1.1	10	9	stim_v06/4.png	GoWin	1	stim_v01/WinNeu.png	2	9	10	0	12	12	5	3	1	0.333257970251	2017_Mrz_23_1033	59.9973739778	cfc_SPP1665_Learning	3	2
16	1	5	8	None	stim_v01/WinPos.png	96	1.1	10	9	stim_v06/3.png	NoGoWin	3	stim_v01/WinNeu.png	1	7	14	0	13	13	42	None	1		2017_Mrz_23_1033	59.9973739778	cfc_SPP1665_Learning	3	2
16	1	5	8	None	stim_v01/AvoNeu.png	96	2.1	10	8	stim_v06/1.png	NoGoAvo	4	stim_v01/AvoNeg.png	1	7	14	0	14	14	61	3	0	0.333292381698	2017_Mrz_23_1033	59.9973739778	cfc_SPP1665_Learning	3	2
16	1	5	8	None	stim_v01/AvoNeu.png	160	2.1	11	9	stim_v06/1.png	NoGoAvo	4	stim_v01/AvoNeg.png	2	7	14	0	15	15	63	None	1		2017_Mrz_23_1033	59.9973739778	cfc_SPP1665_Learning	3	2
17	0.5	5	8	None	stim_v01/AvoNeg.png	160	1.1	11	10	stim_v06/1.png	NoGoAvo	4	stim_v01/AvoNeu.png	2	7	15	0	16	16	74	None	1		2017_Mrz_23_1033	59.9973739778	cfc_SPP1665_Learning	3	2
12	0.5	5	6	3	stim_v01/AvoNeu.png	160	1.1	11	10	stim_v06/2.png	GoAvo	2	stim_v01/AvoNeg.png	2	9	10	0	17	17	27	3	1	0.349968652377	2017_Mrz_23_1033	59.9973739778	cfc_SPP1665_Learning	3	2
16	1	5	8	None	stim_v01/WinPos.png	160	1.1	11	10	stim_v06/3.png	NoGoWin	3	stim_v01/WinNeu.png	1	7	14	0	18	18	41	None	1		2017_Mrz_23_1033	59.9973739778	cfc_SPP1665_Learning	3	2
16	0.5	5	8	None	stim_v01/AvoNeu.png	96	2.1	10	8	stim_v06/1.png	NoGoAvo	4	stim_v01/AvoNeg.png	2	7	14	0	19	19	62	None	1		2017_Mrz_23_1033	59.9973739778	cfc_SPP1665_Learning	3	2
16	1	5	8	None	stim_v01/AvoNeu.png	160	1.1	11	10	stim_v06/1.png	NoGoAvo	4	stim_v01/AvoNeg.png	2	7	14	0	20	20	67	None	1		2017_Mrz_23_1033	59.9973739778	cfc_SPP1665_Learning	3	2
12	0.5	5	6	3	stim_v01/AvoNeu.png	160	1.1	11	10	stim_v06/2.png	GoAvo	2	stim_v01/AvoNeg.png	1	9	10	0	21	21	24	3	1	0.266646764374	2017_Mrz_23_1033	59.9973739778	cfc_SPP1665_Learning	3	2
16	0.5	5	8	None	stim_v01/AvoNeu.png	160	2.1	11	9	stim_v06/1.png	NoGoAvo	4	stim_v01/AvoNeg.png	1	7	14	0	22	22	66	None	1		2017_Mrz_23_1033	59.9973739778	cfc_SPP1665_Learning	3	2
16	0.5	5	8	None	stim_v01/AvoNeu.png	160	2.1	11	9	stim_v06/1.png	NoGoAvo	4	stim_v01/AvoNeg.png	2	7	14	0	23	23	69	None	1		2017_Mrz_23_1033	59.9973739778	cfc_SPP1665_Learning	3	2
16	0.5	5	8	None	stim_v01/WinPos.png	96	2.1	10	8	stim_v06/3.png	NoGoWin	3	stim_v01/WinNeu.png	1	7	14	0	24	24	47	None	1		2017_Mrz_23_1033	59.9973739778	cfc_SPP1665_Learning	3	2
13	1	5	6	3	stim_v01/WinNeu.png	160	1.1	11	10	stim_v06/4.png	GoWin	1	stim_v01/WinPos.png	2	9	11	0	25	25	16	3	1	0.283309149732	2017_Mrz_23_1033	59.9973739778	cfc_SPP1665_Learning	3	2
16	1	5	8	None	stim_v01/WinPos.png	160	2.1	11	9	stim_v06/3.png	NoGoWin	3	stim_v01/WinNeu.png	1	7	14	0	26	26	45	None	1		2017_Mrz_23_1033	59.9973739778	cfc_SPP1665_Learning	3	2
16	1	5	8	None	stim_v01/WinPos.png	96	2.1	10	8	stim_v06/3.png	NoGoWin	3	stim_v01/WinNeu.png	2	7	14	0	27	27	52	None	1		2017_Mrz_23_1033	59.9973739778	cfc_SPP1665_Learning	3	2
16	0.5	5	8	None	stim_v01/WinPos.png	96	2.1	10	8	stim_v06/3.png	NoGoWin	3	stim_v01/WinNeu.png	2	7	14	0	28	28	44	None	1		2017_Mrz_23_1033	59.9973739778	cfc_SPP1665_Learning	3	2
16	0.5	5	8	None	stim_v01/AvoNeu.png	160	2.1	11	9	stim_v06/1.png	NoGoAvo	4	stim_v01/AvoNeg.png	1	7	14	0	29	29	72	None	1		2017_Mrz_23_1033	59.9973739778	cfc_SPP1665_Learning	3	2
12	0.5	5	6	3	stim_v01/WinPos.png	96	1.1	10	9	stim_v06/4.png	GoWin	1	stim_v01/WinNeu.png	2	9	10	0	30	30	7	3	1	0.316603433117	2017_Mrz_23_1033	59.9973739778	cfc_SPP1665_Learning	3	2
12	0.5	5	6	3	stim_v01/AvoNeu.png	96	1.1	10	9	stim_v06/2.png	GoAvo	2	stim_v01/AvoNeg.png	2	9	10	0	31	31	21	3	1	0.399908417252	2017_Mrz_23_1033	59.9973739778	cfc_SPP1665_Learning	3	2
12	0.5	5	6	3	stim_v01/WinPos.png	96	1.1	10	9	stim_v06/4.png	GoWin	1	stim_v01/WinNeu.png	2	9	10	0	32	32	0	3	1	0.24994272305	2017_Mrz_23_1033	59.9973739778	cfc_SPP1665_Learning	3	2
16	1	5	8	None	stim_v01/AvoNeu.png	96	2.1	10	8	stim_v06/1.png	NoGoAvo	4	stim_v01/AvoNeg.png	1	7	14	0	33	33	65	None	1		2017_Mrz_23_1033	59.9973739778	cfc_SPP1665_Learning	3	2
17	1	5	8	None	stim_v01/AvoNeg.png	160	1.1	11	10	stim_v06/1.png	NoGoAvo	4	stim_v01/AvoNeu.png	1	7	15	0	34	34	75	None	1		2017_Mrz_23_1033	59.9973739778	cfc_SPP1665_Learning	3	2
16	1	5	8	None	stim_v01/AvoNeu.png	96	1.1	10	9	stim_v06/1.png	NoGoAvo	4	stim_v01/AvoNeg.png	1	7	14	0	35	35	68	None	1		2017_Mrz_23_1033	59.9973739778	cfc_SPP1665_Learning	3	2
13	1	5	6	3	stim_v01/AvoNeg.png	96	1.1	10	9	stim_v06/2.png	GoAvo	2	stim_v01/AvoNeu.png	1	9	11	0	36	36	39	3	1	0.333268837023	2017_Mrz_23_1033	59.9973739778	cfc_SPP1665_Learning	3	2
16	0.5	5	8	None	stim_v01/WinPos.png	160	1.1	11	10	stim_v06/3.png	NoGoWin	3	stim_v01/WinNeu.png	2	7	14	0	37	37	40	None	1		2017_Mrz_23_1033	59.9973739778	cfc_SPP1665_Learning	3	2
13	1	5	6	3	stim_v01/AvoNeg.png	96	1.1	10	9	stim_v06/2.png	GoAvo	2	stim_v01/AvoNeu.png	1	9	11	0	38	38	34	3	1	0.333264912912	2017_Mrz_23_1033	59.9973739778	cfc_SPP1665_Learning	3	2
13	1	5	6	3	stim_v01/WinNeu.png	160	2.1	11	9	stim_v06/4.png	GoWin	1	stim_v01/WinPos.png	2	9	11	0	39	39	19	3	1	0.283270512316	2017_Mrz_23_1033	59.9973739778	cfc_SPP1665_Learning	3	2
12	0.5	5	6	3	stim_v01/AvoNeu.png	96	2.1	10	8	stim_v06/2.png	GoAvo	2	stim_v01/AvoNeg.png	2	9	10	0	40	40	28	3	1	0.316608564646	2017_Mrz_23_1033	59.9973739778	cfc_SPP1665_Learning	3	2
12	0.5	5	6	3	stim_v01/AvoNeu.png	160	1.1	11	10	stim_v06/2.png	GoAvo	2	stim_v01/AvoNeg.png	1	9	10	0	41	41	26	3	1	0.299940444045	2017_Mrz_23_1033	59.9973739778	cfc_SPP1665_Learning	3	2
16	0.5	5	8	None	stim_v01/AvoNeu.png	160	1.1	11	10	stim_v06/1.png	NoGoAvo	4	stim_v01/AvoNeg.png	1	7	14	0	42	42	71	None	1		2017_Mrz_23_1033	59.9973739778	cfc_SPP1665_Learning	3	2
16	1	5	8	None	stim_v01/AvoNeu.png	96	1.1	10	9	stim_v06/1.png	NoGoAvo	4	stim_v01/AvoNeg.png	2	7	14	0	43	43	64	None	1		2017_Mrz_23_1033	59.9973739778	cfc_SPP1665_Learning	3	2
12	1	5	6	3	stim_v01/AvoNeu.png	96	1.1	10	9	stim_v06/2.png	GoAvo	2	stim_v01/AvoNeg.png	1	9	10	0	44	44	31	3	1	0.599930694138	2017_Mrz_23_1033	59.9973739778	cfc_SPP1665_Learning	3	2
17	1	5	8	None	stim_v01/AvoNeg.png	96	2.1	10	8	stim_v06/1.png	NoGoAvo	4	stim_v01/AvoNeu.png	2	7	15	0	45	45	77	None	1		2017_Mrz_23_1033	59.9973739778	cfc_SPP1665_Learning	3	2
16	1	5	8	None	stim_v01/WinPos.png	160	2.1	11	9	stim_v06/3.png	NoGoWin	3	stim_v01/WinNeu.png	1	7	14	0	46	46	46	None	1		2017_Mrz_23_1033	59.9973739778	cfc_SPP1665_Learning	3	2
13	0.5	5	6	3	stim_v01/WinNeu.png	160	1.1	11	10	stim_v06/4.png	GoWin	1	stim_v01/WinPos.png	1	9	11	0	47	47	14	3	1	0.283310055298	2017_Mrz_23_1033	59.9973739778	cfc_SPP1665_Learning	3	2
13	1	5	6	3	stim_v01/WinNeu.png	96	1.1	10	9	stim_v06/4.png	GoWin	1	stim_v01/WinPos.png	2	9	11	0	48	48	18	3	1	0.283256325141	2017_Mrz_23_1033	59.9973739778	cfc_SPP1665_Learning	3	2
17	1	5	8	None	stim_v01/WinNeu.png	96	2.1	10	8	stim_v06/3.png	NoGoWin	3	stim_v01/WinPos.png	1	7	15	0	49	49	56	None	1		2017_Mrz_23_1033	59.9973739778	cfc_SPP1665_Learning	3	2
12	1	5	6	3	stim_v01/WinPos.png	96	2.1	10	8	stim_v06/4.png	GoWin	1	stim_v01/WinNeu.png	1	9	10	0	50	50	3	None	0		2017_Mrz_23_1033	59.9973739778	cfc_SPP1665_Learning	3	2
17	1	5	8	None	stim_v01/AvoNeg.png	160	1.1	11	10	stim_v06/1.png	NoGoAvo	4	stim_v01/AvoNeu.png	1	7	15	0	51	51	79	None	1		2017_Mrz_23_1033	59.9973739778	cfc_SPP1665_Learning	3	2
17	1	5	8	None	stim_v01/AvoNeg.png	160	1.1	11	10	stim_v06/1.png	NoGoAvo	4	stim_v01/AvoNeu.png	1	7	15	0	52	52	73	None	1		2017_Mrz_23_1033	59.9973739778	cfc_SPP1665_Learning	3	2
17	0.5	5	8	None	stim_v01/AvoNeg.png	96	2.1	10	8	stim_v06/1.png	NoGoAvo	4	stim_v01/AvoNeu.png	1	7	15	0	53	53	78	None	1		2017_Mrz_23_1033	59.9973739778	cfc_SPP1665_Learning	3	2
13	0.5	5	6	3	stim_v01/AvoNeg.png	160	2.1	11	9	stim_v06/2.png	GoAvo	2	stim_v01/AvoNeu.png	1	9	11	0	54	54	35	3	1	0.283275945705	2017_Mrz_23_1033	59.9973739778	cfc_SPP1665_Learning	3	2
12	0.5	5	6	3	stim_v01/WinPos.png	96	2.1	10	8	stim_v06/4.png	GoWin	1	stim_v01/WinNeu.png	1	9	10	0	55	55	10	3	1	0.333256460975	2017_Mrz_23_1033	59.9973739778	cfc_SPP1665_Learning	3	2
13	1	5	6	3	stim_v01/WinNeu.png	96	2.1	10	8	stim_v06/4.png	GoWin	1	stim_v01/WinPos.png	2	9	11	0	56	56	17	3	1	0.283269606753	2017_Mrz_23_1033	59.9973739778	cfc_SPP1665_Learning	3	2
12	1	5	6	3	stim_v01/AvoNeu.png	160	2.1	11	9	stim_v06/2.png	GoAvo	2	stim_v01/AvoNeg.png	1	9	10	0	57	57	25	3	1	0.333276081537	2017_Mrz_23_1033	59.9973739778	cfc_SPP1665_Learning	3	2
12	1	5	6	3	stim_v01/AvoNeu.png	160	1.1	11	10	stim_v06/2.png	GoAvo	2	stim_v01/AvoNeg.png	1	9	10	0	58	58	22	3	1	0.283295264411	2017_Mrz_23_1033	59.9973739778	cfc_SPP1665_Learning	3	2
17	0.5	5	8	None	stim_v01/WinNeu.png	160	2.1	11	9	stim_v06/3.png	NoGoWin	3	stim_v01/WinPos.png	2	7	15	0	59	59	57	None	1		2017_Mrz_23_1033	59.9973739778	cfc_SPP1665_Learning	3	2
12	0.5	5	6	3	stim_v01/WinPos.png	96	1.1	10	9	stim_v06/4.png	GoWin	1	stim_v01/WinNeu.png	2	9	10	0	60	60	12	3	1	0.266610843652	2017_Mrz_23_1033	59.9973739778	cfc_SPP1665_Learning	3	2
13	0.5	5	6	3	stim_v01/WinNeu.png	96	2.1	10	8	stim_v06/4.png	GoWin	1	stim_v01/WinPos.png	1	9	11	0	61	61	13	3	1	0.69992251387	2017_Mrz_23_1033	59.9973739778	cfc_SPP1665_Learning	3	2
17	0.5	5	8	None	stim_v01/AvoNeg.png	96	2.1	10	8	stim_v06/1.png	NoGoAvo	4	stim_v01/AvoNeu.png	2	7	15	0	62	62	76	None	1		2017_Mrz_23_1033	59.9973739778	cfc_SPP1665_Learning	3	2
13	1	5	6	3	stim_v01/AvoNeg.png	96	1.1	10	9	stim_v06/2.png	GoAvo	2	stim_v01/AvoNeu.png	2	9	11	0	63	63	33	3	1	0.283268399335	2017_Mrz_23_1033	59.9973739778	cfc_SPP1665_Learning	3	2
16	1	5	8	None	stim_v01/WinPos.png	160	1.1	11	10	stim_v06/3.png	NoGoWin	3	stim_v01/WinNeu.png	1	7	14	0	64	64	48	None	1		2017_Mrz_23_1033	59.9973739778	cfc_SPP1665_Learning	3	2
12	0.5	5	6	3	stim_v01/AvoNeu.png	160	2.1	11	9	stim_v06/2.png	GoAvo	2	stim_v01/AvoNeg.png	2	9	10	0	65	65	20	3	1	0.28324425095	2017_Mrz_23_1033	59.9973739778	cfc_SPP1665_Learning	3	2
16	0.5	5	8	None	stim_v01/WinPos.png	160	2.1	11	9	stim_v06/3.png	NoGoWin	3	stim_v01/WinNeu.png	1	7	14	0	66	66	43	None	1		2017_Mrz_23_1033	59.9973739778	cfc_SPP1665_Learning	3	2
13	1	5	6	3	stim_v01/AvoNeg.png	96	2.1	10	8	stim_v06/2.png	GoAvo	2	stim_v01/AvoNeu.png	1	9	11	0	67	67	37	3	1	0.283267795625	2017_Mrz_23_1033	59.9973739778	cfc_SPP1665_Learning	3	2
16	0.5	5	8	None	stim_v01/AvoNeu.png	160	1.1	11	10	stim_v06/1.png	NoGoAvo	4	stim_v01/AvoNeg.png	1	7	14	0	68	68	70	None	1		2017_Mrz_23_1033	59.9973739778	cfc_SPP1665_Learning	3	2
17	0.5	5	8	None	stim_v01/WinNeu.png	96	2.1	10	8	stim_v06/3.png	NoGoWin	3	stim_v01/WinPos.png	2	7	15	0	69	69	53	None	1		2017_Mrz_23_1033	59.9973739778	cfc_SPP1665_Learning	3	2
12	1	5	6	3	stim_v01/WinPos.png	96	1.1	10	9	stim_v06/4.png	GoWin	1	stim_v01/WinNeu.png	2	9	10	0	70	70	2	3	1	0.283277153123	2017_Mrz_23_1033	59.9973739778	cfc_SPP1665_Learning	3	2
12	0.5	5	6	3	stim_v01/AvoNeu.png	160	2.1	11	9	stim_v06/2.png	GoAvo	2	stim_v01/AvoNeg.png	1	9	10	0	71	71	29	3	1	0.333271553716	2017_Mrz_23_1033	59.9973739778	cfc_SPP1665_Learning	3	2
13	1	5	6	3	stim_v01/AvoNeg.png	160	1.1	11	10	stim_v06/2.png	GoAvo	2	stim_v01/AvoNeu.png	2	9	11	0	72	72	38	3	1	0.299937425498	2017_Mrz_23_1033	59.9973739778	cfc_SPP1665_Learning	3	2
13	0.5	5	6	3	stim_v01/WinNeu.png	96	1.1	10	9	stim_v06/4.png	GoWin	1	stim_v01/WinPos.png	2	9	11	0	73	73	15	3	1	0.299944670014	2017_Mrz_23_1033	59.9973739778	cfc_SPP1665_Learning	3	2
12	1	5	6	3	stim_v01/WinPos.png	96	1.1	10	9	stim_v06/4.png	GoWin	1	stim_v01/WinNeu.png	1	9	10	0	74	74	11	3	1	0.283270210462	2017_Mrz_23_1033	59.9973739778	cfc_SPP1665_Learning	3	2
12	1	5	6	3	stim_v01/WinPos.png	160	2.1	11	9	stim_v06/4.png	GoWin	1	stim_v01/WinNeu.png	2	9	10	0	75	75	6	3	1	0.2499363841	2017_Mrz_23_1033	59.9973739778	cfc_SPP1665_Learning	3	2
13	1	5	6	3	stim_v01/AvoNeg.png	96	1.1	10	9	stim_v06/2.png	GoAvo	2	stim_v01/AvoNeu.png	1	9	11	0	76	76	36	3	1	0.333188543644	2017_Mrz_23_1033	59.9973739778	cfc_SPP1665_Learning	3	2
16	1	5	8	None	stim_v01/AvoNeu.png	160	2.1	11	9	stim_v06/1.png	NoGoAvo	4	stim_v01/AvoNeg.png	2	7	14	0	77	77	60	None	1		2017_Mrz_23_1033	59.9973739778	cfc_SPP1665_Learning	3	2
12	0.5	5	6	3	stim_v01/AvoNeu.png	96	1.1	10	9	stim_v06/2.png	GoAvo	2	stim_v01/AvoNeg.png	1	9	10	0	78	78	30	3	1	0.299940444045	2017_Mrz_23_1033	59.9973739778	cfc_SPP1665_Learning	3	2
16	1	5	8	None	stim_v01/WinPos.png	160	2.1	11	9	stim_v06/3.png	NoGoWin	3	stim_v01/WinNeu.png	1	7	14	0	79	79	51	None	1		2017_Mrz_23_1033	59.9973739778	cfc_SPP1665_Learning	3	2
