# Supplementary material for: θ-γ Cross-Frequency Transcranial Alternating Current Stimulation over the Trough Impairs Cognitive Control
Source: eNeuro. 2020 Sep 4;7(5):ENEURO.0126-20.2020. doi: 10.1523/ENEURO.0126-20.2020 (PMC7540931; doi:10.1523/ENEURO.0126-20.2020)
Supplement: Extended Data 1 — contains all materials, pseudonymized raw data and analysis scripts used in this study that are freely available at our repository. Download Extended Data 1, ZIP file. [file enu-eN-NWR-0126-20-s02.zip › 2020_cfc_tacs-master/data/raw/1_learning/s_trough/P_20_S_5_cfc_SPP1665_Learning_2017_Mrz_16_1050.csv]

icFbackMarker	blineStop	circleMarker	cRespMarker	cResponse	cFback	trigStimulator	preCueStop	portStop	preCueStart	cue	cType	cueMarker	icFback	prepRespStop	icRespMarker	cFbackMarker	trials.thisRepN	trials.thisTrialN	trials.thisN	trials.thisIndex	buttonBox_Response.keys	buttonBox_Response.corr	buttonBox_Response.rt	date	frameRate	expName	session	participant
																								2017_Mrz_16_1050	60.0033326329	cfc_SPP1665_Learning	5	20
17	0.5	5	8	None	stim_v01/WinNeu.png	96	1.1	10	9	stim_v02/4.png	NoGoWin	3	stim_v01/WinPos.png	2	7	15	0	0	0	57	3	0	0.383302745648	2017_Mrz_16_1050	60.0033326329	cfc_SPP1665_Learning	5	20
13	0.5	5	6	3	stim_v01/AvoNeg.png	96	1.1	10	9	stim_v02/3.png	GoAvo	2	stim_v01/AvoNeu.png	1	9	11	0	1	1	33	3	1	0.599962872184	2017_Mrz_16_1050	60.0033326329	cfc_SPP1665_Learning	5	20
16	0.5	5	8	None	stim_v01/WinPos.png	160	2.1	11	9	stim_v02/4.png	NoGoWin	3	stim_v01/WinNeu.png	1	7	14	0	2	2	46	3	0	0.299851790587	2017_Mrz_16_1050	60.0033326329	cfc_SPP1665_Learning	5	20
16	1	5	8	None	stim_v01/WinPos.png	160	2.1	11	9	stim_v02/4.png	NoGoWin	3	stim_v01/WinNeu.png	2	7	14	0	3	3	42	None	1		2017_Mrz_16_1050	60.0033326329	cfc_SPP1665_Learning	5	20
17	1	5	8	None	stim_v01/AvoNeg.png	96	2.1	10	8	stim_v02/2.png	NoGoAvo	4	stim_v01/AvoNeu.png	2	7	15	0	4	4	74	3	0	0.349906123976	2017_Mrz_16_1050	60.0033326329	cfc_SPP1665_Learning	5	20
12	1	5	6	3	stim_v01/WinPos.png	160	2.1	11	9	stim_v02/1.png	GoWin	1	stim_v01/WinNeu.png	2	9	10	0	5	5	3	3	1	0.316598548696	2017_Mrz_16_1050	60.0033326329	cfc_SPP1665_Learning	5	20
13	0.5	5	6	3	stim_v01/AvoNeg.png	96	2.1	10	8	stim_v02/3.png	GoAvo	2	stim_v01/AvoNeu.png	2	9	11	0	6	6	38	None	0		2017_Mrz_16_1050	60.0033326329	cfc_SPP1665_Learning	5	20
16	1	5	8	None	stim_v01/WinPos.png	160	2.1	11	9	stim_v02/4.png	NoGoWin	3	stim_v01/WinNeu.png	2	7	14	0	7	7	52	None	1		2017_Mrz_16_1050	60.0033326329	cfc_SPP1665_Learning	5	20
12	1	5	6	3	stim_v01/WinPos.png	160	1.1	11	10	stim_v02/1.png	GoWin	1	stim_v01/WinNeu.png	1	9	10	0	8	8	5	None	0		2017_Mrz_16_1050	60.0033326329	cfc_SPP1665_Learning	5	20
12	1	5	6	3	stim_v01/AvoNeu.png	96	1.1	10	9	stim_v02/3.png	GoAvo	2	stim_v01/AvoNeg.png	2	9	10	0	9	9	20	None	0		2017_Mrz_16_1050	60.0033326329	cfc_SPP1665_Learning	5	20
12	0.5	5	6	3	stim_v01/WinPos.png	160	1.1	11	10	stim_v02/1.png	GoWin	1	stim_v01/WinNeu.png	2	9	10	0	10	10	9	3	1	0.349941138829	2017_Mrz_16_1050	60.0033326329	cfc_SPP1665_Learning	5	20
12	1	5	6	3	stim_v01/AvoNeu.png	160	1.1	11	10	stim_v02/3.png	GoAvo	2	stim_v01/AvoNeg.png	2	9	10	0	11	11	22	None	0		2017_Mrz_16_1050	60.0033326329	cfc_SPP1665_Learning	5	20
12	0.5	5	6	3	stim_v01/WinPos.png	160	2.1	11	9	stim_v02/1.png	GoWin	1	stim_v01/WinNeu.png	1	9	10	0	12	12	1	3	1	0.383283427109	2017_Mrz_16_1050	60.0033326329	cfc_SPP1665_Learning	5	20
16	0.5	5	8	None	stim_v01/AvoNeu.png	160	2.1	11	9	stim_v02/2.png	NoGoAvo	4	stim_v01/AvoNeg.png	1	7	14	0	13	13	69	None	1		2017_Mrz_16_1050	60.0033326329	cfc_SPP1665_Learning	5	20
13	0.5	5	6	3	stim_v01/AvoNeg.png	160	1.1	11	10	stim_v02/3.png	GoAvo	2	stim_v01/AvoNeu.png	1	9	11	0	14	14	37	3	1	0.716585870903	2017_Mrz_16_1050	60.0033326329	cfc_SPP1665_Learning	5	20
16	0.5	5	8	None	stim_v01/WinPos.png	96	2.1	10	8	stim_v02/4.png	NoGoWin	3	stim_v01/WinNeu.png	1	7	14	0	15	15	47	None	1		2017_Mrz_16_1050	60.0033326329	cfc_SPP1665_Learning	5	20
13	0.5	5	6	3	stim_v01/AvoNeg.png	96	1.1	10	9	stim_v02/3.png	GoAvo	2	stim_v01/AvoNeu.png	1	9	11	0	16	16	34	3	1	0.349936912897	2017_Mrz_16_1050	60.0033326329	cfc_SPP1665_Learning	5	20
16	1	5	8	None	stim_v01/AvoNeu.png	96	2.1	10	8	stim_v02/2.png	NoGoAvo	4	stim_v01/AvoNeg.png	2	7	14	0	17	17	70	3	0	0.299935101784	2017_Mrz_16_1050	60.0033326329	cfc_SPP1665_Learning	5	20
16	1	5	8	None	stim_v01/AvoNeu.png	96	1.1	10	9	stim_v02/2.png	NoGoAvo	4	stim_v01/AvoNeg.png	2	7	14	0	18	18	62	None	1		2017_Mrz_16_1050	60.0033326329	cfc_SPP1665_Learning	5	20
16	0.5	5	8	None	stim_v01/WinPos.png	160	2.1	11	9	stim_v02/4.png	NoGoWin	3	stim_v01/WinNeu.png	2	7	14	0	19	19	51	None	1		2017_Mrz_16_1050	60.0033326329	cfc_SPP1665_Learning	5	20
12	0.5	5	6	3	stim_v01/AvoNeu.png	96	1.1	10	9	stim_v02/3.png	GoAvo	2	stim_v01/AvoNeg.png	2	9	10	0	20	20	29	3	1	0.399971324045	2017_Mrz_16_1050	60.0033326329	cfc_SPP1665_Learning	5	20
16	0.5	5	8	None	stim_v01/AvoNeu.png	96	1.1	10	9	stim_v02/2.png	NoGoAvo	4	stim_v01/AvoNeg.png	2	7	14	0	21	21	72	None	1		2017_Mrz_16_1050	60.0033326329	cfc_SPP1665_Learning	5	20
16	0.5	5	8	None	stim_v01/AvoNeu.png	96	2.1	10	8	stim_v02/2.png	NoGoAvo	4	stim_v01/AvoNeg.png	2	7	14	0	22	22	67	None	1		2017_Mrz_16_1050	60.0033326329	cfc_SPP1665_Learning	5	20
13	1	5	6	3	stim_v01/WinNeu.png	160	2.1	11	9	stim_v02/1.png	GoWin	1	stim_v01/WinPos.png	2	9	11	0	23	23	18	3	1	0.28327105117	2017_Mrz_16_1050	60.0033326329	cfc_SPP1665_Learning	5	20
16	1	5	8	None	stim_v01/WinPos.png	96	2.1	10	8	stim_v02/4.png	NoGoWin	3	stim_v01/WinNeu.png	2	7	14	0	24	24	45	None	1		2017_Mrz_16_1050	60.0033326329	cfc_SPP1665_Learning	5	20
13	0.5	5	6	3	stim_v01/WinNeu.png	96	2.1	10	8	stim_v02/1.png	GoWin	1	stim_v01/WinPos.png	2	9	11	0	25	25	17	3	1	0.333288256743	2017_Mrz_16_1050	60.0033326329	cfc_SPP1665_Learning	5	20
12	1	5	6	3	stim_v01/AvoNeu.png	160	1.1	11	10	stim_v02/3.png	GoAvo	2	stim_v01/AvoNeg.png	1	9	10	0	26	26	27	3	1	0.316557194948	2017_Mrz_16_1050	60.0033326329	cfc_SPP1665_Learning	5	20
17	1	5	8	None	stim_v01/WinNeu.png	96	2.1	10	8	stim_v02/4.png	NoGoWin	3	stim_v01/WinPos.png	1	7	15	0	27	27	53	None	1		2017_Mrz_16_1050	60.0033326329	cfc_SPP1665_Learning	5	20
12	1	5	6	3	stim_v01/WinPos.png	96	1.1	10	9	stim_v02/1.png	GoWin	1	stim_v01/WinNeu.png	1	9	10	0	28	28	4	3	1	0.316626319094	2017_Mrz_16_1050	60.0033326329	cfc_SPP1665_Learning	5	20
16	0.5	5	8	None	stim_v01/AvoNeu.png	96	2.1	10	8	stim_v02/2.png	NoGoAvo	4	stim_v01/AvoNeg.png	2	7	14	0	29	29	66	None	1		2017_Mrz_16_1050	60.0033326329	cfc_SPP1665_Learning	5	20
12	0.5	5	6	3	stim_v01/AvoNeu.png	160	2.1	11	9	stim_v02/3.png	GoAvo	2	stim_v01/AvoNeg.png	2	9	10	0	30	30	31	3	1	0.333269541909	2017_Mrz_16_1050	60.0033326329	cfc_SPP1665_Learning	5	20
12	0.5	5	6	3	stim_v01/AvoNeu.png	96	1.1	10	9	stim_v02/3.png	GoAvo	2	stim_v01/AvoNeg.png	2	9	10	0	31	31	32	3	1	0.349948081428	2017_Mrz_16_1050	60.0033326329	cfc_SPP1665_Learning	5	20
12	1	5	6	3	stim_v01/AvoNeu.png	160	1.1	11	10	stim_v02/3.png	GoAvo	2	stim_v01/AvoNeg.png	1	9	10	0	32	32	23	3	1	0.299939629567	2017_Mrz_16_1050	60.0033326329	cfc_SPP1665_Learning	5	20
12	1	5	6	3	stim_v01/AvoNeu.png	96	2.1	10	8	stim_v02/3.png	GoAvo	2	stim_v01/AvoNeg.png	2	9	10	0	33	33	30	3	1	0.316609113521	2017_Mrz_16_1050	60.0033326329	cfc_SPP1665_Learning	5	20
13	1	5	6	3	stim_v01/WinNeu.png	96	2.1	10	8	stim_v02/1.png	GoWin	1	stim_v01/WinPos.png	1	9	11	0	34	34	14	3	1	0.266605793147	2017_Mrz_16_1050	60.0033326329	cfc_SPP1665_Learning	5	20
17	0.5	5	8	None	stim_v01/AvoNeg.png	96	2.1	10	8	stim_v02/2.png	NoGoAvo	4	stim_v01/AvoNeu.png	1	7	15	0	35	35	73	None	1		2017_Mrz_16_1050	60.0033326329	cfc_SPP1665_Learning	5	20
16	1	5	8	None	stim_v01/WinPos.png	160	2.1	11	9	stim_v02/4.png	NoGoWin	3	stim_v01/WinNeu.png	1	7	14	0	36	36	49	None	1		2017_Mrz_16_1050	60.0033326329	cfc_SPP1665_Learning	5	20
16	0.5	5	8	None	stim_v01/AvoNeu.png	96	2.1	10	8	stim_v02/2.png	NoGoAvo	4	stim_v01/AvoNeg.png	2	7	14	0	37	37	71	None	1		2017_Mrz_16_1050	60.0033326329	cfc_SPP1665_Learning	5	20
16	1	5	8	None	stim_v01/WinPos.png	160	1.1	11	10	stim_v02/4.png	NoGoWin	3	stim_v01/WinNeu.png	1	7	14	0	38	38	48	None	1		2017_Mrz_16_1050	60.0033326329	cfc_SPP1665_Learning	5	20
12	0.5	5	6	3	stim_v01/AvoNeu.png	96	1.1	10	9	stim_v02/3.png	GoAvo	2	stim_v01/AvoNeg.png	1	9	10	0	39	39	26	3	1	0.283270447466	2017_Mrz_16_1050	60.0033326329	cfc_SPP1665_Learning	5	20
17	0.5	5	8	None	stim_v01/WinNeu.png	160	1.1	11	10	stim_v02/4.png	NoGoWin	3	stim_v01/WinPos.png	2	7	15	0	40	40	54	None	1		2017_Mrz_16_1050	60.0033326329	cfc_SPP1665_Learning	5	20
12	0.5	5	6	3	stim_v01/WinPos.png	160	1.1	11	10	stim_v02/1.png	GoWin	1	stim_v01/WinNeu.png	1	9	10	0	41	41	6	3	1	0.299931781412	2017_Mrz_16_1050	60.0033326329	cfc_SPP1665_Learning	5	20
13	1	5	6	3	stim_v01/WinNeu.png	160	1.1	11	10	stim_v02/1.png	GoWin	1	stim_v01/WinPos.png	2	9	11	0	42	42	15	3	1	0.349935403636	2017_Mrz_16_1050	60.0033326329	cfc_SPP1665_Learning	5	20
17	1	5	8	None	stim_v01/WinNeu.png	96	1.1	10	9	stim_v02/4.png	NoGoWin	3	stim_v01/WinPos.png	1	7	15	0	43	43	56	None	1		2017_Mrz_16_1050	60.0033326329	cfc_SPP1665_Learning	5	20
12	0.5	5	6	3	stim_v01/AvoNeu.png	96	1.1	10	9	stim_v02/3.png	GoAvo	2	stim_v01/AvoNeg.png	1	9	10	0	44	44	24	3	1	0.299972531453	2017_Mrz_16_1050	60.0033326329	cfc_SPP1665_Learning	5	20
12	1	5	6	3	stim_v01/WinPos.png	160	1.1	11	10	stim_v02/1.png	GoWin	1	stim_v01/WinNeu.png	1	9	10	0	45	45	0	3	1	0.299910651758	2017_Mrz_16_1050	60.0033326329	cfc_SPP1665_Learning	5	20
16	0.5	5	8	None	stim_v01/AvoNeu.png	96	2.1	10	8	stim_v02/2.png	NoGoAvo	4	stim_v01/AvoNeg.png	2	7	14	0	46	46	64	None	1		2017_Mrz_16_1050	60.0033326329	cfc_SPP1665_Learning	5	20
17	1	5	8	None	stim_v01/AvoNeg.png	96	2.1	10	8	stim_v02/2.png	NoGoAvo	4	stim_v01/AvoNeu.png	1	7	15	0	47	47	79	None	1		2017_Mrz_16_1050	60.0033326329	cfc_SPP1665_Learning	5	20
13	0.5	5	6	3	stim_v01/WinNeu.png	160	2.1	11	9	stim_v02/1.png	GoWin	1	stim_v01/WinPos.png	1	9	11	0	48	48	16	3	1	0.283290973412	2017_Mrz_16_1050	60.0033326329	cfc_SPP1665_Learning	5	20
12	0.5	5	6	3	stim_v01/WinPos.png	96	1.1	10	9	stim_v02/1.png	GoWin	1	stim_v01/WinNeu.png	1	9	10	0	49	49	7	3	1	0.299931479558	2017_Mrz_16_1050	60.0033326329	cfc_SPP1665_Learning	5	20
16	1	5	8	None	stim_v01/WinPos.png	96	2.1	10	8	stim_v02/4.png	NoGoWin	3	stim_v01/WinNeu.png	2	7	14	0	50	50	43	None	1		2017_Mrz_16_1050	60.0033326329	cfc_SPP1665_Learning	5	20
12	0.5	5	6	3	stim_v01/WinPos.png	160	2.1	11	9	stim_v02/1.png	GoWin	1	stim_v01/WinNeu.png	1	9	10	0	51	51	11	3	1	0.316635978365	2017_Mrz_16_1050	60.0033326329	cfc_SPP1665_Learning	5	20
16	1	5	8	None	stim_v01/AvoNeu.png	96	1.1	10	9	stim_v02/2.png	NoGoAvo	4	stim_v01/AvoNeg.png	1	7	14	0	52	52	65	None	1		2017_Mrz_16_1050	60.0033326329	cfc_SPP1665_Learning	5	20
13	0.5	5	6	3	stim_v01/AvoNeg.png	160	1.1	11	10	stim_v02/3.png	GoAvo	2	stim_v01/AvoNeu.png	1	9	11	0	53	53	39	3	1	0.299941138828	2017_Mrz_16_1050	60.0033326329	cfc_SPP1665_Learning	5	20
17	1	5	8	None	stim_v01/AvoNeg.png	160	2.1	11	9	stim_v02/2.png	NoGoAvo	4	stim_v01/AvoNeu.png	2	7	15	0	54	54	77	None	1		2017_Mrz_16_1050	60.0033326329	cfc_SPP1665_Learning	5	20
13	1	5	6	3	stim_v01/AvoNeg.png	96	2.1	10	8	stim_v02/3.png	GoAvo	2	stim_v01/AvoNeu.png	2	9	11	0	55	55	35	3	1	0.399925140662	2017_Mrz_16_1050	60.0033326329	cfc_SPP1665_Learning	5	20
16	1	5	8	None	stim_v01/AvoNeu.png	160	1.1	11	10	stim_v02/2.png	NoGoAvo	4	stim_v01/AvoNeg.png	1	7	14	0	56	56	60	None	1		2017_Mrz_16_1050	60.0033326329	cfc_SPP1665_Learning	5	20
16	1	5	8	None	stim_v01/WinPos.png	96	1.1	10	9	stim_v02/4.png	NoGoWin	3	stim_v01/WinNeu.png	2	7	14	0	57	57	41	None	1		2017_Mrz_16_1050	60.0033326329	cfc_SPP1665_Learning	5	20
16	1	5	8	None	stim_v01/WinPos.png	160	1.1	11	10	stim_v02/4.png	NoGoWin	3	stim_v01/WinNeu.png	1	7	14	0	58	58	44	None	1		2017_Mrz_16_1050	60.0033326329	cfc_SPP1665_Learning	5	20
12	0.5	5	6	3	stim_v01/WinPos.png	160	2.1	11	9	stim_v02/1.png	GoWin	1	stim_v01/WinNeu.png	1	9	10	0	59	59	10	3	1	0.283313008622	2017_Mrz_16_1050	60.0033326329	cfc_SPP1665_Learning	5	20
12	0.5	5	6	3	stim_v01/AvoNeu.png	96	1.1	10	9	stim_v02/3.png	GoAvo	2	stim_v01/AvoNeg.png	2	9	10	0	60	60	28	3	1	0.316582852382	2017_Mrz_16_1050	60.0033326329	cfc_SPP1665_Learning	5	20
16	1	5	8	None	stim_v01/AvoNeu.png	160	1.1	11	10	stim_v02/2.png	NoGoAvo	4	stim_v01/AvoNeg.png	1	7	14	0	61	61	68	None	1		2017_Mrz_16_1050	60.0033326329	cfc_SPP1665_Learning	5	20
12	0.5	5	6	3	stim_v01/AvoNeu.png	160	1.1	11	10	stim_v02/3.png	GoAvo	2	stim_v01/AvoNeg.png	2	9	10	0	62	62	25	3	1	0.383270145614	2017_Mrz_16_1050	60.0033326329	cfc_SPP1665_Learning	5	20
12	0.5	5	6	3	stim_v01/AvoNeu.png	160	2.1	11	9	stim_v02/3.png	GoAvo	2	stim_v01/AvoNeg.png	1	9	10	0	63	63	21	3	1	0.283272258579	2017_Mrz_16_1050	60.0033326329	cfc_SPP1665_Learning	5	20
16	0.5	5	8	None	stim_v01/WinPos.png	160	2.1	11	9	stim_v02/4.png	NoGoWin	3	stim_v01/WinNeu.png	2	7	14	0	64	64	50	None	1		2017_Mrz_16_1050	60.0033326329	cfc_SPP1665_Learning	5	20
17	0.5	5	8	None	stim_v01/WinNeu.png	96	1.1	10	9	stim_v02/4.png	NoGoWin	3	stim_v01/WinPos.png	2	7	15	0	65	65	59	None	1		2017_Mrz_16_1050	60.0033326329	cfc_SPP1665_Learning	5	20
16	1	5	8	None	stim_v01/AvoNeu.png	160	1.1	11	10	stim_v02/2.png	NoGoAvo	4	stim_v01/AvoNeg.png	1	7	14	0	66	66	61	None	1		2017_Mrz_16_1050	60.0033326329	cfc_SPP1665_Learning	5	20
13	1	5	6	3	stim_v01/WinNeu.png	96	2.1	10	8	stim_v02/1.png	GoWin	1	stim_v01/WinPos.png	2	9	11	0	67	67	19	3	1	0.299866581343	2017_Mrz_16_1050	60.0033326329	cfc_SPP1665_Learning	5	20
12	0.5	5	6	3	stim_v01/WinPos.png	96	2.1	10	8	stim_v02/1.png	GoWin	1	stim_v01/WinNeu.png	1	9	10	0	68	68	12	3	1	0.316600359807	2017_Mrz_16_1050	60.0033326329	cfc_SPP1665_Learning	5	20
16	1	5	8	None	stim_v01/AvoNeu.png	160	2.1	11	9	stim_v02/2.png	NoGoAvo	4	stim_v01/AvoNeg.png	2	7	14	0	69	69	63	None	1		2017_Mrz_16_1050	60.0033326329	cfc_SPP1665_Learning	5	20
12	1	5	6	3	stim_v01/WinPos.png	160	1.1	11	10	stim_v02/1.png	GoWin	1	stim_v01/WinNeu.png	1	9	10	0	70	70	2	3	1	0.283306669726	2017_Mrz_16_1050	60.0033326329	cfc_SPP1665_Learning	5	20
13	1	5	6	3	stim_v01/WinNeu.png	96	1.1	10	9	stim_v02/1.png	GoWin	1	stim_v01/WinPos.png	2	9	11	0	71	71	13	3	1	0.333295199342	2017_Mrz_16_1050	60.0033326329	cfc_SPP1665_Learning	5	20
17	0.5	5	8	None	stim_v01/AvoNeg.png	96	1.1	10	9	stim_v02/2.png	NoGoAvo	4	stim_v01/AvoNeu.png	1	7	15	0	72	72	75	None	1		2017_Mrz_16_1050	60.0033326329	cfc_SPP1665_Learning	5	20
17	0.5	5	8	None	stim_v01/WinNeu.png	160	1.1	11	10	stim_v02/4.png	NoGoWin	3	stim_v01/WinPos.png	1	7	15	0	73	73	58	None	1		2017_Mrz_16_1050	60.0033326329	cfc_SPP1665_Learning	5	20
12	0.5	5	6	3	stim_v01/WinPos.png	160	2.1	11	9	stim_v02/1.png	GoWin	1	stim_v01/WinNeu.png	2	9	10	0	74	74	8	3	1	0.416627224651	2017_Mrz_16_1050	60.0033326329	cfc_SPP1665_Learning	5	20
17	1	5	8	None	stim_v01/WinNeu.png	160	2.1	11	9	stim_v02/4.png	NoGoWin	3	stim_v01/WinPos.png	2	7	15	0	75	75	55	None	1		2017_Mrz_16_1050	60.0033326329	cfc_SPP1665_Learning	5	20
17	1	5	8	None	stim_v01/AvoNeg.png	96	2.1	10	8	stim_v02/2.png	NoGoAvo	4	stim_v01/AvoNeu.png	1	7	15	0	76	76	78	None	1		2017_Mrz_16_1050	60.0033326329	cfc_SPP1665_Learning	5	20
17	1	5	8	None	stim_v01/AvoNeg.png	160	1.1	11	10	stim_v02/2.png	NoGoAvo	4	stim_v01/AvoNeu.png	1	7	15	0	77	77	76	None	1		2017_Mrz_16_1050	60.0033326329	cfc_SPP1665_Learning	5	20
13	1	5	6	3	stim_v01/AvoNeg.png	160	2.1	11	9	stim_v02/3.png	GoAvo	2	stim_v01/AvoNeu.png	2	9	11	0	78	78	36	3	1	0.316607906112	2017_Mrz_16_1050	60.0033326329	cfc_SPP1665_Learning	5	20
16	0.5	5	8	None	stim_v01/WinPos.png	96	1.1	10	9	stim_v02/4.png	NoGoWin	3	stim_v01/WinNeu.png	1	7	14	0	79	79	40	None	1		2017_Mrz_16_1050	60.0033326329	cfc_SPP1665_Learning	5	20
