# Supplementary material for: θ-γ Cross-Frequency Transcranial Alternating Current Stimulation over the Trough Impairs Cognitive Control
Source: eNeuro. 2020 Sep 4;7(5):ENEURO.0126-20.2020. doi: 10.1523/ENEURO.0126-20.2020 (PMC7540931; doi:10.1523/ENEURO.0126-20.2020)
Supplement: Extended Data 1 — contains all materials, pseudonymized raw data and analysis scripts used in this study that are freely available at our repository. Download Extended Data 1, ZIP file. [file enu-eN-NWR-0126-20-s02.zip › 2020_cfc_tacs-master/data/raw/1_learning/s_trough/P_21_S_3_cfc_SPP1665_Learning_2017_Apr_06_1045.csv]

icFbackMarker	blineStop	circleMarker	cRespMarker	cResponse	cFback	trigStimulator	preCueStop	portStop	preCueStart	cue	cType	cueMarker	icFback	prepRespStop	icRespMarker	cFbackMarker	trials.thisRepN	trials.thisTrialN	trials.thisN	trials.thisIndex	buttonBox_Response.keys	buttonBox_Response.corr	buttonBox_Response.rt	date	frameRate	expName	session	participant
																								2017_Apr_06_1045	60.0012134735	cfc_SPP1665_Learning	3	21
17	0.5	5	8	None	stim_v01/WinNeu.png	96	1.1	10	9	stim_v03/2.png	NoGoWin	3	stim_v01/WinPos.png	2	7	15	0	0	0	57	None	1		2017_Apr_06_1045	60.0012134735	cfc_SPP1665_Learning	3	21
16	0.5	5	8	None	stim_v01/WinPos.png	160	1.1	11	10	stim_v03/2.png	NoGoWin	3	stim_v01/WinNeu.png	2	7	14	0	1	1	43	None	1		2017_Apr_06_1045	60.0012134735	cfc_SPP1665_Learning	3	21
17	1	5	8	None	stim_v01/WinNeu.png	160	1.1	11	10	stim_v03/2.png	NoGoWin	3	stim_v01/WinPos.png	1	7	15	0	2	2	56	None	1		2017_Apr_06_1045	60.0012134735	cfc_SPP1665_Learning	3	21
16	1	5	8	None	stim_v01/WinPos.png	160	2.1	11	9	stim_v03/2.png	NoGoWin	3	stim_v01/WinNeu.png	2	7	14	0	3	3	41	None	1		2017_Apr_06_1045	60.0012134735	cfc_SPP1665_Learning	3	21
16	1	5	8	None	stim_v01/WinPos.png	96	1.1	10	9	stim_v03/2.png	NoGoWin	3	stim_v01/WinNeu.png	2	7	14	0	4	4	47	None	1		2017_Apr_06_1045	60.0012134735	cfc_SPP1665_Learning	3	21
13	0.5	5	6	3	stim_v01/WinNeu.png	96	1.1	10	9	stim_v03/1.png	GoWin	1	stim_v01/WinPos.png	2	9	11	0	5	5	16	3	1	0.283274839256	2017_Apr_06_1045	60.0012134735	cfc_SPP1665_Learning	3	21
17	0.5	5	8	None	stim_v01/AvoNeg.png	96	1.1	10	9	stim_v03/4.png	NoGoAvo	4	stim_v01/AvoNeu.png	2	7	15	0	6	6	78	3	0	0.333268636177	2017_Apr_06_1045	60.0012134735	cfc_SPP1665_Learning	3	21
17	0.5	5	8	None	stim_v01/AvoNeg.png	160	2.1	11	9	stim_v03/4.png	NoGoAvo	4	stim_v01/AvoNeu.png	2	7	15	0	7	7	74	3	0	0.299934709199	2017_Apr_06_1045	60.0012134735	cfc_SPP1665_Learning	3	21
13	1	5	6	3	stim_v01/AvoNeg.png	160	2.1	11	9	stim_v03/3.png	GoAvo	2	stim_v01/AvoNeu.png	1	9	11	0	8	8	36	None	0		2017_Apr_06_1045	60.0012134735	cfc_SPP1665_Learning	3	21
13	0.5	5	6	3	stim_v01/AvoNeg.png	160	2.1	11	9	stim_v03/3.png	GoAvo	2	stim_v01/AvoNeu.png	1	9	11	0	9	9	35	None	0		2017_Apr_06_1045	60.0012134735	cfc_SPP1665_Learning	3	21
16	0.5	5	8	None	stim_v01/AvoNeu.png	160	1.1	11	10	stim_v03/4.png	NoGoAvo	4	stim_v01/AvoNeg.png	1	7	14	0	10	10	65	3	0	0.499929819181	2017_Apr_06_1045	60.0012134735	cfc_SPP1665_Learning	3	21
16	1	5	8	None	stim_v01/AvoNeu.png	160	1.1	11	10	stim_v03/4.png	NoGoAvo	4	stim_v01/AvoNeg.png	1	7	14	0	11	11	66	3	0	0.233303077603	2017_Apr_06_1045	60.0012134735	cfc_SPP1665_Learning	3	21
17	1	5	8	None	stim_v01/WinNeu.png	96	2.1	10	8	stim_v03/2.png	NoGoWin	3	stim_v01/WinPos.png	2	7	15	0	12	12	55	None	1		2017_Apr_06_1045	60.0012134735	cfc_SPP1665_Learning	3	21
13	1	5	6	3	stim_v01/WinNeu.png	96	2.1	10	8	stim_v03/1.png	GoWin	1	stim_v01/WinPos.png	2	9	11	0	13	13	15	3	1	0.266597159986	2017_Apr_06_1045	60.0012134735	cfc_SPP1665_Learning	3	21
16	0.5	5	8	None	stim_v01/WinPos.png	160	2.1	11	9	stim_v03/2.png	NoGoWin	3	stim_v01/WinNeu.png	2	7	14	0	14	14	48	None	1		2017_Apr_06_1045	60.0012134735	cfc_SPP1665_Learning	3	21
12	1	5	6	3	stim_v01/AvoNeu.png	96	2.1	10	8	stim_v03/3.png	GoAvo	2	stim_v01/AvoNeg.png	1	9	10	0	15	15	29	None	0		2017_Apr_06_1045	60.0012134735	cfc_SPP1665_Learning	3	21
12	0.5	5	6	3	stim_v01/WinPos.png	160	1.1	11	10	stim_v03/1.png	GoWin	1	stim_v01/WinNeu.png	2	9	10	0	16	16	8	3	1	0.249959627163	2017_Apr_06_1045	60.0012134735	cfc_SPP1665_Learning	3	21
12	1	5	6	3	stim_v01/AvoNeu.png	96	1.1	10	9	stim_v03/3.png	GoAvo	2	stim_v01/AvoNeg.png	2	9	10	0	17	17	30	None	0		2017_Apr_06_1045	60.0012134735	cfc_SPP1665_Learning	3	21
13	1	5	6	3	stim_v01/WinNeu.png	160	2.1	11	9	stim_v03/1.png	GoWin	1	stim_v01/WinPos.png	2	9	11	0	18	18	17	3	1	0.283273933697	2017_Apr_06_1045	60.0012134735	cfc_SPP1665_Learning	3	21
12	0.5	5	6	3	stim_v01/WinPos.png	96	2.1	10	8	stim_v03/1.png	GoWin	1	stim_v01/WinNeu.png	2	9	10	0	19	19	7	3	1	0.249939704866	2017_Apr_06_1045	60.0012134735	cfc_SPP1665_Learning	3	21
17	0.5	5	8	None	stim_v01/AvoNeg.png	96	1.1	10	9	stim_v03/4.png	NoGoAvo	4	stim_v01/AvoNeu.png	2	7	15	0	20	20	77	3	0	0.266607422988	2017_Apr_06_1045	60.0012134735	cfc_SPP1665_Learning	3	21
16	0.5	5	8	None	stim_v01/WinPos.png	160	2.1	11	9	stim_v03/2.png	NoGoWin	3	stim_v01/WinNeu.png	1	7	14	0	21	21	44	None	1		2017_Apr_06_1045	60.0012134735	cfc_SPP1665_Learning	3	21
12	1	5	6	3	stim_v01/AvoNeu.png	96	2.1	10	8	stim_v03/3.png	GoAvo	2	stim_v01/AvoNeg.png	2	9	10	0	22	22	32	None	0		2017_Apr_06_1045	60.0012134735	cfc_SPP1665_Learning	3	21
13	0.5	5	6	3	stim_v01/WinNeu.png	160	1.1	11	10	stim_v03/1.png	GoWin	1	stim_v01/WinPos.png	2	9	11	0	23	23	19	3	1	0.283253407694	2017_Apr_06_1045	60.0012134735	cfc_SPP1665_Learning	3	21
13	0.5	5	6	3	stim_v01/AvoNeg.png	160	1.1	11	10	stim_v03/3.png	GoAvo	2	stim_v01/AvoNeu.png	2	9	11	0	24	24	39	3	1	0.216619361273	2017_Apr_06_1045	60.0012134735	cfc_SPP1665_Learning	3	21
13	1	5	6	3	stim_v01/AvoNeg.png	160	1.1	11	10	stim_v03/3.png	GoAvo	2	stim_v01/AvoNeu.png	1	9	11	0	25	25	34	3	1	0.266566672834	2017_Apr_06_1045	60.0012134735	cfc_SPP1665_Learning	3	21
12	0.5	5	6	3	stim_v01/WinPos.png	96	1.1	10	9	stim_v03/1.png	GoWin	1	stim_v01/WinNeu.png	1	9	10	0	26	26	0	3	1	0.233262629303	2017_Apr_06_1045	60.0012134735	cfc_SPP1665_Learning	3	21
13	1	5	6	3	stim_v01/AvoNeg.png	160	2.1	11	9	stim_v03/3.png	GoAvo	2	stim_v01/AvoNeu.png	1	9	11	0	27	27	37	3	1	0.266601687781	2017_Apr_06_1045	60.0012134735	cfc_SPP1665_Learning	3	21
17	1	5	8	None	stim_v01/AvoNeg.png	96	2.1	10	8	stim_v03/4.png	NoGoAvo	4	stim_v01/AvoNeu.png	1	7	15	0	28	28	75	3	0	0.233261723743	2017_Apr_06_1045	60.0012134735	cfc_SPP1665_Learning	3	21
16	1	5	8	None	stim_v01/WinPos.png	160	1.1	11	10	stim_v03/2.png	NoGoWin	3	stim_v01/WinNeu.png	1	7	14	0	29	29	52	None	1		2017_Apr_06_1045	60.0012134735	cfc_SPP1665_Learning	3	21
13	1	5	6	3	stim_v01/WinNeu.png	160	1.1	11	10	stim_v03/1.png	GoWin	1	stim_v01/WinPos.png	2	9	11	0	30	30	14	3	1	0.24994815675	2017_Apr_06_1045	60.0012134735	cfc_SPP1665_Learning	3	21
16	1	5	8	None	stim_v01/AvoNeu.png	96	1.1	10	9	stim_v03/4.png	NoGoAvo	4	stim_v01/AvoNeg.png	2	7	14	0	31	31	60	3	0	0.233297040543	2017_Apr_06_1045	60.0012134735	cfc_SPP1665_Learning	3	21
12	0.5	5	6	3	stim_v01/WinPos.png	96	2.1	10	8	stim_v03/1.png	GoWin	1	stim_v01/WinNeu.png	2	9	10	0	32	32	6	3	1	0.249937290042	2017_Apr_06_1045	60.0012134735	cfc_SPP1665_Learning	3	21
12	0.5	5	6	3	stim_v01/WinPos.png	160	1.1	11	10	stim_v03/1.png	GoWin	1	stim_v01/WinNeu.png	1	9	10	0	33	33	1	3	1	0.233309416516	2017_Apr_06_1045	60.0012134735	cfc_SPP1665_Learning	3	21
12	0.5	5	6	3	stim_v01/AvoNeu.png	96	1.1	10	9	stim_v03/3.png	GoAvo	2	stim_v01/AvoNeg.png	2	9	10	0	34	34	25	None	0		2017_Apr_06_1045	60.0012134735	cfc_SPP1665_Learning	3	21
12	1	5	6	3	stim_v01/WinPos.png	96	1.1	10	9	stim_v03/1.png	GoWin	1	stim_v01/WinNeu.png	1	9	10	0	35	35	11	3	1	0.283267594784	2017_Apr_06_1045	60.0012134735	cfc_SPP1665_Learning	3	21
16	0.5	5	8	None	stim_v01/WinPos.png	96	1.1	10	9	stim_v03/2.png	NoGoWin	3	stim_v01/WinNeu.png	2	7	14	0	36	36	45	None	1		2017_Apr_06_1045	60.0012134735	cfc_SPP1665_Learning	3	21
17	0.5	5	8	None	stim_v01/WinNeu.png	160	1.1	11	10	stim_v03/2.png	NoGoWin	3	stim_v01/WinPos.png	2	7	15	0	37	37	53	None	1		2017_Apr_06_1045	60.0012134735	cfc_SPP1665_Learning	3	21
12	0.5	5	6	3	stim_v01/WinPos.png	160	2.1	11	9	stim_v03/1.png	GoWin	1	stim_v01/WinNeu.png	2	9	10	0	38	38	3	3	1	0.21661302236	2017_Apr_06_1045	60.0012134735	cfc_SPP1665_Learning	3	21
13	1	5	6	3	stim_v01/AvoNeg.png	96	2.1	10	8	stim_v03/3.png	GoAvo	2	stim_v01/AvoNeu.png	1	9	11	0	39	39	33	None	0		2017_Apr_06_1045	60.0012134735	cfc_SPP1665_Learning	3	21
16	0.5	5	8	None	stim_v01/WinPos.png	96	2.1	10	8	stim_v03/2.png	NoGoWin	3	stim_v01/WinNeu.png	1	7	14	0	40	40	50	None	1		2017_Apr_06_1045	60.0012134735	cfc_SPP1665_Learning	3	21
13	0.5	5	6	3	stim_v01/WinNeu.png	96	1.1	10	9	stim_v03/1.png	GoWin	1	stim_v01/WinPos.png	1	9	11	0	41	41	18	3	1	0.333308782624	2017_Apr_06_1045	60.0012134735	cfc_SPP1665_Learning	3	21
12	0.5	5	6	3	stim_v01/WinPos.png	96	1.1	10	9	stim_v03/1.png	GoWin	1	stim_v01/WinNeu.png	1	9	10	0	42	42	2	3	1	0.299946179613	2017_Apr_06_1045	60.0012134735	cfc_SPP1665_Learning	3	21
16	0.5	5	8	None	stim_v01/WinPos.png	160	2.1	11	9	stim_v03/2.png	NoGoWin	3	stim_v01/WinNeu.png	2	7	14	0	43	43	46	None	1		2017_Apr_06_1045	60.0012134735	cfc_SPP1665_Learning	3	21
17	1	5	8	None	stim_v01/WinNeu.png	160	2.1	11	9	stim_v03/2.png	NoGoWin	3	stim_v01/WinPos.png	1	7	15	0	44	44	59	None	1		2017_Apr_06_1045	60.0012134735	cfc_SPP1665_Learning	3	21
12	1	5	6	3	stim_v01/WinPos.png	96	1.1	10	9	stim_v03/1.png	GoWin	1	stim_v01/WinNeu.png	2	9	10	0	45	45	12	3	1	0.266601385928	2017_Apr_06_1045	60.0012134735	cfc_SPP1665_Learning	3	21
12	0.5	5	6	3	stim_v01/WinPos.png	160	2.1	11	9	stim_v03/1.png	GoWin	1	stim_v01/WinNeu.png	2	9	10	0	46	46	5	3	1	0.233276816392	2017_Apr_06_1045	60.0012134735	cfc_SPP1665_Learning	3	21
17	1	5	8	None	stim_v01/WinNeu.png	160	2.1	11	9	stim_v03/2.png	NoGoWin	3	stim_v01/WinPos.png	1	7	15	0	47	47	54	None	1		2017_Apr_06_1045	60.0012134735	cfc_SPP1665_Learning	3	21
16	0.5	5	8	None	stim_v01/AvoNeu.png	96	2.1	10	8	stim_v03/4.png	NoGoAvo	4	stim_v01/AvoNeg.png	1	7	14	0	48	48	72	3	0	0.283298383789	2017_Apr_06_1045	60.0012134735	cfc_SPP1665_Learning	3	21
16	1	5	8	None	stim_v01/AvoNeu.png	160	1.1	11	10	stim_v03/4.png	NoGoAvo	4	stim_v01/AvoNeg.png	2	7	14	0	49	49	61	3	0	0.233280136776	2017_Apr_06_1045	60.0012134735	cfc_SPP1665_Learning	3	21
12	1	5	6	3	stim_v01/AvoNeu.png	160	2.1	11	9	stim_v03/3.png	GoAvo	2	stim_v01/AvoNeg.png	1	9	10	0	50	50	26	None	0		2017_Apr_06_1045	60.0012134735	cfc_SPP1665_Learning	3	21
13	0.5	5	6	3	stim_v01/AvoNeg.png	160	1.1	11	10	stim_v03/3.png	GoAvo	2	stim_v01/AvoNeu.png	1	9	11	0	51	51	38	None	0		2017_Apr_06_1045	60.0012134735	cfc_SPP1665_Learning	3	21
12	0.5	5	6	3	stim_v01/AvoNeu.png	96	2.1	10	8	stim_v03/3.png	GoAvo	2	stim_v01/AvoNeg.png	1	9	10	0	52	52	20	None	0		2017_Apr_06_1045	60.0012134735	cfc_SPP1665_Learning	3	21
12	1	5	6	3	stim_v01/AvoNeu.png	160	1.1	11	10	stim_v03/3.png	GoAvo	2	stim_v01/AvoNeg.png	1	9	10	0	53	53	22	None	0		2017_Apr_06_1045	60.0012134735	cfc_SPP1665_Learning	3	21
16	0.5	5	8	None	stim_v01/AvoNeu.png	160	2.1	11	9	stim_v03/4.png	NoGoAvo	4	stim_v01/AvoNeg.png	1	7	14	0	54	54	63	None	1		2017_Apr_06_1045	60.0012134735	cfc_SPP1665_Learning	3	21
16	0.5	5	8	None	stim_v01/AvoNeu.png	160	2.1	11	9	stim_v03/4.png	NoGoAvo	4	stim_v01/AvoNeg.png	1	7	14	0	55	55	70	None	1		2017_Apr_06_1045	60.0012134735	cfc_SPP1665_Learning	3	21
12	0.5	5	6	3	stim_v01/WinPos.png	96	1.1	10	9	stim_v03/1.png	GoWin	1	stim_v01/WinNeu.png	2	9	10	0	56	56	4	3	1	0.283284498551	2017_Apr_06_1045	60.0012134735	cfc_SPP1665_Learning	3	21
12	1	5	6	3	stim_v01/AvoNeu.png	96	2.1	10	8	stim_v03/3.png	GoAvo	2	stim_v01/AvoNeg.png	2	9	10	0	57	57	23	3	1	0.249930951129	2017_Apr_06_1045	60.0012134735	cfc_SPP1665_Learning	3	21
17	1	5	8	None	stim_v01/AvoNeg.png	96	2.1	10	8	stim_v03/4.png	NoGoAvo	4	stim_v01/AvoNeu.png	2	7	15	0	58	58	76	None	1		2017_Apr_06_1045	60.0012134735	cfc_SPP1665_Learning	3	21
12	0.5	5	6	3	stim_v01/AvoNeu.png	96	1.1	10	9	stim_v03/3.png	GoAvo	2	stim_v01/AvoNeg.png	1	9	10	0	59	59	21	3	1	0.299934709199	2017_Apr_06_1045	60.0012134735	cfc_SPP1665_Learning	3	21
16	1	5	8	None	stim_v01/AvoNeu.png	96	2.1	10	8	stim_v03/4.png	NoGoAvo	4	stim_v01/AvoNeg.png	2	7	14	0	60	60	69	None	1		2017_Apr_06_1045	60.0012134735	cfc_SPP1665_Learning	3	21
13	1	5	6	3	stim_v01/WinNeu.png	160	1.1	11	10	stim_v03/1.png	GoWin	1	stim_v01/WinPos.png	2	9	11	0	61	61	13	3	1	0.283276348521	2017_Apr_06_1045	60.0012134735	cfc_SPP1665_Learning	3	21
16	1	5	8	None	stim_v01/WinPos.png	96	2.1	10	8	stim_v03/2.png	NoGoWin	3	stim_v01/WinNeu.png	1	7	14	0	62	62	42	None	1		2017_Apr_06_1045	60.0012134735	cfc_SPP1665_Learning	3	21
16	0.5	5	8	None	stim_v01/AvoNeu.png	160	2.1	11	9	stim_v03/4.png	NoGoAvo	4	stim_v01/AvoNeg.png	1	7	14	0	63	63	67	None	1		2017_Apr_06_1045	60.0012134735	cfc_SPP1665_Learning	3	21
12	1	5	6	3	stim_v01/AvoNeu.png	96	1.1	10	9	stim_v03/3.png	GoAvo	2	stim_v01/AvoNeg.png	1	9	10	0	64	64	24	3	1	0.283299893053	2017_Apr_06_1045	60.0012134735	cfc_SPP1665_Learning	3	21
16	1	5	8	None	stim_v01/WinPos.png	160	2.1	11	9	stim_v03/2.png	NoGoWin	3	stim_v01/WinNeu.png	1	7	14	0	65	65	49	None	1		2017_Apr_06_1045	60.0012134735	cfc_SPP1665_Learning	3	21
17	1	5	8	None	stim_v01/AvoNeg.png	96	2.1	10	8	stim_v03/4.png	NoGoAvo	4	stim_v01/AvoNeu.png	1	7	15	0	66	66	73	None	1		2017_Apr_06_1045	60.0012134735	cfc_SPP1665_Learning	3	21
16	0.5	5	8	None	stim_v01/AvoNeu.png	96	2.1	10	8	stim_v03/4.png	NoGoAvo	4	stim_v01/AvoNeg.png	1	7	14	0	67	67	62	None	1		2017_Apr_06_1045	60.0012134735	cfc_SPP1665_Learning	3	21
16	0.5	5	8	None	stim_v01/WinPos.png	160	1.1	11	10	stim_v03/2.png	NoGoWin	3	stim_v01/WinNeu.png	1	7	14	0	68	68	51	None	1		2017_Apr_06_1045	60.0012134735	cfc_SPP1665_Learning	3	21
12	1	5	6	3	stim_v01/WinPos.png	96	1.1	10	9	stim_v03/1.png	GoWin	1	stim_v01/WinNeu.png	1	9	10	0	69	69	10	3	1	0.283349095091	2017_Apr_06_1045	60.0012134735	cfc_SPP1665_Learning	3	21
12	1	5	6	3	stim_v01/AvoNeu.png	96	2.1	10	8	stim_v03/3.png	GoAvo	2	stim_v01/AvoNeg.png	1	9	10	0	70	70	31	3	1	0.233289796071	2017_Apr_06_1045	60.0012134735	cfc_SPP1665_Learning	3	21
12	1	5	6	3	stim_v01/AvoNeu.png	96	1.1	10	9	stim_v03/3.png	GoAvo	2	stim_v01/AvoNeg.png	1	9	10	0	71	71	27	3	1	0.249932762248	2017_Apr_06_1045	60.0012134735	cfc_SPP1665_Learning	3	21
16	1	5	8	None	stim_v01/WinPos.png	160	1.1	11	10	stim_v03/2.png	NoGoWin	3	stim_v01/WinNeu.png	2	7	14	0	72	72	40	None	1		2017_Apr_06_1045	60.0012134735	cfc_SPP1665_Learning	3	21
17	0.5	5	8	None	stim_v01/WinNeu.png	160	1.1	11	10	stim_v03/2.png	NoGoWin	3	stim_v01/WinPos.png	2	7	15	0	73	73	58	None	1		2017_Apr_06_1045	60.0012134735	cfc_SPP1665_Learning	3	21
16	1	5	8	None	stim_v01/AvoNeu.png	160	2.1	11	9	stim_v03/4.png	NoGoAvo	4	stim_v01/AvoNeg.png	1	7	14	0	74	74	71	None	1		2017_Apr_06_1045	60.0012134735	cfc_SPP1665_Learning	3	21
16	0.5	5	8	None	stim_v01/AvoNeu.png	96	2.1	10	8	stim_v03/4.png	NoGoAvo	4	stim_v01/AvoNeg.png	2	7	14	0	75	75	64	None	1		2017_Apr_06_1045	60.0012134735	cfc_SPP1665_Learning	3	21
12	1	5	6	3	stim_v01/WinPos.png	160	1.1	11	10	stim_v03/1.png	GoWin	1	stim_v01/WinNeu.png	1	9	10	0	76	76	9	3	1	0.299940746259	2017_Apr_06_1045	60.0012134735	cfc_SPP1665_Learning	3	21
17	0.5	5	8	None	stim_v01/AvoNeg.png	96	1.1	10	9	stim_v03/4.png	NoGoAvo	4	stim_v01/AvoNeu.png	2	7	15	0	77	77	79	None	1		2017_Apr_06_1045	60.0012134735	cfc_SPP1665_Learning	3	21
12	0.5	5	6	3	stim_v01/AvoNeu.png	96	2.1	10	8	stim_v03/3.png	GoAvo	2	stim_v01/AvoNeg.png	2	9	10	0	78	78	28	3	1	0.249942723396	2017_Apr_06_1045	60.0012134735	cfc_SPP1665_Learning	3	21
16	1	5	8	None	stim_v01/AvoNeu.png	160	2.1	11	9	stim_v03/4.png	NoGoAvo	4	stim_v01/AvoNeg.png	2	7	14	0	79	79	68	None	1		2017_Apr_06_1045	60.0012134735	cfc_SPP1665_Learning	3	21
