# Supplementary material for: θ-γ Cross-Frequency Transcranial Alternating Current Stimulation over the Trough Impairs Cognitive Control
Source: eNeuro. 2020 Sep 4;7(5):ENEURO.0126-20.2020. doi: 10.1523/ENEURO.0126-20.2020 (PMC7540931; doi:10.1523/ENEURO.0126-20.2020)
Supplement: Extended Data 1 — contains all materials, pseudonymized raw data and analysis scripts used in this study that are freely available at our repository. Download Extended Data 1, ZIP file. [file enu-eN-NWR-0126-20-s02.zip › 2020_cfc_tacs-master/data/raw/1_learning/s_trough/P_22_S_3_cfc_SPP1665_Learning_2017_Mrz_10_1254.csv]

icFbackMarker	blineStop	circleMarker	cRespMarker	cResponse	cFback	trigStimulator	preCueStop	portStop	preCueStart	cue	cType	cueMarker	icFback	prepRespStop	icRespMarker	cFbackMarker	trials.thisRepN	trials.thisTrialN	trials.thisN	trials.thisIndex	buttonBox_Response.keys	buttonBox_Response.corr	buttonBox_Response.rt	date	frameRate	expName	session	participant
																								2017_Mrz_10_1254	60.0142928314	cfc_SPP1665_Learning	3	22
17	1	5	8	None	stim_v01/AvoNeg.png	96	2.1	10	8	stim_v01/1.png	NoGoAvo	4	stim_v01/AvoNeu.png	1	7	15	0	0	0	74	3	0	0.366602886441	2017_Mrz_10_1254	60.0142928314	cfc_SPP1665_Learning	3	22
12	1	5	6	3	stim_v01/AvoNeu.png	160	2.1	11	9	stim_v01/2.png	GoAvo	2	stim_v01/AvoNeg.png	2	9	10	0	1	1	30	3	1	0.749870130419	2017_Mrz_10_1254	60.0142928314	cfc_SPP1665_Learning	3	22
17	0.5	5	8	None	stim_v01/WinNeu.png	96	1.1	10	9	stim_v01/3.png	NoGoWin	3	stim_v01/WinPos.png	1	7	15	0	2	2	53	None	1		2017_Mrz_10_1254	60.0142928314	cfc_SPP1665_Learning	3	22
12	0.5	5	6	3	stim_v01/AvoNeu.png	96	1.1	10	9	stim_v01/2.png	GoAvo	2	stim_v01/AvoNeg.png	2	9	10	0	3	3	27	None	0		2017_Mrz_10_1254	60.0142928314	cfc_SPP1665_Learning	3	22
16	0.5	5	8	None	stim_v01/AvoNeu.png	160	2.1	11	9	stim_v01/1.png	NoGoAvo	4	stim_v01/AvoNeg.png	1	7	14	0	4	4	67	3	0	0.799898217263	2017_Mrz_10_1254	60.0142928314	cfc_SPP1665_Learning	3	22
12	0.5	5	6	3	stim_v01/WinPos.png	96	1.1	10	9	stim_v01/4.png	GoWin	1	stim_v01/WinNeu.png	2	9	10	0	5	5	8	3	1	0.316610417516	2017_Mrz_10_1254	60.0142928314	cfc_SPP1665_Learning	3	22
17	0.5	5	8	None	stim_v01/AvoNeg.png	160	1.1	11	10	stim_v01/1.png	NoGoAvo	4	stim_v01/AvoNeu.png	2	7	15	0	6	6	76	3	0	0.433264240604	2017_Mrz_10_1254	60.0142928314	cfc_SPP1665_Learning	3	22
16	0.5	5	8	None	stim_v01/AvoNeu.png	96	1.1	10	9	stim_v01/1.png	NoGoAvo	4	stim_v01/AvoNeg.png	2	7	14	0	7	7	60	3	0	0.349962072951	2017_Mrz_10_1254	60.0142928314	cfc_SPP1665_Learning	3	22
12	1	5	6	3	stim_v01/AvoNeu.png	96	2.1	10	8	stim_v01/2.png	GoAvo	2	stim_v01/AvoNeg.png	2	9	10	0	8	8	28	3	1	0.383254566414	2017_Mrz_10_1254	60.0142928314	cfc_SPP1665_Learning	3	22
12	0.5	5	6	3	stim_v01/AvoNeu.png	96	1.1	10	9	stim_v01/2.png	GoAvo	2	stim_v01/AvoNeg.png	2	9	10	0	9	9	29	3	1	0.249923104529	2017_Mrz_10_1254	60.0142928314	cfc_SPP1665_Learning	3	22
13	1	5	6	3	stim_v01/AvoNeg.png	160	1.1	11	10	stim_v01/2.png	GoAvo	2	stim_v01/AvoNeu.png	2	9	11	0	10	10	39	3	1	0.266601648869	2017_Mrz_10_1254	60.0142928314	cfc_SPP1665_Learning	3	22
16	0.5	5	8	None	stim_v01/WinPos.png	96	2.1	10	8	stim_v01/3.png	NoGoWin	3	stim_v01/WinNeu.png	2	7	14	0	11	11	52	3	0	0.266576293738	2017_Mrz_10_1254	60.0142928314	cfc_SPP1665_Learning	3	22
17	0.5	5	8	None	stim_v01/WinNeu.png	160	1.1	11	10	stim_v01/3.png	NoGoWin	3	stim_v01/WinPos.png	1	7	15	0	12	12	57	None	1		2017_Mrz_10_1254	60.0142928314	cfc_SPP1665_Learning	3	22
16	1	5	8	None	stim_v01/AvoNeu.png	160	2.1	11	9	stim_v01/1.png	NoGoAvo	4	stim_v01/AvoNeg.png	2	7	14	0	13	13	69	None	1		2017_Mrz_10_1254	60.0142928314	cfc_SPP1665_Learning	3	22
16	1	5	8	None	stim_v01/WinPos.png	96	1.1	10	9	stim_v01/3.png	NoGoWin	3	stim_v01/WinNeu.png	2	7	14	0	14	14	46	None	1		2017_Mrz_10_1254	60.0142928314	cfc_SPP1665_Learning	3	22
17	1	5	8	None	stim_v01/WinNeu.png	160	1.1	11	10	stim_v01/3.png	NoGoWin	3	stim_v01/WinPos.png	1	7	15	0	15	15	56	None	1		2017_Mrz_10_1254	60.0142928314	cfc_SPP1665_Learning	3	22
16	1	5	8	None	stim_v01/WinPos.png	160	2.1	11	9	stim_v01/3.png	NoGoWin	3	stim_v01/WinNeu.png	2	7	14	0	16	16	50	None	1		2017_Mrz_10_1254	60.0142928314	cfc_SPP1665_Learning	3	22
13	1	5	6	3	stim_v01/WinNeu.png	96	1.1	10	9	stim_v01/4.png	GoWin	1	stim_v01/WinPos.png	2	9	11	0	17	17	16	3	1	0.283262686091	2017_Mrz_10_1254	60.0142928314	cfc_SPP1665_Learning	3	22
12	0.5	5	6	3	stim_v01/WinPos.png	160	1.1	11	10	stim_v01/4.png	GoWin	1	stim_v01/WinNeu.png	2	9	10	0	18	18	1	3	1	0.2999629634	2017_Mrz_10_1254	60.0142928314	cfc_SPP1665_Learning	3	22
12	0.5	5	6	3	stim_v01/AvoNeu.png	160	1.1	11	10	stim_v01/2.png	GoAvo	2	stim_v01/AvoNeg.png	1	9	10	0	19	19	32	3	1	0.266591687923	2017_Mrz_10_1254	60.0142928314	cfc_SPP1665_Learning	3	22
12	0.5	5	6	3	stim_v01/WinPos.png	96	2.1	10	8	stim_v01/4.png	GoWin	1	stim_v01/WinNeu.png	1	9	10	0	20	20	6	3	1	0.266601347021	2017_Mrz_10_1254	60.0142928314	cfc_SPP1665_Learning	3	22
16	1	5	8	None	stim_v01/AvoNeu.png	96	1.1	10	9	stim_v01/1.png	NoGoAvo	4	stim_v01/AvoNeg.png	2	7	14	0	21	21	68	None	1		2017_Mrz_10_1254	60.0142928314	cfc_SPP1665_Learning	3	22
13	0.5	5	6	3	stim_v01/AvoNeg.png	96	2.1	10	8	stim_v01/2.png	GoAvo	2	stim_v01/AvoNeu.png	1	9	11	0	22	22	35	3	1	0.266595008239	2017_Mrz_10_1254	60.0142928314	cfc_SPP1665_Learning	3	22
17	0.5	5	8	None	stim_v01/AvoNeg.png	160	2.1	11	9	stim_v01/1.png	NoGoAvo	4	stim_v01/AvoNeu.png	2	7	15	0	23	23	79	None	1		2017_Mrz_10_1254	60.0142928314	cfc_SPP1665_Learning	3	22
12	0.5	5	6	3	stim_v01/AvoNeu.png	160	1.1	11	10	stim_v01/2.png	GoAvo	2	stim_v01/AvoNeg.png	2	9	10	0	24	24	25	3	1	0.383257886728	2017_Mrz_10_1254	60.0142928314	cfc_SPP1665_Learning	3	22
16	1	5	8	None	stim_v01/WinPos.png	96	1.1	10	9	stim_v01/3.png	NoGoWin	3	stim_v01/WinNeu.png	2	7	14	0	25	25	40	3	0	0.399873345088	2017_Mrz_10_1254	60.0142928314	cfc_SPP1665_Learning	3	22
17	0.5	5	8	None	stim_v01/AvoNeg.png	160	2.1	11	9	stim_v01/1.png	NoGoAvo	4	stim_v01/AvoNeu.png	1	7	15	0	26	26	77	None	1		2017_Mrz_10_1254	60.0142928314	cfc_SPP1665_Learning	3	22
12	1	5	6	3	stim_v01/AvoNeu.png	96	2.1	10	8	stim_v01/2.png	GoAvo	2	stim_v01/AvoNeg.png	1	9	10	0	27	27	26	3	1	0.249938498717	2017_Mrz_10_1254	60.0142928314	cfc_SPP1665_Learning	3	22
12	0.5	5	6	3	stim_v01/AvoNeu.png	160	2.1	11	9	stim_v01/2.png	GoAvo	2	stim_v01/AvoNeg.png	1	9	10	0	28	28	24	3	1	0.199924296825	2017_Mrz_10_1254	60.0142928314	cfc_SPP1665_Learning	3	22
13	0.5	5	6	3	stim_v01/WinNeu.png	160	1.1	11	10	stim_v01/4.png	GoWin	1	stim_v01/WinPos.png	2	9	11	0	29	29	13	3	1	0.28327234519	2017_Mrz_10_1254	60.0142928314	cfc_SPP1665_Learning	3	22
12	1	5	6	3	stim_v01/WinPos.png	160	2.1	11	9	stim_v01/4.png	GoWin	1	stim_v01/WinNeu.png	1	9	10	0	30	30	0	3	1	0.216595898688	2017_Mrz_10_1254	60.0142928314	cfc_SPP1665_Learning	3	22
16	1	5	8	None	stim_v01/AvoNeu.png	96	1.1	10	9	stim_v01/1.png	NoGoAvo	4	stim_v01/AvoNeg.png	2	7	14	0	31	31	62	None	1		2017_Mrz_10_1254	60.0142928314	cfc_SPP1665_Learning	3	22
12	0.5	5	6	3	stim_v01/AvoNeu.png	96	2.1	10	8	stim_v01/2.png	GoAvo	2	stim_v01/AvoNeg.png	2	9	10	0	32	32	23	3	1	0.249958722452	2017_Mrz_10_1254	60.0142928314	cfc_SPP1665_Learning	3	22
17	1	5	8	None	stim_v01/AvoNeg.png	96	2.1	10	8	stim_v01/1.png	NoGoAvo	4	stim_v01/AvoNeu.png	2	7	15	0	33	33	78	None	1		2017_Mrz_10_1254	60.0142928314	cfc_SPP1665_Learning	3	22
16	0.5	5	8	None	stim_v01/AvoNeu.png	96	2.1	10	8	stim_v01/1.png	NoGoAvo	4	stim_v01/AvoNeg.png	2	7	14	0	34	34	63	None	1		2017_Mrz_10_1254	60.0142928314	cfc_SPP1665_Learning	3	22
13	1	5	6	3	stim_v01/WinNeu.png	160	1.1	11	10	stim_v01/4.png	GoWin	1	stim_v01/WinPos.png	1	9	11	0	35	35	19	3	1	0.26661191166	2017_Mrz_10_1254	60.0142928314	cfc_SPP1665_Learning	3	22
16	0.5	5	8	None	stim_v01/WinPos.png	96	2.1	10	8	stim_v01/3.png	NoGoWin	3	stim_v01/WinNeu.png	2	7	14	0	36	36	44	None	1		2017_Mrz_10_1254	60.0142928314	cfc_SPP1665_Learning	3	22
12	1	5	6	3	stim_v01/WinPos.png	160	2.1	11	9	stim_v01/4.png	GoWin	1	stim_v01/WinNeu.png	1	9	10	0	37	37	2	3	1	0.299932175027	2017_Mrz_10_1254	60.0142928314	cfc_SPP1665_Learning	3	22
17	1	5	8	None	stim_v01/AvoNeg.png	160	1.1	11	10	stim_v01/1.png	NoGoAvo	4	stim_v01/AvoNeu.png	2	7	15	0	38	38	75	None	1		2017_Mrz_10_1254	60.0142928314	cfc_SPP1665_Learning	3	22
16	1	5	8	None	stim_v01/AvoNeu.png	96	2.1	10	8	stim_v01/1.png	NoGoAvo	4	stim_v01/AvoNeg.png	2	7	14	0	39	39	66	3	0	0.399930695978	2017_Mrz_10_1254	60.0142928314	cfc_SPP1665_Learning	3	22
16	1	5	8	None	stim_v01/AvoNeu.png	96	2.1	10	8	stim_v01/1.png	NoGoAvo	4	stim_v01/AvoNeg.png	1	7	14	0	40	40	71	None	1		2017_Mrz_10_1254	60.0142928314	cfc_SPP1665_Learning	3	22
12	1	5	6	3	stim_v01/WinPos.png	96	1.1	10	9	stim_v01/4.png	GoWin	1	stim_v01/WinNeu.png	1	9	10	0	41	41	4	3	1	0.266613420892	2017_Mrz_10_1254	60.0142928314	cfc_SPP1665_Learning	3	22
12	0.5	5	6	3	stim_v01/AvoNeu.png	160	2.1	11	9	stim_v01/2.png	GoAvo	2	stim_v01/AvoNeg.png	1	9	10	0	42	42	31	3	1	0.299939117504	2017_Mrz_10_1254	60.0142928314	cfc_SPP1665_Learning	3	22
16	0.5	5	8	None	stim_v01/WinPos.png	160	2.1	11	9	stim_v01/3.png	NoGoWin	3	stim_v01/WinNeu.png	1	7	14	0	43	43	49	None	1		2017_Mrz_10_1254	60.0142928314	cfc_SPP1665_Learning	3	22
16	0.5	5	8	None	stim_v01/WinPos.png	96	2.1	10	8	stim_v01/3.png	NoGoWin	3	stim_v01/WinNeu.png	1	7	14	0	44	44	45	None	1		2017_Mrz_10_1254	60.0142928314	cfc_SPP1665_Learning	3	22
16	0.5	5	8	None	stim_v01/AvoNeu.png	160	1.1	11	10	stim_v01/1.png	NoGoAvo	4	stim_v01/AvoNeg.png	2	7	14	0	45	45	70	None	1		2017_Mrz_10_1254	60.0142928314	cfc_SPP1665_Learning	3	22
16	0.5	5	8	None	stim_v01/AvoNeu.png	160	2.1	11	9	stim_v01/1.png	NoGoAvo	4	stim_v01/AvoNeg.png	1	7	14	0	46	46	72	None	1		2017_Mrz_10_1254	60.0142928314	cfc_SPP1665_Learning	3	22
13	1	5	6	3	stim_v01/AvoNeg.png	96	1.1	10	9	stim_v01/2.png	GoAvo	2	stim_v01/AvoNeu.png	2	9	11	0	47	47	36	3	1	0.249974418484	2017_Mrz_10_1254	60.0142928314	cfc_SPP1665_Learning	3	22
12	1	5	6	3	stim_v01/WinPos.png	160	2.1	11	9	stim_v01/4.png	GoWin	1	stim_v01/WinNeu.png	1	9	10	0	48	48	10	3	1	0.21661068918	2017_Mrz_10_1254	60.0142928314	cfc_SPP1665_Learning	3	22
12	1	5	6	3	stim_v01/AvoNeu.png	96	2.1	10	8	stim_v01/2.png	GoAvo	2	stim_v01/AvoNeg.png	2	9	10	0	49	49	22	3	1	0.299963567093	2017_Mrz_10_1254	60.0142928314	cfc_SPP1665_Learning	3	22
17	1	5	8	None	stim_v01/AvoNeg.png	160	1.1	11	10	stim_v01/1.png	NoGoAvo	4	stim_v01/AvoNeu.png	2	7	15	0	50	50	73	None	1		2017_Mrz_10_1254	60.0142928314	cfc_SPP1665_Learning	3	22
17	0.5	5	8	None	stim_v01/WinNeu.png	160	1.1	11	10	stim_v01/3.png	NoGoWin	3	stim_v01/WinPos.png	2	7	15	0	51	51	59	None	1		2017_Mrz_10_1254	60.0142928314	cfc_SPP1665_Learning	3	22
12	0.5	5	6	3	stim_v01/WinPos.png	96	1.1	10	9	stim_v01/4.png	GoWin	1	stim_v01/WinNeu.png	1	9	10	0	52	52	11	3	1	0.366595038424	2017_Mrz_10_1254	60.0142928314	cfc_SPP1665_Learning	3	22
16	0.5	5	8	None	stim_v01/WinPos.png	96	2.1	10	8	stim_v01/3.png	NoGoWin	3	stim_v01/WinNeu.png	1	7	14	0	53	53	47	None	1		2017_Mrz_10_1254	60.0142928314	cfc_SPP1665_Learning	3	22
17	0.5	5	8	None	stim_v01/WinNeu.png	160	2.1	11	9	stim_v01/3.png	NoGoWin	3	stim_v01/WinPos.png	2	7	15	0	54	54	55	None	1		2017_Mrz_10_1254	60.0142928314	cfc_SPP1665_Learning	3	22
16	1	5	8	None	stim_v01/WinPos.png	160	2.1	11	9	stim_v01/3.png	NoGoWin	3	stim_v01/WinNeu.png	1	7	14	0	55	55	42	None	1		2017_Mrz_10_1254	60.0142928314	cfc_SPP1665_Learning	3	22
12	0.5	5	6	3	stim_v01/WinPos.png	160	1.1	11	10	stim_v01/4.png	GoWin	1	stim_v01/WinNeu.png	2	9	10	0	56	56	7	3	1	0.349935812281	2017_Mrz_10_1254	60.0142928314	cfc_SPP1665_Learning	3	22
17	0.5	5	8	None	stim_v01/WinNeu.png	96	1.1	10	9	stim_v01/3.png	NoGoWin	3	stim_v01/WinPos.png	2	7	15	0	57	57	58	None	1		2017_Mrz_10_1254	60.0142928314	cfc_SPP1665_Learning	3	22
13	1	5	6	3	stim_v01/AvoNeg.png	160	2.1	11	9	stim_v01/2.png	GoAvo	2	stim_v01/AvoNeu.png	2	9	11	0	58	58	34	3	1	0.316653581607	2017_Mrz_10_1254	60.0142928314	cfc_SPP1665_Learning	3	22
13	1	5	6	3	stim_v01/WinNeu.png	96	2.1	10	8	stim_v01/4.png	GoWin	1	stim_v01/WinPos.png	2	9	11	0	59	59	15	3	1	0.233253917442	2017_Mrz_10_1254	60.0142928314	cfc_SPP1665_Learning	3	22
13	1	5	6	3	stim_v01/WinNeu.png	160	1.1	11	10	stim_v01/4.png	GoWin	1	stim_v01/WinPos.png	1	9	11	0	60	60	17	3	1	0.283297398473	2017_Mrz_10_1254	60.0142928314	cfc_SPP1665_Learning	3	22
12	1	5	6	3	stim_v01/WinPos.png	160	2.1	11	9	stim_v01/4.png	GoWin	1	stim_v01/WinNeu.png	1	9	10	0	61	61	3	3	1	0.549882445768	2017_Mrz_10_1254	60.0142928314	cfc_SPP1665_Learning	3	22
12	0.5	5	6	3	stim_v01/WinPos.png	160	1.1	11	10	stim_v01/4.png	GoWin	1	stim_v01/WinNeu.png	2	9	10	0	62	62	9	3	1	0.316589288243	2017_Mrz_10_1254	60.0142928314	cfc_SPP1665_Learning	3	22
16	1	5	8	None	stim_v01/AvoNeu.png	96	2.1	10	8	stim_v01/1.png	NoGoAvo	4	stim_v01/AvoNeg.png	1	7	14	0	63	63	61	None	1		2017_Mrz_10_1254	60.0142928314	cfc_SPP1665_Learning	3	22
16	1	5	8	None	stim_v01/AvoNeu.png	96	1.1	10	9	stim_v01/1.png	NoGoAvo	4	stim_v01/AvoNeg.png	2	7	14	0	64	64	64	None	1		2017_Mrz_10_1254	60.0142928314	cfc_SPP1665_Learning	3	22
16	0.5	5	8	None	stim_v01/WinPos.png	96	2.1	10	8	stim_v01/3.png	NoGoWin	3	stim_v01/WinNeu.png	1	7	14	0	65	65	43	None	1		2017_Mrz_10_1254	60.0142928314	cfc_SPP1665_Learning	3	22
16	1	5	8	None	stim_v01/WinPos.png	160	2.1	11	9	stim_v01/3.png	NoGoWin	3	stim_v01/WinNeu.png	1	7	14	0	66	66	51	None	1		2017_Mrz_10_1254	60.0142928314	cfc_SPP1665_Learning	3	22
16	1	5	8	None	stim_v01/WinPos.png	160	2.1	11	9	stim_v01/3.png	NoGoWin	3	stim_v01/WinNeu.png	1	7	14	0	67	67	41	None	1		2017_Mrz_10_1254	60.0142928314	cfc_SPP1665_Learning	3	22
13	1	5	6	3	stim_v01/WinNeu.png	96	1.1	10	9	stim_v01/4.png	GoWin	1	stim_v01/WinPos.png	1	9	11	0	68	68	14	3	1	0.266612213505	2017_Mrz_10_1254	60.0142928314	cfc_SPP1665_Learning	3	22
12	0.5	5	6	3	stim_v01/AvoNeu.png	96	1.1	10	9	stim_v01/2.png	GoAvo	2	stim_v01/AvoNeg.png	2	9	10	0	69	69	21	3	1	0.316598645491	2017_Mrz_10_1254	60.0142928314	cfc_SPP1665_Learning	3	22
16	1	5	8	None	stim_v01/AvoNeu.png	160	1.1	11	10	stim_v01/1.png	NoGoAvo	4	stim_v01/AvoNeg.png	1	7	14	0	70	70	65	None	1		2017_Mrz_10_1254	60.0142928314	cfc_SPP1665_Learning	3	22
13	0.5	5	6	3	stim_v01/AvoNeg.png	96	1.1	10	9	stim_v01/2.png	GoAvo	2	stim_v01/AvoNeu.png	1	9	11	0	71	71	33	3	1	0.299938815655	2017_Mrz_10_1254	60.0142928314	cfc_SPP1665_Learning	3	22
12	1	5	6	3	stim_v01/WinPos.png	160	1.1	11	10	stim_v01/4.png	GoWin	1	stim_v01/WinNeu.png	1	9	10	0	72	72	5	3	1	0.199947237181	2017_Mrz_10_1254	60.0142928314	cfc_SPP1665_Learning	3	22
12	0.5	5	6	3	stim_v01/AvoNeu.png	160	2.1	11	9	stim_v01/2.png	GoAvo	2	stim_v01/AvoNeg.png	1	9	10	0	73	73	20	3	1	0.26660044148	2017_Mrz_10_1254	60.0142928314	cfc_SPP1665_Learning	3	22
12	1	5	6	3	stim_v01/WinPos.png	160	1.1	11	10	stim_v01/4.png	GoWin	1	stim_v01/WinNeu.png	2	9	10	0	74	74	12	3	1	0.249944233807	2017_Mrz_10_1254	60.0142928314	cfc_SPP1665_Learning	3	22
13	1	5	6	3	stim_v01/AvoNeg.png	96	1.1	10	9	stim_v01/2.png	GoAvo	2	stim_v01/AvoNeu.png	1	9	11	0	75	75	37	3	1	0.333263003031	2017_Mrz_10_1254	60.0142928314	cfc_SPP1665_Learning	3	22
17	1	5	8	None	stim_v01/WinNeu.png	160	1.1	11	10	stim_v01/3.png	NoGoWin	3	stim_v01/WinPos.png	1	7	15	0	76	76	54	None	1		2017_Mrz_10_1254	60.0142928314	cfc_SPP1665_Learning	3	22
16	0.5	5	8	None	stim_v01/WinPos.png	96	2.1	10	8	stim_v01/3.png	NoGoWin	3	stim_v01/WinNeu.png	1	7	14	0	77	77	48	None	1		2017_Mrz_10_1254	60.0142928314	cfc_SPP1665_Learning	3	22
13	0.5	5	6	3	stim_v01/WinNeu.png	96	1.1	10	9	stim_v01/4.png	GoWin	1	stim_v01/WinPos.png	1	9	11	0	78	78	18	3	1	0.24991284174	2017_Mrz_10_1254	60.0142928314	cfc_SPP1665_Learning	3	22
13	0.5	5	6	3	stim_v01/AvoNeg.png	96	2.1	10	8	stim_v01/2.png	GoAvo	2	stim_v01/AvoNeu.png	1	9	11	0	79	79	38	3	1	0.283267213794	2017_Mrz_10_1254	60.0142928314	cfc_SPP1665_Learning	3	22
