# Supplementary material for: θ-γ Cross-Frequency Transcranial Alternating Current Stimulation over the Trough Impairs Cognitive Control
Source: eNeuro. 2020 Sep 4;7(5):ENEURO.0126-20.2020. doi: 10.1523/ENEURO.0126-20.2020 (PMC7540931; doi:10.1523/ENEURO.0126-20.2020)
Supplement: Extended Data 1 — contains all materials, pseudonymized raw data and analysis scripts used in this study that are freely available at our repository. Download Extended Data 1, ZIP file. [file enu-eN-NWR-0126-20-s02.zip › 2020_cfc_tacs-master/data/raw/1_learning/s_trough/P_23_S_5_cfc_SPP1665_Learning_2017_Apr_18_1156.csv]

icFbackMarker	blineStop	circleMarker	cRespMarker	cResponse	cFback	trigStimulator	preCueStop	portStop	preCueStart	cue	cType	cueMarker	icFback	prepRespStop	icRespMarker	cFbackMarker	trials.thisRepN	trials.thisTrialN	trials.thisN	trials.thisIndex	buttonBox_Response.keys	buttonBox_Response.corr	buttonBox_Response.rt	date	frameRate	expName	session	participant
																								2017_Apr_18_1156	60.0049084155	cfc_SPP1665_Learning	5	23
17	1	5	8	None	stim_v01/AvoNeg.png	96	2.1	10	8	stim_v03/1.png	NoGoAvo	4	stim_v01/AvoNeu.png	1	7	15	0	0	0	76	3	0	0.316641759351	2017_Apr_18_1156	60.0049084155	cfc_SPP1665_Learning	5	23
13	1	5	6	3	stim_v01/AvoNeg.png	96	2.1	10	8	stim_v03/2.png	GoAvo	2	stim_v01/AvoNeu.png	2	9	11	0	1	1	34	3	1	0.299930967848	2017_Apr_18_1156	60.0049084155	cfc_SPP1665_Learning	5	23
16	0.5	5	8	None	stim_v01/AvoNeu.png	96	1.1	10	9	stim_v03/1.png	NoGoAvo	4	stim_v01/AvoNeg.png	1	7	14	0	2	2	72	3	0	0.299931269693	2017_Apr_18_1156	60.0049084155	cfc_SPP1665_Learning	5	23
17	1	5	8	None	stim_v01/AvoNeg.png	96	2.1	10	8	stim_v03/1.png	NoGoAvo	4	stim_v01/AvoNeu.png	1	7	15	0	3	3	75	3	0	0.366572198968	2017_Apr_18_1156	60.0049084155	cfc_SPP1665_Learning	5	23
16	0.5	5	8	None	stim_v01/AvoNeu.png	96	1.1	10	9	stim_v03/1.png	NoGoAvo	4	stim_v01/AvoNeg.png	2	7	14	0	4	4	69	3	0	0.333293389062	2017_Apr_18_1156	60.0049084155	cfc_SPP1665_Learning	5	23
12	1	5	6	3	stim_v01/AvoNeu.png	160	2.1	11	9	stim_v03/2.png	GoAvo	2	stim_v01/AvoNeg.png	1	9	10	0	5	5	32	None	0		2017_Apr_18_1156	60.0049084155	cfc_SPP1665_Learning	5	23
17	1	5	8	None	stim_v01/AvoNeg.png	96	2.1	10	8	stim_v03/1.png	NoGoAvo	4	stim_v01/AvoNeu.png	1	7	15	0	6	6	79	3	0	0.366619588771	2017_Apr_18_1156	60.0049084155	cfc_SPP1665_Learning	5	23
12	1	5	6	3	stim_v01/WinPos.png	96	2.1	10	8	stim_v03/3.png	GoWin	1	stim_v01/WinNeu.png	1	9	10	0	7	7	5	3	1	0.33326350632	2017_Apr_18_1156	60.0049084155	cfc_SPP1665_Learning	5	23
16	0.5	5	8	None	stim_v01/WinPos.png	160	2.1	11	9	stim_v03/4.png	NoGoWin	3	stim_v01/WinNeu.png	1	7	14	0	8	8	45	3	0	0.28326515138	2017_Apr_18_1156	60.0049084155	cfc_SPP1665_Learning	5	23
12	1	5	6	3	stim_v01/WinPos.png	160	2.1	11	9	stim_v03/3.png	GoWin	1	stim_v01/WinNeu.png	2	9	10	0	9	9	7	3	1	0.299927043851	2017_Apr_18_1156	60.0049084155	cfc_SPP1665_Learning	5	23
12	0.5	5	6	3	stim_v01/AvoNeu.png	96	1.1	10	9	stim_v03/2.png	GoAvo	2	stim_v01/AvoNeg.png	1	9	10	0	10	10	26	None	0		2017_Apr_18_1156	60.0049084155	cfc_SPP1665_Learning	5	23
12	0.5	5	6	3	stim_v01/AvoNeu.png	160	2.1	11	9	stim_v03/2.png	GoAvo	2	stim_v01/AvoNeg.png	1	9	10	0	11	11	30	3	1	0.383270312945	2017_Apr_18_1156	60.0049084155	cfc_SPP1665_Learning	5	23
16	0.5	5	8	None	stim_v01/WinPos.png	96	2.1	10	8	stim_v03/4.png	NoGoWin	3	stim_v01/WinNeu.png	1	7	14	0	12	12	52	None	1		2017_Apr_18_1156	60.0049084155	cfc_SPP1665_Learning	5	23
16	0.5	5	8	None	stim_v01/AvoNeu.png	96	2.1	10	8	stim_v03/1.png	NoGoAvo	4	stim_v01/AvoNeg.png	1	7	14	0	13	13	61	3	0	0.349958299992	2017_Apr_18_1156	60.0049084155	cfc_SPP1665_Learning	5	23
12	0.5	5	6	3	stim_v01/WinPos.png	96	1.1	10	9	stim_v03/3.png	GoWin	1	stim_v01/WinNeu.png	1	9	10	0	14	14	6	3	1	0.283282658441	2017_Apr_18_1156	60.0049084155	cfc_SPP1665_Learning	5	23
12	0.5	5	6	3	stim_v01/WinPos.png	96	2.1	10	8	stim_v03/3.png	GoWin	1	stim_v01/WinNeu.png	2	9	10	0	15	15	4	3	1	0.46661418573	2017_Apr_18_1156	60.0049084155	cfc_SPP1665_Learning	5	23
13	0.5	5	6	3	stim_v01/WinNeu.png	96	1.1	10	9	stim_v03/3.png	GoWin	1	stim_v01/WinPos.png	1	9	11	0	16	16	14	3	1	0.333263808166	2017_Apr_18_1156	60.0049084155	cfc_SPP1665_Learning	5	23
13	0.5	5	6	3	stim_v01/AvoNeg.png	96	2.1	10	8	stim_v03/2.png	GoAvo	2	stim_v01/AvoNeu.png	1	9	11	0	17	17	37	3	1	0.349913928648	2017_Apr_18_1156	60.0049084155	cfc_SPP1665_Learning	5	23
12	0.5	5	6	3	stim_v01/AvoNeu.png	96	1.1	10	9	stim_v03/2.png	GoAvo	2	stim_v01/AvoNeg.png	1	9	10	0	18	18	23	3	1	0.283265453226	2017_Apr_18_1156	60.0049084155	cfc_SPP1665_Learning	5	23
17	1	5	8	None	stim_v01/WinNeu.png	96	2.1	10	8	stim_v03/4.png	NoGoWin	3	stim_v01/WinPos.png	2	7	15	0	19	19	54	None	1		2017_Apr_18_1156	60.0049084155	cfc_SPP1665_Learning	5	23
17	1	5	8	None	stim_v01/WinNeu.png	160	1.1	11	10	stim_v03/4.png	NoGoWin	3	stim_v01/WinPos.png	2	7	15	0	20	20	58	None	1		2017_Apr_18_1156	60.0049084155	cfc_SPP1665_Learning	5	23
16	1	5	8	None	stim_v01/AvoNeu.png	160	1.1	11	10	stim_v03/1.png	NoGoAvo	4	stim_v01/AvoNeg.png	1	7	14	0	21	21	70	None	1		2017_Apr_18_1156	60.0049084155	cfc_SPP1665_Learning	5	23
16	1	5	8	None	stim_v01/WinPos.png	160	1.1	11	10	stim_v03/4.png	NoGoWin	3	stim_v01/WinNeu.png	2	7	14	0	22	22	46	None	1		2017_Apr_18_1156	60.0049084155	cfc_SPP1665_Learning	5	23
17	0.5	5	8	None	stim_v01/WinNeu.png	96	2.1	10	8	stim_v03/4.png	NoGoWin	3	stim_v01/WinPos.png	2	7	15	0	23	23	53	None	1		2017_Apr_18_1156	60.0049084155	cfc_SPP1665_Learning	5	23
17	1	5	8	None	stim_v01/AvoNeg.png	160	1.1	11	10	stim_v03/1.png	NoGoAvo	4	stim_v01/AvoNeu.png	2	7	15	0	24	24	77	None	1		2017_Apr_18_1156	60.0049084155	cfc_SPP1665_Learning	5	23
16	0.5	5	8	None	stim_v01/WinPos.png	96	1.1	10	9	stim_v03/4.png	NoGoWin	3	stim_v01/WinNeu.png	2	7	14	0	25	25	42	None	1		2017_Apr_18_1156	60.0049084155	cfc_SPP1665_Learning	5	23
16	1	5	8	None	stim_v01/WinPos.png	160	1.1	11	10	stim_v03/4.png	NoGoWin	3	stim_v01/WinNeu.png	2	7	14	0	26	26	41	None	1		2017_Apr_18_1156	60.0049084155	cfc_SPP1665_Learning	5	23
13	0.5	5	6	3	stim_v01/WinNeu.png	160	1.1	11	10	stim_v03/3.png	GoWin	1	stim_v01/WinPos.png	2	9	11	0	27	27	19	3	1	0.316592860318	2017_Apr_18_1156	60.0049084155	cfc_SPP1665_Learning	5	23
16	0.5	5	8	None	stim_v01/WinPos.png	96	1.1	10	9	stim_v03/4.png	NoGoWin	3	stim_v01/WinNeu.png	1	7	14	0	28	28	47	None	1		2017_Apr_18_1156	60.0049084155	cfc_SPP1665_Learning	5	23
12	0.5	5	6	3	stim_v01/WinPos.png	160	1.1	11	10	stim_v03/3.png	GoWin	1	stim_v01/WinNeu.png	2	9	10	0	29	29	1	3	1	0.299929458618	2017_Apr_18_1156	60.0049084155	cfc_SPP1665_Learning	5	23
13	0.5	5	6	3	stim_v01/WinNeu.png	96	1.1	10	9	stim_v03/3.png	GoWin	1	stim_v01/WinPos.png	2	9	11	0	30	30	16	3	1	0.283258510771	2017_Apr_18_1156	60.0049084155	cfc_SPP1665_Learning	5	23
16	0.5	5	8	None	stim_v01/WinPos.png	160	2.1	11	9	stim_v03/4.png	NoGoWin	3	stim_v01/WinNeu.png	1	7	14	0	31	31	40	None	1		2017_Apr_18_1156	60.0049084155	cfc_SPP1665_Learning	5	23
17	1	5	8	None	stim_v01/WinNeu.png	96	2.1	10	8	stim_v03/4.png	NoGoWin	3	stim_v01/WinPos.png	2	7	15	0	32	32	59	None	1		2017_Apr_18_1156	60.0049084155	cfc_SPP1665_Learning	5	23
13	0.5	5	6	3	stim_v01/AvoNeg.png	160	1.1	11	10	stim_v03/2.png	GoAvo	2	stim_v01/AvoNeu.png	1	9	11	0	33	33	33	3	1	0.883223979602	2017_Apr_18_1156	60.0049084155	cfc_SPP1665_Learning	5	23
12	1	5	6	3	stim_v01/AvoNeu.png	160	1.1	11	10	stim_v03/2.png	GoAvo	2	stim_v01/AvoNeg.png	2	9	10	0	34	34	27	3	1	0.433276817723	2017_Apr_18_1156	60.0049084155	cfc_SPP1665_Learning	5	23
16	1	5	8	None	stim_v01/WinPos.png	96	1.1	10	9	stim_v03/4.png	NoGoWin	3	stim_v01/WinNeu.png	2	7	14	0	35	35	48	None	1		2017_Apr_18_1156	60.0049084155	cfc_SPP1665_Learning	5	23
12	1	5	6	3	stim_v01/AvoNeu.png	160	1.1	11	10	stim_v03/2.png	GoAvo	2	stim_v01/AvoNeg.png	1	9	10	0	36	36	24	3	1	0.333272259851	2017_Apr_18_1156	60.0049084155	cfc_SPP1665_Learning	5	23
13	1	5	6	3	stim_v01/WinNeu.png	96	2.1	10	8	stim_v03/3.png	GoWin	1	stim_v01/WinPos.png	2	9	11	0	37	37	17	3	1	0.566568637187	2017_Apr_18_1156	60.0049084155	cfc_SPP1665_Learning	5	23
12	0.5	5	6	3	stim_v01/WinPos.png	96	1.1	10	9	stim_v03/3.png	GoWin	1	stim_v01/WinNeu.png	2	9	10	0	38	38	3	3	1	0.416588966507	2017_Apr_18_1156	60.0049084155	cfc_SPP1665_Learning	5	23
12	1	5	6	3	stim_v01/WinPos.png	160	2.1	11	9	stim_v03/3.png	GoWin	1	stim_v01/WinNeu.png	2	9	10	0	39	39	8	3	1	0.299924327238	2017_Apr_18_1156	60.0049084155	cfc_SPP1665_Learning	5	23
16	1	5	8	None	stim_v01/WinPos.png	96	2.1	10	8	stim_v03/4.png	NoGoWin	3	stim_v01/WinNeu.png	2	7	14	0	40	40	50	None	1		2017_Apr_18_1156	60.0049084155	cfc_SPP1665_Learning	5	23
16	1	5	8	None	stim_v01/AvoNeu.png	160	2.1	11	9	stim_v03/1.png	NoGoAvo	4	stim_v01/AvoNeg.png	1	7	14	0	41	41	62	None	1		2017_Apr_18_1156	60.0049084155	cfc_SPP1665_Learning	5	23
17	1	5	8	None	stim_v01/WinNeu.png	96	1.1	10	9	stim_v03/4.png	NoGoWin	3	stim_v01/WinPos.png	1	7	15	0	42	42	55	None	1		2017_Apr_18_1156	60.0049084155	cfc_SPP1665_Learning	5	23
12	0.5	5	6	3	stim_v01/AvoNeu.png	96	2.1	10	8	stim_v03/2.png	GoAvo	2	stim_v01/AvoNeg.png	2	9	10	0	43	43	28	3	1	0.300115999371	2017_Apr_18_1156	60.0049084155	cfc_SPP1665_Learning	5	23
12	0.5	5	6	3	stim_v01/AvoNeu.png	160	2.1	11	9	stim_v03/2.png	GoAvo	2	stim_v01/AvoNeg.png	2	9	10	0	44	44	22	3	1	0.349940491085	2017_Apr_18_1156	60.0049084155	cfc_SPP1665_Learning	5	23
13	0.5	5	6	3	stim_v01/WinNeu.png	160	1.1	11	10	stim_v03/3.png	GoWin	1	stim_v01/WinPos.png	2	9	11	0	45	45	15	3	1	0.299931269693	2017_Apr_18_1156	60.0049084155	cfc_SPP1665_Learning	5	23
12	0.5	5	6	3	stim_v01/WinPos.png	96	1.1	10	9	stim_v03/3.png	GoWin	1	stim_v01/WinNeu.png	1	9	10	0	46	46	0	3	1	0.299923723546	2017_Apr_18_1156	60.0049084155	cfc_SPP1665_Learning	5	23
17	0.5	5	8	None	stim_v01/AvoNeg.png	160	1.1	11	10	stim_v03/1.png	NoGoAvo	4	stim_v01/AvoNeu.png	2	7	15	0	47	47	73	None	1		2017_Apr_18_1156	60.0049084155	cfc_SPP1665_Learning	5	23
17	0.5	5	8	None	stim_v01/AvoNeg.png	160	2.1	11	9	stim_v03/1.png	NoGoAvo	4	stim_v01/AvoNeu.png	1	7	15	0	48	48	78	None	1		2017_Apr_18_1156	60.0049084155	cfc_SPP1665_Learning	5	23
16	0.5	5	8	None	stim_v01/WinPos.png	160	2.1	11	9	stim_v03/4.png	NoGoWin	3	stim_v01/WinNeu.png	1	7	14	0	49	49	43	None	1		2017_Apr_18_1156	60.0049084155	cfc_SPP1665_Learning	5	23
16	1	5	8	None	stim_v01/WinPos.png	96	2.1	10	8	stim_v03/4.png	NoGoWin	3	stim_v01/WinNeu.png	1	7	14	0	50	50	49	None	1		2017_Apr_18_1156	60.0049084155	cfc_SPP1665_Learning	5	23
17	0.5	5	8	None	stim_v01/WinNeu.png	96	1.1	10	9	stim_v03/4.png	NoGoWin	3	stim_v01/WinPos.png	2	7	15	0	51	51	57	None	1		2017_Apr_18_1156	60.0049084155	cfc_SPP1665_Learning	5	23
16	0.5	5	8	None	stim_v01/AvoNeu.png	160	2.1	11	9	stim_v03/1.png	NoGoAvo	4	stim_v01/AvoNeg.png	1	7	14	0	52	52	66	3	0	0.31660010462	2017_Apr_18_1156	60.0049084155	cfc_SPP1665_Learning	5	23
12	0.5	5	6	3	stim_v01/AvoNeu.png	96	1.1	10	9	stim_v03/2.png	GoAvo	2	stim_v01/AvoNeg.png	2	9	10	0	53	53	31	3	1	0.249960382729	2017_Apr_18_1156	60.0049084155	cfc_SPP1665_Learning	5	23
13	1	5	6	3	stim_v01/AvoNeg.png	96	2.1	10	8	stim_v03/2.png	GoAvo	2	stim_v01/AvoNeu.png	2	9	11	0	54	54	38	3	1	0.299901386952	2017_Apr_18_1156	60.0049084155	cfc_SPP1665_Learning	5	23
16	1	5	8	None	stim_v01/WinPos.png	96	1.1	10	9	stim_v03/4.png	NoGoWin	3	stim_v01/WinNeu.png	2	7	14	0	55	55	44	None	1		2017_Apr_18_1156	60.0049084155	cfc_SPP1665_Learning	5	23
17	1	5	8	None	stim_v01/AvoNeg.png	160	1.1	11	10	stim_v03/1.png	NoGoAvo	4	stim_v01/AvoNeu.png	2	7	15	0	56	56	74	None	1		2017_Apr_18_1156	60.0049084155	cfc_SPP1665_Learning	5	23
13	1	5	6	3	stim_v01/WinNeu.png	160	1.1	11	10	stim_v03/3.png	GoWin	1	stim_v01/WinPos.png	1	9	11	0	57	57	13	3	1	0.483260684061	2017_Apr_18_1156	60.0049084155	cfc_SPP1665_Learning	5	23
16	1	5	8	None	stim_v01/AvoNeu.png	96	2.1	10	8	stim_v03/1.png	NoGoAvo	4	stim_v01/AvoNeg.png	2	7	14	0	58	58	60	3	0	0.316592558473	2017_Apr_18_1156	60.0049084155	cfc_SPP1665_Learning	5	23
16	0.5	5	8	None	stim_v01/AvoNeu.png	160	1.1	11	10	stim_v03/1.png	NoGoAvo	4	stim_v01/AvoNeg.png	1	7	14	0	59	59	71	None	1		2017_Apr_18_1156	60.0049084155	cfc_SPP1665_Learning	5	23
17	0.5	5	8	None	stim_v01/WinNeu.png	160	2.1	11	9	stim_v03/4.png	NoGoWin	3	stim_v01/WinPos.png	1	7	15	0	60	60	56	None	1		2017_Apr_18_1156	60.0049084155	cfc_SPP1665_Learning	5	23
16	1	5	8	None	stim_v01/AvoNeu.png	160	2.1	11	9	stim_v03/1.png	NoGoAvo	4	stim_v01/AvoNeg.png	1	7	14	0	61	61	68	None	1		2017_Apr_18_1156	60.0049084155	cfc_SPP1665_Learning	5	23
12	1	5	6	3	stim_v01/WinPos.png	160	1.1	11	10	stim_v03/3.png	GoWin	1	stim_v01/WinNeu.png	2	9	10	0	62	62	10	3	1	0.266602353372	2017_Apr_18_1156	60.0049084155	cfc_SPP1665_Learning	5	23
12	0.5	5	6	3	stim_v01/AvoNeu.png	160	2.1	11	9	stim_v03/2.png	GoAvo	2	stim_v01/AvoNeg.png	1	9	10	0	63	63	25	3	1	0.43325508482	2017_Apr_18_1156	60.0049084155	cfc_SPP1665_Learning	5	23
12	0.5	5	6	3	stim_v01/AvoNeu.png	96	2.1	10	8	stim_v03/2.png	GoAvo	2	stim_v01/AvoNeg.png	1	9	10	0	64	64	20	3	1	0.383264879719	2017_Apr_18_1156	60.0049084155	cfc_SPP1665_Learning	5	23
12	0.5	5	6	3	stim_v01/WinPos.png	160	2.1	11	9	stim_v03/3.png	GoWin	1	stim_v01/WinNeu.png	2	9	10	0	65	65	2	3	1	0.316592256627	2017_Apr_18_1156	60.0049084155	cfc_SPP1665_Learning	5	23
12	0.5	5	6	3	stim_v01/AvoNeu.png	96	1.1	10	9	stim_v03/2.png	GoAvo	2	stim_v01/AvoNeg.png	2	9	10	0	66	66	29	3	1	0.266604466293	2017_Apr_18_1156	60.0049084155	cfc_SPP1665_Learning	5	23
12	1	5	6	3	stim_v01/AvoNeu.png	160	2.1	11	9	stim_v03/2.png	GoAvo	2	stim_v01/AvoNeg.png	2	9	10	0	67	67	21	3	1	0.349922078487	2017_Apr_18_1156	60.0049084155	cfc_SPP1665_Learning	5	23
12	0.5	5	6	3	stim_v01/WinPos.png	160	2.1	11	9	stim_v03/3.png	GoWin	1	stim_v01/WinNeu.png	1	9	10	0	68	68	11	3	1	0.29994696568	2017_Apr_18_1156	60.0049084155	cfc_SPP1665_Learning	5	23
13	1	5	6	3	stim_v01/WinNeu.png	160	1.1	11	10	stim_v03/3.png	GoWin	1	stim_v01/WinPos.png	2	9	11	0	69	69	18	3	1	0.299936099228	2017_Apr_18_1156	60.0049084155	cfc_SPP1665_Learning	5	23
13	1	5	6	3	stim_v01/AvoNeg.png	96	1.1	10	9	stim_v03/2.png	GoAvo	2	stim_v01/AvoNeu.png	1	9	11	0	70	70	36	3	1	0.316604632308	2017_Apr_18_1156	60.0049084155	cfc_SPP1665_Learning	5	23
13	0.5	5	6	3	stim_v01/AvoNeg.png	160	2.1	11	9	stim_v03/2.png	GoAvo	2	stim_v01/AvoNeu.png	2	9	11	0	71	71	39	3	1	0.249930499986	2017_Apr_18_1156	60.0049084155	cfc_SPP1665_Learning	5	23
16	1	5	8	None	stim_v01/AvoNeu.png	96	1.1	10	9	stim_v03/1.png	NoGoAvo	4	stim_v01/AvoNeg.png	1	7	14	0	72	72	64	None	1		2017_Apr_18_1156	60.0049084155	cfc_SPP1665_Learning	5	23
12	1	5	6	3	stim_v01/WinPos.png	160	1.1	11	10	stim_v03/3.png	GoWin	1	stim_v01/WinNeu.png	1	9	10	0	73	73	12	3	1	0.43325810328	2017_Apr_18_1156	60.0049084155	cfc_SPP1665_Learning	5	23
16	1	5	8	None	stim_v01/WinPos.png	96	1.1	10	9	stim_v03/4.png	NoGoWin	3	stim_v01/WinNeu.png	2	7	14	0	74	74	51	None	1		2017_Apr_18_1156	60.0049084155	cfc_SPP1665_Learning	5	23
12	1	5	6	3	stim_v01/WinPos.png	160	1.1	11	10	stim_v03/3.png	GoWin	1	stim_v01/WinNeu.png	2	9	10	0	75	75	9	3	1	0.29993157154	2017_Apr_18_1156	60.0049084155	cfc_SPP1665_Learning	5	23
16	0.5	5	8	None	stim_v01/AvoNeu.png	96	2.1	10	8	stim_v03/1.png	NoGoAvo	4	stim_v01/AvoNeg.png	2	7	14	0	76	76	63	None	1		2017_Apr_18_1156	60.0049084155	cfc_SPP1665_Learning	5	23
16	1	5	8	None	stim_v01/AvoNeu.png	160	2.1	11	9	stim_v03/1.png	NoGoAvo	4	stim_v01/AvoNeg.png	1	7	14	0	77	77	67	None	1		2017_Apr_18_1156	60.0049084155	cfc_SPP1665_Learning	5	23
13	1	5	6	3	stim_v01/AvoNeg.png	160	2.1	11	9	stim_v03/2.png	GoAvo	2	stim_v01/AvoNeu.png	1	9	11	0	78	78	35	3	1	0.433230333458	2017_Apr_18_1156	60.0049084155	cfc_SPP1665_Learning	5	23
16	1	5	8	None	stim_v01/AvoNeu.png	160	1.1	11	10	stim_v03/1.png	NoGoAvo	4	stim_v01/AvoNeg.png	1	7	14	0	79	79	65	None	1		2017_Apr_18_1156	60.0049084155	cfc_SPP1665_Learning	5	23
