# Supplementary material for: θ-γ Cross-Frequency Transcranial Alternating Current Stimulation over the Trough Impairs Cognitive Control
Source: eNeuro. 2020 Sep 4;7(5):ENEURO.0126-20.2020. doi: 10.1523/ENEURO.0126-20.2020 (PMC7540931; doi:10.1523/ENEURO.0126-20.2020)
Supplement: Extended Data 1 — contains all materials, pseudonymized raw data and analysis scripts used in this study that are freely available at our repository. Download Extended Data 1, ZIP file. [file enu-eN-NWR-0126-20-s02.zip › 2020_cfc_tacs-master/data/raw/1_learning/s_trough/P_24_S_4_cfc_SPP1665_Learning_2017_Jun_14_1657.csv]

icFbackMarker	blineStop	circleMarker	cRespMarker	cResponse	cFback	trigStimulator	preCueStop	portStop	preCueStart	cue	cType	cueMarker	icFback	prepRespStop	icRespMarker	cFbackMarker	trials.thisRepN	trials.thisTrialN	trials.thisN	trials.thisIndex	buttonBox_Response.keys	buttonBox_Response.corr	buttonBox_Response.rt	date	frameRate	expName	session	participant
																								2017_Jun_14_1657	59.9995110122	cfc_SPP1665_Learning	4	24
12	0.5	5	6	3	stim_v01/AvoNeu.png	96	2.1	10	8	stim_v01/3.png	GoAvo	2	stim_v01/AvoNeg.png	2	9	10	0	0	0	22	3	1	0.299949078447	2017_Jun_14_1657	59.9995110122	cfc_SPP1665_Learning	4	24
12	1	5	6	3	stim_v01/AvoNeu.png	160	1.1	11	10	stim_v01/3.png	GoAvo	2	stim_v01/AvoNeg.png	1	9	10	0	1	1	20	3	1	0.366590510722	2017_Jun_14_1657	59.9995110122	cfc_SPP1665_Learning	4	24
12	1	5	6	3	stim_v01/AvoNeu.png	96	2.1	10	8	stim_v01/3.png	GoAvo	2	stim_v01/AvoNeg.png	1	9	10	0	2	2	28	3	1	0.516571539651	2017_Jun_14_1657	59.9995110122	cfc_SPP1665_Learning	4	24
16	1	5	8	None	stim_v01/WinPos.png	96	2.1	10	8	stim_v01/1.png	NoGoWin	3	stim_v01/WinNeu.png	2	7	14	0	3	3	45	3	0	0.333255155015	2017_Jun_14_1657	59.9995110122	cfc_SPP1665_Learning	4	24
16	0.5	5	8	None	stim_v01/WinPos.png	160	2.1	11	9	stim_v01/1.png	NoGoWin	3	stim_v01/WinNeu.png	2	7	14	0	4	4	52	None	1		2017_Jun_14_1657	59.9995110122	cfc_SPP1665_Learning	4	24
16	1	5	8	None	stim_v01/AvoNeu.png	160	2.1	11	9	stim_v01/2.png	NoGoAvo	4	stim_v01/AvoNeg.png	1	7	14	0	5	5	69	3	0	0.383235851913	2017_Jun_14_1657	59.9995110122	cfc_SPP1665_Learning	4	24
13	1	5	6	3	stim_v01/WinNeu.png	96	1.1	10	9	stim_v01/4.png	GoWin	1	stim_v01/WinPos.png	1	9	11	0	6	6	18	3	1	0.283278382125	2017_Jun_14_1657	59.9995110122	cfc_SPP1665_Learning	4	24
16	1	5	8	None	stim_v01/WinPos.png	160	2.1	11	9	stim_v01/1.png	NoGoWin	3	stim_v01/WinNeu.png	2	7	14	0	7	7	41	3	0	0.316530729965	2017_Jun_14_1657	59.9995110122	cfc_SPP1665_Learning	4	24
17	0.5	5	8	None	stim_v01/AvoNeg.png	96	1.1	10	9	stim_v01/2.png	NoGoAvo	4	stim_v01/AvoNeu.png	1	7	15	0	8	8	73	None	1		2017_Jun_14_1657	59.9995110122	cfc_SPP1665_Learning	4	24
13	0.5	5	6	3	stim_v01/WinNeu.png	96	2.1	10	8	stim_v01/4.png	GoWin	1	stim_v01/WinPos.png	2	9	11	0	9	9	17	None	0		2017_Jun_14_1657	59.9995110122	cfc_SPP1665_Learning	4	24
12	0.5	5	6	3	stim_v01/AvoNeu.png	160	2.1	11	9	stim_v01/3.png	GoAvo	2	stim_v01/AvoNeg.png	2	9	10	0	10	10	25	3	1	0.349932491966	2017_Jun_14_1657	59.9995110122	cfc_SPP1665_Learning	4	24
12	1	5	6	3	stim_v01/AvoNeu.png	96	1.1	10	9	stim_v01/3.png	GoAvo	2	stim_v01/AvoNeg.png	1	9	10	0	11	11	32	3	1	0.266625494765	2017_Jun_14_1657	59.9995110122	cfc_SPP1665_Learning	4	24
16	0.5	5	8	None	stim_v01/AvoNeu.png	160	2.1	11	9	stim_v01/2.png	NoGoAvo	4	stim_v01/AvoNeg.png	2	7	14	0	12	12	60	3	0	0.349925247643	2017_Jun_14_1657	59.9995110122	cfc_SPP1665_Learning	4	24
16	0.5	5	8	None	stim_v01/WinPos.png	96	2.1	10	8	stim_v01/1.png	NoGoWin	3	stim_v01/WinNeu.png	1	7	14	0	13	13	48	None	1		2017_Jun_14_1657	59.9995110122	cfc_SPP1665_Learning	4	24
17	1	5	8	None	stim_v01/WinNeu.png	160	1.1	11	10	stim_v01/1.png	NoGoWin	3	stim_v01/WinPos.png	1	7	15	0	14	14	53	None	1		2017_Jun_14_1657	59.9995110122	cfc_SPP1665_Learning	4	24
13	0.5	5	6	3	stim_v01/AvoNeg.png	160	2.1	11	9	stim_v01/3.png	GoAvo	2	stim_v01/AvoNeu.png	1	9	11	0	15	15	39	3	1	0.266623683684	2017_Jun_14_1657	59.9995110122	cfc_SPP1665_Learning	4	24
12	1	5	6	3	stim_v01/AvoNeu.png	96	2.1	10	8	stim_v01/3.png	GoAvo	2	stim_v01/AvoNeg.png	2	9	10	0	16	16	21	3	1	0.299931571333	2017_Jun_14_1657	59.9995110122	cfc_SPP1665_Learning	4	24
17	1	5	8	None	stim_v01/AvoNeg.png	96	2.1	10	8	stim_v01/2.png	NoGoAvo	4	stim_v01/AvoNeu.png	2	7	15	0	17	17	79	3	0	0.366595340271	2017_Jun_14_1657	59.9995110122	cfc_SPP1665_Learning	4	24
12	1	5	6	3	stim_v01/AvoNeu.png	160	2.1	11	9	stim_v01/3.png	GoAvo	2	stim_v01/AvoNeg.png	1	9	10	0	18	18	26	3	1	0.266632437241	2017_Jun_14_1657	59.9995110122	cfc_SPP1665_Learning	4	24
17	1	5	8	None	stim_v01/AvoNeg.png	160	1.1	11	10	stim_v01/2.png	NoGoAvo	4	stim_v01/AvoNeu.png	1	7	15	0	19	19	77	3	0	0.333265417806	2017_Jun_14_1657	59.9995110122	cfc_SPP1665_Learning	4	24
16	0.5	5	8	None	stim_v01/WinPos.png	160	1.1	11	10	stim_v01/1.png	NoGoWin	3	stim_v01/WinNeu.png	1	7	14	0	20	20	40	None	1		2017_Jun_14_1657	59.9995110122	cfc_SPP1665_Learning	4	24
16	1	5	8	None	stim_v01/AvoNeu.png	160	1.1	11	10	stim_v01/2.png	NoGoAvo	4	stim_v01/AvoNeg.png	1	7	14	0	21	21	66	3	0	0.26658172698	2017_Jun_14_1657	59.9995110122	cfc_SPP1665_Learning	4	24
13	0.5	5	6	3	stim_v01/WinNeu.png	160	1.1	11	10	stim_v01/4.png	GoWin	1	stim_v01/WinPos.png	2	9	11	0	22	22	16	None	0		2017_Jun_14_1657	59.9995110122	cfc_SPP1665_Learning	4	24
16	0.5	5	8	None	stim_v01/AvoNeu.png	96	2.1	10	8	stim_v01/2.png	NoGoAvo	4	stim_v01/AvoNeg.png	2	7	14	0	23	23	68	3	0	0.283240047583	2017_Jun_14_1657	59.9995110122	cfc_SPP1665_Learning	4	24
17	1	5	8	None	stim_v01/WinNeu.png	96	2.1	10	8	stim_v01/1.png	NoGoWin	3	stim_v01/WinPos.png	2	7	15	0	24	24	59	None	1		2017_Jun_14_1657	59.9995110122	cfc_SPP1665_Learning	4	24
12	0.5	5	6	3	stim_v01/WinPos.png	96	2.1	10	8	stim_v01/4.png	GoWin	1	stim_v01/WinNeu.png	1	9	10	0	25	25	1	None	0		2017_Jun_14_1657	59.9995110122	cfc_SPP1665_Learning	4	24
13	0.5	5	6	3	stim_v01/WinNeu.png	160	1.1	11	10	stim_v01/4.png	GoWin	1	stim_v01/WinPos.png	1	9	11	0	26	26	15	None	0		2017_Jun_14_1657	59.9995110122	cfc_SPP1665_Learning	4	24
16	0.5	5	8	None	stim_v01/AvoNeu.png	96	1.1	10	9	stim_v01/2.png	NoGoAvo	4	stim_v01/AvoNeg.png	2	7	14	0	27	27	63	3	0	0.399959371422	2017_Jun_14_1657	59.9995110122	cfc_SPP1665_Learning	4	24
17	1	5	8	None	stim_v01/WinNeu.png	160	1.1	11	10	stim_v01/1.png	NoGoWin	3	stim_v01/WinPos.png	2	7	15	0	28	28	57	None	1		2017_Jun_14_1657	59.9995110122	cfc_SPP1665_Learning	4	24
16	0.5	5	8	None	stim_v01/WinPos.png	96	1.1	10	9	stim_v01/1.png	NoGoWin	3	stim_v01/WinNeu.png	2	7	14	0	29	29	46	3	0	0.333283528614	2017_Jun_14_1657	59.9995110122	cfc_SPP1665_Learning	4	24
16	0.5	5	8	None	stim_v01/AvoNeu.png	96	2.1	10	8	stim_v01/2.png	NoGoAvo	4	stim_v01/AvoNeg.png	2	7	14	0	30	30	72	None	1		2017_Jun_14_1657	59.9995110122	cfc_SPP1665_Learning	4	24
12	0.5	5	6	3	stim_v01/WinPos.png	96	2.1	10	8	stim_v01/4.png	GoWin	1	stim_v01/WinNeu.png	1	9	10	0	31	31	7	None	0		2017_Jun_14_1657	59.9995110122	cfc_SPP1665_Learning	4	24
13	0.5	5	6	3	stim_v01/AvoNeg.png	160	2.1	11	9	stim_v01/3.png	GoAvo	2	stim_v01/AvoNeu.png	1	9	11	0	32	32	34	3	1	0.349934001199	2017_Jun_14_1657	59.9995110122	cfc_SPP1665_Learning	4	24
12	1	5	6	3	stim_v01/WinPos.png	160	2.1	11	9	stim_v01/4.png	GoWin	1	stim_v01/WinNeu.png	2	9	10	0	33	33	8	None	0		2017_Jun_14_1657	59.9995110122	cfc_SPP1665_Learning	4	24
13	1	5	6	3	stim_v01/AvoNeg.png	96	2.1	10	8	stim_v01/3.png	GoAvo	2	stim_v01/AvoNeu.png	2	9	11	0	34	34	33	3	1	0.283240651277	2017_Jun_14_1657	59.9995110122	cfc_SPP1665_Learning	4	24
12	1	5	6	3	stim_v01/AvoNeu.png	160	1.1	11	10	stim_v01/3.png	GoAvo	2	stim_v01/AvoNeg.png	2	9	10	0	35	35	24	3	1	0.299928251018	2017_Jun_14_1657	59.9995110122	cfc_SPP1665_Learning	4	24
13	1	5	6	3	stim_v01/WinNeu.png	160	1.1	11	10	stim_v01/4.png	GoWin	1	stim_v01/WinPos.png	2	9	11	0	36	36	13	3	1	0.283288644916	2017_Jun_14_1657	59.9995110122	cfc_SPP1665_Learning	4	24
12	1	5	6	3	stim_v01/WinPos.png	160	2.1	11	9	stim_v01/4.png	GoWin	1	stim_v01/WinNeu.png	2	9	10	0	37	37	0	3	1	0.349947282459	2017_Jun_14_1657	59.9995110122	cfc_SPP1665_Learning	4	24
16	0.5	5	8	None	stim_v01/AvoNeu.png	96	2.1	10	8	stim_v01/2.png	NoGoAvo	4	stim_v01/AvoNeg.png	1	7	14	0	38	38	71	None	1		2017_Jun_14_1657	59.9995110122	cfc_SPP1665_Learning	4	24
16	0.5	5	8	None	stim_v01/WinPos.png	96	1.1	10	9	stim_v01/1.png	NoGoWin	3	stim_v01/WinNeu.png	2	7	14	0	39	39	44	None	1		2017_Jun_14_1657	59.9995110122	cfc_SPP1665_Learning	4	24
17	1	5	8	None	stim_v01/WinNeu.png	96	2.1	10	8	stim_v01/1.png	NoGoWin	3	stim_v01/WinPos.png	2	7	15	0	40	40	56	None	1		2017_Jun_14_1657	59.9995110122	cfc_SPP1665_Learning	4	24
16	0.5	5	8	None	stim_v01/WinPos.png	160	1.1	11	10	stim_v01/1.png	NoGoWin	3	stim_v01/WinNeu.png	1	7	14	0	41	41	51	None	1		2017_Jun_14_1657	59.9995110122	cfc_SPP1665_Learning	4	24
12	0.5	5	6	3	stim_v01/WinPos.png	96	1.1	10	9	stim_v01/4.png	GoWin	1	stim_v01/WinNeu.png	2	9	10	0	42	42	2	None	0		2017_Jun_14_1657	59.9995110122	cfc_SPP1665_Learning	4	24
12	1	5	6	3	stim_v01/AvoNeu.png	160	2.1	11	9	stim_v01/3.png	GoAvo	2	stim_v01/AvoNeg.png	1	9	10	0	43	43	27	None	0		2017_Jun_14_1657	59.9995110122	cfc_SPP1665_Learning	4	24
12	1	5	6	3	stim_v01/WinPos.png	160	1.1	11	10	stim_v01/4.png	GoWin	1	stim_v01/WinNeu.png	2	9	10	0	44	44	6	None	0		2017_Jun_14_1657	59.9995110122	cfc_SPP1665_Learning	4	24
16	0.5	5	8	None	stim_v01/AvoNeu.png	96	2.1	10	8	stim_v01/2.png	NoGoAvo	4	stim_v01/AvoNeg.png	2	7	14	0	45	45	62	None	1		2017_Jun_14_1657	59.9995110122	cfc_SPP1665_Learning	4	24
16	1	5	8	None	stim_v01/AvoNeu.png	96	1.1	10	9	stim_v01/2.png	NoGoAvo	4	stim_v01/AvoNeg.png	2	7	14	0	46	46	65	None	1		2017_Jun_14_1657	59.9995110122	cfc_SPP1665_Learning	4	24
16	1	5	8	None	stim_v01/AvoNeu.png	160	2.1	11	9	stim_v01/2.png	NoGoAvo	4	stim_v01/AvoNeg.png	2	7	14	0	47	47	67	None	1		2017_Jun_14_1657	59.9995110122	cfc_SPP1665_Learning	4	24
16	0.5	5	8	None	stim_v01/AvoNeu.png	160	1.1	11	10	stim_v01/2.png	NoGoAvo	4	stim_v01/AvoNeg.png	1	7	14	0	48	48	64	None	1		2017_Jun_14_1657	59.9995110122	cfc_SPP1665_Learning	4	24
16	0.5	5	8	None	stim_v01/AvoNeu.png	96	1.1	10	9	stim_v01/2.png	NoGoAvo	4	stim_v01/AvoNeg.png	1	7	14	0	49	49	61	None	1		2017_Jun_14_1657	59.9995110122	cfc_SPP1665_Learning	4	24
13	0.5	5	6	3	stim_v01/AvoNeg.png	160	2.1	11	9	stim_v01/3.png	GoAvo	2	stim_v01/AvoNeu.png	1	9	11	0	50	50	38	None	0		2017_Jun_14_1657	59.9995110122	cfc_SPP1665_Learning	4	24
17	0.5	5	8	None	stim_v01/WinNeu.png	160	1.1	11	10	stim_v01/1.png	NoGoWin	3	stim_v01/WinPos.png	1	7	15	0	51	51	54	None	1		2017_Jun_14_1657	59.9995110122	cfc_SPP1665_Learning	4	24
13	0.5	5	6	3	stim_v01/AvoNeg.png	96	2.1	10	8	stim_v01/3.png	GoAvo	2	stim_v01/AvoNeu.png	2	9	11	0	52	52	35	None	0		2017_Jun_14_1657	59.9995110122	cfc_SPP1665_Learning	4	24
12	0.5	5	6	3	stim_v01/AvoNeu.png	96	1.1	10	9	stim_v01/3.png	GoAvo	2	stim_v01/AvoNeg.png	2	9	10	0	53	53	23	None	0		2017_Jun_14_1657	59.9995110122	cfc_SPP1665_Learning	4	24
12	1	5	6	3	stim_v01/AvoNeu.png	160	2.1	11	9	stim_v01/3.png	GoAvo	2	stim_v01/AvoNeg.png	1	9	10	0	54	54	30	None	0		2017_Jun_14_1657	59.9995110122	cfc_SPP1665_Learning	4	24
12	0.5	5	6	3	stim_v01/WinPos.png	96	1.1	10	9	stim_v01/4.png	GoWin	1	stim_v01/WinNeu.png	1	9	10	0	55	55	11	None	0		2017_Jun_14_1657	59.9995110122	cfc_SPP1665_Learning	4	24
17	1	5	8	None	stim_v01/AvoNeg.png	160	1.1	11	10	stim_v01/2.png	NoGoAvo	4	stim_v01/AvoNeu.png	2	7	15	0	56	56	76	None	1		2017_Jun_14_1657	59.9995110122	cfc_SPP1665_Learning	4	24
12	1	5	6	3	stim_v01/WinPos.png	160	2.1	11	9	stim_v01/4.png	GoWin	1	stim_v01/WinNeu.png	1	9	10	0	57	57	12	None	0		2017_Jun_14_1657	59.9995110122	cfc_SPP1665_Learning	4	24
13	0.5	5	6	3	stim_v01/AvoNeg.png	160	2.1	11	9	stim_v01/3.png	GoAvo	2	stim_v01/AvoNeu.png	1	9	11	0	58	58	37	None	0		2017_Jun_14_1657	59.9995110122	cfc_SPP1665_Learning	4	24
12	1	5	6	3	stim_v01/AvoNeu.png	160	1.1	11	10	stim_v01/3.png	GoAvo	2	stim_v01/AvoNeg.png	2	9	10	0	59	59	31	None	0		2017_Jun_14_1657	59.9995110122	cfc_SPP1665_Learning	4	24
12	1	5	6	3	stim_v01/WinPos.png	96	1.1	10	9	stim_v01/4.png	GoWin	1	stim_v01/WinNeu.png	1	9	10	0	60	60	10	None	0		2017_Jun_14_1657	59.9995110122	cfc_SPP1665_Learning	4	24
17	0.5	5	8	None	stim_v01/AvoNeg.png	160	2.1	11	9	stim_v01/2.png	NoGoAvo	4	stim_v01/AvoNeu.png	2	7	15	0	61	61	74	None	1		2017_Jun_14_1657	59.9995110122	cfc_SPP1665_Learning	4	24
12	0.5	5	6	3	stim_v01/WinPos.png	96	1.1	10	9	stim_v01/4.png	GoWin	1	stim_v01/WinNeu.png	2	9	10	0	62	62	5	None	0		2017_Jun_14_1657	59.9995110122	cfc_SPP1665_Learning	4	24
17	1	5	8	None	stim_v01/WinNeu.png	96	2.1	10	8	stim_v01/1.png	NoGoWin	3	stim_v01/WinPos.png	2	7	15	0	63	63	55	None	1		2017_Jun_14_1657	59.9995110122	cfc_SPP1665_Learning	4	24
12	1	5	6	3	stim_v01/WinPos.png	96	1.1	10	9	stim_v01/4.png	GoWin	1	stim_v01/WinNeu.png	2	9	10	0	64	64	3	None	0		2017_Jun_14_1657	59.9995110122	cfc_SPP1665_Learning	4	24
12	0.5	5	6	3	stim_v01/AvoNeu.png	160	2.1	11	9	stim_v01/3.png	GoAvo	2	stim_v01/AvoNeg.png	1	9	10	0	65	65	29	None	0		2017_Jun_14_1657	59.9995110122	cfc_SPP1665_Learning	4	24
16	0.5	5	8	None	stim_v01/WinPos.png	96	1.1	10	9	stim_v01/1.png	NoGoWin	3	stim_v01/WinNeu.png	1	7	14	0	66	66	42	None	1		2017_Jun_14_1657	59.9995110122	cfc_SPP1665_Learning	4	24
16	1	5	8	None	stim_v01/WinPos.png	96	2.1	10	8	stim_v01/1.png	NoGoWin	3	stim_v01/WinNeu.png	1	7	14	0	67	67	47	None	1		2017_Jun_14_1657	59.9995110122	cfc_SPP1665_Learning	4	24
16	1	5	8	None	stim_v01/WinPos.png	96	1.1	10	9	stim_v01/1.png	NoGoWin	3	stim_v01/WinNeu.png	1	7	14	0	68	68	43	None	1		2017_Jun_14_1657	59.9995110122	cfc_SPP1665_Learning	4	24
13	0.5	5	6	3	stim_v01/AvoNeg.png	160	2.1	11	9	stim_v01/3.png	GoAvo	2	stim_v01/AvoNeu.png	1	9	11	0	69	69	36	3	1	0.283282004287	2017_Jun_14_1657	59.9995110122	cfc_SPP1665_Learning	4	24
13	1	5	6	3	stim_v01/WinNeu.png	96	1.1	10	9	stim_v01/4.png	GoWin	1	stim_v01/WinPos.png	1	9	11	0	70	70	19	None	0		2017_Jun_14_1657	59.9995110122	cfc_SPP1665_Learning	4	24
17	1	5	8	None	stim_v01/WinNeu.png	96	1.1	10	9	stim_v01/1.png	NoGoWin	3	stim_v01/WinPos.png	1	7	15	0	71	71	58	3	0	0.433277823709	2017_Jun_14_1657	59.9995110122	cfc_SPP1665_Learning	4	24
16	0.5	5	8	None	stim_v01/WinPos.png	160	1.1	11	10	stim_v01/1.png	NoGoWin	3	stim_v01/WinNeu.png	2	7	14	0	72	72	50	3	0	0.299920101154	2017_Jun_14_1657	59.9995110122	cfc_SPP1665_Learning	4	24
13	0.5	5	6	3	stim_v01/WinNeu.png	160	1.1	11	10	stim_v01/4.png	GoWin	1	stim_v01/WinPos.png	2	9	11	0	73	73	14	None	0		2017_Jun_14_1657	59.9995110122	cfc_SPP1665_Learning	4	24
17	0.5	5	8	None	stim_v01/AvoNeg.png	96	1.1	10	9	stim_v01/2.png	NoGoAvo	4	stim_v01/AvoNeu.png	1	7	15	0	74	74	78	None	1		2017_Jun_14_1657	59.9995110122	cfc_SPP1665_Learning	4	24
12	1	5	6	3	stim_v01/WinPos.png	160	1.1	11	10	stim_v01/4.png	GoWin	1	stim_v01/WinNeu.png	2	9	10	0	75	75	4	None	0		2017_Jun_14_1657	59.9995110122	cfc_SPP1665_Learning	4	24
12	0.5	5	6	3	stim_v01/WinPos.png	160	2.1	11	9	stim_v01/4.png	GoWin	1	stim_v01/WinNeu.png	1	9	10	0	76	76	9	None	0		2017_Jun_14_1657	59.9995110122	cfc_SPP1665_Learning	4	24
16	1	5	8	None	stim_v01/WinPos.png	96	2.1	10	8	stim_v01/1.png	NoGoWin	3	stim_v01/WinNeu.png	2	7	14	0	77	77	49	3	0	0.333306770816	2017_Jun_14_1657	59.9995110122	cfc_SPP1665_Learning	4	24
17	1	5	8	None	stim_v01/AvoNeg.png	160	1.1	11	10	stim_v01/2.png	NoGoAvo	4	stim_v01/AvoNeu.png	1	7	15	0	78	78	75	None	1		2017_Jun_14_1657	59.9995110122	cfc_SPP1665_Learning	4	24
16	1	5	8	None	stim_v01/AvoNeu.png	96	1.1	10	9	stim_v01/2.png	NoGoAvo	4	stim_v01/AvoNeg.png	1	7	14	0	79	79	70	None	1		2017_Jun_14_1657	59.9995110122	cfc_SPP1665_Learning	4	24
