# Supplementary material for: θ-γ Cross-Frequency Transcranial Alternating Current Stimulation over the Trough Impairs Cognitive Control
Source: eNeuro. 2020 Sep 4;7(5):ENEURO.0126-20.2020. doi: 10.1523/ENEURO.0126-20.2020 (PMC7540931; doi:10.1523/ENEURO.0126-20.2020)
Supplement: Extended Data 1 — contains all materials, pseudonymized raw data and analysis scripts used in this study that are freely available at our repository. Download Extended Data 1, ZIP file. [file enu-eN-NWR-0126-20-s02.zip › 2020_cfc_tacs-master/data/raw/1_learning/s_trough/P_3_S_4_cfc_SPP1665_Learning_2017_Jun_16_1102.csv]

icFbackMarker	blineStop	circleMarker	cRespMarker	cResponse	cFback	trigStimulator	preCueStop	portStop	preCueStart	cue	cType	cueMarker	icFback	prepRespStop	icRespMarker	cFbackMarker	trials.thisRepN	trials.thisTrialN	trials.thisN	trials.thisIndex	buttonBox_Response.keys	buttonBox_Response.corr	buttonBox_Response.rt	date	frameRate	expName	session	participant
																								2017_Jun_16_1102	60.0047454483	cfc_SPP1665_Learning	4	3
12	1	5	6	3	stim_v01/WinPos.png	160	2.1	11	9	stim_v02/3.png	GoWin	1	stim_v01/WinNeu.png	1	9	10	0	0	0	11	None	0		2017_Jun_16_1102	60.0047454483	cfc_SPP1665_Learning	4	3
13	1	5	6	3	stim_v01/WinNeu.png	96	2.1	10	8	stim_v02/3.png	GoWin	1	stim_v01/WinPos.png	2	9	11	0	1	1	14	None	0		2017_Jun_16_1102	60.0047454483	cfc_SPP1665_Learning	4	3
13	0.5	5	6	3	stim_v01/AvoNeg.png	160	2.1	11	9	stim_v02/4.png	GoAvo	2	stim_v01/AvoNeu.png	2	9	11	0	2	2	36	None	0		2017_Jun_16_1102	60.0047454483	cfc_SPP1665_Learning	4	3
16	1	5	8	None	stim_v01/AvoNeu.png	160	2.1	11	9	stim_v02/2.png	NoGoAvo	4	stim_v01/AvoNeg.png	1	7	14	0	3	3	69	None	1		2017_Jun_16_1102	60.0047454483	cfc_SPP1665_Learning	4	3
13	0.5	5	6	3	stim_v01/WinNeu.png	160	1.1	11	10	stim_v02/3.png	GoWin	1	stim_v01/WinPos.png	2	9	11	0	4	4	19	None	0		2017_Jun_16_1102	60.0047454483	cfc_SPP1665_Learning	4	3
17	1	5	8	None	stim_v01/AvoNeg.png	160	2.1	11	9	stim_v02/2.png	NoGoAvo	4	stim_v01/AvoNeu.png	2	7	15	0	5	5	79	None	1		2017_Jun_16_1102	60.0047454483	cfc_SPP1665_Learning	4	3
12	1	5	6	3	stim_v01/AvoNeu.png	160	2.1	11	9	stim_v02/4.png	GoAvo	2	stim_v01/AvoNeg.png	1	9	10	0	6	6	20	None	0		2017_Jun_16_1102	60.0047454483	cfc_SPP1665_Learning	4	3
13	0.5	5	6	3	stim_v01/WinNeu.png	96	2.1	10	8	stim_v02/3.png	GoWin	1	stim_v01/WinPos.png	2	9	11	0	7	7	18	None	0		2017_Jun_16_1102	60.0047454483	cfc_SPP1665_Learning	4	3
12	1	5	6	3	stim_v01/WinPos.png	160	1.1	11	10	stim_v02/3.png	GoWin	1	stim_v01/WinNeu.png	1	9	10	0	8	8	1	None	0		2017_Jun_16_1102	60.0047454483	cfc_SPP1665_Learning	4	3
16	0.5	5	8	None	stim_v01/WinPos.png	160	1.1	11	10	stim_v02/1.png	NoGoWin	3	stim_v01/WinNeu.png	1	7	14	0	9	9	44	None	1		2017_Jun_16_1102	60.0047454483	cfc_SPP1665_Learning	4	3
12	1	5	6	3	stim_v01/AvoNeu.png	160	2.1	11	9	stim_v02/4.png	GoAvo	2	stim_v01/AvoNeg.png	2	9	10	0	10	10	24	None	0		2017_Jun_16_1102	60.0047454483	cfc_SPP1665_Learning	4	3
12	1	5	6	3	stim_v01/WinPos.png	160	2.1	11	9	stim_v02/3.png	GoWin	1	stim_v01/WinNeu.png	1	9	10	0	11	11	3	None	0		2017_Jun_16_1102	60.0047454483	cfc_SPP1665_Learning	4	3
13	0.5	5	6	3	stim_v01/AvoNeg.png	96	2.1	10	8	stim_v02/4.png	GoAvo	2	stim_v01/AvoNeu.png	2	9	11	0	12	12	39	3	1	0.249926499664	2017_Jun_16_1102	60.0047454483	cfc_SPP1665_Learning	4	3
16	0.5	5	8	None	stim_v01/AvoNeu.png	96	1.1	10	9	stim_v02/2.png	NoGoAvo	4	stim_v01/AvoNeg.png	1	7	14	0	13	13	60	None	1		2017_Jun_16_1102	60.0047454483	cfc_SPP1665_Learning	4	3
16	0.5	5	8	None	stim_v01/WinPos.png	96	2.1	10	8	stim_v02/1.png	NoGoWin	3	stim_v01/WinNeu.png	1	7	14	0	14	14	45	3	0	0.233276786873	2017_Jun_16_1102	60.0047454483	cfc_SPP1665_Learning	4	3
12	1	5	6	3	stim_v01/AvoNeu.png	96	2.1	10	8	stim_v02/4.png	GoAvo	2	stim_v01/AvoNeg.png	1	9	10	0	15	15	28	3	1	0.249931631104	2017_Jun_16_1102	60.0047454483	cfc_SPP1665_Learning	4	3
17	0.5	5	8	None	stim_v01/WinNeu.png	96	1.1	10	9	stim_v02/1.png	NoGoWin	3	stim_v01/WinPos.png	2	7	15	0	16	16	54	None	1		2017_Jun_16_1102	60.0047454483	cfc_SPP1665_Learning	4	3
17	1	5	8	None	stim_v01/WinNeu.png	160	2.1	11	9	stim_v02/1.png	NoGoWin	3	stim_v01/WinPos.png	1	7	15	0	17	17	55	3	0	0.383259430531	2017_Jun_16_1102	60.0047454483	cfc_SPP1665_Learning	4	3
12	0.5	5	6	3	stim_v01/AvoNeu.png	96	1.1	10	9	stim_v02/4.png	GoAvo	2	stim_v01/AvoNeg.png	2	9	10	0	18	18	25	3	1	0.28325973238	2017_Jun_16_1102	60.0047454483	cfc_SPP1665_Learning	4	3
13	0.5	5	6	3	stim_v01/AvoNeg.png	96	2.1	10	8	stim_v02/4.png	GoAvo	2	stim_v01/AvoNeu.png	2	9	11	0	19	19	34	3	1	0.266598549312	2017_Jun_16_1102	60.0047454483	cfc_SPP1665_Learning	4	3
13	1	5	6	3	stim_v01/WinNeu.png	160	2.1	11	9	stim_v02/3.png	GoWin	1	stim_v01/WinPos.png	2	9	11	0	20	20	15	None	0		2017_Jun_16_1102	60.0047454483	cfc_SPP1665_Learning	4	3
16	0.5	5	8	None	stim_v01/AvoNeu.png	96	2.1	10	8	stim_v02/2.png	NoGoAvo	4	stim_v01/AvoNeg.png	1	7	14	0	21	21	65	None	1		2017_Jun_16_1102	60.0047454483	cfc_SPP1665_Learning	4	3
12	1	5	6	3	stim_v01/AvoNeu.png	160	1.1	11	10	stim_v02/4.png	GoAvo	2	stim_v01/AvoNeg.png	1	9	10	0	22	22	32	3	1	0.283272108207	2017_Jun_16_1102	60.0047454483	cfc_SPP1665_Learning	4	3
12	1	5	6	3	stim_v01/WinPos.png	160	1.1	11	10	stim_v02/3.png	GoWin	1	stim_v01/WinNeu.png	1	9	10	0	23	23	5	None	0		2017_Jun_16_1102	60.0047454483	cfc_SPP1665_Learning	4	3
16	0.5	5	8	None	stim_v01/WinPos.png	96	1.1	10	9	stim_v02/1.png	NoGoWin	3	stim_v01/WinNeu.png	2	7	14	0	24	24	42	None	1		2017_Jun_16_1102	60.0047454483	cfc_SPP1665_Learning	4	3
17	1	5	8	None	stim_v01/AvoNeg.png	96	1.1	10	9	stim_v02/2.png	NoGoAvo	4	stim_v01/AvoNeu.png	2	7	15	0	25	25	75	None	1		2017_Jun_16_1102	60.0047454483	cfc_SPP1665_Learning	4	3
16	0.5	5	8	None	stim_v01/WinPos.png	160	2.1	11	9	stim_v02/1.png	NoGoWin	3	stim_v01/WinNeu.png	2	7	14	0	26	26	47	None	1		2017_Jun_16_1102	60.0047454483	cfc_SPP1665_Learning	4	3
13	0.5	5	6	3	stim_v01/AvoNeg.png	160	1.1	11	10	stim_v02/4.png	GoAvo	2	stim_v01/AvoNeu.png	2	9	11	0	27	27	35	None	0		2017_Jun_16_1102	60.0047454483	cfc_SPP1665_Learning	4	3
17	1	5	8	None	stim_v01/AvoNeg.png	96	1.1	10	9	stim_v02/2.png	NoGoAvo	4	stim_v01/AvoNeu.png	1	7	15	0	28	28	74	None	1		2017_Jun_16_1102	60.0047454483	cfc_SPP1665_Learning	4	3
12	1	5	6	3	stim_v01/WinPos.png	96	2.1	10	8	stim_v02/3.png	GoWin	1	stim_v01/WinNeu.png	1	9	10	0	29	29	9	None	0		2017_Jun_16_1102	60.0047454483	cfc_SPP1665_Learning	4	3
17	0.5	5	8	None	stim_v01/AvoNeg.png	160	1.1	11	10	stim_v02/2.png	NoGoAvo	4	stim_v01/AvoNeu.png	1	7	15	0	30	30	78	None	1		2017_Jun_16_1102	60.0047454483	cfc_SPP1665_Learning	4	3
12	1	5	6	3	stim_v01/AvoNeu.png	160	2.1	11	9	stim_v02/4.png	GoAvo	2	stim_v01/AvoNeg.png	2	9	10	0	31	31	31	None	0		2017_Jun_16_1102	60.0047454483	cfc_SPP1665_Learning	4	3
16	0.5	5	8	None	stim_v01/WinPos.png	96	2.1	10	8	stim_v02/1.png	NoGoWin	3	stim_v01/WinNeu.png	2	7	14	0	32	32	52	3	0	0.216606548322	2017_Jun_16_1102	60.0047454483	cfc_SPP1665_Learning	4	3
16	0.5	5	8	None	stim_v01/AvoNeu.png	160	1.1	11	10	stim_v02/2.png	NoGoAvo	4	stim_v01/AvoNeg.png	1	7	14	0	33	33	64	None	1		2017_Jun_16_1102	60.0047454483	cfc_SPP1665_Learning	4	3
16	0.5	5	8	None	stim_v01/WinPos.png	96	2.1	10	8	stim_v02/1.png	NoGoWin	3	stim_v01/WinNeu.png	2	7	14	0	34	34	51	3	0	0.249932536652	2017_Jun_16_1102	60.0047454483	cfc_SPP1665_Learning	4	3
16	0.5	5	8	None	stim_v01/AvoNeu.png	160	2.1	11	9	stim_v02/2.png	NoGoAvo	4	stim_v01/AvoNeg.png	1	7	14	0	35	35	71	None	1		2017_Jun_16_1102	60.0047454483	cfc_SPP1665_Learning	4	3
17	0.5	5	8	None	stim_v01/AvoNeg.png	96	1.1	10	9	stim_v02/2.png	NoGoAvo	4	stim_v01/AvoNeu.png	1	7	15	0	36	36	76	None	1		2017_Jun_16_1102	60.0047454483	cfc_SPP1665_Learning	4	3
16	1	5	8	None	stim_v01/AvoNeu.png	160	2.1	11	9	stim_v02/2.png	NoGoAvo	4	stim_v01/AvoNeg.png	2	7	14	0	37	37	67	None	1		2017_Jun_16_1102	60.0047454483	cfc_SPP1665_Learning	4	3
13	0.5	5	6	3	stim_v01/WinNeu.png	96	1.1	10	9	stim_v02/3.png	GoWin	1	stim_v01/WinPos.png	1	9	11	0	38	38	16	None	0		2017_Jun_16_1102	60.0047454483	cfc_SPP1665_Learning	4	3
12	0.5	5	6	3	stim_v01/WinPos.png	160	1.1	11	10	stim_v02/3.png	GoWin	1	stim_v01/WinNeu.png	1	9	10	0	39	39	7	None	0		2017_Jun_16_1102	60.0047454483	cfc_SPP1665_Learning	4	3
12	1	5	6	3	stim_v01/WinPos.png	96	1.1	10	9	stim_v02/3.png	GoWin	1	stim_v01/WinNeu.png	1	9	10	0	40	40	6	None	0		2017_Jun_16_1102	60.0047454483	cfc_SPP1665_Learning	4	3
12	0.5	5	6	3	stim_v01/WinPos.png	96	2.1	10	8	stim_v02/3.png	GoWin	1	stim_v01/WinNeu.png	2	9	10	0	41	41	8	None	0		2017_Jun_16_1102	60.0047454483	cfc_SPP1665_Learning	4	3
16	1	5	8	None	stim_v01/AvoNeu.png	96	1.1	10	9	stim_v02/2.png	NoGoAvo	4	stim_v01/AvoNeg.png	1	7	14	0	42	42	62	None	1		2017_Jun_16_1102	60.0047454483	cfc_SPP1665_Learning	4	3
17	1	5	8	None	stim_v01/WinNeu.png	96	1.1	10	9	stim_v02/1.png	NoGoWin	3	stim_v01/WinPos.png	1	7	15	0	43	43	53	3	0	0.21665001464	2017_Jun_16_1102	60.0047454483	cfc_SPP1665_Learning	4	3
12	1	5	6	3	stim_v01/WinPos.png	160	1.1	11	10	stim_v02/3.png	GoWin	1	stim_v01/WinNeu.png	2	9	10	0	44	44	4	3	1	0.216574250432	2017_Jun_16_1102	60.0047454483	cfc_SPP1665_Learning	4	3
16	0.5	5	8	None	stim_v01/WinPos.png	160	2.1	11	9	stim_v02/1.png	NoGoWin	3	stim_v01/WinNeu.png	2	7	14	0	45	45	46	3	0	0.233273768378	2017_Jun_16_1102	60.0047454483	cfc_SPP1665_Learning	4	3
16	1	5	8	None	stim_v01/AvoNeu.png	96	1.1	10	9	stim_v02/2.png	NoGoAvo	4	stim_v01/AvoNeg.png	1	7	14	0	46	46	68	None	1		2017_Jun_16_1102	60.0047454483	cfc_SPP1665_Learning	4	3
17	0.5	5	8	None	stim_v01/AvoNeg.png	160	2.1	11	9	stim_v02/2.png	NoGoAvo	4	stim_v01/AvoNeu.png	1	7	15	0	47	47	73	None	1		2017_Jun_16_1102	60.0047454483	cfc_SPP1665_Learning	4	3
13	0.5	5	6	3	stim_v01/AvoNeg.png	160	1.1	11	10	stim_v02/4.png	GoAvo	2	stim_v01/AvoNeu.png	2	9	11	0	48	48	38	3	1	0.216630696276	2017_Jun_16_1102	60.0047454483	cfc_SPP1665_Learning	4	3
16	1	5	8	None	stim_v01/WinPos.png	160	2.1	11	9	stim_v02/1.png	NoGoWin	3	stim_v01/WinNeu.png	1	7	14	0	49	49	49	3	0	0.233250525973	2017_Jun_16_1102	60.0047454483	cfc_SPP1665_Learning	4	3
12	1	5	6	3	stim_v01/AvoNeu.png	160	1.1	11	10	stim_v02/4.png	GoAvo	2	stim_v01/AvoNeg.png	1	9	10	0	50	50	27	3	1	0.233272259132	2017_Jun_16_1102	60.0047454483	cfc_SPP1665_Learning	4	3
12	0.5	5	6	3	stim_v01/AvoNeu.png	160	1.1	11	10	stim_v02/4.png	GoAvo	2	stim_v01/AvoNeg.png	2	9	10	0	51	51	29	3	1	0.233313612504	2017_Jun_16_1102	60.0047454483	cfc_SPP1665_Learning	4	3
12	1	5	6	3	stim_v01/WinPos.png	160	1.1	11	10	stim_v02/3.png	GoWin	1	stim_v01/WinNeu.png	1	9	10	0	52	52	0	3	1	0.69987261954	2017_Jun_16_1102	60.0047454483	cfc_SPP1665_Learning	4	3
17	1	5	8	None	stim_v01/WinNeu.png	160	1.1	11	10	stim_v02/1.png	NoGoWin	3	stim_v01/WinPos.png	2	7	15	0	53	53	56	None	1		2017_Jun_16_1102	60.0047454483	cfc_SPP1665_Learning	4	3
17	1	5	8	None	stim_v01/WinNeu.png	160	2.1	11	9	stim_v02/1.png	NoGoWin	3	stim_v01/WinPos.png	1	7	15	0	54	54	57	None	1		2017_Jun_16_1102	60.0047454483	cfc_SPP1665_Learning	4	3
16	0.5	5	8	None	stim_v01/WinPos.png	160	2.1	11	9	stim_v02/1.png	NoGoWin	3	stim_v01/WinNeu.png	2	7	14	0	55	55	40	None	1		2017_Jun_16_1102	60.0047454483	cfc_SPP1665_Learning	4	3
12	1	5	6	3	stim_v01/AvoNeu.png	96	1.1	10	9	stim_v02/4.png	GoAvo	2	stim_v01/AvoNeg.png	2	9	10	0	56	56	23	3	1	0.216594172495	2017_Jun_16_1102	60.0047454483	cfc_SPP1665_Learning	4	3
16	0.5	5	8	None	stim_v01/AvoNeu.png	96	1.1	10	9	stim_v02/2.png	NoGoAvo	4	stim_v01/AvoNeg.png	1	7	14	0	57	57	63	None	1		2017_Jun_16_1102	60.0047454483	cfc_SPP1665_Learning	4	3
12	1	5	6	3	stim_v01/AvoNeu.png	96	1.1	10	9	stim_v02/4.png	GoAvo	2	stim_v01/AvoNeg.png	2	9	10	0	58	58	22	3	1	0.249943705081	2017_Jun_16_1102	60.0047454483	cfc_SPP1665_Learning	4	3
17	0.5	5	8	None	stim_v01/AvoNeg.png	96	2.1	10	8	stim_v02/2.png	NoGoAvo	4	stim_v01/AvoNeu.png	2	7	15	0	59	59	77	None	1		2017_Jun_16_1102	60.0047454483	cfc_SPP1665_Learning	4	3
17	0.5	5	8	None	stim_v01/WinNeu.png	160	1.1	11	10	stim_v02/1.png	NoGoWin	3	stim_v01/WinPos.png	2	7	15	0	60	60	59	3	0	0.249934649598	2017_Jun_16_1102	60.0047454483	cfc_SPP1665_Learning	4	3
12	1	5	6	3	stim_v01/AvoNeu.png	96	1.1	10	9	stim_v02/4.png	GoAvo	2	stim_v01/AvoNeg.png	2	9	10	0	61	61	26	3	1	0.24994430878	2017_Jun_16_1102	60.0047454483	cfc_SPP1665_Learning	4	3
12	0.5	5	6	3	stim_v01/AvoNeu.png	96	2.1	10	8	stim_v02/4.png	GoAvo	2	stim_v01/AvoNeg.png	2	9	10	0	62	62	30	3	1	0.266600964107	2017_Jun_16_1102	60.0047454483	cfc_SPP1665_Learning	4	3
16	1	5	8	None	stim_v01/WinPos.png	96	2.1	10	8	stim_v02/1.png	NoGoWin	3	stim_v01/WinNeu.png	2	7	14	0	63	63	50	3	0	0.266598247462	2017_Jun_16_1102	60.0047454483	cfc_SPP1665_Learning	4	3
16	1	5	8	None	stim_v01/AvoNeu.png	96	2.1	10	8	stim_v02/2.png	NoGoAvo	4	stim_v01/AvoNeg.png	1	7	14	0	64	64	72	None	1		2017_Jun_16_1102	60.0047454483	cfc_SPP1665_Learning	4	3
16	0.5	5	8	None	stim_v01/AvoNeu.png	160	2.1	11	9	stim_v02/2.png	NoGoAvo	4	stim_v01/AvoNeg.png	1	7	14	0	65	65	70	None	1		2017_Jun_16_1102	60.0047454483	cfc_SPP1665_Learning	4	3
12	1	5	6	3	stim_v01/WinPos.png	96	2.1	10	8	stim_v02/3.png	GoWin	1	stim_v01/WinNeu.png	1	9	10	0	66	66	2	3	1	0.666616056578	2017_Jun_16_1102	60.0047454483	cfc_SPP1665_Learning	4	3
13	1	5	6	3	stim_v01/WinNeu.png	160	1.1	11	10	stim_v02/3.png	GoWin	1	stim_v01/WinPos.png	1	9	11	0	67	67	17	3	1	0.249948232822	2017_Jun_16_1102	60.0047454483	cfc_SPP1665_Learning	4	3
12	1	5	6	3	stim_v01/WinPos.png	160	1.1	11	10	stim_v02/3.png	GoWin	1	stim_v01/WinNeu.png	2	9	10	0	68	68	12	None	0		2017_Jun_16_1102	60.0047454483	cfc_SPP1665_Learning	4	3
13	0.5	5	6	3	stim_v01/WinNeu.png	96	1.1	10	9	stim_v02/3.png	GoWin	1	stim_v01/WinPos.png	1	9	11	0	69	69	13	None	0		2017_Jun_16_1102	60.0047454483	cfc_SPP1665_Learning	4	3
16	0.5	5	8	None	stim_v01/WinPos.png	96	2.1	10	8	stim_v02/1.png	NoGoWin	3	stim_v01/WinNeu.png	1	7	14	0	70	70	41	3	0	0.249924688566	2017_Jun_16_1102	60.0047454483	cfc_SPP1665_Learning	4	3
13	0.5	5	6	3	stim_v01/AvoNeg.png	96	2.1	10	8	stim_v02/4.png	GoAvo	2	stim_v01/AvoNeu.png	2	9	11	0	71	71	37	3	1	0.266568968067	2017_Jun_16_1102	60.0047454483	cfc_SPP1665_Learning	4	3
13	1	5	6	3	stim_v01/AvoNeg.png	96	2.1	10	8	stim_v02/4.png	GoAvo	2	stim_v01/AvoNeu.png	2	9	11	0	72	72	33	3	1	0.249919557126	2017_Jun_16_1102	60.0047454483	cfc_SPP1665_Learning	4	3
16	1	5	8	None	stim_v01/AvoNeu.png	160	1.1	11	10	stim_v02/2.png	NoGoAvo	4	stim_v01/AvoNeg.png	2	7	14	0	73	73	66	None	1		2017_Jun_16_1102	60.0047454483	cfc_SPP1665_Learning	4	3
12	0.5	5	6	3	stim_v01/AvoNeu.png	96	1.1	10	9	stim_v02/4.png	GoAvo	2	stim_v01/AvoNeg.png	1	9	10	0	74	74	21	3	1	0.283281767389	2017_Jun_16_1102	60.0047454483	cfc_SPP1665_Learning	4	3
12	1	5	6	3	stim_v01/WinPos.png	160	1.1	11	10	stim_v02/3.png	GoWin	1	stim_v01/WinNeu.png	2	9	10	0	75	75	10	None	0		2017_Jun_16_1102	60.0047454483	cfc_SPP1665_Learning	4	3
16	0.5	5	8	None	stim_v01/WinPos.png	160	2.1	11	9	stim_v02/1.png	NoGoWin	3	stim_v01/WinNeu.png	1	7	14	0	76	76	43	3	0	0.233267429541	2017_Jun_16_1102	60.0047454483	cfc_SPP1665_Learning	4	3
16	0.5	5	8	None	stim_v01/AvoNeu.png	96	1.1	10	9	stim_v02/2.png	NoGoAvo	4	stim_v01/AvoNeg.png	2	7	14	0	77	77	61	None	1		2017_Jun_16_1102	60.0047454483	cfc_SPP1665_Learning	4	3
17	0.5	5	8	None	stim_v01/WinNeu.png	96	1.1	10	9	stim_v02/1.png	NoGoWin	3	stim_v01/WinPos.png	1	7	15	0	78	78	58	3	0	0.23328946455	2017_Jun_16_1102	60.0047454483	cfc_SPP1665_Learning	4	3
16	1	5	8	None	stim_v01/WinPos.png	96	2.1	10	8	stim_v02/1.png	NoGoWin	3	stim_v01/WinNeu.png	2	7	14	0	79	79	48	3	0	0.249934045899	2017_Jun_16_1102	60.0047454483	cfc_SPP1665_Learning	4	3
