# Supplementary material for: θ-γ Cross-Frequency Transcranial Alternating Current Stimulation over the Trough Impairs Cognitive Control
Source: eNeuro. 2020 Sep 4;7(5):ENEURO.0126-20.2020. doi: 10.1523/ENEURO.0126-20.2020 (PMC7540931; doi:10.1523/ENEURO.0126-20.2020)
Supplement: Extended Data 1 — contains all materials, pseudonymized raw data and analysis scripts used in this study that are freely available at our repository. Download Extended Data 1, ZIP file. [file enu-eN-NWR-0126-20-s02.zip › 2020_cfc_tacs-master/data/raw/1_learning/s_trough/P_4_S_5_cfc_SPP1665_Learning_2017_Feb_21_1024.csv]

icFbackMarker	blineStop	circleMarker	cRespMarker	cResponse	cFback	trigStimulator	preCueStop	portStop	preCueStart	cue	cType	cueMarker	icFback	prepRespStop	icRespMarker	cFbackMarker	trials.thisRepN	trials.thisTrialN	trials.thisN	trials.thisIndex	buttonBox_Response.keys	buttonBox_Response.corr	buttonBox_Response.rt	date	frameRate	expName	session	participant
																								2017_Feb_21_1024	60.0024088267	cfc_SPP1665_Learning	5	4
16	0.5	5	8	None	stim_v01/AvoNeu.png	96	1.1	10	9	stim_v04/2.png	NoGoAvo	4	stim_v01/AvoNeg.png	2	7	14	0	0	0	67	3	0	0.533274433141	2017_Feb_21_1024	60.0024088267	cfc_SPP1665_Learning	5	4
13	0.5	5	6	3	stim_v01/WinNeu.png	160	1.1	11	10	stim_v04/1.png	GoWin	1	stim_v01/WinPos.png	1	9	11	0	1	1	16	3	1	0.43325508482	2017_Feb_21_1024	60.0024088267	cfc_SPP1665_Learning	5	4
16	0.5	5	8	None	stim_v01/AvoNeu.png	160	1.1	11	10	stim_v04/2.png	NoGoAvo	4	stim_v01/AvoNeg.png	2	7	14	0	2	2	64	None	1		2017_Feb_21_1024	60.0024088267	cfc_SPP1665_Learning	5	4
17	1	5	8	None	stim_v01/WinNeu.png	96	1.1	10	9	stim_v04/4.png	NoGoWin	3	stim_v01/WinPos.png	1	7	15	0	3	3	53	3	0	0.266614125361	2017_Feb_21_1024	60.0024088267	cfc_SPP1665_Learning	5	4
12	1	5	6	3	stim_v01/AvoNeu.png	160	1.1	11	10	stim_v04/3.png	GoAvo	2	stim_v01/AvoNeg.png	2	9	10	0	4	4	24	None	0		2017_Feb_21_1024	60.0024088267	cfc_SPP1665_Learning	5	4
12	0.5	5	6	3	stim_v01/AvoNeu.png	160	1.1	11	10	stim_v04/3.png	GoAvo	2	stim_v01/AvoNeg.png	1	9	10	0	5	5	20	None	0		2017_Feb_21_1024	60.0024088267	cfc_SPP1665_Learning	5	4
16	1	5	8	None	stim_v01/WinPos.png	96	1.1	10	9	stim_v04/4.png	NoGoWin	3	stim_v01/WinNeu.png	2	7	14	0	6	6	45	3	0	0.249998415309	2017_Feb_21_1024	60.0024088267	cfc_SPP1665_Learning	5	4
12	0.5	5	6	3	stim_v01/WinPos.png	96	2.1	10	8	stim_v04/1.png	GoWin	1	stim_v01/WinNeu.png	2	9	10	0	7	7	9	3	1	0.316586823401	2017_Feb_21_1024	60.0024088267	cfc_SPP1665_Learning	5	4
12	0.5	5	6	3	stim_v01/WinPos.png	96	2.1	10	8	stim_v04/1.png	GoWin	1	stim_v01/WinNeu.png	2	9	10	0	8	8	10	3	1	0.266640687798	2017_Feb_21_1024	60.0024088267	cfc_SPP1665_Learning	5	4
16	0.5	5	8	None	stim_v01/AvoNeu.png	96	2.1	10	8	stim_v04/2.png	NoGoAvo	4	stim_v01/AvoNeg.png	1	7	14	0	9	9	71	None	1		2017_Feb_21_1024	60.0024088267	cfc_SPP1665_Learning	5	4
17	1	5	8	None	stim_v01/AvoNeg.png	160	1.1	11	10	stim_v04/2.png	NoGoAvo	4	stim_v01/AvoNeu.png	1	7	15	0	10	10	74	None	1		2017_Feb_21_1024	60.0024088267	cfc_SPP1665_Learning	5	4
12	0.5	5	6	3	stim_v01/AvoNeu.png	160	2.1	11	9	stim_v04/3.png	GoAvo	2	stim_v01/AvoNeg.png	1	9	10	0	11	11	30	None	0		2017_Feb_21_1024	60.0024088267	cfc_SPP1665_Learning	5	4
16	1	5	8	None	stim_v01/AvoNeu.png	160	2.1	11	9	stim_v04/2.png	NoGoAvo	4	stim_v01/AvoNeg.png	1	7	14	0	12	12	60	None	1		2017_Feb_21_1024	60.0024088267	cfc_SPP1665_Learning	5	4
12	0.5	5	6	3	stim_v01/AvoNeu.png	160	2.1	11	9	stim_v04/3.png	GoAvo	2	stim_v01/AvoNeg.png	1	9	10	0	13	13	22	None	0		2017_Feb_21_1024	60.0024088267	cfc_SPP1665_Learning	5	4
16	0.5	5	8	None	stim_v01/WinPos.png	96	2.1	10	8	stim_v04/4.png	NoGoWin	3	stim_v01/WinNeu.png	2	7	14	0	14	14	41	3	0	0.233276455508	2017_Feb_21_1024	60.0024088267	cfc_SPP1665_Learning	5	4
16	0.5	5	8	None	stim_v01/AvoNeu.png	96	1.1	10	9	stim_v04/2.png	NoGoAvo	4	stim_v01/AvoNeg.png	1	7	14	0	15	15	61	None	1		2017_Feb_21_1024	60.0024088267	cfc_SPP1665_Learning	5	4
13	1	5	6	3	stim_v01/WinNeu.png	96	2.1	10	8	stim_v04/1.png	GoWin	1	stim_v01/WinPos.png	1	9	11	0	16	16	15	3	1	0.766540927735	2017_Feb_21_1024	60.0024088267	cfc_SPP1665_Learning	5	4
13	0.5	5	6	3	stim_v01/AvoNeg.png	96	1.1	10	9	stim_v04/3.png	GoAvo	2	stim_v01/AvoNeu.png	2	9	11	0	17	17	38	None	0		2017_Feb_21_1024	60.0024088267	cfc_SPP1665_Learning	5	4
12	1	5	6	3	stim_v01/AvoNeu.png	160	1.1	11	10	stim_v04/3.png	GoAvo	2	stim_v01/AvoNeg.png	1	9	10	0	18	18	32	None	0		2017_Feb_21_1024	60.0024088267	cfc_SPP1665_Learning	5	4
17	1	5	8	None	stim_v01/AvoNeg.png	160	2.1	11	9	stim_v04/2.png	NoGoAvo	4	stim_v01/AvoNeu.png	2	7	15	0	19	19	78	None	1		2017_Feb_21_1024	60.0024088267	cfc_SPP1665_Learning	5	4
16	1	5	8	None	stim_v01/AvoNeu.png	96	1.1	10	9	stim_v04/2.png	NoGoAvo	4	stim_v01/AvoNeg.png	1	7	14	0	20	20	70	None	1		2017_Feb_21_1024	60.0024088267	cfc_SPP1665_Learning	5	4
13	1	5	6	3	stim_v01/WinNeu.png	96	2.1	10	8	stim_v04/1.png	GoWin	1	stim_v01/WinPos.png	1	9	11	0	21	21	14	None	0		2017_Feb_21_1024	60.0024088267	cfc_SPP1665_Learning	5	4
12	1	5	6	3	stim_v01/WinPos.png	160	1.1	11	10	stim_v04/1.png	GoWin	1	stim_v01/WinNeu.png	1	9	10	0	22	22	11	3	1	0.266639178569	2017_Feb_21_1024	60.0024088267	cfc_SPP1665_Learning	5	4
12	0.5	5	6	3	stim_v01/AvoNeu.png	96	2.1	10	8	stim_v04/3.png	GoAvo	2	stim_v01/AvoNeg.png	1	9	10	0	23	23	31	None	0		2017_Feb_21_1024	60.0024088267	cfc_SPP1665_Learning	5	4
12	1	5	6	3	stim_v01/AvoNeu.png	160	2.1	11	9	stim_v04/3.png	GoAvo	2	stim_v01/AvoNeg.png	2	9	10	0	24	24	23	None	0		2017_Feb_21_1024	60.0024088267	cfc_SPP1665_Learning	5	4
12	1	5	6	3	stim_v01/AvoNeu.png	160	2.1	11	9	stim_v04/3.png	GoAvo	2	stim_v01/AvoNeg.png	2	9	10	0	25	25	29	None	0		2017_Feb_21_1024	60.0024088267	cfc_SPP1665_Learning	5	4
12	1	5	6	3	stim_v01/WinPos.png	96	1.1	10	9	stim_v04/1.png	GoWin	1	stim_v01/WinNeu.png	1	9	10	0	26	26	8	3	1	0.316554224046	2017_Feb_21_1024	60.0024088267	cfc_SPP1665_Learning	5	4
12	1	5	6	3	stim_v01/WinPos.png	96	1.1	10	9	stim_v04/1.png	GoWin	1	stim_v01/WinNeu.png	1	9	10	0	27	27	7	3	1	0.249934725829	2017_Feb_21_1024	60.0024088267	cfc_SPP1665_Learning	5	4
13	0.5	5	6	3	stim_v01/AvoNeg.png	160	1.1	11	10	stim_v04/3.png	GoAvo	2	stim_v01/AvoNeu.png	1	9	11	0	28	28	34	None	0		2017_Feb_21_1024	60.0024088267	cfc_SPP1665_Learning	5	4
17	0.5	5	8	None	stim_v01/WinNeu.png	160	1.1	11	10	stim_v04/4.png	NoGoWin	3	stim_v01/WinPos.png	2	7	15	0	29	29	55	3	0	0.233270116745	2017_Feb_21_1024	60.0024088267	cfc_SPP1665_Learning	5	4
16	1	5	8	None	stim_v01/AvoNeu.png	160	2.1	11	9	stim_v04/2.png	NoGoAvo	4	stim_v01/AvoNeg.png	1	7	14	0	30	30	68	None	1		2017_Feb_21_1024	60.0024088267	cfc_SPP1665_Learning	5	4
13	0.5	5	6	3	stim_v01/AvoNeg.png	160	2.1	11	9	stim_v04/3.png	GoAvo	2	stim_v01/AvoNeu.png	1	9	11	0	31	31	39	None	0		2017_Feb_21_1024	60.0024088267	cfc_SPP1665_Learning	5	4
16	0.5	5	8	None	stim_v01/WinPos.png	96	1.1	10	9	stim_v04/4.png	NoGoWin	3	stim_v01/WinNeu.png	1	7	14	0	32	32	46	None	1		2017_Feb_21_1024	60.0024088267	cfc_SPP1665_Learning	5	4
17	0.5	5	8	None	stim_v01/WinNeu.png	160	1.1	11	10	stim_v04/4.png	NoGoWin	3	stim_v01/WinPos.png	1	7	15	0	33	33	56	3	0	0.499926198683	2017_Feb_21_1024	60.0024088267	cfc_SPP1665_Learning	5	4
12	1	5	6	3	stim_v01/WinPos.png	160	1.1	11	10	stim_v04/1.png	GoWin	1	stim_v01/WinNeu.png	1	9	10	0	34	34	2	3	1	0.249935027675	2017_Feb_21_1024	60.0024088267	cfc_SPP1665_Learning	5	4
16	0.5	5	8	None	stim_v01/AvoNeu.png	96	2.1	10	8	stim_v04/2.png	NoGoAvo	4	stim_v01/AvoNeg.png	2	7	14	0	35	35	62	None	1		2017_Feb_21_1024	60.0024088267	cfc_SPP1665_Learning	5	4
12	1	5	6	3	stim_v01/AvoNeu.png	160	2.1	11	9	stim_v04/3.png	GoAvo	2	stim_v01/AvoNeg.png	1	9	10	0	36	36	21	None	0		2017_Feb_21_1024	60.0024088267	cfc_SPP1665_Learning	5	4
12	0.5	5	6	3	stim_v01/WinPos.png	96	2.1	10	8	stim_v04/1.png	GoWin	1	stim_v01/WinNeu.png	1	9	10	0	37	37	4	3	1	0.333232718041	2017_Feb_21_1024	60.0024088267	cfc_SPP1665_Learning	5	4
17	1	5	8	None	stim_v01/AvoNeg.png	96	2.1	10	8	stim_v04/2.png	NoGoAvo	4	stim_v01/AvoNeu.png	1	7	15	0	38	38	73	None	1		2017_Feb_21_1024	60.0024088267	cfc_SPP1665_Learning	5	4
17	1	5	8	None	stim_v01/WinNeu.png	96	1.1	10	9	stim_v04/4.png	NoGoWin	3	stim_v01/WinPos.png	2	7	15	0	39	39	54	3	0	0.299937306611	2017_Feb_21_1024	60.0024088267	cfc_SPP1665_Learning	5	4
13	0.5	5	6	3	stim_v01/AvoNeg.png	160	2.1	11	9	stim_v04/3.png	GoAvo	2	stim_v01/AvoNeu.png	2	9	11	0	40	40	36	None	0		2017_Feb_21_1024	60.0024088267	cfc_SPP1665_Learning	5	4
17	1	5	8	None	stim_v01/AvoNeg.png	96	2.1	10	8	stim_v04/2.png	NoGoAvo	4	stim_v01/AvoNeu.png	2	7	15	0	41	41	75	None	1		2017_Feb_21_1024	60.0024088267	cfc_SPP1665_Learning	5	4
16	1	5	8	None	stim_v01/WinPos.png	160	1.1	11	10	stim_v04/4.png	NoGoWin	3	stim_v01/WinNeu.png	1	7	14	0	42	42	42	3	0	0.299899877722	2017_Feb_21_1024	60.0024088267	cfc_SPP1665_Learning	5	4
16	0.5	5	8	None	stim_v01/WinPos.png	96	2.1	10	8	stim_v04/4.png	NoGoWin	3	stim_v01/WinNeu.png	2	7	14	0	43	43	49	3	0	0.866578386809	2017_Feb_21_1024	60.0024088267	cfc_SPP1665_Learning	5	4
16	0.5	5	8	None	stim_v01/WinPos.png	160	2.1	11	9	stim_v04/4.png	NoGoWin	3	stim_v01/WinNeu.png	1	7	14	0	44	44	43	3	0	0.399894474682	2017_Feb_21_1024	60.0024088267	cfc_SPP1665_Learning	5	4
13	0.5	5	6	3	stim_v01/AvoNeg.png	160	2.1	11	9	stim_v04/3.png	GoAvo	2	stim_v01/AvoNeu.png	1	9	11	0	45	45	37	None	0		2017_Feb_21_1024	60.0024088267	cfc_SPP1665_Learning	5	4
16	1	5	8	None	stim_v01/WinPos.png	96	1.1	10	9	stim_v04/4.png	NoGoWin	3	stim_v01/WinNeu.png	2	7	14	0	46	46	50	3	0	0.249950421814	2017_Feb_21_1024	60.0024088267	cfc_SPP1665_Learning	5	4
17	0.5	5	8	None	stim_v01/WinNeu.png	96	2.1	10	8	stim_v04/4.png	NoGoWin	3	stim_v01/WinPos.png	1	7	15	0	47	47	58	3	0	0.533228552568	2017_Feb_21_1024	60.0024088267	cfc_SPP1665_Learning	5	4
16	1	5	8	None	stim_v01/AvoNeu.png	160	2.1	11	9	stim_v04/2.png	NoGoAvo	4	stim_v01/AvoNeg.png	2	7	14	0	48	48	63	None	1		2017_Feb_21_1024	60.0024088267	cfc_SPP1665_Learning	5	4
17	1	5	8	None	stim_v01/WinNeu.png	96	2.1	10	8	stim_v04/4.png	NoGoWin	3	stim_v01/WinPos.png	2	7	15	0	49	49	59	3	0	0.316511060086	2017_Feb_21_1024	60.0024088267	cfc_SPP1665_Learning	5	4
16	0.5	5	8	None	stim_v01/AvoNeu.png	160	2.1	11	9	stim_v04/2.png	NoGoAvo	4	stim_v01/AvoNeg.png	2	7	14	0	50	50	72	None	1		2017_Feb_21_1024	60.0024088267	cfc_SPP1665_Learning	5	4
12	0.5	5	6	3	stim_v01/WinPos.png	96	2.1	10	8	stim_v04/1.png	GoWin	1	stim_v01/WinNeu.png	1	9	10	0	51	51	6	3	1	0.233278568429	2017_Feb_21_1024	60.0024088267	cfc_SPP1665_Learning	5	4
12	1	5	6	3	stim_v01/AvoNeu.png	96	1.1	10	9	stim_v04/3.png	GoAvo	2	stim_v01/AvoNeg.png	1	9	10	0	52	52	27	None	0		2017_Feb_21_1024	60.0024088267	cfc_SPP1665_Learning	5	4
16	1	5	8	None	stim_v01/WinPos.png	96	1.1	10	9	stim_v04/4.png	NoGoWin	3	stim_v01/WinNeu.png	1	7	14	0	53	53	52	3	0	0.483264909903	2017_Feb_21_1024	60.0024088267	cfc_SPP1665_Learning	5	4
13	1	5	6	3	stim_v01/WinNeu.png	160	1.1	11	10	stim_v04/1.png	GoWin	1	stim_v01/WinPos.png	1	9	11	0	54	54	18	3	1	0.249918727997	2017_Feb_21_1024	60.0024088267	cfc_SPP1665_Learning	5	4
16	0.5	5	8	None	stim_v01/WinPos.png	160	1.1	11	10	stim_v04/4.png	NoGoWin	3	stim_v01/WinNeu.png	2	7	14	0	55	55	40	3	0	0.249941668284	2017_Feb_21_1024	60.0024088267	cfc_SPP1665_Learning	5	4
13	0.5	5	6	3	stim_v01/WinNeu.png	160	1.1	11	10	stim_v04/1.png	GoWin	1	stim_v01/WinPos.png	2	9	11	0	56	56	17	3	1	0.249927783374	2017_Feb_21_1024	60.0024088267	cfc_SPP1665_Learning	5	4
17	1	5	8	None	stim_v01/AvoNeg.png	160	1.1	11	10	stim_v04/2.png	NoGoAvo	4	stim_v01/AvoNeu.png	1	7	15	0	57	57	79	None	1		2017_Feb_21_1024	60.0024088267	cfc_SPP1665_Learning	5	4
17	0.5	5	8	None	stim_v01/WinNeu.png	160	2.1	11	9	stim_v04/4.png	NoGoWin	3	stim_v01/WinPos.png	2	7	15	0	58	58	57	3	0	0.31663451505	2017_Feb_21_1024	60.0024088267	cfc_SPP1665_Learning	5	4
16	1	5	8	None	stim_v01/WinPos.png	96	2.1	10	8	stim_v04/4.png	NoGoWin	3	stim_v01/WinNeu.png	2	7	14	0	59	59	51	3	0	0.316636024279	2017_Feb_21_1024	60.0024088267	cfc_SPP1665_Learning	5	4
16	1	5	8	None	stim_v01/AvoNeu.png	96	2.1	10	8	stim_v04/2.png	NoGoAvo	4	stim_v01/AvoNeg.png	2	7	14	0	60	60	65	None	1		2017_Feb_21_1024	60.0024088267	cfc_SPP1665_Learning	5	4
12	1	5	6	3	stim_v01/WinPos.png	96	1.1	10	9	stim_v04/1.png	GoWin	1	stim_v01/WinNeu.png	1	9	10	0	61	61	3	3	1	0.316575353258	2017_Feb_21_1024	60.0024088267	cfc_SPP1665_Learning	5	4
16	0.5	5	8	None	stim_v01/WinPos.png	96	1.1	10	9	stim_v04/4.png	NoGoWin	3	stim_v01/WinNeu.png	2	7	14	0	62	62	44	3	0	0.266583638927	2017_Feb_21_1024	60.0024088267	cfc_SPP1665_Learning	5	4
13	1	5	6	3	stim_v01/WinNeu.png	160	1.1	11	10	stim_v04/1.png	GoWin	1	stim_v01/WinPos.png	1	9	11	0	63	63	13	3	1	0.699893961543	2017_Feb_21_1024	60.0024088267	cfc_SPP1665_Learning	5	4
12	1	5	6	3	stim_v01/WinPos.png	160	1.1	11	10	stim_v04/1.png	GoWin	1	stim_v01/WinNeu.png	2	9	10	0	64	64	12	3	1	0.300000996092	2017_Feb_21_1024	60.0024088267	cfc_SPP1665_Learning	5	4
12	1	5	6	3	stim_v01/AvoNeu.png	96	1.1	10	9	stim_v04/3.png	GoAvo	2	stim_v01/AvoNeg.png	1	9	10	0	65	65	25	None	0		2017_Feb_21_1024	60.0024088267	cfc_SPP1665_Learning	5	4
12	0.5	5	6	3	stim_v01/WinPos.png	160	2.1	11	9	stim_v04/1.png	GoWin	1	stim_v01/WinNeu.png	2	9	10	0	66	66	0	3	1	0.249932009216	2017_Feb_21_1024	60.0024088267	cfc_SPP1665_Learning	5	4
12	0.5	5	6	3	stim_v01/WinPos.png	160	2.1	11	9	stim_v04/1.png	GoWin	1	stim_v01/WinNeu.png	2	9	10	0	67	67	5	3	1	0.249932311062	2017_Feb_21_1024	60.0024088267	cfc_SPP1665_Learning	5	4
17	1	5	8	None	stim_v01/AvoNeg.png	96	1.1	10	9	stim_v04/2.png	NoGoAvo	4	stim_v01/AvoNeu.png	2	7	15	0	68	68	77	None	1		2017_Feb_21_1024	60.0024088267	cfc_SPP1665_Learning	5	4
16	0.5	5	8	None	stim_v01/WinPos.png	96	2.1	10	8	stim_v04/4.png	NoGoWin	3	stim_v01/WinNeu.png	2	7	14	0	69	69	48	3	0	0.249951931043	2017_Feb_21_1024	60.0024088267	cfc_SPP1665_Learning	5	4
12	1	5	6	3	stim_v01/WinPos.png	96	1.1	10	9	stim_v04/1.png	GoWin	1	stim_v01/WinNeu.png	1	9	10	0	70	70	1	3	1	0.349873179454	2017_Feb_21_1024	60.0024088267	cfc_SPP1665_Learning	5	4
16	1	5	8	None	stim_v01/AvoNeu.png	160	1.1	11	10	stim_v04/2.png	NoGoAvo	4	stim_v01/AvoNeg.png	2	7	14	0	71	71	66	None	1		2017_Feb_21_1024	60.0024088267	cfc_SPP1665_Learning	5	4
16	0.5	5	8	None	stim_v01/WinPos.png	160	2.1	11	9	stim_v04/4.png	NoGoWin	3	stim_v01/WinNeu.png	1	7	14	0	72	72	47	3	0	0.416607680952	2017_Feb_21_1024	60.0024088267	cfc_SPP1665_Learning	5	4
13	0.5	5	6	3	stim_v01/AvoNeg.png	160	2.1	11	9	stim_v04/3.png	GoAvo	2	stim_v01/AvoNeu.png	2	9	11	0	73	73	33	None	0		2017_Feb_21_1024	60.0024088267	cfc_SPP1665_Learning	5	4
12	1	5	6	3	stim_v01/AvoNeu.png	96	2.1	10	8	stim_v04/3.png	GoAvo	2	stim_v01/AvoNeg.png	2	9	10	0	74	74	28	None	0		2017_Feb_21_1024	60.0024088267	cfc_SPP1665_Learning	5	4
13	1	5	6	3	stim_v01/WinNeu.png	96	1.1	10	9	stim_v04/1.png	GoWin	1	stim_v01/WinPos.png	2	9	11	0	75	75	19	3	1	0.266644309949	2017_Feb_21_1024	60.0024088267	cfc_SPP1665_Learning	5	4
16	0.5	5	8	None	stim_v01/AvoNeu.png	160	2.1	11	9	stim_v04/2.png	NoGoAvo	4	stim_v01/AvoNeg.png	2	7	14	0	76	76	69	None	1		2017_Feb_21_1024	60.0024088267	cfc_SPP1665_Learning	5	4
17	0.5	5	8	None	stim_v01/AvoNeg.png	96	1.1	10	9	stim_v04/2.png	NoGoAvo	4	stim_v01/AvoNeu.png	2	7	15	0	77	77	76	None	1		2017_Feb_21_1024	60.0024088267	cfc_SPP1665_Learning	5	4
13	0.5	5	6	3	stim_v01/AvoNeg.png	160	1.1	11	10	stim_v04/3.png	GoAvo	2	stim_v01/AvoNeu.png	2	9	11	0	78	78	35	None	0		2017_Feb_21_1024	60.0024088267	cfc_SPP1665_Learning	5	4
12	0.5	5	6	3	stim_v01/AvoNeu.png	96	2.1	10	8	stim_v04/3.png	GoAvo	2	stim_v01/AvoNeg.png	2	9	10	0	79	79	26	None	0		2017_Feb_21_1024	60.0024088267	cfc_SPP1665_Learning	5	4
