# Supplementary material for: θ-γ Cross-Frequency Transcranial Alternating Current Stimulation over the Trough Impairs Cognitive Control
Source: eNeuro. 2020 Sep 4;7(5):ENEURO.0126-20.2020. doi: 10.1523/ENEURO.0126-20.2020 (PMC7540931; doi:10.1523/ENEURO.0126-20.2020)
Supplement: Extended Data 1 — contains all materials, pseudonymized raw data and analysis scripts used in this study that are freely available at our repository. Download Extended Data 1, ZIP file. [file enu-eN-NWR-0126-20-s02.zip › 2020_cfc_tacs-master/data/raw/1_learning/s_trough/P_5_S_4_cfc_SPP1665_Learning_2017_Jun_13_0905.csv]

icFbackMarker	blineStop	circleMarker	cRespMarker	cResponse	cFback	trigStimulator	preCueStop	portStop	preCueStart	cue	cType	cueMarker	icFback	prepRespStop	icRespMarker	cFbackMarker	trials.thisRepN	trials.thisTrialN	trials.thisN	trials.thisIndex	buttonBox_Response.keys	buttonBox_Response.corr	buttonBox_Response.rt	date	frameRate	expName	session	participant
																								2017_Jun_13_0905	60.0032601608	cfc_SPP1665_Learning	4	5
12	1	5	6	3	stim_v01/AvoNeu.png	96	2.1	10	8	stim_v01/2.png	GoAvo	2	stim_v01/AvoNeg.png	1	9	10	0	0	0	26	3	1	0.333308279755	2017_Jun_13_0905	60.0032601608	cfc_SPP1665_Learning	4	5
12	0.5	5	6	3	stim_v01/WinPos.png	160	2.1	11	9	stim_v01/3.png	GoWin	1	stim_v01/WinNeu.png	1	9	10	0	1	1	9	3	1	0.583253342993	2017_Jun_13_0905	60.0032601608	cfc_SPP1665_Learning	4	5
12	1	5	6	3	stim_v01/AvoNeu.png	160	2.1	11	9	stim_v01/2.png	GoAvo	2	stim_v01/AvoNeg.png	2	9	10	0	2	2	25	3	1	0.366595429986	2017_Jun_13_0905	60.0032601608	cfc_SPP1665_Learning	4	5
16	1	5	8	None	stim_v01/AvoNeu.png	96	2.1	10	8	stim_v01/1.png	NoGoAvo	4	stim_v01/AvoNeg.png	2	7	14	0	3	3	71	None	1		2017_Jun_13_0905	60.0032601608	cfc_SPP1665_Learning	4	5
12	0.5	5	6	3	stim_v01/WinPos.png	160	1.1	11	10	stim_v01/3.png	GoWin	1	stim_v01/WinNeu.png	2	9	10	0	4	4	12	3	1	0.499925442965	2017_Jun_13_0905	60.0032601608	cfc_SPP1665_Learning	4	5
12	0.5	5	6	3	stim_v01/AvoNeu.png	96	2.1	10	8	stim_v01/2.png	GoAvo	2	stim_v01/AvoNeg.png	1	9	10	0	5	5	22	3	1	0.333250928189	2017_Jun_13_0905	60.0032601608	cfc_SPP1665_Learning	4	5
12	1	5	6	3	stim_v01/AvoNeu.png	160	2.1	11	9	stim_v01/2.png	GoAvo	2	stim_v01/AvoNeg.png	1	9	10	0	6	6	24	3	1	0.349937516979	2017_Jun_13_0905	60.0032601608	cfc_SPP1665_Learning	4	5
16	1	5	8	None	stim_v01/WinPos.png	96	1.1	10	9	stim_v01/4.png	NoGoWin	3	stim_v01/WinNeu.png	1	7	14	0	7	7	48	None	1		2017_Jun_13_0905	60.0032601608	cfc_SPP1665_Learning	4	5
13	0.5	5	6	3	stim_v01/AvoNeg.png	160	2.1	11	9	stim_v01/2.png	GoAvo	2	stim_v01/AvoNeu.png	2	9	11	0	8	8	34	3	1	0.233274472517	2017_Jun_13_0905	60.0032601608	cfc_SPP1665_Learning	4	5
12	0.5	5	6	3	stim_v01/AvoNeu.png	96	2.1	10	8	stim_v01/2.png	GoAvo	2	stim_v01/AvoNeg.png	2	9	10	0	9	9	29	3	1	0.266580639319	2017_Jun_13_0905	60.0032601608	cfc_SPP1665_Learning	4	5
17	0.5	5	8	None	stim_v01/AvoNeg.png	96	1.1	10	9	stim_v01/1.png	NoGoAvo	4	stim_v01/AvoNeu.png	1	7	15	0	10	10	75	None	1		2017_Jun_13_0905	60.0032601608	cfc_SPP1665_Learning	4	5
16	1	5	8	None	stim_v01/WinPos.png	160	2.1	11	9	stim_v01/4.png	NoGoWin	3	stim_v01/WinNeu.png	2	7	14	0	11	11	42	None	1		2017_Jun_13_0905	60.0032601608	cfc_SPP1665_Learning	4	5
12	0.5	5	6	3	stim_v01/AvoNeu.png	160	1.1	11	10	stim_v01/2.png	GoAvo	2	stim_v01/AvoNeg.png	2	9	10	0	12	12	23	3	1	0.233248211537	2017_Jun_13_0905	60.0032601608	cfc_SPP1665_Learning	4	5
16	0.5	5	8	None	stim_v01/AvoNeu.png	96	2.1	10	8	stim_v01/1.png	NoGoAvo	4	stim_v01/AvoNeg.png	2	7	14	0	13	13	63	None	1		2017_Jun_13_0905	60.0032601608	cfc_SPP1665_Learning	4	5
13	1	5	6	3	stim_v01/WinNeu.png	160	1.1	11	10	stim_v01/3.png	GoWin	1	stim_v01/WinPos.png	1	9	11	0	14	14	17	3	1	0.533241268979	2017_Jun_13_0905	60.0032601608	cfc_SPP1665_Learning	4	5
16	1	5	8	None	stim_v01/WinPos.png	160	2.1	11	9	stim_v01/4.png	NoGoWin	3	stim_v01/WinNeu.png	2	7	14	0	15	15	40	None	1		2017_Jun_13_0905	60.0032601608	cfc_SPP1665_Learning	4	5
12	1	5	6	3	stim_v01/WinPos.png	96	1.1	10	9	stim_v01/3.png	GoWin	1	stim_v01/WinNeu.png	2	9	10	0	16	16	10	3	1	0.383256361496	2017_Jun_13_0905	60.0032601608	cfc_SPP1665_Learning	4	5
16	0.5	5	8	None	stim_v01/WinPos.png	160	1.1	11	10	stim_v01/4.png	NoGoWin	3	stim_v01/WinNeu.png	2	7	14	0	17	17	43	None	1		2017_Jun_13_0905	60.0032601608	cfc_SPP1665_Learning	4	5
17	0.5	5	8	None	stim_v01/WinNeu.png	96	1.1	10	9	stim_v01/4.png	NoGoWin	3	stim_v01/WinPos.png	1	7	15	0	18	18	53	None	1		2017_Jun_13_0905	60.0032601608	cfc_SPP1665_Learning	4	5
17	1	5	8	None	stim_v01/WinNeu.png	160	2.1	11	9	stim_v01/4.png	NoGoWin	3	stim_v01/WinPos.png	1	7	15	0	19	19	55	None	1		2017_Jun_13_0905	60.0032601608	cfc_SPP1665_Learning	4	5
13	0.5	5	6	3	stim_v01/WinNeu.png	96	1.1	10	9	stim_v01/3.png	GoWin	1	stim_v01/WinPos.png	1	9	11	0	20	20	16	3	1	0.766562830149	2017_Jun_13_0905	60.0032601608	cfc_SPP1665_Learning	4	5
16	0.5	5	8	None	stim_v01/WinPos.png	160	2.1	11	9	stim_v01/4.png	NoGoWin	3	stim_v01/WinNeu.png	1	7	14	0	21	21	49	None	1		2017_Jun_13_0905	60.0032601608	cfc_SPP1665_Learning	4	5
17	1	5	8	None	stim_v01/AvoNeg.png	160	2.1	11	9	stim_v01/1.png	NoGoAvo	4	stim_v01/AvoNeu.png	1	7	15	0	22	22	77	None	1		2017_Jun_13_0905	60.0032601608	cfc_SPP1665_Learning	4	5
12	0.5	5	6	3	stim_v01/WinPos.png	160	1.1	11	10	stim_v01/3.png	GoWin	1	stim_v01/WinNeu.png	2	9	10	0	23	23	1	3	1	0.333270850312	2017_Jun_13_0905	60.0032601608	cfc_SPP1665_Learning	4	5
12	1	5	6	3	stim_v01/AvoNeu.png	96	2.1	10	8	stim_v01/2.png	GoAvo	2	stim_v01/AvoNeg.png	1	9	10	0	24	24	31	3	1	0.433249720788	2017_Jun_13_0905	60.0032601608	cfc_SPP1665_Learning	4	5
13	1	5	6	3	stim_v01/AvoNeg.png	96	1.1	10	9	stim_v01/2.png	GoAvo	2	stim_v01/AvoNeu.png	2	9	11	0	25	25	39	3	1	0.299921820761	2017_Jun_13_0905	60.0032601608	cfc_SPP1665_Learning	4	5
16	1	5	8	None	stim_v01/AvoNeu.png	160	1.1	11	10	stim_v01/1.png	NoGoAvo	4	stim_v01/AvoNeg.png	1	7	14	0	26	26	70	3	0	0.983269944762	2017_Jun_13_0905	60.0032601608	cfc_SPP1665_Learning	4	5
13	1	5	6	3	stim_v01/AvoNeg.png	96	2.1	10	8	stim_v01/2.png	GoAvo	2	stim_v01/AvoNeu.png	1	9	11	0	27	27	35	3	1	0.383263304054	2017_Jun_13_0905	60.0032601608	cfc_SPP1665_Learning	4	5
16	0.5	5	8	None	stim_v01/WinPos.png	160	1.1	11	10	stim_v01/4.png	NoGoWin	3	stim_v01/WinNeu.png	2	7	14	0	28	28	44	None	1		2017_Jun_13_0905	60.0032601608	cfc_SPP1665_Learning	4	5
12	0.5	5	6	3	stim_v01/AvoNeu.png	160	2.1	11	9	stim_v01/2.png	GoAvo	2	stim_v01/AvoNeg.png	2	9	10	0	29	29	30	3	1	0.733253041142	2017_Jun_13_0905	60.0032601608	cfc_SPP1665_Learning	4	5
16	0.5	5	8	None	stim_v01/WinPos.png	96	1.1	10	9	stim_v01/4.png	NoGoWin	3	stim_v01/WinNeu.png	2	7	14	0	30	30	52	None	1		2017_Jun_13_0905	60.0032601608	cfc_SPP1665_Learning	4	5
12	1	5	6	3	stim_v01/WinPos.png	96	1.1	10	9	stim_v01/3.png	GoWin	1	stim_v01/WinNeu.png	2	9	10	0	31	31	11	3	1	0.416596033687	2017_Jun_13_0905	60.0032601608	cfc_SPP1665_Learning	4	5
12	0.5	5	6	3	stim_v01/AvoNeu.png	160	2.1	11	9	stim_v01/2.png	GoAvo	2	stim_v01/AvoNeg.png	2	9	10	0	32	32	21	3	1	0.249944157687	2017_Jun_13_0905	60.0032601608	cfc_SPP1665_Learning	4	5
16	1	5	8	None	stim_v01/AvoNeu.png	160	1.1	11	10	stim_v01/1.png	NoGoAvo	4	stim_v01/AvoNeg.png	1	7	14	0	33	33	65	None	1		2017_Jun_13_0905	60.0032601608	cfc_SPP1665_Learning	4	5
12	0.5	5	6	3	stim_v01/WinPos.png	160	1.1	11	10	stim_v01/3.png	GoWin	1	stim_v01/WinNeu.png	2	9	10	0	34	34	2	3	1	0.466579431918	2017_Jun_13_0905	60.0032601608	cfc_SPP1665_Learning	4	5
16	1	5	8	None	stim_v01/AvoNeu.png	160	1.1	11	10	stim_v01/1.png	NoGoAvo	4	stim_v01/AvoNeg.png	1	7	14	0	35	35	72	None	1		2017_Jun_13_0905	60.0032601608	cfc_SPP1665_Learning	4	5
16	0.5	5	8	None	stim_v01/WinPos.png	96	2.1	10	8	stim_v01/4.png	NoGoWin	3	stim_v01/WinNeu.png	2	7	14	0	36	36	41	None	1		2017_Jun_13_0905	60.0032601608	cfc_SPP1665_Learning	4	5
12	0.5	5	6	3	stim_v01/WinPos.png	160	1.1	11	10	stim_v01/3.png	GoWin	1	stim_v01/WinNeu.png	1	9	10	0	37	37	3	3	1	0.316605089197	2017_Jun_13_0905	60.0032601608	cfc_SPP1665_Learning	4	5
12	1	5	6	3	stim_v01/AvoNeu.png	96	2.1	10	8	stim_v01/2.png	GoAvo	2	stim_v01/AvoNeg.png	2	9	10	0	38	38	27	3	1	0.43326028555	2017_Jun_13_0905	60.0032601608	cfc_SPP1665_Learning	4	5
16	1	5	8	None	stim_v01/AvoNeu.png	96	2.1	10	8	stim_v01/1.png	NoGoAvo	4	stim_v01/AvoNeg.png	2	7	14	0	39	39	67	None	1		2017_Jun_13_0905	60.0032601608	cfc_SPP1665_Learning	4	5
16	1	5	8	None	stim_v01/AvoNeu.png	96	1.1	10	9	stim_v01/1.png	NoGoAvo	4	stim_v01/AvoNeg.png	2	7	14	0	40	40	66	None	1		2017_Jun_13_0905	60.0032601608	cfc_SPP1665_Learning	4	5
13	1	5	6	3	stim_v01/AvoNeg.png	160	1.1	11	10	stim_v01/2.png	GoAvo	2	stim_v01/AvoNeu.png	2	9	11	0	41	41	36	3	1	0.266628633523	2017_Jun_13_0905	60.0032601608	cfc_SPP1665_Learning	4	5
13	0.5	5	6	3	stim_v01/AvoNeg.png	96	1.1	10	9	stim_v01/2.png	GoAvo	2	stim_v01/AvoNeu.png	1	9	11	0	42	42	37	3	1	0.266612635456	2017_Jun_13_0905	60.0032601608	cfc_SPP1665_Learning	4	5
13	1	5	6	3	stim_v01/WinNeu.png	160	1.1	11	10	stim_v01/3.png	GoWin	1	stim_v01/WinPos.png	1	9	11	0	43	43	13	3	1	0.416592411482	2017_Jun_13_0905	60.0032601608	cfc_SPP1665_Learning	4	5
16	0.5	5	8	None	stim_v01/AvoNeu.png	160	2.1	11	9	stim_v01/1.png	NoGoAvo	4	stim_v01/AvoNeg.png	1	7	14	0	44	44	69	None	1		2017_Jun_13_0905	60.0032601608	cfc_SPP1665_Learning	4	5
12	0.5	5	6	3	stim_v01/AvoNeu.png	160	1.1	11	10	stim_v01/2.png	GoAvo	2	stim_v01/AvoNeg.png	2	9	10	0	45	45	32	3	1	0.349884693169	2017_Jun_13_0905	60.0032601608	cfc_SPP1665_Learning	4	5
12	0.5	5	6	3	stim_v01/WinPos.png	96	1.1	10	9	stim_v01/3.png	GoWin	1	stim_v01/WinNeu.png	2	9	10	0	46	46	6	3	1	0.249948987293	2017_Jun_13_0905	60.0032601608	cfc_SPP1665_Learning	4	5
16	0.5	5	8	None	stim_v01/AvoNeu.png	160	1.1	11	10	stim_v01/1.png	NoGoAvo	4	stim_v01/AvoNeg.png	1	7	14	0	47	47	64	None	1		2017_Jun_13_0905	60.0032601608	cfc_SPP1665_Learning	4	5
17	0.5	5	8	None	stim_v01/AvoNeg.png	160	2.1	11	9	stim_v01/1.png	NoGoAvo	4	stim_v01/AvoNeu.png	2	7	15	0	48	48	73	None	1		2017_Jun_13_0905	60.0032601608	cfc_SPP1665_Learning	4	5
17	0.5	5	8	None	stim_v01/WinNeu.png	160	1.1	11	10	stim_v01/4.png	NoGoWin	3	stim_v01/WinPos.png	1	7	15	0	49	49	59	None	1		2017_Jun_13_0905	60.0032601608	cfc_SPP1665_Learning	4	5
12	1	5	6	3	stim_v01/WinPos.png	160	1.1	11	10	stim_v01/3.png	GoWin	1	stim_v01/WinNeu.png	2	9	10	0	50	50	0	3	1	0.266609315101	2017_Jun_13_0905	60.0032601608	cfc_SPP1665_Learning	4	5
17	1	5	8	None	stim_v01/WinNeu.png	96	2.1	10	8	stim_v01/4.png	NoGoWin	3	stim_v01/WinPos.png	1	7	15	0	51	51	58	None	1		2017_Jun_13_0905	60.0032601608	cfc_SPP1665_Learning	4	5
13	0.5	5	6	3	stim_v01/WinNeu.png	160	2.1	11	9	stim_v01/3.png	GoWin	1	stim_v01/WinPos.png	2	9	11	0	52	52	15	3	1	0.266599957741	2017_Jun_13_0905	60.0032601608	cfc_SPP1665_Learning	4	5
16	1	5	8	None	stim_v01/AvoNeu.png	160	2.1	11	9	stim_v01/1.png	NoGoAvo	4	stim_v01/AvoNeg.png	1	7	14	0	53	53	68	None	1		2017_Jun_13_0905	60.0032601608	cfc_SPP1665_Learning	4	5
12	1	5	6	3	stim_v01/AvoNeu.png	96	1.1	10	9	stim_v01/2.png	GoAvo	2	stim_v01/AvoNeg.png	1	9	10	0	54	54	20	3	1	0.716566150502	2017_Jun_13_0905	60.0032601608	cfc_SPP1665_Learning	4	5
12	1	5	6	3	stim_v01/WinPos.png	96	1.1	10	9	stim_v01/3.png	GoWin	1	stim_v01/WinNeu.png	2	9	10	0	55	55	5	3	1	0.266599052189	2017_Jun_13_0905	60.0032601608	cfc_SPP1665_Learning	4	5
12	1	5	6	3	stim_v01/WinPos.png	160	2.1	11	9	stim_v01/3.png	GoWin	1	stim_v01/WinNeu.png	1	9	10	0	56	56	8	3	1	0.533254550394	2017_Jun_13_0905	60.0032601608	cfc_SPP1665_Learning	4	5
17	0.5	5	8	None	stim_v01/WinNeu.png	96	2.1	10	8	stim_v01/4.png	NoGoWin	3	stim_v01/WinPos.png	1	7	15	0	57	57	54	None	1		2017_Jun_13_0905	60.0032601608	cfc_SPP1665_Learning	4	5
12	1	5	6	3	stim_v01/WinPos.png	96	2.1	10	8	stim_v01/3.png	GoWin	1	stim_v01/WinNeu.png	1	9	10	0	58	58	7	3	1	0.616586978176	2017_Jun_13_0905	60.0032601608	cfc_SPP1665_Learning	4	5
13	0.5	5	6	3	stim_v01/WinNeu.png	160	2.1	11	9	stim_v01/3.png	GoWin	1	stim_v01/WinPos.png	2	9	11	0	59	59	18	3	1	0.499922726312	2017_Jun_13_0905	60.0032601608	cfc_SPP1665_Learning	4	5
17	1	5	8	None	stim_v01/WinNeu.png	160	1.1	11	10	stim_v01/4.png	NoGoWin	3	stim_v01/WinPos.png	1	7	15	0	60	60	57	None	1		2017_Jun_13_0905	60.0032601608	cfc_SPP1665_Learning	4	5
17	0.5	5	8	None	stim_v01/AvoNeg.png	96	2.1	10	8	stim_v01/1.png	NoGoAvo	4	stim_v01/AvoNeu.png	1	7	15	0	61	61	78	None	1		2017_Jun_13_0905	60.0032601608	cfc_SPP1665_Learning	4	5
12	1	5	6	3	stim_v01/WinPos.png	96	2.1	10	8	stim_v01/3.png	GoWin	1	stim_v01/WinNeu.png	2	9	10	0	62	62	4	3	1	0.416598750339	2017_Jun_13_0905	60.0032601608	cfc_SPP1665_Learning	4	5
13	1	5	6	3	stim_v01/WinNeu.png	160	1.1	11	10	stim_v01/3.png	GoWin	1	stim_v01/WinPos.png	2	9	11	0	63	63	19	3	1	0.38327749102	2017_Jun_13_0905	60.0032601608	cfc_SPP1665_Learning	4	5
12	1	5	6	3	stim_v01/AvoNeu.png	96	1.1	10	9	stim_v01/2.png	GoAvo	2	stim_v01/AvoNeg.png	1	9	10	0	64	64	28	None	0		2017_Jun_13_0905	60.0032601608	cfc_SPP1665_Learning	4	5
16	1	5	8	None	stim_v01/AvoNeu.png	96	2.1	10	8	stim_v01/1.png	NoGoAvo	4	stim_v01/AvoNeg.png	1	7	14	0	65	65	60	None	1		2017_Jun_13_0905	60.0032601608	cfc_SPP1665_Learning	4	5
17	0.5	5	8	None	stim_v01/AvoNeg.png	160	2.1	11	9	stim_v01/1.png	NoGoAvo	4	stim_v01/AvoNeu.png	2	7	15	0	66	66	74	None	1		2017_Jun_13_0905	60.0032601608	cfc_SPP1665_Learning	4	5
16	0.5	5	8	None	stim_v01/WinPos.png	96	1.1	10	9	stim_v01/4.png	NoGoWin	3	stim_v01/WinNeu.png	1	7	14	0	67	67	50	None	1		2017_Jun_13_0905	60.0032601608	cfc_SPP1665_Learning	4	5
16	1	5	8	None	stim_v01/WinPos.png	96	1.1	10	9	stim_v01/4.png	NoGoWin	3	stim_v01/WinNeu.png	2	7	14	0	68	68	46	None	1		2017_Jun_13_0905	60.0032601608	cfc_SPP1665_Learning	4	5
13	1	5	6	3	stim_v01/AvoNeg.png	160	2.1	11	9	stim_v01/2.png	GoAvo	2	stim_v01/AvoNeu.png	1	9	11	0	69	69	38	3	1	0.416637689034	2017_Jun_13_0905	60.0032601608	cfc_SPP1665_Learning	4	5
16	0.5	5	8	None	stim_v01/WinPos.png	96	1.1	10	9	stim_v01/4.png	NoGoWin	3	stim_v01/WinNeu.png	2	7	14	0	70	70	51	None	1		2017_Jun_13_0905	60.0032601608	cfc_SPP1665_Learning	4	5
16	1	5	8	None	stim_v01/AvoNeu.png	160	2.1	11	9	stim_v01/1.png	NoGoAvo	4	stim_v01/AvoNeg.png	2	7	14	0	71	71	61	None	1		2017_Jun_13_0905	60.0032601608	cfc_SPP1665_Learning	4	5
16	1	5	8	None	stim_v01/AvoNeu.png	96	2.1	10	8	stim_v01/1.png	NoGoAvo	4	stim_v01/AvoNeg.png	2	7	14	0	72	72	62	None	1		2017_Jun_13_0905	60.0032601608	cfc_SPP1665_Learning	4	5
17	0.5	5	8	None	stim_v01/AvoNeg.png	96	2.1	10	8	stim_v01/1.png	NoGoAvo	4	stim_v01/AvoNeu.png	2	7	15	0	73	73	76	3	0	0.833239759727	2017_Jun_13_0905	60.0032601608	cfc_SPP1665_Learning	4	5
17	1	5	8	None	stim_v01/AvoNeg.png	160	1.1	11	10	stim_v01/1.png	NoGoAvo	4	stim_v01/AvoNeu.png	1	7	15	0	74	74	79	None	1		2017_Jun_13_0905	60.0032601608	cfc_SPP1665_Learning	4	5
16	0.5	5	8	None	stim_v01/WinPos.png	96	1.1	10	9	stim_v01/4.png	NoGoWin	3	stim_v01/WinNeu.png	1	7	14	0	75	75	45	None	1		2017_Jun_13_0905	60.0032601608	cfc_SPP1665_Learning	4	5
13	0.5	5	6	3	stim_v01/WinNeu.png	96	2.1	10	8	stim_v01/3.png	GoWin	1	stim_v01/WinPos.png	1	9	11	0	76	76	14	3	1	0.449932385523	2017_Jun_13_0905	60.0032601608	cfc_SPP1665_Learning	4	5
17	0.5	5	8	None	stim_v01/WinNeu.png	96	2.1	10	8	stim_v01/4.png	NoGoWin	3	stim_v01/WinPos.png	1	7	15	0	77	77	56	None	1		2017_Jun_13_0905	60.0032601608	cfc_SPP1665_Learning	4	5
13	0.5	5	6	3	stim_v01/AvoNeg.png	96	1.1	10	9	stim_v01/2.png	GoAvo	2	stim_v01/AvoNeu.png	1	9	11	0	78	78	33	3	1	0.250004829605	2017_Jun_13_0905	60.0032601608	cfc_SPP1665_Learning	4	5
16	0.5	5	8	None	stim_v01/WinPos.png	96	1.1	10	9	stim_v01/4.png	NoGoWin	3	stim_v01/WinNeu.png	2	7	14	0	79	79	47	None	1		2017_Jun_13_0905	60.0032601608	cfc_SPP1665_Learning	4	5
