# Supplementary material for: θ-γ Cross-Frequency Transcranial Alternating Current Stimulation over the Trough Impairs Cognitive Control
Source: eNeuro. 2020 Sep 4;7(5):ENEURO.0126-20.2020. doi: 10.1523/ENEURO.0126-20.2020 (PMC7540931; doi:10.1523/ENEURO.0126-20.2020)
Supplement: Extended Data 1 — contains all materials, pseudonymized raw data and analysis scripts used in this study that are freely available at our repository. Download Extended Data 1, ZIP file. [file enu-eN-NWR-0126-20-s02.zip › 2020_cfc_tacs-master/data/raw/1_learning/s_trough/P_6_S_5_cfc_SPP1665_Learning_2017_Apr_12_1251.csv]

icFbackMarker	blineStop	circleMarker	cRespMarker	cResponse	cFback	trigStimulator	preCueStop	portStop	preCueStart	cue	cType	cueMarker	icFback	prepRespStop	icRespMarker	cFbackMarker	trials.thisRepN	trials.thisTrialN	trials.thisN	trials.thisIndex	buttonBox_Response.keys	buttonBox_Response.corr	buttonBox_Response.rt	date	frameRate	expName	session	participant
																								2017_Apr_12_1251	60.0148002688	cfc_SPP1665_Learning	5	6
12	0.5	5	6	3	stim_v01/AvoNeu.png	160	2.1	11	9	stim_v01/2.png	GoAvo	2	stim_v01/AvoNeg.png	1	9	10	0	0	0	25	None	0		2017_Apr_12_1251	60.0148002688	cfc_SPP1665_Learning	5	6
12	1	5	6	3	stim_v01/WinPos.png	96	2.1	10	8	stim_v01/4.png	GoWin	1	stim_v01/WinNeu.png	1	9	10	0	1	1	4	3	1	0.3333151218	2017_Apr_12_1251	60.0148002688	cfc_SPP1665_Learning	5	6
12	0.5	5	6	3	stim_v01/AvoNeu.png	96	2.1	10	8	stim_v01/2.png	GoAvo	2	stim_v01/AvoNeg.png	1	9	10	0	2	2	32	3	1	0.516576167422	2017_Apr_12_1251	60.0148002688	cfc_SPP1665_Learning	5	6
16	1	5	8	None	stim_v01/AvoNeu.png	96	2.1	10	8	stim_v01/3.png	NoGoAvo	4	stim_v01/AvoNeg.png	2	7	14	0	3	3	63	3	0	0.366609929189	2017_Apr_12_1251	60.0148002688	cfc_SPP1665_Learning	5	6
17	1	5	8	None	stim_v01/AvoNeg.png	160	2.1	11	9	stim_v01/3.png	NoGoAvo	4	stim_v01/AvoNeu.png	1	7	15	0	4	4	79	3	0	0.299937607892	2017_Apr_12_1251	60.0148002688	cfc_SPP1665_Learning	5	6
13	0.5	5	6	3	stim_v01/WinNeu.png	96	1.1	10	9	stim_v01/4.png	GoWin	1	stim_v01/WinPos.png	2	9	11	0	5	5	17	3	1	0.866590158105	2017_Apr_12_1251	60.0148002688	cfc_SPP1665_Learning	5	6
13	1	5	6	3	stim_v01/AvoNeg.png	96	1.1	10	9	stim_v01/2.png	GoAvo	2	stim_v01/AvoNeu.png	2	9	11	0	6	6	34	3	1	0.299932476466	2017_Apr_12_1251	60.0148002688	cfc_SPP1665_Learning	5	6
12	0.5	5	6	3	stim_v01/AvoNeu.png	96	1.1	10	9	stim_v01/2.png	GoAvo	2	stim_v01/AvoNeg.png	2	9	10	0	7	7	24	3	1	0.366595440456	2017_Apr_12_1251	60.0148002688	cfc_SPP1665_Learning	5	6
16	0.5	5	8	None	stim_v01/AvoNeu.png	96	1.1	10	9	stim_v01/3.png	NoGoAvo	4	stim_v01/AvoNeg.png	1	7	14	0	8	8	71	3	0	0.333237848556	2017_Apr_12_1251	60.0148002688	cfc_SPP1665_Learning	5	6
12	1	5	6	3	stim_v01/WinPos.png	96	2.1	10	8	stim_v01/4.png	GoWin	1	stim_v01/WinNeu.png	2	9	10	0	9	9	10	3	1	0.36655318165	2017_Apr_12_1251	60.0148002688	cfc_SPP1665_Learning	5	6
12	0.5	5	6	3	stim_v01/WinPos.png	160	2.1	11	9	stim_v01/4.png	GoWin	1	stim_v01/WinNeu.png	2	9	10	0	10	10	12	3	1	0.333262901991	2017_Apr_12_1251	60.0148002688	cfc_SPP1665_Learning	5	6
16	0.5	5	8	None	stim_v01/WinPos.png	160	2.1	11	9	stim_v01/1.png	NoGoWin	3	stim_v01/WinNeu.png	1	7	14	0	11	11	47	3	0	0.399884210873	2017_Apr_12_1251	60.0148002688	cfc_SPP1665_Learning	5	6
16	0.5	5	8	None	stim_v01/WinPos.png	96	2.1	10	8	stim_v01/1.png	NoGoWin	3	stim_v01/WinNeu.png	1	7	14	0	12	12	50	3	0	0.549919270589	2017_Apr_12_1251	60.0148002688	cfc_SPP1665_Learning	5	6
12	0.5	5	6	3	stim_v01/WinPos.png	160	1.1	11	10	stim_v01/4.png	GoWin	1	stim_v01/WinNeu.png	2	9	10	0	13	13	7	3	1	0.316596632758	2017_Apr_12_1251	60.0148002688	cfc_SPP1665_Learning	5	6
13	1	5	6	3	stim_v01/WinNeu.png	96	1.1	10	9	stim_v01/4.png	GoWin	1	stim_v01/WinPos.png	2	9	11	0	14	14	14	3	1	0.399953334204	2017_Apr_12_1251	60.0148002688	cfc_SPP1665_Learning	5	6
13	1	5	6	3	stim_v01/WinNeu.png	96	2.1	10	8	stim_v01/4.png	GoWin	1	stim_v01/WinPos.png	2	9	11	0	15	15	16	3	1	0.266598730606	2017_Apr_12_1251	60.0148002688	cfc_SPP1665_Learning	5	6
16	0.5	5	8	None	stim_v01/WinPos.png	160	1.1	11	10	stim_v01/1.png	NoGoWin	3	stim_v01/WinNeu.png	1	7	14	0	16	16	49	None	1		2017_Apr_12_1251	60.0148002688	cfc_SPP1665_Learning	5	6
16	1	5	8	None	stim_v01/AvoNeu.png	96	2.1	10	8	stim_v01/3.png	NoGoAvo	4	stim_v01/AvoNeg.png	1	7	14	0	17	17	61	3	0	0.316570975626	2017_Apr_12_1251	60.0148002688	cfc_SPP1665_Learning	5	6
12	1	5	6	3	stim_v01/AvoNeu.png	160	2.1	11	9	stim_v01/2.png	GoAvo	2	stim_v01/AvoNeg.png	1	9	10	0	18	18	26	3	1	0.383262011537	2017_Apr_12_1251	60.0148002688	cfc_SPP1665_Learning	5	6
12	0.5	5	6	3	stim_v01/AvoNeu.png	160	1.1	11	10	stim_v01/2.png	GoAvo	2	stim_v01/AvoNeg.png	1	9	10	0	19	19	27	3	1	0.383263218932	2017_Apr_12_1251	60.0148002688	cfc_SPP1665_Learning	5	6
17	1	5	8	None	stim_v01/AvoNeg.png	160	2.1	11	9	stim_v01/3.png	NoGoAvo	4	stim_v01/AvoNeu.png	2	7	15	0	20	20	78	None	1		2017_Apr_12_1251	60.0148002688	cfc_SPP1665_Learning	5	6
16	0.5	5	8	None	stim_v01/AvoNeu.png	96	2.1	10	8	stim_v01/3.png	NoGoAvo	4	stim_v01/AvoNeg.png	2	7	14	0	21	21	67	None	1		2017_Apr_12_1251	60.0148002688	cfc_SPP1665_Learning	5	6
12	1	5	6	3	stim_v01/AvoNeu.png	96	1.1	10	9	stim_v01/2.png	GoAvo	2	stim_v01/AvoNeg.png	1	9	10	0	22	22	22	3	1	0.5999044951	2017_Apr_12_1251	60.0148002688	cfc_SPP1665_Learning	5	6
16	0.5	5	8	None	stim_v01/WinPos.png	160	2.1	11	9	stim_v01/1.png	NoGoWin	3	stim_v01/WinNeu.png	1	7	14	0	23	23	46	None	1		2017_Apr_12_1251	60.0148002688	cfc_SPP1665_Learning	5	6
12	0.5	5	6	3	stim_v01/WinPos.png	96	2.1	10	8	stim_v01/4.png	GoWin	1	stim_v01/WinNeu.png	2	9	10	0	24	24	2	3	1	0.283271036811	2017_Apr_12_1251	60.0148002688	cfc_SPP1665_Learning	5	6
16	0.5	5	8	None	stim_v01/AvoNeu.png	160	2.1	11	9	stim_v01/3.png	NoGoAvo	4	stim_v01/AvoNeg.png	1	7	14	0	25	25	62	3	0	0.349944867351	2017_Apr_12_1251	60.0148002688	cfc_SPP1665_Learning	5	6
16	1	5	8	None	stim_v01/WinPos.png	96	2.1	10	8	stim_v01/1.png	NoGoWin	3	stim_v01/WinNeu.png	2	7	14	0	26	26	48	3	0	0.349953017264	2017_Apr_12_1251	60.0148002688	cfc_SPP1665_Learning	5	6
13	0.5	5	6	3	stim_v01/AvoNeg.png	160	2.1	11	9	stim_v01/2.png	GoAvo	2	stim_v01/AvoNeu.png	2	9	11	0	27	27	39	3	1	0.699911165953	2017_Apr_12_1251	60.0148002688	cfc_SPP1665_Learning	5	6
16	0.5	5	8	None	stim_v01/AvoNeu.png	160	2.1	11	9	stim_v01/3.png	NoGoAvo	4	stim_v01/AvoNeg.png	1	7	14	0	28	28	70	3	0	0.399927978921	2017_Apr_12_1251	60.0148002688	cfc_SPP1665_Learning	5	6
16	0.5	5	8	None	stim_v01/AvoNeu.png	96	2.1	10	8	stim_v01/3.png	NoGoAvo	4	stim_v01/AvoNeg.png	1	7	14	0	29	29	66	None	1		2017_Apr_12_1251	60.0148002688	cfc_SPP1665_Learning	5	6
13	1	5	6	3	stim_v01/AvoNeg.png	160	2.1	11	9	stim_v01/2.png	GoAvo	2	stim_v01/AvoNeu.png	2	9	11	0	30	30	37	None	0		2017_Apr_12_1251	60.0148002688	cfc_SPP1665_Learning	5	6
16	1	5	8	None	stim_v01/AvoNeu.png	96	1.1	10	9	stim_v01/3.png	NoGoAvo	4	stim_v01/AvoNeg.png	1	7	14	0	31	31	69	None	1		2017_Apr_12_1251	60.0148002688	cfc_SPP1665_Learning	5	6
12	0.5	5	6	3	stim_v01/AvoNeu.png	160	2.1	11	9	stim_v01/2.png	GoAvo	2	stim_v01/AvoNeg.png	2	9	10	0	32	32	28	None	0		2017_Apr_12_1251	60.0148002688	cfc_SPP1665_Learning	5	6
17	1	5	8	None	stim_v01/AvoNeg.png	96	1.1	10	9	stim_v01/3.png	NoGoAvo	4	stim_v01/AvoNeu.png	1	7	15	0	33	33	76	None	1		2017_Apr_12_1251	60.0148002688	cfc_SPP1665_Learning	5	6
17	0.5	5	8	None	stim_v01/WinNeu.png	160	1.1	11	10	stim_v01/1.png	NoGoWin	3	stim_v01/WinPos.png	2	7	15	0	34	34	54	None	1		2017_Apr_12_1251	60.0148002688	cfc_SPP1665_Learning	5	6
17	0.5	5	8	None	stim_v01/AvoNeg.png	96	2.1	10	8	stim_v01/3.png	NoGoAvo	4	stim_v01/AvoNeu.png	2	7	15	0	35	35	74	None	1		2017_Apr_12_1251	60.0148002688	cfc_SPP1665_Learning	5	6
16	1	5	8	None	stim_v01/AvoNeu.png	160	2.1	11	9	stim_v01/3.png	NoGoAvo	4	stim_v01/AvoNeg.png	1	7	14	0	36	36	68	None	1		2017_Apr_12_1251	60.0148002688	cfc_SPP1665_Learning	5	6
12	1	5	6	3	stim_v01/AvoNeu.png	96	2.1	10	8	stim_v01/2.png	GoAvo	2	stim_v01/AvoNeg.png	2	9	10	0	37	37	29	None	0		2017_Apr_12_1251	60.0148002688	cfc_SPP1665_Learning	5	6
16	0.5	5	8	None	stim_v01/WinPos.png	160	1.1	11	10	stim_v01/1.png	NoGoWin	3	stim_v01/WinNeu.png	1	7	14	0	38	38	44	None	1		2017_Apr_12_1251	60.0148002688	cfc_SPP1665_Learning	5	6
12	1	5	6	3	stim_v01/AvoNeu.png	160	2.1	11	9	stim_v01/2.png	GoAvo	2	stim_v01/AvoNeg.png	2	9	10	0	39	39	20	None	0		2017_Apr_12_1251	60.0148002688	cfc_SPP1665_Learning	5	6
16	1	5	8	None	stim_v01/WinPos.png	96	2.1	10	8	stim_v01/1.png	NoGoWin	3	stim_v01/WinNeu.png	1	7	14	0	40	40	40	None	1		2017_Apr_12_1251	60.0148002688	cfc_SPP1665_Learning	5	6
12	1	5	6	3	stim_v01/WinPos.png	96	1.1	10	9	stim_v01/4.png	GoWin	1	stim_v01/WinNeu.png	2	9	10	0	41	41	3	3	1	0.366602684823	2017_Apr_12_1251	60.0148002688	cfc_SPP1665_Learning	5	6
13	1	5	6	3	stim_v01/WinNeu.png	96	1.1	10	9	stim_v01/4.png	GoWin	1	stim_v01/WinPos.png	2	9	11	0	42	42	18	3	1	0.41659726664	2017_Apr_12_1251	60.0148002688	cfc_SPP1665_Learning	5	6
12	1	5	6	3	stim_v01/AvoNeu.png	160	1.1	11	10	stim_v01/2.png	GoAvo	2	stim_v01/AvoNeg.png	1	9	10	0	43	43	21	None	0		2017_Apr_12_1251	60.0148002688	cfc_SPP1665_Learning	5	6
17	1	5	8	None	stim_v01/AvoNeg.png	160	1.1	11	10	stim_v01/3.png	NoGoAvo	4	stim_v01/AvoNeu.png	1	7	15	0	44	44	73	None	1		2017_Apr_12_1251	60.0148002688	cfc_SPP1665_Learning	5	6
13	1	5	6	3	stim_v01/AvoNeg.png	96	1.1	10	9	stim_v01/2.png	GoAvo	2	stim_v01/AvoNeu.png	1	9	11	0	45	45	38	3	1	0.416603303612	2017_Apr_12_1251	60.0148002688	cfc_SPP1665_Learning	5	6
12	1	5	6	3	stim_v01/WinPos.png	96	2.1	10	8	stim_v01/4.png	GoWin	1	stim_v01/WinNeu.png	2	9	10	0	46	46	8	3	1	0.316599953093	2017_Apr_12_1251	60.0148002688	cfc_SPP1665_Learning	5	6
12	1	5	6	3	stim_v01/AvoNeu.png	160	1.1	11	10	stim_v01/2.png	GoAvo	2	stim_v01/AvoNeg.png	1	9	10	0	47	47	30	None	0		2017_Apr_12_1251	60.0148002688	cfc_SPP1665_Learning	5	6
16	1	5	8	None	stim_v01/WinPos.png	160	1.1	11	10	stim_v01/1.png	NoGoWin	3	stim_v01/WinNeu.png	2	7	14	0	48	48	52	None	1		2017_Apr_12_1251	60.0148002688	cfc_SPP1665_Learning	5	6
17	1	5	8	None	stim_v01/AvoNeg.png	160	1.1	11	10	stim_v01/3.png	NoGoAvo	4	stim_v01/AvoNeu.png	1	7	15	0	49	49	77	None	1		2017_Apr_12_1251	60.0148002688	cfc_SPP1665_Learning	5	6
16	0.5	5	8	None	stim_v01/AvoNeu.png	96	1.1	10	9	stim_v01/3.png	NoGoAvo	4	stim_v01/AvoNeg.png	2	7	14	0	50	50	64	None	1		2017_Apr_12_1251	60.0148002688	cfc_SPP1665_Learning	5	6
16	0.5	5	8	None	stim_v01/AvoNeu.png	160	1.1	11	10	stim_v01/3.png	NoGoAvo	4	stim_v01/AvoNeg.png	1	7	14	0	51	51	72	None	1		2017_Apr_12_1251	60.0148002688	cfc_SPP1665_Learning	5	6
12	1	5	6	3	stim_v01/WinPos.png	160	1.1	11	10	stim_v01/4.png	GoWin	1	stim_v01/WinNeu.png	2	9	10	0	52	52	1	3	1	0.316603575276	2017_Apr_12_1251	60.0148002688	cfc_SPP1665_Learning	5	6
16	0.5	5	8	None	stim_v01/WinPos.png	96	2.1	10	8	stim_v01/1.png	NoGoWin	3	stim_v01/WinNeu.png	2	7	14	0	53	53	43	None	1		2017_Apr_12_1251	60.0148002688	cfc_SPP1665_Learning	5	6
13	0.5	5	6	3	stim_v01/WinNeu.png	160	1.1	11	10	stim_v01/4.png	GoWin	1	stim_v01/WinPos.png	2	9	11	0	54	54	13	3	1	0.533272923364	2017_Apr_12_1251	60.0148002688	cfc_SPP1665_Learning	5	6
12	0.5	5	6	3	stim_v01/WinPos.png	160	1.1	11	10	stim_v01/4.png	GoWin	1	stim_v01/WinNeu.png	2	9	10	0	55	55	0	3	1	0.499886052149	2017_Apr_12_1251	60.0148002688	cfc_SPP1665_Learning	5	6
17	0.5	5	8	None	stim_v01/WinNeu.png	96	1.1	10	9	stim_v01/1.png	NoGoWin	3	stim_v01/WinPos.png	2	7	15	0	56	56	59	None	1		2017_Apr_12_1251	60.0148002688	cfc_SPP1665_Learning	5	6
13	0.5	5	6	3	stim_v01/AvoNeg.png	160	1.1	11	10	stim_v01/2.png	GoAvo	2	stim_v01/AvoNeu.png	2	9	11	0	57	57	33	3	1	0.316603877125	2017_Apr_12_1251	60.0148002688	cfc_SPP1665_Learning	5	6
17	1	5	8	None	stim_v01/WinNeu.png	160	1.1	11	10	stim_v01/1.png	NoGoWin	3	stim_v01/WinPos.png	1	7	15	0	58	58	56	None	1		2017_Apr_12_1251	60.0148002688	cfc_SPP1665_Learning	5	6
17	1	5	8	None	stim_v01/WinNeu.png	160	2.1	11	9	stim_v01/1.png	NoGoWin	3	stim_v01/WinPos.png	1	7	15	0	59	59	58	None	1		2017_Apr_12_1251	60.0148002688	cfc_SPP1665_Learning	5	6
12	1	5	6	3	stim_v01/AvoNeu.png	160	1.1	11	10	stim_v01/2.png	GoAvo	2	stim_v01/AvoNeg.png	1	9	10	0	60	60	23	3	1	0.349970826332	2017_Apr_12_1251	60.0148002688	cfc_SPP1665_Learning	5	6
16	0.5	5	8	None	stim_v01/AvoNeu.png	160	1.1	11	10	stim_v01/3.png	NoGoAvo	4	stim_v01/AvoNeg.png	2	7	14	0	61	61	60	None	1		2017_Apr_12_1251	60.0148002688	cfc_SPP1665_Learning	5	6
16	0.5	5	8	None	stim_v01/WinPos.png	160	1.1	11	10	stim_v01/1.png	NoGoWin	3	stim_v01/WinNeu.png	2	7	14	0	62	62	51	None	1		2017_Apr_12_1251	60.0148002688	cfc_SPP1665_Learning	5	6
16	1	5	8	None	stim_v01/WinPos.png	96	1.1	10	9	stim_v01/1.png	NoGoWin	3	stim_v01/WinNeu.png	2	7	14	0	63	63	41	None	1		2017_Apr_12_1251	60.0148002688	cfc_SPP1665_Learning	5	6
13	1	5	6	3	stim_v01/WinNeu.png	160	2.1	11	9	stim_v01/4.png	GoWin	1	stim_v01/WinPos.png	2	9	11	0	64	64	19	3	1	0.349923737948	2017_Apr_12_1251	60.0148002688	cfc_SPP1665_Learning	5	6
17	0.5	5	8	None	stim_v01/WinNeu.png	160	2.1	11	9	stim_v01/1.png	NoGoWin	3	stim_v01/WinPos.png	2	7	15	0	65	65	55	None	1		2017_Apr_12_1251	60.0148002688	cfc_SPP1665_Learning	5	6
17	1	5	8	None	stim_v01/WinNeu.png	96	2.1	10	8	stim_v01/1.png	NoGoWin	3	stim_v01/WinPos.png	1	7	15	0	66	66	57	None	1		2017_Apr_12_1251	60.0148002688	cfc_SPP1665_Learning	5	6
12	0.5	5	6	3	stim_v01/AvoNeu.png	96	1.1	10	9	stim_v01/2.png	GoAvo	2	stim_v01/AvoNeg.png	1	9	10	0	67	67	31	None	0		2017_Apr_12_1251	60.0148002688	cfc_SPP1665_Learning	5	6
12	1	5	6	3	stim_v01/WinPos.png	96	2.1	10	8	stim_v01/4.png	GoWin	1	stim_v01/WinNeu.png	1	9	10	0	68	68	6	3	1	0.349958450539	2017_Apr_12_1251	60.0148002688	cfc_SPP1665_Learning	5	6
13	0.5	5	6	3	stim_v01/WinNeu.png	160	1.1	11	10	stim_v01/4.png	GoWin	1	stim_v01/WinPos.png	1	9	11	0	69	69	15	3	1	0.383262917083	2017_Apr_12_1251	60.0148002688	cfc_SPP1665_Learning	5	6
16	0.5	5	8	None	stim_v01/WinPos.png	96	1.1	10	9	stim_v01/1.png	NoGoWin	3	stim_v01/WinNeu.png	2	7	14	0	70	70	42	None	1		2017_Apr_12_1251	60.0148002688	cfc_SPP1665_Learning	5	6
12	0.5	5	6	3	stim_v01/WinPos.png	160	2.1	11	9	stim_v01/4.png	GoWin	1	stim_v01/WinNeu.png	1	9	10	0	71	71	9	3	1	0.333255053927	2017_Apr_12_1251	60.0148002688	cfc_SPP1665_Learning	5	6
16	0.5	5	8	None	stim_v01/WinPos.png	96	1.1	10	9	stim_v01/1.png	NoGoWin	3	stim_v01/WinNeu.png	2	7	14	0	72	72	45	None	1		2017_Apr_12_1251	60.0148002688	cfc_SPP1665_Learning	5	6
17	1	5	8	None	stim_v01/AvoNeg.png	96	1.1	10	9	stim_v01/3.png	NoGoAvo	4	stim_v01/AvoNeu.png	1	7	15	0	73	73	75	None	1		2017_Apr_12_1251	60.0148002688	cfc_SPP1665_Learning	5	6
13	0.5	5	6	3	stim_v01/AvoNeg.png	160	2.1	11	9	stim_v01/2.png	GoAvo	2	stim_v01/AvoNeu.png	2	9	11	0	74	74	36	3	1	0.366604495915	2017_Apr_12_1251	60.0148002688	cfc_SPP1665_Learning	5	6
16	1	5	8	None	stim_v01/AvoNeu.png	96	2.1	10	8	stim_v01/3.png	NoGoAvo	4	stim_v01/AvoNeg.png	1	7	14	0	75	75	65	None	1		2017_Apr_12_1251	60.0148002688	cfc_SPP1665_Learning	5	6
12	1	5	6	3	stim_v01/WinPos.png	160	2.1	11	9	stim_v01/4.png	GoWin	1	stim_v01/WinNeu.png	1	9	10	0	76	76	5	3	1	0.299902291604	2017_Apr_12_1251	60.0148002688	cfc_SPP1665_Learning	5	6
12	1	5	6	3	stim_v01/WinPos.png	96	1.1	10	9	stim_v01/4.png	GoWin	1	stim_v01/WinNeu.png	1	9	10	0	77	77	11	3	1	0.383279216909	2017_Apr_12_1251	60.0148002688	cfc_SPP1665_Learning	5	6
17	0.5	5	8	None	stim_v01/WinNeu.png	96	2.1	10	8	stim_v01/1.png	NoGoWin	3	stim_v01/WinPos.png	2	7	15	0	78	78	53	None	1		2017_Apr_12_1251	60.0148002688	cfc_SPP1665_Learning	5	6
13	0.5	5	6	3	stim_v01/AvoNeg.png	96	1.1	10	9	stim_v01/2.png	GoAvo	2	stim_v01/AvoNeu.png	1	9	11	0	79	79	35	3	1	0.233311167584	2017_Apr_12_1251	60.0148002688	cfc_SPP1665_Learning	5	6
