# Supplementary material for: θ-γ Cross-Frequency Transcranial Alternating Current Stimulation over the Trough Impairs Cognitive Control
Source: eNeuro. 2020 Sep 4;7(5):ENEURO.0126-20.2020. doi: 10.1523/ENEURO.0126-20.2020 (PMC7540931; doi:10.1523/ENEURO.0126-20.2020)
Supplement: Extended Data 1 — contains all materials, pseudonymized raw data and analysis scripts used in this study that are freely available at our repository. Download Extended Data 1, ZIP file. [file enu-eN-NWR-0126-20-s02.zip › 2020_cfc_tacs-master/data/raw/1_learning/s_trough/P_7_S_2_cfc_SPP1665_Learning_2017_Mrz_24_1315.csv]

icFbackMarker	blineStop	circleMarker	cRespMarker	cResponse	cFback	trigStimulator	preCueStop	portStop	preCueStart	cue	cType	cueMarker	icFback	prepRespStop	icRespMarker	cFbackMarker	trials.thisRepN	trials.thisTrialN	trials.thisN	trials.thisIndex	buttonBox_Response.keys	buttonBox_Response.corr	buttonBox_Response.rt	date	frameRate	expName	session	participant
																								2017_Mrz_24_1315	60.0082777558	cfc_SPP1665_Learning	2	7
12	0.5	5	6	3	stim_v01/WinPos.png	96	2.1	10	8	stim_v03/1.png	GoWin	1	stim_v01/WinNeu.png	2	9	10	0	0	0	5	None	0		2017_Mrz_24_1315	60.0082777558	cfc_SPP1665_Learning	2	7
17	1	5	8	None	stim_v01/WinNeu.png	160	2.1	11	9	stim_v03/3.png	NoGoWin	3	stim_v01/WinPos.png	1	7	15	0	1	1	57	None	1		2017_Mrz_24_1315	60.0082777558	cfc_SPP1665_Learning	2	7
17	1	5	8	None	stim_v01/AvoNeg.png	160	1.1	11	10	stim_v03/4.png	NoGoAvo	4	stim_v01/AvoNeu.png	1	7	15	0	2	2	73	None	1		2017_Mrz_24_1315	60.0082777558	cfc_SPP1665_Learning	2	7
17	0.5	5	8	None	stim_v01/AvoNeg.png	160	2.1	11	9	stim_v03/4.png	NoGoAvo	4	stim_v01/AvoNeu.png	2	7	15	0	3	3	79	None	1		2017_Mrz_24_1315	60.0082777558	cfc_SPP1665_Learning	2	7
13	1	5	6	3	stim_v01/WinNeu.png	96	2.1	10	8	stim_v03/1.png	GoWin	1	stim_v01/WinPos.png	1	9	11	0	4	4	17	None	0		2017_Mrz_24_1315	60.0082777558	cfc_SPP1665_Learning	2	7
16	1	5	8	None	stim_v01/AvoNeu.png	96	2.1	10	8	stim_v03/4.png	NoGoAvo	4	stim_v01/AvoNeg.png	2	7	14	0	5	5	66	3	0	0.283241305556	2017_Mrz_24_1315	60.0082777558	cfc_SPP1665_Learning	2	7
12	1	5	6	3	stim_v01/AvoNeu.png	96	1.1	10	9	stim_v03/2.png	GoAvo	2	stim_v01/AvoNeg.png	2	9	10	0	6	6	29	None	0		2017_Mrz_24_1315	60.0082777558	cfc_SPP1665_Learning	2	7
12	1	5	6	3	stim_v01/WinPos.png	160	1.1	11	10	stim_v03/1.png	GoWin	1	stim_v01/WinNeu.png	2	9	10	0	7	7	1	3	1	0.633320947591	2017_Mrz_24_1315	60.0082777558	cfc_SPP1665_Learning	2	7
16	0.5	5	8	None	stim_v01/WinPos.png	160	1.1	11	10	stim_v03/3.png	NoGoWin	3	stim_v01/WinNeu.png	1	7	14	0	8	8	49	None	1		2017_Mrz_24_1315	60.0082777558	cfc_SPP1665_Learning	2	7
16	0.5	5	8	None	stim_v01/AvoNeu.png	160	1.1	11	10	stim_v03/4.png	NoGoAvo	4	stim_v01/AvoNeg.png	1	7	14	0	9	9	61	None	1		2017_Mrz_24_1315	60.0082777558	cfc_SPP1665_Learning	2	7
17	1	5	8	None	stim_v01/WinNeu.png	160	1.1	11	10	stim_v03/3.png	NoGoWin	3	stim_v01/WinPos.png	2	7	15	0	10	10	53	None	1		2017_Mrz_24_1315	60.0082777558	cfc_SPP1665_Learning	2	7
13	1	5	6	3	stim_v01/WinNeu.png	96	1.1	10	9	stim_v03/1.png	GoWin	1	stim_v01/WinPos.png	2	9	11	0	11	11	19	3	1	0.316636326125	2017_Mrz_24_1315	60.0082777558	cfc_SPP1665_Learning	2	7
16	0.5	5	8	None	stim_v01/WinPos.png	160	1.1	11	10	stim_v03/3.png	NoGoWin	3	stim_v01/WinNeu.png	1	7	14	0	12	12	44	None	1		2017_Mrz_24_1315	60.0082777558	cfc_SPP1665_Learning	2	7
16	1	5	8	None	stim_v01/AvoNeu.png	96	1.1	10	9	stim_v03/4.png	NoGoAvo	4	stim_v01/AvoNeg.png	2	7	14	0	13	13	72	3	0	0.783230590027	2017_Mrz_24_1315	60.0082777558	cfc_SPP1665_Learning	2	7
13	0.5	5	6	3	stim_v01/WinNeu.png	96	1.1	10	9	stim_v03/1.png	GoWin	1	stim_v01/WinPos.png	2	9	11	0	14	14	16	3	1	0.399882702692	2017_Mrz_24_1315	60.0082777558	cfc_SPP1665_Learning	2	7
16	0.5	5	8	None	stim_v01/WinPos.png	96	1.1	10	9	stim_v03/3.png	NoGoWin	3	stim_v01/WinNeu.png	2	7	14	0	15	15	47	3	0	0.2999234217	2017_Mrz_24_1315	60.0082777558	cfc_SPP1665_Learning	2	7
16	1	5	8	None	stim_v01/WinPos.png	96	1.1	10	9	stim_v03/3.png	NoGoWin	3	stim_v01/WinNeu.png	2	7	14	0	16	16	43	None	1		2017_Mrz_24_1315	60.0082777558	cfc_SPP1665_Learning	2	7
16	1	5	8	None	stim_v01/WinPos.png	96	2.1	10	8	stim_v03/3.png	NoGoWin	3	stim_v01/WinNeu.png	1	7	14	0	17	17	40	None	1		2017_Mrz_24_1315	60.0082777558	cfc_SPP1665_Learning	2	7
16	1	5	8	None	stim_v01/AvoNeu.png	160	1.1	11	10	stim_v03/4.png	NoGoAvo	4	stim_v01/AvoNeg.png	2	7	14	0	18	18	69	None	1		2017_Mrz_24_1315	60.0082777558	cfc_SPP1665_Learning	2	7
13	1	5	6	3	stim_v01/AvoNeg.png	160	1.1	11	10	stim_v03/2.png	GoAvo	2	stim_v01/AvoNeu.png	1	9	11	0	19	19	35	None	0		2017_Mrz_24_1315	60.0082777558	cfc_SPP1665_Learning	2	7
13	1	5	6	3	stim_v01/AvoNeg.png	96	1.1	10	9	stim_v03/2.png	GoAvo	2	stim_v01/AvoNeu.png	2	9	11	0	20	20	36	None	0		2017_Mrz_24_1315	60.0082777558	cfc_SPP1665_Learning	2	7
12	0.5	5	6	3	stim_v01/WinPos.png	96	2.1	10	8	stim_v03/1.png	GoWin	1	stim_v01/WinNeu.png	1	9	10	0	21	21	9	3	1	0.383269407407	2017_Mrz_24_1315	60.0082777558	cfc_SPP1665_Learning	2	7
12	1	5	6	3	stim_v01/WinPos.png	160	1.1	11	10	stim_v03/1.png	GoWin	1	stim_v01/WinNeu.png	1	9	10	0	22	22	3	3	1	0.316593464011	2017_Mrz_24_1315	60.0082777558	cfc_SPP1665_Learning	2	7
17	0.5	5	8	None	stim_v01/AvoNeg.png	160	2.1	11	9	stim_v03/4.png	NoGoAvo	4	stim_v01/AvoNeu.png	1	7	15	0	23	23	76	None	1		2017_Mrz_24_1315	60.0082777558	cfc_SPP1665_Learning	2	7
12	1	5	6	3	stim_v01/AvoNeu.png	96	2.1	10	8	stim_v03/2.png	GoAvo	2	stim_v01/AvoNeg.png	2	9	10	0	24	24	21	None	0		2017_Mrz_24_1315	60.0082777558	cfc_SPP1665_Learning	2	7
16	1	5	8	None	stim_v01/AvoNeu.png	160	2.1	11	9	stim_v03/4.png	NoGoAvo	4	stim_v01/AvoNeg.png	2	7	14	0	25	25	70	3	0	0.333269241392	2017_Mrz_24_1315	60.0082777558	cfc_SPP1665_Learning	2	7
17	1	5	8	None	stim_v01/WinNeu.png	96	1.1	10	9	stim_v03/3.png	NoGoWin	3	stim_v01/WinPos.png	1	7	15	0	26	26	56	None	1		2017_Mrz_24_1315	60.0082777558	cfc_SPP1665_Learning	2	7
12	1	5	6	3	stim_v01/WinPos.png	96	1.1	10	9	stim_v03/1.png	GoWin	1	stim_v01/WinNeu.png	2	9	10	0	27	27	4	3	1	0.416601040342	2017_Mrz_24_1315	60.0082777558	cfc_SPP1665_Learning	2	7
13	0.5	5	6	3	stim_v01/AvoNeg.png	96	1.1	10	9	stim_v03/2.png	GoAvo	2	stim_v01/AvoNeu.png	2	9	11	0	28	28	37	None	0		2017_Mrz_24_1315	60.0082777558	cfc_SPP1665_Learning	2	7
13	1	5	6	3	stim_v01/WinNeu.png	160	1.1	11	10	stim_v03/1.png	GoWin	1	stim_v01/WinPos.png	1	9	11	0	29	29	18	3	1	0.266601447834	2017_Mrz_24_1315	60.0082777558	cfc_SPP1665_Learning	2	7
12	0.5	5	6	3	stim_v01/WinPos.png	96	1.1	10	9	stim_v03/1.png	GoWin	1	stim_v01/WinNeu.png	1	9	10	0	30	30	11	3	1	0.483218123793	2017_Mrz_24_1315	60.0082777558	cfc_SPP1665_Learning	2	7
17	0.5	5	8	None	stim_v01/AvoNeg.png	96	2.1	10	8	stim_v03/4.png	NoGoAvo	4	stim_v01/AvoNeu.png	2	7	15	0	31	31	78	3	0	0.366573406352	2017_Mrz_24_1315	60.0082777558	cfc_SPP1665_Learning	2	7
12	0.5	5	6	3	stim_v01/AvoNeu.png	160	2.1	11	9	stim_v03/2.png	GoAvo	2	stim_v01/AvoNeg.png	2	9	10	0	32	32	23	None	0		2017_Mrz_24_1315	60.0082777558	cfc_SPP1665_Learning	2	7
16	0.5	5	8	None	stim_v01/AvoNeu.png	96	1.1	10	9	stim_v03/4.png	NoGoAvo	4	stim_v01/AvoNeg.png	2	7	14	0	33	33	60	3	0	0.299938513995	2017_Mrz_24_1315	60.0082777558	cfc_SPP1665_Learning	2	7
16	1	5	8	None	stim_v01/WinPos.png	160	2.1	11	9	stim_v03/3.png	NoGoWin	3	stim_v01/WinNeu.png	1	7	14	0	34	34	42	None	1		2017_Mrz_24_1315	60.0082777558	cfc_SPP1665_Learning	2	7
16	0.5	5	8	None	stim_v01/WinPos.png	160	1.1	11	10	stim_v03/3.png	NoGoWin	3	stim_v01/WinNeu.png	1	7	14	0	35	35	41	None	1		2017_Mrz_24_1315	60.0082777558	cfc_SPP1665_Learning	2	7
12	0.5	5	6	3	stim_v01/WinPos.png	96	1.1	10	9	stim_v03/1.png	GoWin	1	stim_v01/WinNeu.png	2	9	10	0	36	36	6	None	0		2017_Mrz_24_1315	60.0082777558	cfc_SPP1665_Learning	2	7
16	0.5	5	8	None	stim_v01/AvoNeu.png	96	2.1	10	8	stim_v03/4.png	NoGoAvo	4	stim_v01/AvoNeg.png	1	7	14	0	37	37	63	3	0	0.333255054636	2017_Mrz_24_1315	60.0082777558	cfc_SPP1665_Learning	2	7
12	1	5	6	3	stim_v01/AvoNeu.png	160	1.1	11	10	stim_v03/2.png	GoAvo	2	stim_v01/AvoNeg.png	2	9	10	0	38	38	31	3	1	0.283247342474	2017_Mrz_24_1315	60.0082777558	cfc_SPP1665_Learning	2	7
12	0.5	5	6	3	stim_v01/WinPos.png	160	1.1	11	10	stim_v03/1.png	GoWin	1	stim_v01/WinNeu.png	1	9	10	0	39	39	7	3	1	0.383255824343	2017_Mrz_24_1315	60.0082777558	cfc_SPP1665_Learning	2	7
16	1	5	8	None	stim_v01/WinPos.png	160	2.1	11	9	stim_v03/3.png	NoGoWin	3	stim_v01/WinNeu.png	2	7	14	0	40	40	52	None	1		2017_Mrz_24_1315	60.0082777558	cfc_SPP1665_Learning	2	7
12	1	5	6	3	stim_v01/AvoNeu.png	160	1.1	11	10	stim_v03/2.png	GoAvo	2	stim_v01/AvoNeg.png	1	9	10	0	41	41	24	3	1	0.383215376995	2017_Mrz_24_1315	60.0082777558	cfc_SPP1665_Learning	2	7
16	1	5	8	None	stim_v01/WinPos.png	160	2.1	11	9	stim_v03/3.png	NoGoWin	3	stim_v01/WinNeu.png	2	7	14	0	42	42	46	None	1		2017_Mrz_24_1315	60.0082777558	cfc_SPP1665_Learning	2	7
12	1	5	6	3	stim_v01/WinPos.png	160	2.1	11	9	stim_v03/1.png	GoWin	1	stim_v01/WinNeu.png	2	9	10	0	43	43	12	3	1	0.283289902742	2017_Mrz_24_1315	60.0082777558	cfc_SPP1665_Learning	2	7
12	1	5	6	3	stim_v01/WinPos.png	160	2.1	11	9	stim_v03/1.png	GoWin	1	stim_v01/WinNeu.png	1	9	10	0	44	44	8	3	1	0.333286748453	2017_Mrz_24_1315	60.0082777558	cfc_SPP1665_Learning	2	7
12	0.5	5	6	3	stim_v01/AvoNeu.png	160	2.1	11	9	stim_v03/2.png	GoAvo	2	stim_v01/AvoNeg.png	1	9	10	0	45	45	30	3	1	0.383298384611	2017_Mrz_24_1315	60.0082777558	cfc_SPP1665_Learning	2	7
16	1	5	8	None	stim_v01/AvoNeu.png	96	1.1	10	9	stim_v03/4.png	NoGoAvo	4	stim_v01/AvoNeg.png	2	7	14	0	46	46	62	None	1		2017_Mrz_24_1315	60.0082777558	cfc_SPP1665_Learning	2	7
12	0.5	5	6	3	stim_v01/WinPos.png	96	2.1	10	8	stim_v03/1.png	GoWin	1	stim_v01/WinNeu.png	2	9	10	0	47	47	0	3	1	0.233279473967	2017_Mrz_24_1315	60.0082777558	cfc_SPP1665_Learning	2	7
12	0.5	5	6	3	stim_v01/AvoNeu.png	96	2.1	10	8	stim_v03/2.png	GoAvo	2	stim_v01/AvoNeg.png	1	9	10	0	48	48	25	3	1	0.433254481129	2017_Mrz_24_1315	60.0082777558	cfc_SPP1665_Learning	2	7
17	1	5	8	None	stim_v01/WinNeu.png	160	1.1	11	10	stim_v03/3.png	NoGoWin	3	stim_v01/WinPos.png	2	7	15	0	49	49	58	None	1		2017_Mrz_24_1315	60.0082777558	cfc_SPP1665_Learning	2	7
17	1	5	8	None	stim_v01/WinNeu.png	96	2.1	10	8	stim_v03/3.png	NoGoWin	3	stim_v01/WinPos.png	2	7	15	0	50	50	55	None	1		2017_Mrz_24_1315	60.0082777558	cfc_SPP1665_Learning	2	7
16	0.5	5	8	None	stim_v01/AvoNeu.png	96	1.1	10	9	stim_v03/4.png	NoGoAvo	4	stim_v01/AvoNeg.png	2	7	14	0	51	51	71	None	1		2017_Mrz_24_1315	60.0082777558	cfc_SPP1665_Learning	2	7
13	1	5	6	3	stim_v01/AvoNeg.png	96	2.1	10	8	stim_v03/2.png	GoAvo	2	stim_v01/AvoNeu.png	1	9	11	0	52	52	33	3	1	0.483245591768	2017_Mrz_24_1315	60.0082777558	cfc_SPP1665_Learning	2	7
16	0.5	5	8	None	stim_v01/AvoNeu.png	96	2.1	10	8	stim_v03/4.png	NoGoAvo	4	stim_v01/AvoNeg.png	1	7	14	0	53	53	68	None	1		2017_Mrz_24_1315	60.0082777558	cfc_SPP1665_Learning	2	7
13	0.5	5	6	3	stim_v01/AvoNeg.png	96	2.1	10	8	stim_v03/2.png	GoAvo	2	stim_v01/AvoNeu.png	2	9	11	0	54	54	39	3	1	0.533275338679	2017_Mrz_24_1315	60.0082777558	cfc_SPP1665_Learning	2	7
12	1	5	6	3	stim_v01/AvoNeu.png	160	2.1	11	9	stim_v03/2.png	GoAvo	2	stim_v01/AvoNeg.png	2	9	10	0	55	55	28	3	1	0.266550435881	2017_Mrz_24_1315	60.0082777558	cfc_SPP1665_Learning	2	7
13	0.5	5	6	3	stim_v01/WinNeu.png	160	2.1	11	9	stim_v03/1.png	GoWin	1	stim_v01/WinPos.png	1	9	11	0	56	56	14	3	1	0.39988723038	2017_Mrz_24_1315	60.0082777558	cfc_SPP1665_Learning	2	7
12	0.5	5	6	3	stim_v01/AvoNeu.png	96	1.1	10	9	stim_v03/2.png	GoAvo	2	stim_v01/AvoNeg.png	1	9	10	0	57	57	32	3	1	0.316591954781	2017_Mrz_24_1315	60.0082777558	cfc_SPP1665_Learning	2	7
17	1	5	8	None	stim_v01/AvoNeg.png	160	1.1	11	10	stim_v03/4.png	NoGoAvo	4	stim_v01/AvoNeu.png	1	7	15	0	58	58	77	None	1		2017_Mrz_24_1315	60.0082777558	cfc_SPP1665_Learning	2	7
16	1	5	8	None	stim_v01/WinPos.png	160	2.1	11	9	stim_v03/3.png	NoGoWin	3	stim_v01/WinNeu.png	2	7	14	0	59	59	48	None	1		2017_Mrz_24_1315	60.0082777558	cfc_SPP1665_Learning	2	7
16	1	5	8	None	stim_v01/AvoNeu.png	96	2.1	10	8	stim_v03/4.png	NoGoAvo	4	stim_v01/AvoNeg.png	2	7	14	0	60	60	64	None	1		2017_Mrz_24_1315	60.0082777558	cfc_SPP1665_Learning	2	7
17	0.5	5	8	None	stim_v01/WinNeu.png	160	1.1	11	10	stim_v03/3.png	NoGoWin	3	stim_v01/WinPos.png	1	7	15	0	61	61	59	None	1		2017_Mrz_24_1315	60.0082777558	cfc_SPP1665_Learning	2	7
16	0.5	5	8	None	stim_v01/AvoNeu.png	160	1.1	11	10	stim_v03/4.png	NoGoAvo	4	stim_v01/AvoNeg.png	1	7	14	0	62	62	65	None	1		2017_Mrz_24_1315	60.0082777558	cfc_SPP1665_Learning	2	7
13	0.5	5	6	3	stim_v01/WinNeu.png	96	1.1	10	9	stim_v03/1.png	GoWin	1	stim_v01/WinPos.png	2	9	11	0	63	63	15	3	1	0.266595410917	2017_Mrz_24_1315	60.0082777558	cfc_SPP1665_Learning	2	7
16	0.5	5	8	None	stim_v01/WinPos.png	96	1.1	10	9	stim_v03/3.png	NoGoWin	3	stim_v01/WinNeu.png	1	7	14	0	64	64	50	None	1		2017_Mrz_24_1315	60.0082777558	cfc_SPP1665_Learning	2	7
12	0.5	5	6	3	stim_v01/WinPos.png	96	1.1	10	9	stim_v03/1.png	GoWin	1	stim_v01/WinNeu.png	1	9	10	0	65	65	10	3	1	0.399927677728	2017_Mrz_24_1315	60.0082777558	cfc_SPP1665_Learning	2	7
17	0.5	5	8	None	stim_v01/AvoNeg.png	96	2.1	10	8	stim_v03/4.png	NoGoAvo	4	stim_v01/AvoNeu.png	1	7	15	0	66	66	74	None	1		2017_Mrz_24_1315	60.0082777558	cfc_SPP1665_Learning	2	7
13	0.5	5	6	3	stim_v01/WinNeu.png	160	1.1	11	10	stim_v03/1.png	GoWin	1	stim_v01/WinPos.png	1	9	11	0	67	67	13	3	1	0.416573270521	2017_Mrz_24_1315	60.0082777558	cfc_SPP1665_Learning	2	7
12	0.5	5	6	3	stim_v01/AvoNeu.png	160	2.1	11	9	stim_v03/2.png	GoAvo	2	stim_v01/AvoNeg.png	1	9	10	0	68	68	20	3	1	0.283291110125	2017_Mrz_24_1315	60.0082777558	cfc_SPP1665_Learning	2	7
12	0.5	5	6	3	stim_v01/AvoNeu.png	96	1.1	10	9	stim_v03/2.png	GoAvo	2	stim_v01/AvoNeg.png	1	9	10	0	69	69	27	3	1	0.383247070812	2017_Mrz_24_1315	60.0082777558	cfc_SPP1665_Learning	2	7
16	0.5	5	8	None	stim_v01/WinPos.png	96	2.1	10	8	stim_v03/3.png	NoGoWin	3	stim_v01/WinNeu.png	1	7	14	0	70	70	45	None	1		2017_Mrz_24_1315	60.0082777558	cfc_SPP1665_Learning	2	7
12	1	5	6	3	stim_v01/AvoNeu.png	160	2.1	11	9	stim_v03/2.png	GoAvo	2	stim_v01/AvoNeg.png	2	9	10	0	71	71	22	3	1	0.516585374541	2017_Mrz_24_1315	60.0082777558	cfc_SPP1665_Learning	2	7
17	1	5	8	None	stim_v01/WinNeu.png	96	2.1	10	8	stim_v03/3.png	NoGoWin	3	stim_v01/WinPos.png	1	7	15	0	72	72	54	None	1		2017_Mrz_24_1315	60.0082777558	cfc_SPP1665_Learning	2	7
17	0.5	5	8	None	stim_v01/AvoNeg.png	160	2.1	11	9	stim_v03/4.png	NoGoAvo	4	stim_v01/AvoNeu.png	2	7	15	0	73	73	75	None	1		2017_Mrz_24_1315	60.0082777558	cfc_SPP1665_Learning	2	7
12	0.5	5	6	3	stim_v01/AvoNeu.png	160	2.1	11	9	stim_v03/2.png	GoAvo	2	stim_v01/AvoNeg.png	2	9	10	0	74	74	26	3	1	0.316577466179	2017_Mrz_24_1315	60.0082777558	cfc_SPP1665_Learning	2	7
13	0.5	5	6	3	stim_v01/AvoNeg.png	160	1.1	11	10	stim_v03/2.png	GoAvo	2	stim_v01/AvoNeu.png	1	9	11	0	75	75	38	3	1	0.233263476136	2017_Mrz_24_1315	60.0082777558	cfc_SPP1665_Learning	2	7
16	1	5	8	None	stim_v01/WinPos.png	96	2.1	10	8	stim_v03/3.png	NoGoWin	3	stim_v01/WinNeu.png	1	7	14	0	76	76	51	None	1		2017_Mrz_24_1315	60.0082777558	cfc_SPP1665_Learning	2	7
16	1	5	8	None	stim_v01/AvoNeu.png	160	2.1	11	9	stim_v03/4.png	NoGoAvo	4	stim_v01/AvoNeg.png	2	7	14	0	77	77	67	None	1		2017_Mrz_24_1315	60.0082777558	cfc_SPP1665_Learning	2	7
13	1	5	6	3	stim_v01/AvoNeg.png	160	2.1	11	9	stim_v03/2.png	GoAvo	2	stim_v01/AvoNeu.png	1	9	11	0	78	78	34	3	1	0.499917143306	2017_Mrz_24_1315	60.0082777558	cfc_SPP1665_Learning	2	7
12	0.5	5	6	3	stim_v01/WinPos.png	96	2.1	10	8	stim_v03/1.png	GoWin	1	stim_v01/WinNeu.png	2	9	10	0	79	79	2	3	1	0.216581963682	2017_Mrz_24_1315	60.0082777558	cfc_SPP1665_Learning	2	7
