# Supplementary material for: θ-γ Cross-Frequency Transcranial Alternating Current Stimulation over the Trough Impairs Cognitive Control
Source: eNeuro. 2020 Sep 4;7(5):ENEURO.0126-20.2020. doi: 10.1523/ENEURO.0126-20.2020 (PMC7540931; doi:10.1523/ENEURO.0126-20.2020)
Supplement: Extended Data 1 — contains all materials, pseudonymized raw data and analysis scripts used in this study that are freely available at our repository. Download Extended Data 1, ZIP file. [file enu-eN-NWR-0126-20-s02.zip › 2020_cfc_tacs-master/data/raw/1_learning/s_trough/P_8_S_2_cfc_SPP1665_Learning_2017_Mrz_28_1420.csv]

icFbackMarker	blineStop	circleMarker	cRespMarker	cResponse	cFback	trigStimulator	preCueStop	portStop	preCueStart	cue	cType	cueMarker	icFback	prepRespStop	icRespMarker	cFbackMarker	trials.thisRepN	trials.thisTrialN	trials.thisN	trials.thisIndex	buttonBox_Response.keys	buttonBox_Response.corr	buttonBox_Response.rt	date	frameRate	expName	session	participant
																								2017_Mrz_28_1420	60.0282844679	cfc_SPP1665_Learning	2	8
17	0.5	5	8	None	stim_v01/AvoNeg.png	96	2.1	10	8	stim_v05/3.png	NoGoAvo	4	stim_v01/AvoNeu.png	2	7	15	0	0	0	79	None	1		2017_Mrz_28_1420	60.0282844679	cfc_SPP1665_Learning	2	8
12	1	5	6	3	stim_v01/AvoNeu.png	160	2.1	11	9	stim_v05/4.png	GoAvo	2	stim_v01/AvoNeg.png	2	9	10	0	1	1	22	None	0		2017_Mrz_28_1420	60.0282844679	cfc_SPP1665_Learning	2	8
12	1	5	6	3	stim_v01/AvoNeu.png	160	1.1	11	10	stim_v05/4.png	GoAvo	2	stim_v01/AvoNeg.png	2	9	10	0	2	2	30	None	0		2017_Mrz_28_1420	60.0282844679	cfc_SPP1665_Learning	2	8
17	0.5	5	8	None	stim_v01/WinNeu.png	160	2.1	11	9	stim_v05/2.png	NoGoWin	3	stim_v01/WinPos.png	2	7	15	0	3	3	54	None	1		2017_Mrz_28_1420	60.0282844679	cfc_SPP1665_Learning	2	8
13	1	5	6	3	stim_v01/AvoNeg.png	160	2.1	11	9	stim_v05/4.png	GoAvo	2	stim_v01/AvoNeu.png	1	9	11	0	4	4	35	None	0		2017_Mrz_28_1420	60.0282844679	cfc_SPP1665_Learning	2	8
16	1	5	8	None	stim_v01/AvoNeu.png	160	2.1	11	9	stim_v05/3.png	NoGoAvo	4	stim_v01/AvoNeg.png	2	7	14	0	5	5	65	None	1		2017_Mrz_28_1420	60.0282844679	cfc_SPP1665_Learning	2	8
12	0.5	5	6	3	stim_v01/AvoNeu.png	96	2.1	10	8	stim_v05/4.png	GoAvo	2	stim_v01/AvoNeg.png	1	9	10	0	6	6	28	None	0		2017_Mrz_28_1420	60.0282844679	cfc_SPP1665_Learning	2	8
16	1	5	8	None	stim_v01/AvoNeu.png	160	2.1	11	9	stim_v05/3.png	NoGoAvo	4	stim_v01/AvoNeg.png	2	7	14	0	7	7	66	None	1		2017_Mrz_28_1420	60.0282844679	cfc_SPP1665_Learning	2	8
13	0.5	5	6	3	stim_v01/AvoNeg.png	160	2.1	11	9	stim_v05/4.png	GoAvo	2	stim_v01/AvoNeu.png	1	9	11	0	8	8	34	3	1	0.266634952439	2017_Mrz_28_1420	60.0282844679	cfc_SPP1665_Learning	2	8
13	1	5	6	3	stim_v01/WinNeu.png	96	1.1	10	9	stim_v05/1.png	GoWin	1	stim_v01/WinPos.png	2	9	11	0	9	9	19	None	0		2017_Mrz_28_1420	60.0282844679	cfc_SPP1665_Learning	2	8
13	0.5	5	6	3	stim_v01/AvoNeg.png	96	1.1	10	9	stim_v05/4.png	GoAvo	2	stim_v01/AvoNeu.png	1	9	11	0	10	10	36	None	0		2017_Mrz_28_1420	60.0282844679	cfc_SPP1665_Learning	2	8
16	1	5	8	None	stim_v01/WinPos.png	160	1.1	11	10	stim_v05/2.png	NoGoWin	3	stim_v01/WinNeu.png	1	7	14	0	11	11	44	None	1		2017_Mrz_28_1420	60.0282844679	cfc_SPP1665_Learning	2	8
17	1	5	8	None	stim_v01/AvoNeg.png	96	2.1	10	8	stim_v05/3.png	NoGoAvo	4	stim_v01/AvoNeu.png	1	7	15	0	12	12	78	None	1		2017_Mrz_28_1420	60.0282844679	cfc_SPP1665_Learning	2	8
16	0.5	5	8	None	stim_v01/WinPos.png	96	1.1	10	9	stim_v05/2.png	NoGoWin	3	stim_v01/WinNeu.png	2	7	14	0	13	13	47	None	1		2017_Mrz_28_1420	60.0282844679	cfc_SPP1665_Learning	2	8
12	0.5	5	6	3	stim_v01/WinPos.png	96	2.1	10	8	stim_v05/1.png	GoWin	1	stim_v01/WinNeu.png	1	9	10	0	14	14	3	None	0		2017_Mrz_28_1420	60.0282844679	cfc_SPP1665_Learning	2	8
13	0.5	5	6	3	stim_v01/AvoNeg.png	96	2.1	10	8	stim_v05/4.png	GoAvo	2	stim_v01/AvoNeu.png	2	9	11	0	15	15	38	None	0		2017_Mrz_28_1420	60.0282844679	cfc_SPP1665_Learning	2	8
17	1	5	8	None	stim_v01/WinNeu.png	160	1.1	11	10	stim_v05/2.png	NoGoWin	3	stim_v01/WinPos.png	2	7	15	0	16	16	55	None	1		2017_Mrz_28_1420	60.0282844679	cfc_SPP1665_Learning	2	8
17	1	5	8	None	stim_v01/WinNeu.png	160	1.1	11	10	stim_v05/2.png	NoGoWin	3	stim_v01/WinPos.png	1	7	15	0	17	17	56	None	1		2017_Mrz_28_1420	60.0282844679	cfc_SPP1665_Learning	2	8
17	1	5	8	None	stim_v01/AvoNeg.png	160	2.1	11	9	stim_v05/3.png	NoGoAvo	4	stim_v01/AvoNeu.png	1	7	15	0	18	18	75	3	0	0.300005825678	2017_Mrz_28_1420	60.0282844679	cfc_SPP1665_Learning	2	8
12	0.5	5	6	3	stim_v01/WinPos.png	96	1.1	10	9	stim_v05/1.png	GoWin	1	stim_v01/WinNeu.png	2	9	10	0	19	19	7	None	0		2017_Mrz_28_1420	60.0282844679	cfc_SPP1665_Learning	2	8
16	0.5	5	8	None	stim_v01/AvoNeu.png	96	1.1	10	9	stim_v05/3.png	NoGoAvo	4	stim_v01/AvoNeg.png	1	7	14	0	20	20	62	3	0	0.266612313793	2017_Mrz_28_1420	60.0282844679	cfc_SPP1665_Learning	2	8
12	1	5	6	3	stim_v01/AvoNeu.png	160	1.1	11	10	stim_v05/4.png	GoAvo	2	stim_v01/AvoNeg.png	1	9	10	0	21	21	23	None	0		2017_Mrz_28_1420	60.0282844679	cfc_SPP1665_Learning	2	8
13	1	5	6	3	stim_v01/WinNeu.png	160	2.1	11	9	stim_v05/1.png	GoWin	1	stim_v01/WinPos.png	1	9	11	0	22	22	15	None	0		2017_Mrz_28_1420	60.0282844679	cfc_SPP1665_Learning	2	8
17	1	5	8	None	stim_v01/AvoNeg.png	96	2.1	10	8	stim_v05/3.png	NoGoAvo	4	stim_v01/AvoNeu.png	1	7	15	0	23	23	77	3	0	0.216607167275	2017_Mrz_28_1420	60.0282844679	cfc_SPP1665_Learning	2	8
13	1	5	6	3	stim_v01/WinNeu.png	160	2.1	11	9	stim_v05/1.png	GoWin	1	stim_v01/WinPos.png	1	9	11	0	24	24	17	None	0		2017_Mrz_28_1420	60.0282844679	cfc_SPP1665_Learning	2	8
12	1	5	6	3	stim_v01/WinPos.png	96	1.1	10	9	stim_v05/1.png	GoWin	1	stim_v01/WinNeu.png	1	9	10	0	25	25	4	None	0		2017_Mrz_28_1420	60.0282844679	cfc_SPP1665_Learning	2	8
12	1	5	6	3	stim_v01/AvoNeu.png	160	2.1	11	9	stim_v05/4.png	GoAvo	2	stim_v01/AvoNeg.png	2	9	10	0	26	26	27	None	0		2017_Mrz_28_1420	60.0282844679	cfc_SPP1665_Learning	2	8
12	0.5	5	6	3	stim_v01/AvoNeu.png	160	1.1	11	10	stim_v05/4.png	GoAvo	2	stim_v01/AvoNeg.png	1	9	10	0	27	27	32	None	0		2017_Mrz_28_1420	60.0282844679	cfc_SPP1665_Learning	2	8
16	1	5	8	None	stim_v01/AvoNeu.png	96	1.1	10	9	stim_v05/3.png	NoGoAvo	4	stim_v01/AvoNeg.png	1	7	14	0	28	28	68	3	0	0.416625942258	2017_Mrz_28_1420	60.0282844679	cfc_SPP1665_Learning	2	8
12	1	5	6	3	stim_v01/WinPos.png	160	1.1	11	10	stim_v05/1.png	GoWin	1	stim_v01/WinNeu.png	2	9	10	0	29	29	1	None	0		2017_Mrz_28_1420	60.0282844679	cfc_SPP1665_Learning	2	8
16	1	5	8	None	stim_v01/AvoNeu.png	160	2.1	11	9	stim_v05/3.png	NoGoAvo	4	stim_v01/AvoNeg.png	1	7	14	0	30	30	71	3	0	0.266605974974	2017_Mrz_28_1420	60.0282844679	cfc_SPP1665_Learning	2	8
16	1	5	8	None	stim_v01/WinPos.png	96	2.1	10	8	stim_v05/2.png	NoGoWin	3	stim_v01/WinNeu.png	2	7	14	0	31	31	49	3	0	0.349938830379	2017_Mrz_28_1420	60.0282844679	cfc_SPP1665_Learning	2	8
16	0.5	5	8	None	stim_v01/WinPos.png	96	2.1	10	8	stim_v05/2.png	NoGoWin	3	stim_v01/WinNeu.png	1	7	14	0	32	32	46	3	0	0.383256578261	2017_Mrz_28_1420	60.0282844679	cfc_SPP1665_Learning	2	8
12	0.5	5	6	3	stim_v01/WinPos.png	96	1.1	10	9	stim_v05/1.png	GoWin	1	stim_v01/WinNeu.png	2	9	10	0	33	33	9	None	0		2017_Mrz_28_1420	60.0282844679	cfc_SPP1665_Learning	2	8
13	0.5	5	6	3	stim_v01/WinNeu.png	160	1.1	11	10	stim_v05/1.png	GoWin	1	stim_v01/WinPos.png	1	9	11	0	34	34	14	3	1	0.249925217007	2017_Mrz_28_1420	60.0282844679	cfc_SPP1665_Learning	2	8
17	1	5	8	None	stim_v01/WinNeu.png	160	1.1	11	10	stim_v05/2.png	NoGoWin	3	stim_v01/WinPos.png	1	7	15	0	35	35	53	3	0	0.249906502391	2017_Mrz_28_1420	60.0282844679	cfc_SPP1665_Learning	2	8
12	0.5	5	6	3	stim_v01/AvoNeu.png	160	2.1	11	9	stim_v05/4.png	GoAvo	2	stim_v01/AvoNeg.png	2	9	10	0	36	36	25	None	0		2017_Mrz_28_1420	60.0282844679	cfc_SPP1665_Learning	2	8
16	0.5	5	8	None	stim_v01/WinPos.png	96	1.1	10	9	stim_v05/2.png	NoGoWin	3	stim_v01/WinNeu.png	2	7	14	0	37	37	50	3	0	0.349922530553	2017_Mrz_28_1420	60.0282844679	cfc_SPP1665_Learning	2	8
13	1	5	6	3	stim_v01/WinNeu.png	160	2.1	11	9	stim_v05/1.png	GoWin	1	stim_v01/WinPos.png	2	9	11	0	38	38	13	None	0		2017_Mrz_28_1420	60.0282844679	cfc_SPP1665_Learning	2	8
17	1	5	8	None	stim_v01/WinNeu.png	160	2.1	11	9	stim_v05/2.png	NoGoWin	3	stim_v01/WinPos.png	1	7	15	0	39	39	58	3	0	0.266647328233	2017_Mrz_28_1420	60.0282844679	cfc_SPP1665_Learning	2	8
12	1	5	6	3	stim_v01/WinPos.png	96	1.1	10	9	stim_v05/1.png	GoWin	1	stim_v01/WinNeu.png	1	9	10	0	40	40	0	None	0		2017_Mrz_28_1420	60.0282844679	cfc_SPP1665_Learning	2	8
13	0.5	5	6	3	stim_v01/AvoNeg.png	96	1.1	10	9	stim_v05/4.png	GoAvo	2	stim_v01/AvoNeu.png	1	9	11	0	41	41	37	None	0		2017_Mrz_28_1420	60.0282844679	cfc_SPP1665_Learning	2	8
13	0.5	5	6	3	stim_v01/AvoNeg.png	160	2.1	11	9	stim_v05/4.png	GoAvo	2	stim_v01/AvoNeu.png	2	9	11	0	42	42	33	None	0		2017_Mrz_28_1420	60.0282844679	cfc_SPP1665_Learning	2	8
16	1	5	8	None	stim_v01/WinPos.png	96	2.1	10	8	stim_v05/2.png	NoGoWin	3	stim_v01/WinNeu.png	2	7	14	0	43	43	43	3	0	0.316601160486	2017_Mrz_28_1420	60.0282844679	cfc_SPP1665_Learning	2	8
13	1	5	6	3	stim_v01/AvoNeg.png	160	2.1	11	9	stim_v05/4.png	GoAvo	2	stim_v01/AvoNeu.png	1	9	11	0	44	44	39	None	0		2017_Mrz_28_1420	60.0282844679	cfc_SPP1665_Learning	2	8
12	0.5	5	6	3	stim_v01/AvoNeu.png	96	1.1	10	9	stim_v05/4.png	GoAvo	2	stim_v01/AvoNeg.png	2	9	10	0	45	45	20	None	0		2017_Mrz_28_1420	60.0282844679	cfc_SPP1665_Learning	2	8
16	0.5	5	8	None	stim_v01/WinPos.png	96	2.1	10	8	stim_v05/2.png	NoGoWin	3	stim_v01/WinNeu.png	2	7	14	0	46	46	51	3	0	0.499921066588	2017_Mrz_28_1420	60.0282844679	cfc_SPP1665_Learning	2	8
16	0.5	5	8	None	stim_v01/WinPos.png	160	1.1	11	10	stim_v05/2.png	NoGoWin	3	stim_v01/WinNeu.png	2	7	14	0	47	47	48	3	0	0.299959944688	2017_Mrz_28_1420	60.0282844679	cfc_SPP1665_Learning	2	8
16	1	5	8	None	stim_v01/AvoNeu.png	96	2.1	10	8	stim_v05/3.png	NoGoAvo	4	stim_v01/AvoNeg.png	1	7	14	0	48	48	61	3	0	0.316618969557	2017_Mrz_28_1420	60.0282844679	cfc_SPP1665_Learning	2	8
12	1	5	6	3	stim_v01/AvoNeu.png	96	1.1	10	9	stim_v05/4.png	GoAvo	2	stim_v01/AvoNeg.png	2	9	10	0	49	49	29	3	1	0.283228778004	2017_Mrz_28_1420	60.0282844679	cfc_SPP1665_Learning	2	8
12	1	5	6	3	stim_v01/AvoNeu.png	96	1.1	10	9	stim_v05/4.png	GoAvo	2	stim_v01/AvoNeg.png	2	9	10	0	50	50	24	3	1	0.283245379678	2017_Mrz_28_1420	60.0282844679	cfc_SPP1665_Learning	2	8
16	1	5	8	None	stim_v01/AvoNeu.png	160	2.1	11	9	stim_v05/3.png	NoGoAvo	4	stim_v01/AvoNeg.png	1	7	14	0	51	51	63	None	1		2017_Mrz_28_1420	60.0282844679	cfc_SPP1665_Learning	2	8
16	0.5	5	8	None	stim_v01/AvoNeu.png	160	1.1	11	10	stim_v05/3.png	NoGoAvo	4	stim_v01/AvoNeg.png	2	7	14	0	52	52	69	None	1		2017_Mrz_28_1420	60.0282844679	cfc_SPP1665_Learning	2	8
17	0.5	5	8	None	stim_v01/AvoNeg.png	96	1.1	10	9	stim_v05/3.png	NoGoAvo	4	stim_v01/AvoNeu.png	2	7	15	0	53	53	74	None	1		2017_Mrz_28_1420	60.0282844679	cfc_SPP1665_Learning	2	8
17	0.5	5	8	None	stim_v01/AvoNeg.png	96	2.1	10	8	stim_v05/3.png	NoGoAvo	4	stim_v01/AvoNeu.png	2	7	15	0	54	54	76	None	1		2017_Mrz_28_1420	60.0282844679	cfc_SPP1665_Learning	2	8
16	0.5	5	8	None	stim_v01/AvoNeu.png	160	1.1	11	10	stim_v05/3.png	NoGoAvo	4	stim_v01/AvoNeg.png	1	7	14	0	55	55	64	3	0	0.283312390071	2017_Mrz_28_1420	60.0282844679	cfc_SPP1665_Learning	2	8
12	0.5	5	6	3	stim_v01/WinPos.png	96	1.1	10	9	stim_v05/1.png	GoWin	1	stim_v01/WinNeu.png	2	9	10	0	56	56	6	None	0		2017_Mrz_28_1420	60.0282844679	cfc_SPP1665_Learning	2	8
17	0.5	5	8	None	stim_v01/WinNeu.png	96	1.1	10	9	stim_v05/2.png	NoGoWin	3	stim_v01/WinPos.png	1	7	15	0	57	57	59	3	0	0.349888119812	2017_Mrz_28_1420	60.0282844679	cfc_SPP1665_Learning	2	8
16	0.5	5	8	None	stim_v01/WinPos.png	96	2.1	10	8	stim_v05/2.png	NoGoWin	3	stim_v01/WinNeu.png	1	7	14	0	58	58	42	3	0	0.233271021718	2017_Mrz_28_1420	60.0282844679	cfc_SPP1665_Learning	2	8
17	0.5	5	8	None	stim_v01/WinNeu.png	160	2.1	11	9	stim_v05/2.png	NoGoWin	3	stim_v01/WinPos.png	1	7	15	0	59	59	57	3	0	0.383249333896	2017_Mrz_28_1420	60.0282844679	cfc_SPP1665_Learning	2	8
12	1	5	6	3	stim_v01/AvoNeu.png	96	1.1	10	9	stim_v05/4.png	GoAvo	2	stim_v01/AvoNeg.png	2	9	10	0	60	60	31	3	1	0.316589388391	2017_Mrz_28_1420	60.0282844679	cfc_SPP1665_Learning	2	8
16	0.5	5	8	None	stim_v01/AvoNeu.png	160	1.1	11	10	stim_v05/3.png	NoGoAvo	4	stim_v01/AvoNeg.png	1	7	14	0	61	61	67	None	1		2017_Mrz_28_1420	60.0282844679	cfc_SPP1665_Learning	2	8
16	1	5	8	None	stim_v01/AvoNeu.png	160	1.1	11	10	stim_v05/3.png	NoGoAvo	4	stim_v01/AvoNeg.png	2	7	14	0	62	62	60	None	1		2017_Mrz_28_1420	60.0282844679	cfc_SPP1665_Learning	2	8
17	0.5	5	8	None	stim_v01/AvoNeg.png	160	1.1	11	10	stim_v05/3.png	NoGoAvo	4	stim_v01/AvoNeu.png	2	7	15	0	63	63	73	None	1		2017_Mrz_28_1420	60.0282844679	cfc_SPP1665_Learning	2	8
12	0.5	5	6	3	stim_v01/WinPos.png	96	2.1	10	8	stim_v05/1.png	GoWin	1	stim_v01/WinNeu.png	2	9	10	0	64	64	12	None	0		2017_Mrz_28_1420	60.0282844679	cfc_SPP1665_Learning	2	8
16	0.5	5	8	None	stim_v01/AvoNeu.png	160	2.1	11	9	stim_v05/3.png	NoGoAvo	4	stim_v01/AvoNeg.png	1	7	14	0	65	65	70	None	1		2017_Mrz_28_1420	60.0282844679	cfc_SPP1665_Learning	2	8
16	1	5	8	None	stim_v01/WinPos.png	160	1.1	11	10	stim_v05/2.png	NoGoWin	3	stim_v01/WinNeu.png	1	7	14	0	66	66	40	3	0	0.283348611903	2017_Mrz_28_1420	60.0282844679	cfc_SPP1665_Learning	2	8
12	0.5	5	6	3	stim_v01/WinPos.png	160	2.1	11	9	stim_v05/1.png	GoWin	1	stim_v01/WinNeu.png	1	9	10	0	67	67	8	3	1	0.233262569958	2017_Mrz_28_1420	60.0282844679	cfc_SPP1665_Learning	2	8
16	1	5	8	None	stim_v01/WinPos.png	96	2.1	10	8	stim_v05/2.png	NoGoWin	3	stim_v01/WinNeu.png	1	7	14	0	68	68	45	None	1		2017_Mrz_28_1420	60.0282844679	cfc_SPP1665_Learning	2	8
12	1	5	6	3	stim_v01/AvoNeu.png	96	1.1	10	9	stim_v05/4.png	GoAvo	2	stim_v01/AvoNeg.png	1	9	10	0	69	69	26	3	1	0.316591199482	2017_Mrz_28_1420	60.0282844679	cfc_SPP1665_Learning	2	8
16	0.5	5	8	None	stim_v01/AvoNeu.png	160	1.1	11	10	stim_v05/3.png	NoGoAvo	4	stim_v01/AvoNeg.png	1	7	14	0	70	70	72	None	1		2017_Mrz_28_1420	60.0282844679	cfc_SPP1665_Learning	2	8
12	0.5	5	6	3	stim_v01/AvoNeu.png	96	2.1	10	8	stim_v05/4.png	GoAvo	2	stim_v01/AvoNeg.png	2	9	10	0	71	71	21	3	1	0.383262615234	2017_Mrz_28_1420	60.0282844679	cfc_SPP1665_Learning	2	8
12	1	5	6	3	stim_v01/WinPos.png	96	2.1	10	8	stim_v05/1.png	GoWin	1	stim_v01/WinNeu.png	2	9	10	0	72	72	5	3	1	0.316590897635	2017_Mrz_28_1420	60.0282844679	cfc_SPP1665_Learning	2	8
12	0.5	5	6	3	stim_v01/WinPos.png	96	2.1	10	8	stim_v05/1.png	GoWin	1	stim_v01/WinNeu.png	2	9	10	0	73	73	10	3	1	0.61658464937	2017_Mrz_28_1420	60.0282844679	cfc_SPP1665_Learning	2	8
13	0.5	5	6	3	stim_v01/WinNeu.png	160	1.1	11	10	stim_v05/1.png	GoWin	1	stim_v01/WinPos.png	2	9	11	0	74	74	16	3	1	0.349923737949	2017_Mrz_28_1420	60.0282844679	cfc_SPP1665_Learning	2	8
12	1	5	6	3	stim_v01/WinPos.png	160	1.1	11	10	stim_v05/1.png	GoWin	1	stim_v01/WinNeu.png	1	9	10	0	75	75	2	3	1	0.333246904014	2017_Mrz_28_1420	60.0282844679	cfc_SPP1665_Learning	2	8
16	1	5	8	None	stim_v01/WinPos.png	96	2.1	10	8	stim_v05/2.png	NoGoWin	3	stim_v01/WinNeu.png	2	7	14	0	76	76	41	None	1		2017_Mrz_28_1420	60.0282844679	cfc_SPP1665_Learning	2	8
12	0.5	5	6	3	stim_v01/WinPos.png	96	2.1	10	8	stim_v05/1.png	GoWin	1	stim_v01/WinNeu.png	2	9	10	0	77	77	11	3	1	0.46659124476	2017_Mrz_28_1420	60.0282844679	cfc_SPP1665_Learning	2	8
13	0.5	5	6	3	stim_v01/WinNeu.png	160	1.1	11	10	stim_v05/1.png	GoWin	1	stim_v01/WinPos.png	1	9	11	0	78	78	18	3	1	0.299936702346	2017_Mrz_28_1420	60.0282844679	cfc_SPP1665_Learning	2	8
16	1	5	8	None	stim_v01/WinPos.png	96	1.1	10	9	stim_v05/2.png	NoGoWin	3	stim_v01/WinNeu.png	2	7	14	0	79	79	52	None	1		2017_Mrz_28_1420	60.0282844679	cfc_SPP1665_Learning	2	8
