# Supplementary material for: θ-γ Cross-Frequency Transcranial Alternating Current Stimulation over the Trough Impairs Cognitive Control
Source: eNeuro. 2020 Sep 4;7(5):ENEURO.0126-20.2020. doi: 10.1523/ENEURO.0126-20.2020 (PMC7540931; doi:10.1523/ENEURO.0126-20.2020)
Supplement: Extended Data 1 — contains all materials, pseudonymized raw data and analysis scripts used in this study that are freely available at our repository. Download Extended Data 1, ZIP file. [file enu-eN-NWR-0126-20-s02.zip › 2020_cfc_tacs-master/data/raw/1_learning/s_trough/P_9_S_2_cfc_SPP1665_Learning_2017_Jun_27_1504.csv]

icFbackMarker	blineStop	circleMarker	cRespMarker	cResponse	cFback	trigStimulator	preCueStop	portStop	preCueStart	cue	cType	cueMarker	icFback	prepRespStop	icRespMarker	cFbackMarker	trials.thisRepN	trials.thisTrialN	trials.thisN	trials.thisIndex	buttonBox_Response.keys	buttonBox_Response.corr	buttonBox_Response.rt	date	frameRate	expName	session	participant
																								2017_Jun_27_1504	60.0040752083	cfc_SPP1665_Learning	2	9
16	0.5	5	8	None	stim_v01/AvoNeu.png	96	1.1	10	9	stim_v06/1.png	NoGoAvo	4	stim_v01/AvoNeg.png	1	7	14	0	0	0	64	3	0	0.383297428658	2017_Jun_27_1504	60.0040752083	cfc_SPP1665_Learning	2	9
16	0.5	5	8	None	stim_v01/AvoNeu.png	96	2.1	10	8	stim_v06/1.png	NoGoAvo	4	stim_v01/AvoNeg.png	1	7	14	0	1	1	63	None	1		2017_Jun_27_1504	60.0040752083	cfc_SPP1665_Learning	2	9
16	0.5	5	8	None	stim_v01/AvoNeu.png	96	2.1	10	8	stim_v06/1.png	NoGoAvo	4	stim_v01/AvoNeg.png	1	7	14	0	2	2	70	None	1		2017_Jun_27_1504	60.0040752083	cfc_SPP1665_Learning	2	9
12	1	5	6	3	stim_v01/AvoNeu.png	160	2.1	11	9	stim_v06/3.png	GoAvo	2	stim_v01/AvoNeg.png	2	9	10	0	3	3	25	3	1	0.383252453486	2017_Jun_27_1504	60.0040752083	cfc_SPP1665_Learning	2	9
12	1	5	6	3	stim_v01/WinPos.png	160	1.1	11	10	stim_v06/4.png	GoWin	1	stim_v01/WinNeu.png	2	9	10	0	4	4	8	3	1	0.333265417806	2017_Jun_27_1504	60.0040752083	cfc_SPP1665_Learning	2	9
12	0.5	5	6	3	stim_v01/WinPos.png	160	1.1	11	10	stim_v06/4.png	GoWin	1	stim_v01/WinNeu.png	2	9	10	0	5	5	12	3	1	0.283276571045	2017_Jun_27_1504	60.0040752083	cfc_SPP1665_Learning	2	9
17	0.5	5	8	None	stim_v01/AvoNeg.png	96	1.1	10	9	stim_v06/1.png	NoGoAvo	4	stim_v01/AvoNeu.png	2	7	15	0	6	6	76	None	1		2017_Jun_27_1504	60.0040752083	cfc_SPP1665_Learning	2	9
12	1	5	6	3	stim_v01/AvoNeu.png	96	2.1	10	8	stim_v06/3.png	GoAvo	2	stim_v01/AvoNeg.png	2	9	10	0	7	7	23	3	1	0.649940128689	2017_Jun_27_1504	60.0040752083	cfc_SPP1665_Learning	2	9
17	1	5	8	None	stim_v01/AvoNeg.png	96	2.1	10	8	stim_v06/1.png	NoGoAvo	4	stim_v01/AvoNeu.png	1	7	15	0	8	8	77	None	1		2017_Jun_27_1504	60.0040752083	cfc_SPP1665_Learning	2	9
13	0.5	5	6	3	stim_v01/WinNeu.png	96	2.1	10	8	stim_v06/4.png	GoWin	1	stim_v01/WinPos.png	1	9	11	0	9	9	15	3	1	0.649882174106	2017_Jun_27_1504	60.0040752083	cfc_SPP1665_Learning	2	9
13	1	5	6	3	stim_v01/WinNeu.png	160	1.1	11	10	stim_v06/4.png	GoWin	1	stim_v01/WinPos.png	1	9	11	0	10	10	19	3	1	0.349914984852	2017_Jun_27_1504	60.0040752083	cfc_SPP1665_Learning	2	9
12	1	5	6	3	stim_v01/WinPos.png	160	2.1	11	9	stim_v06/4.png	GoWin	1	stim_v01/WinNeu.png	2	9	10	0	11	11	7	3	1	0.683280012098	2017_Jun_27_1504	60.0040752083	cfc_SPP1665_Learning	2	9
16	0.5	5	8	None	stim_v01/AvoNeu.png	160	1.1	11	10	stim_v06/1.png	NoGoAvo	4	stim_v01/AvoNeg.png	2	7	14	0	12	12	71	None	1		2017_Jun_27_1504	60.0040752083	cfc_SPP1665_Learning	2	9
16	0.5	5	8	None	stim_v01/AvoNeu.png	160	2.1	11	9	stim_v06/1.png	NoGoAvo	4	stim_v01/AvoNeg.png	1	7	14	0	13	13	65	3	0	0.299951191374	2017_Jun_27_1504	60.0040752083	cfc_SPP1665_Learning	2	9
12	1	5	6	3	stim_v01/AvoNeu.png	160	2.1	11	9	stim_v06/3.png	GoAvo	2	stim_v01/AvoNeg.png	2	9	10	0	14	14	29	3	1	0.716568581553	2017_Jun_27_1504	60.0040752083	cfc_SPP1665_Learning	2	9
17	1	5	8	None	stim_v01/AvoNeg.png	96	2.1	10	8	stim_v06/1.png	NoGoAvo	4	stim_v01/AvoNeu.png	2	7	15	0	15	15	75	None	1		2017_Jun_27_1504	60.0040752083	cfc_SPP1665_Learning	2	9
13	0.5	5	6	3	stim_v01/WinNeu.png	160	2.1	11	9	stim_v06/4.png	GoWin	1	stim_v01/WinPos.png	1	9	11	0	16	16	13	None	0		2017_Jun_27_1504	60.0040752083	cfc_SPP1665_Learning	2	9
12	0.5	5	6	3	stim_v01/WinPos.png	160	2.1	11	9	stim_v06/4.png	GoWin	1	stim_v01/WinNeu.png	1	9	10	0	17	17	0	3	1	0.31660830459	2017_Jun_27_1504	60.0040752083	cfc_SPP1665_Learning	2	9
12	1	5	6	3	stim_v01/AvoNeu.png	96	2.1	10	8	stim_v06/3.png	GoAvo	2	stim_v01/AvoNeg.png	2	9	10	0	18	18	30	3	1	0.666603278841	2017_Jun_27_1504	60.0040752083	cfc_SPP1665_Learning	2	9
13	0.5	5	6	3	stim_v01/AvoNeg.png	160	1.1	11	10	stim_v06/3.png	GoAvo	2	stim_v01/AvoNeu.png	1	9	11	0	19	19	34	3	1	0.583233195661	2017_Jun_27_1504	60.0040752083	cfc_SPP1665_Learning	2	9
16	0.5	5	8	None	stim_v01/AvoNeu.png	96	1.1	10	9	stim_v06/1.png	NoGoAvo	4	stim_v01/AvoNeg.png	1	7	14	0	20	20	62	None	1		2017_Jun_27_1504	60.0040752083	cfc_SPP1665_Learning	2	9
16	0.5	5	8	None	stim_v01/AvoNeu.png	160	1.1	11	10	stim_v06/1.png	NoGoAvo	4	stim_v01/AvoNeg.png	1	7	14	0	21	21	60	None	1		2017_Jun_27_1504	60.0040752083	cfc_SPP1665_Learning	2	9
12	1	5	6	3	stim_v01/AvoNeu.png	160	2.1	11	9	stim_v06/3.png	GoAvo	2	stim_v01/AvoNeg.png	2	9	10	0	22	22	27	None	0		2017_Jun_27_1504	60.0040752083	cfc_SPP1665_Learning	2	9
17	1	5	8	None	stim_v01/AvoNeg.png	96	1.1	10	9	stim_v06/1.png	NoGoAvo	4	stim_v01/AvoNeu.png	1	7	15	0	23	23	79	None	1		2017_Jun_27_1504	60.0040752083	cfc_SPP1665_Learning	2	9
17	1	5	8	None	stim_v01/WinNeu.png	96	1.1	10	9	stim_v06/2.png	NoGoWin	3	stim_v01/WinPos.png	2	7	15	0	24	24	58	3	0	0.39990594454	2017_Jun_27_1504	60.0040752083	cfc_SPP1665_Learning	2	9
16	1	5	8	None	stim_v01/WinPos.png	96	1.1	10	9	stim_v06/2.png	NoGoWin	3	stim_v01/WinNeu.png	1	7	14	0	25	25	47	None	1		2017_Jun_27_1504	60.0040752083	cfc_SPP1665_Learning	2	9
12	1	5	6	3	stim_v01/AvoNeu.png	160	2.1	11	9	stim_v06/3.png	GoAvo	2	stim_v01/AvoNeg.png	1	9	10	0	26	26	32	3	1	0.599909325225	2017_Jun_27_1504	60.0040752083	cfc_SPP1665_Learning	2	9
13	1	5	6	3	stim_v01/AvoNeg.png	160	1.1	11	10	stim_v06/3.png	GoAvo	2	stim_v01/AvoNeu.png	2	9	11	0	27	27	39	3	1	0.366595642117	2017_Jun_27_1504	60.0040752083	cfc_SPP1665_Learning	2	9
12	0.5	5	6	3	stim_v01/WinPos.png	160	1.1	11	10	stim_v06/4.png	GoWin	1	stim_v01/WinNeu.png	2	9	10	0	28	28	2	3	1	0.349937321515	2017_Jun_27_1504	60.0040752083	cfc_SPP1665_Learning	2	9
13	1	5	6	3	stim_v01/AvoNeg.png	96	1.1	10	9	stim_v06/3.png	GoAvo	2	stim_v01/AvoNeu.png	2	9	11	0	29	29	38	None	0		2017_Jun_27_1504	60.0040752083	cfc_SPP1665_Learning	2	9
13	1	5	6	3	stim_v01/AvoNeg.png	96	2.1	10	8	stim_v06/3.png	GoAvo	2	stim_v01/AvoNeu.png	2	9	11	0	30	30	36	3	1	0.433260014748	2017_Jun_27_1504	60.0040752083	cfc_SPP1665_Learning	2	9
16	1	5	8	None	stim_v01/WinPos.png	160	1.1	11	10	stim_v06/2.png	NoGoWin	3	stim_v01/WinNeu.png	1	7	14	0	31	31	45	3	0	0.499932537243	2017_Jun_27_1504	60.0040752083	cfc_SPP1665_Learning	2	9
17	0.5	5	8	None	stim_v01/WinNeu.png	96	1.1	10	9	stim_v06/2.png	NoGoWin	3	stim_v01/WinPos.png	2	7	15	0	32	32	57	3	0	0.266595310086	2017_Jun_27_1504	60.0040752083	cfc_SPP1665_Learning	2	9
12	0.5	5	6	3	stim_v01/AvoNeu.png	96	2.1	10	8	stim_v06/3.png	GoAvo	2	stim_v01/AvoNeg.png	1	9	10	0	33	33	31	None	0		2017_Jun_27_1504	60.0040752083	cfc_SPP1665_Learning	2	9
16	1	5	8	None	stim_v01/WinPos.png	160	2.1	11	9	stim_v06/2.png	NoGoWin	3	stim_v01/WinNeu.png	2	7	14	0	34	34	42	None	1		2017_Jun_27_1504	60.0040752083	cfc_SPP1665_Learning	2	9
12	0.5	5	6	3	stim_v01/WinPos.png	160	1.1	11	10	stim_v06/4.png	GoWin	1	stim_v01/WinNeu.png	1	9	10	0	35	35	3	3	1	0.73321422459	2017_Jun_27_1504	60.0040752083	cfc_SPP1665_Learning	2	9
16	1	5	8	None	stim_v01/WinPos.png	160	2.1	11	9	stim_v06/2.png	NoGoWin	3	stim_v01/WinNeu.png	1	7	14	0	36	36	49	3	0	0.416598675677	2017_Jun_27_1504	60.0040752083	cfc_SPP1665_Learning	2	9
16	0.5	5	8	None	stim_v01/WinPos.png	96	1.1	10	9	stim_v06/2.png	NoGoWin	3	stim_v01/WinNeu.png	1	7	14	0	37	37	52	3	0	0.516587235684	2017_Jun_27_1504	60.0040752083	cfc_SPP1665_Learning	2	9
16	1	5	8	None	stim_v01/WinPos.png	160	1.1	11	10	stim_v06/2.png	NoGoWin	3	stim_v01/WinNeu.png	1	7	14	0	38	38	48	3	0	0.899851763042	2017_Jun_27_1504	60.0040752083	cfc_SPP1665_Learning	2	9
12	1	5	6	3	stim_v01/WinPos.png	160	1.1	11	10	stim_v06/4.png	GoWin	1	stim_v01/WinNeu.png	2	9	10	0	39	39	1	None	0		2017_Jun_27_1504	60.0040752083	cfc_SPP1665_Learning	2	9
12	1	5	6	3	stim_v01/WinPos.png	96	2.1	10	8	stim_v06/4.png	GoWin	1	stim_v01/WinNeu.png	2	9	10	0	40	40	6	3	1	0.333302544961	2017_Jun_27_1504	60.0040752083	cfc_SPP1665_Learning	2	9
12	0.5	5	6	3	stim_v01/AvoNeu.png	160	2.1	11	9	stim_v06/3.png	GoAvo	2	stim_v01/AvoNeg.png	1	9	10	0	41	41	26	3	1	0.399925866428	2017_Jun_27_1504	60.0040752083	cfc_SPP1665_Learning	2	9
16	1	5	8	None	stim_v01/AvoNeu.png	160	1.1	11	10	stim_v06/1.png	NoGoAvo	4	stim_v01/AvoNeg.png	1	7	14	0	42	42	61	None	1		2017_Jun_27_1504	60.0040752083	cfc_SPP1665_Learning	2	9
17	1	5	8	None	stim_v01/WinNeu.png	96	2.1	10	8	stim_v06/2.png	NoGoWin	3	stim_v01/WinPos.png	1	7	15	0	43	43	59	3	0	0.849865029208	2017_Jun_27_1504	60.0040752083	cfc_SPP1665_Learning	2	9
17	1	5	8	None	stim_v01/WinNeu.png	96	2.1	10	8	stim_v06/2.png	NoGoWin	3	stim_v01/WinPos.png	1	7	15	0	44	44	55	None	1		2017_Jun_27_1504	60.0040752083	cfc_SPP1665_Learning	2	9
13	1	5	6	3	stim_v01/AvoNeg.png	160	1.1	11	10	stim_v06/3.png	GoAvo	2	stim_v01/AvoNeu.png	2	9	11	0	45	45	37	None	0		2017_Jun_27_1504	60.0040752083	cfc_SPP1665_Learning	2	9
17	1	5	8	None	stim_v01/WinNeu.png	160	2.1	11	9	stim_v06/2.png	NoGoWin	3	stim_v01/WinPos.png	2	7	15	0	46	46	54	3	0	0.716573109255	2017_Jun_27_1504	60.0040752083	cfc_SPP1665_Learning	2	9
17	1	5	8	None	stim_v01/WinNeu.png	96	1.1	10	9	stim_v06/2.png	NoGoWin	3	stim_v01/WinPos.png	2	7	15	0	47	47	56	3	0	0.749915709284	2017_Jun_27_1504	60.0040752083	cfc_SPP1665_Learning	2	9
12	0.5	5	6	3	stim_v01/AvoNeu.png	96	2.1	10	8	stim_v06/3.png	GoAvo	2	stim_v01/AvoNeg.png	2	9	10	0	48	48	24	None	0		2017_Jun_27_1504	60.0040752083	cfc_SPP1665_Learning	2	9
12	0.5	5	6	3	stim_v01/WinPos.png	96	1.1	10	9	stim_v06/4.png	GoWin	1	stim_v01/WinNeu.png	2	9	10	0	49	49	5	None	0		2017_Jun_27_1504	60.0040752083	cfc_SPP1665_Learning	2	9
16	0.5	5	8	None	stim_v01/WinPos.png	96	1.1	10	9	stim_v06/2.png	NoGoWin	3	stim_v01/WinNeu.png	1	7	14	0	50	50	51	3	0	0.31660830459	2017_Jun_27_1504	60.0040752083	cfc_SPP1665_Learning	2	9
16	0.5	5	8	None	stim_v01/AvoNeu.png	96	2.1	10	8	stim_v06/1.png	NoGoAvo	4	stim_v01/AvoNeg.png	1	7	14	0	51	51	68	None	1		2017_Jun_27_1504	60.0040752083	cfc_SPP1665_Learning	2	9
13	0.5	5	6	3	stim_v01/AvoNeg.png	96	2.1	10	8	stim_v06/3.png	GoAvo	2	stim_v01/AvoNeu.png	1	9	11	0	52	52	33	3	1	0.366612243691	2017_Jun_27_1504	60.0040752083	cfc_SPP1665_Learning	2	9
12	0.5	5	6	3	stim_v01/AvoNeu.png	160	1.1	11	10	stim_v06/3.png	GoAvo	2	stim_v01/AvoNeg.png	1	9	10	0	53	53	20	3	1	0.483312249336	2017_Jun_27_1504	60.0040752083	cfc_SPP1665_Learning	2	9
16	1	5	8	None	stim_v01/AvoNeu.png	160	1.1	11	10	stim_v06/1.png	NoGoAvo	4	stim_v01/AvoNeg.png	2	7	14	0	54	54	72	None	1		2017_Jun_27_1504	60.0040752083	cfc_SPP1665_Learning	2	9
17	0.5	5	8	None	stim_v01/AvoNeg.png	160	2.1	11	9	stim_v06/1.png	NoGoAvo	4	stim_v01/AvoNeu.png	2	7	15	0	55	55	73	3	0	0.599927134185	2017_Jun_27_1504	60.0040752083	cfc_SPP1665_Learning	2	9
12	1	5	6	3	stim_v01/AvoNeu.png	96	2.1	10	8	stim_v06/3.png	GoAvo	2	stim_v01/AvoNeg.png	1	9	10	0	56	56	21	None	0		2017_Jun_27_1504	60.0040752083	cfc_SPP1665_Learning	2	9
16	0.5	5	8	None	stim_v01/WinPos.png	96	2.1	10	8	stim_v06/2.png	NoGoWin	3	stim_v01/WinNeu.png	2	7	14	0	57	57	43	3	0	0.433268164612	2017_Jun_27_1504	60.0040752083	cfc_SPP1665_Learning	2	9
16	0.5	5	8	None	stim_v01/AvoNeu.png	160	2.1	11	9	stim_v06/1.png	NoGoAvo	4	stim_v01/AvoNeg.png	2	7	14	0	58	58	67	3	0	0.566574271365	2017_Jun_27_1504	60.0040752083	cfc_SPP1665_Learning	2	9
16	1	5	8	None	stim_v01/WinPos.png	160	1.1	11	10	stim_v06/2.png	NoGoWin	3	stim_v01/WinNeu.png	2	7	14	0	59	59	41	3	0	0.799895198796	2017_Jun_27_1504	60.0040752083	cfc_SPP1665_Learning	2	9
13	0.5	5	6	3	stim_v01/WinNeu.png	160	2.1	11	9	stim_v06/4.png	GoWin	1	stim_v01/WinPos.png	1	9	11	0	60	60	16	3	1	0.399933412598	2017_Jun_27_1504	60.0040752083	cfc_SPP1665_Learning	2	9
16	1	5	8	None	stim_v01/WinPos.png	96	2.1	10	8	stim_v06/2.png	NoGoWin	3	stim_v01/WinNeu.png	2	7	14	0	61	61	46	None	1		2017_Jun_27_1504	60.0040752083	cfc_SPP1665_Learning	2	9
13	1	5	6	3	stim_v01/AvoNeg.png	96	1.1	10	9	stim_v06/3.png	GoAvo	2	stim_v01/AvoNeu.png	1	9	11	0	62	62	35	3	1	0.316593815944	2017_Jun_27_1504	60.0040752083	cfc_SPP1665_Learning	2	9
17	0.5	5	8	None	stim_v01/AvoNeg.png	96	1.1	10	9	stim_v06/1.png	NoGoAvo	4	stim_v01/AvoNeu.png	1	7	15	0	63	63	74	None	1		2017_Jun_27_1504	60.0040752083	cfc_SPP1665_Learning	2	9
17	0.5	5	8	None	stim_v01/AvoNeg.png	160	2.1	11	9	stim_v06/1.png	NoGoAvo	4	stim_v01/AvoNeu.png	2	7	15	0	64	64	78	3	0	0.333236138667	2017_Jun_27_1504	60.0040752083	cfc_SPP1665_Learning	2	9
12	1	5	6	3	stim_v01/WinPos.png	96	1.1	10	9	stim_v06/4.png	GoWin	1	stim_v01/WinNeu.png	1	9	10	0	65	65	11	3	1	0.4999412908	2017_Jun_27_1504	60.0040752083	cfc_SPP1665_Learning	2	9
16	0.5	5	8	None	stim_v01/WinPos.png	96	1.1	10	9	stim_v06/2.png	NoGoWin	3	stim_v01/WinNeu.png	1	7	14	0	66	66	50	None	1		2017_Jun_27_1504	60.0040752083	cfc_SPP1665_Learning	2	9
12	1	5	6	3	stim_v01/WinPos.png	160	1.1	11	10	stim_v06/4.png	GoWin	1	stim_v01/WinNeu.png	1	9	10	0	67	67	9	3	1	0.683223868596	2017_Jun_27_1504	60.0040752083	cfc_SPP1665_Learning	2	9
12	0.5	5	6	3	stim_v01/AvoNeu.png	160	2.1	11	9	stim_v06/3.png	GoAvo	2	stim_v01/AvoNeg.png	1	9	10	0	68	68	22	None	0		2017_Jun_27_1504	60.0040752083	cfc_SPP1665_Learning	2	9
13	0.5	5	6	3	stim_v01/WinNeu.png	160	2.1	11	9	stim_v06/4.png	GoWin	1	stim_v01/WinPos.png	2	9	11	0	69	69	14	None	0		2017_Jun_27_1504	60.0040752083	cfc_SPP1665_Learning	2	9
13	0.5	5	6	3	stim_v01/WinNeu.png	96	2.1	10	8	stim_v06/4.png	GoWin	1	stim_v01/WinPos.png	2	9	11	0	70	70	18	3	1	0.316599551033	2017_Jun_27_1504	60.0040752083	cfc_SPP1665_Learning	2	9
12	1	5	6	3	stim_v01/WinPos.png	96	2.1	10	8	stim_v06/4.png	GoWin	1	stim_v01/WinNeu.png	1	9	10	0	71	71	4	3	1	0.749910276042	2017_Jun_27_1504	60.0040752083	cfc_SPP1665_Learning	2	9
12	1	5	6	3	stim_v01/WinPos.png	96	1.1	10	9	stim_v06/4.png	GoWin	1	stim_v01/WinNeu.png	2	9	10	0	72	72	10	3	1	0.483241919033	2017_Jun_27_1504	60.0040752083	cfc_SPP1665_Learning	2	9
16	1	5	8	None	stim_v01/AvoNeu.png	160	1.1	11	10	stim_v06/1.png	NoGoAvo	4	stim_v01/AvoNeg.png	2	7	14	0	73	73	69	3	0	0.633279393312	2017_Jun_27_1504	60.0040752083	cfc_SPP1665_Learning	2	9
13	1	5	6	3	stim_v01/WinNeu.png	96	1.1	10	9	stim_v06/4.png	GoWin	1	stim_v01/WinPos.png	2	9	11	0	74	74	17	None	0		2017_Jun_27_1504	60.0040752083	cfc_SPP1665_Learning	2	9
16	0.5	5	8	None	stim_v01/WinPos.png	160	2.1	11	9	stim_v06/2.png	NoGoWin	3	stim_v01/WinNeu.png	2	7	14	0	75	75	40	3	0	0.349935208586	2017_Jun_27_1504	60.0040752083	cfc_SPP1665_Learning	2	9
17	0.5	5	8	None	stim_v01/WinNeu.png	96	1.1	10	9	stim_v06/2.png	NoGoWin	3	stim_v01/WinPos.png	1	7	15	0	76	76	53	None	1		2017_Jun_27_1504	60.0040752083	cfc_SPP1665_Learning	2	9
12	0.5	5	6	3	stim_v01/AvoNeu.png	160	2.1	11	9	stim_v06/3.png	GoAvo	2	stim_v01/AvoNeg.png	2	9	10	0	77	77	28	None	0		2017_Jun_27_1504	60.0040752083	cfc_SPP1665_Learning	2	9
16	0.5	5	8	None	stim_v01/AvoNeu.png	160	1.1	11	10	stim_v06/1.png	NoGoAvo	4	stim_v01/AvoNeg.png	1	7	14	0	78	78	66	None	1		2017_Jun_27_1504	60.0040752083	cfc_SPP1665_Learning	2	9
16	0.5	5	8	None	stim_v01/WinPos.png	96	1.1	10	9	stim_v06/2.png	NoGoWin	3	stim_v01/WinNeu.png	2	7	14	0	79	79	44	3	0	0.499919255984	2017_Jun_27_1504	60.0040752083	cfc_SPP1665_Learning	2	9
