# Supplementary material for: θ-γ Cross-Frequency Transcranial Alternating Current Stimulation over the Trough Impairs Cognitive Control
Source: eNeuro. 2020 Sep 4;7(5):ENEURO.0126-20.2020. doi: 10.1523/ENEURO.0126-20.2020 (PMC7540931; doi:10.1523/ENEURO.0126-20.2020)
Supplement: Extended Data 1 — contains all materials, pseudonymized raw data and analysis scripts used in this study that are freely available at our repository. Download Extended Data 1, ZIP file. [file enu-eN-NWR-0126-20-s02.zip › 2020_cfc_tacs-master/experimental_materials/behavioral_paradigm/2_Practice/xlsx/Practice_Learning_Sp_Pp.xlsx]

## Sheet: Sheet1
cue	cType	cFback	icFback	prepRespStop	blineStop	cResponse	cueMarker	circleMarker	cRespMarker	icRespMarker	cFbackMarker	icFbackMarker	preCueStart	preCueStop	portStop	trigStimulator
stim/1.png	GoWin	stim/WinPos.png	stim/WinNeu.png	1	1	3	1	5	6	9	10	12	10	1.1	11	160
stim/1.png	GoWin	stim/WinPos.png	stim/WinNeu.png	1	1	3	1	5	6	9	10	12	9	1.1	10	96
stim/1.png	GoWin	stim/WinPos.png	stim/WinNeu.png	2	0.5	3	1	5	6	9	10	12	10	1.1	11	160
stim/1.png	GoWin	stim/WinNeu.png	stim/WinPos.png	2	1	3	1	5	6	9	10	12	9	1.1	10	96
stim/4.png	GoAvo	stim/AvoNeu.png	stim/AvoNeg.png	2	1	3	2	5	6	9	10	12	9	2.1	11	160
stim/4.png	GoAvo	stim/AvoNeu.png	stim/AvoNeg.png	1	1	3	2	5	6	9	10	12	9	2.1	11	160
stim/4.png	GoAvo	stim/AvoNeu.png	stim/AvoNeg.png	2	0.5	3	2	5	6	9	10	12	10	1.1	11	160
stim/4.png	GoAvo	stim/AvoNeg.png	stim/AvoNeu.png	2	1	3	2	5	6	9	10	12	10	1.1	11	160
stim/2.png	NoGoWin	stim/WinPos.png	stim/WinNeu.png	2	1	None	3	5	8	7	14	16	9	1.1	10	96
stim/2.png	NoGoWin	stim/WinPos.png	stim/WinNeu.png	1	1	None	3	5	8	7	14	16	8	2.1	10	96
stim/2.png	NoGoWin	stim/WinPos.png	stim/WinNeu.png	2	0.5	None	3	5	8	7	14	16	10	1.1	11	160
stim/2.png	NoGoWin	stim/WinNeu.png	stim/WinPos.png	1	1	None	3	5	8	7	14	16	8	2.1	10	96
stim/3.png	NoGoAvo	stim/AvoNeu.png	stim/AvoNeg.png	2	1	None	4	5	8	7	14	16	8	2.1	10	96
stim/3.png	NoGoAvo	stim/AvoNeu.png	stim/AvoNeg.png	2	1	None	4	5	8	7	14	16	9	1.1	10	96
stim/3.png	NoGoAvo	stim/AvoNeu.png	stim/AvoNeg.png	2	0.5	None	4	5	8	7	14	16	9	1.1	10	96
stim/3.png	NoGoAvo	stim/AvoNeg.png	stim/AvoNeu.png	1	0.5	None	4	5	8	7	14	16	8	2.1	10	96
