# Supplementary material for: θ-γ Cross-Frequency Transcranial Alternating Current Stimulation over the Trough Impairs Cognitive Control
Source: eNeuro. 2020 Sep 4;7(5):ENEURO.0126-20.2020. doi: 10.1523/ENEURO.0126-20.2020 (PMC7540931; doi:10.1523/ENEURO.0126-20.2020)
Supplement: Extended Data 1 — contains all materials, pseudonymized raw data and analysis scripts used in this study that are freely available at our repository. Download Extended Data 1, ZIP file. [file enu-eN-NWR-0126-20-s02.zip › 2020_cfc_tacs-master/experimental_materials/behavioral_paradigm/2_Practice/xlsx/Practice_Testing_Sp_Pp.xlsx]

## Sheet: Sheet1
symbol1	symbol2	type1	type2	prefTime	choiceMarker	cResponse	cResponseMarker	icResponseMarker	lResponseMarker	ID
stim/4.png	stim/1.png	GoWin	GoAvo	2	1	2	20	21	22	1
stim/4.png	stim/2.png	GoWin	NoGoWin	3	2	2	20	21	22	2
stim/4.png	stim/3.png	GoWin	NoGoAvo	3	3	2	20	21	22	3
stim/1.png	stim/4.png	GoAvo	GoWin	3	1	4	20	21	22	4
stim/1.png	stim/2.png	GoAvo	NoGoWin	2	4	4	20	21	22	5
stim/1.png	stim/3.png	GoAvo	NoGoAvo	3	5	2	20	21	22	6
stim/2.png	stim/4.png	NoGoWin	GoWin	3	2	4	20	21	22	7
stim/2.png	stim/1.png	NoGoWin	GoAvo	2	4	2	20	21	22	8
stim/2.png	stim/3.png	NoGoWin	NoGoAvo	2	6	2	20	21	22	9
stim/3.png	stim/4.png	NoGoAvo	GoWin	2	3	4	20	21	22	10
stim/3.png	stim/1.png	NoGoAvo	GoAvo	3	5	4	20	21	22	11
stim/3.png	stim/2.png	NoGoAvo	NoGoWin	2	6	4	20	21	22	12
