# Supplementary material for: θ-γ Cross-Frequency Transcranial Alternating Current Stimulation over the Trough Impairs Cognitive Control
Source: eNeuro. 2020 Sep 4;7(5):ENEURO.0126-20.2020. doi: 10.1523/ENEURO.0126-20.2020 (PMC7540931; doi:10.1523/ENEURO.0126-20.2020)
Supplement: Extended Data 1 — contains all materials, pseudonymized raw data and analysis scripts used in this study that are freely available at our repository. Download Extended Data 1, ZIP file. [file enu-eN-NWR-0126-20-s02.zip › 2020_cfc_tacs-master/experimental_materials/behavioral_paradigm/3_Cards/Cards.py]

#!/usr/bin/env python2
# -*- coding: utf-8 -*-
"""
This experiment was created using PsychoPy2 Experiment Builder (v1.83.01), April 20, 2016, at 14:30
If you publish work using this script please cite the relevant PsychoPy publications
  Peirce, JW (2007) PsychoPy - Psychophysics software in Python. Journal of Neuroscience Methods, 162(1-2), 8-13.
  Peirce, JW (2009) Generating stimuli for neuroscience using PsychoPy. Frontiers in Neuroinformatics, 2:10. doi: 10.3389/neuro.11.010.2008
"""

from __future__ import division  # so that 1/3=0.333 instead of 1/3=0
from psychopy import locale_setup, visual, core, data, event, logging, sound, gui
from psychopy.constants import *  # things like STARTED, FINISHED
import numpy as np  # whole numpy lib is available, prepend 'np.'
from numpy import sin, cos, tan, log, log10, pi, average, sqrt, std, deg2rad, rad2deg, linspace, asarray
from numpy.random import random, randint, normal, shuffle
import os  # handy system and path functions
import sys # to get file system encoding

# Ensure that relative paths start from the same directory as this script
_thisDir = os.path.dirname(os.path.abspath(__file__)).decode(sys.getfilesystemencoding())
os.chdir(_thisDir)

# Store info about the experiment session
expName = u'Cards'  # from the Builder filename that created this script
expInfo = {u'session': u'', u'participant': u''}
dlg = gui.DlgFromDict(dictionary=expInfo, title=expName)
if dlg.OK == False: core.quit()  # user pressed cancel
expInfo['date'] = data.getDateStr()  # add a simple timestamp
expInfo['expName'] = expName

# Data file name stem = absolute path + name; later add .psyexp, .csv, .log, etc
filename = _thisDir + os.sep + u'data/%s_%s_%s' %(expInfo['participant'], expName, expInfo['date'])

# An ExperimentHandler isn't essential but helps with data saving
thisExp = data.ExperimentHandler(name=expName, version='',
    extraInfo=expInfo, runtimeInfo=None,
    originPath=None,
    savePickle=True, saveWideText=True,
    dataFileName=filename)
#save a log file for detail verbose info
logFile = logging.LogFile(filename+'.log', level=logging.EXP)
logging.console.setLevel(logging.WARNING)  # this outputs to the screen, not a file

endExpNow = False  # flag for 'escape' or other condition => quit the exp

# Start Code - component code to be run before the window creation

# Setup the Window
win = visual.Window(size=(1280, 1024), fullscr=True, screen=0, allowGUI=False, allowStencil=False,
    monitor=u'testMonitor', color=[1.000,1.000,1.000], colorSpace='rgb',
    blendMode='avg', useFBO=True,
    )
# store frame rate of monitor if we can measure it successfully
expInfo['frameRate']=win.getActualFrameRate()
if expInfo['frameRate']!=None:
    frameDur = 1.0/round(expInfo['frameRate'])
else:
    frameDur = 1.0/60.0 # couldn't get a reliable measure so guess

# Initialize components for Routine "start"
startClock = core.Clock()
textStart = visual.TextStim(win=win, ori=0, name='textStart',
    text=u'Waiting to start...',    font=u'Arial',
    pos=[0, 0], height=0.065, wrapWidth=None,
    color=u'black', colorSpace='rgb', opacity=1,
    depth=0.0)
mouse = event.Mouse(win=win)
x, y = [None, None]

# Initialize components for Routine "trial"
trialClock = core.Clock()
image = visual.ImageStim(win=win, name='image',
    image='sin', mask=None,
    ori=0, pos=[0, 0], size=[0.3, 0.5],
    color=[1,1,1], colorSpace='rgb', opacity=1,
    flipHoriz=False, flipVert=False,
    texRes=128, interpolate=True, depth=0.0)
text = visual.TextStim(win=win, ori=0, name='text',
    text=u'+',    font=u'Arial',
    pos=[0, 0], height=0.1, wrapWidth=None,
    color=u'black', colorSpace='rgb', opacity=1,
    depth=-1.0)

# Initialize components for Routine "end"
endClock = core.Clock()
text_2 = visual.TextStim(win=win, ori=0, name='text_2',
    text=None,    font=u'Arial',
    pos=[0, 0], height=0.1, wrapWidth=None,
    color=u'black', colorSpace='rgb', opacity=1,
    depth=0.0)

# Create some handy timers
globalClock = core.Clock()  # to track the time since experiment started
routineTimer = core.CountdownTimer()  # to track time remaining of each (non-slip) routine 

#------Prepare to start Routine "start"-------
t = 0
startClock.reset()  # clock 
frameN = -1
# update component parameters for each repeat
# setup some python lists for storing info about the mouse
# keep track of which components have finished
startComponents = []
startComponents.append(textStart)
startComponents.append(mouse)
for thisComponent in startComponents:
    if hasattr(thisComponent, 'status'):
        thisComponent.status = NOT_STARTED

#-------Start Routine "start"-------
continueRoutine = True
while continueRoutine:
    # get current time
    t = startClock.getTime()
    frameN = frameN + 1  # number of completed frames (so 0 is the first frame)
    # update/draw components on each frame
    
    # *textStart* updates
    if t >= 0.0 and textStart.status == NOT_STARTED:
        # keep track of start time/frame for later
        textStart.tStart = t  # underestimates by a little under one frame
        textStart.frameNStart = frameN  # exact frame index
        textStart.setAutoDraw(True)
    # *mouse* updates
    if t >= 0.0 and mouse.status == NOT_STARTED:
        # keep track of start time/frame for later
        mouse.tStart = t  # underestimates by a little under one frame
        mouse.frameNStart = frameN  # exact frame index
        mouse.status = STARTED
        event.mouseButtons = [0, 0, 0]  # reset mouse buttons to be 'up'
    if mouse.status == STARTED:  # only update if started and not stopped!
        buttons = mouse.getPressed()
        if sum(buttons) > 0:  # ie if any button is pressed
            # abort routine on response
            continueRoutine = False
    
    # check if all components have finished
    if not continueRoutine:  # a component has requested a forced-end of Routine
        break
    continueRoutine = False  # will revert to True if at least one component still running
    for thisComponent in startComponents:
        if hasattr(thisComponent, "status") and thisComponent.status != FINISHED:
            continueRoutine = True
            break  # at least one component has not yet finished
    
    # check for quit (the Esc key)
    if endExpNow or event.getKeys(keyList=["escape"]):
        core.quit()
    
    # refresh the screen
    if continueRoutine:  # don't flip if this routine is over or we'll get a blank screen
        win.flip()

#-------Ending Routine "start"-------
for thisComponent in startComponents:
    if hasattr(thisComponent, "setAutoDraw"):
        thisComponent.setAutoDraw(False)
# store data for thisExp (ExperimentHandler)
thisExp.nextEntry()
# the Routine "start" was not non-slip safe, so reset the non-slip timer
routineTimer.reset()

# set up handler to look after randomisation of conditions etc
trials = data.TrialHandler(nReps=1, method='random', 
    extraInfo=expInfo, originPath=-1,
    trialList=data.importConditions(u'xlsx\\SPP1665_Cards_S'+str(expInfo['session'])+'_P'+str(expInfo['participant'])+'.xlsx'),
    seed=None, name='trials')
thisExp.addLoop(trials)  # add the loop to the experiment
thisTrial = trials.trialList[0]  # so we can initialise stimuli with some values
# abbreviate parameter names if possible (e.g. rgb=thisTrial.rgb)
if thisTrial != None:
    for paramName in thisTrial.keys():
        exec(paramName + '= thisTrial.' + paramName)

for thisTrial in trials:
    currentLoop = trials
    # abbreviate parameter names if possible (e.g. rgb = thisTrial.rgb)
    if thisTrial != None:
        for paramName in thisTrial.keys():
            exec(paramName + '= thisTrial.' + paramName)
    
    #------Prepare to start Routine "trial"-------
    t = 0
    trialClock.reset()  # clock 
    frameN = -1
    routineTimer.add(4.000000)
    # update component parameters for each repeat
    image.setImage(Symbol)
    # keep track of which components have finished
    trialComponents = []
    trialComponents.append(image)
    trialComponents.append(text)
    for thisComponent in trialComponents:
        if hasattr(thisComponent, 'status'):
            thisComponent.status = NOT_STARTED
    
    #-------Start Routine "trial"-------
    continueRoutine = True
    while continueRoutine and routineTimer.getTime() > 0:
        # get current time
        t = trialClock.getTime()
        frameN = frameN + 1  # number of completed frames (so 0 is the first frame)
        # update/draw components on each frame
        
        # *image* updates
        if t >= 0.0 and image.status == NOT_STARTED:
            # keep track of start time/frame for later
            image.tStart = t  # underestimates by a little under one frame
            image.frameNStart = frameN  # exact frame index
            image.setAutoDraw(True)
        if image.status == STARTED and t >= (0.0 + (3.0-win.monitorFramePeriod*0.75)): #most of one frame period left
            image.setAutoDraw(False)
        
        # *text* updates
        if t >= 3.0 and text.status == NOT_STARTED:
            # keep track of start time/frame for later
            text.tStart = t  # underestimates by a little under one frame
            text.frameNStart = frameN  # exact frame index
            text.setAutoDraw(True)
        if text.status == STARTED and t >= (3.0 + (1.0-win.monitorFramePeriod*0.75)): #most of one frame period left
            text.setAutoDraw(False)
        
        # check if all components have finished
        if not continueRoutine:  # a component has requested a forced-end of Routine
            break
        continueRoutine = False  # will revert to True if at least one component still running
        for thisComponent in trialComponents:
            if hasattr(thisComponent, "status") and thisComponent.status != FINISHED:
                continueRoutine = True
                break  # at least one component has not yet finished
        
        # check for quit (the Esc key)
        if endExpNow or event.getKeys(keyList=["escape"]):
            core.quit()
        
        # refresh the screen
        if continueRoutine:  # don't flip if this routine is over or we'll get a blank screen
            win.flip()
    
    #-------Ending Routine "trial"-------
    for thisComponent in trialComponents:
        if hasattr(thisComponent, "setAutoDraw"):
            thisComponent.setAutoDraw(False)
    thisExp.nextEntry()
    
# completed 1 repeats of 'trials'


#------Prepare to start Routine "end"-------
t = 0
endClock.reset()  # clock 
frameN = -1
routineTimer.add(1.000000)
# update component parameters for each repeat
# keep track of which components have finished
endComponents = []
endComponents.append(text_2)
for thisComponent in endComponents:
    if hasattr(thisComponent, 'status'):
        thisComponent.status = NOT_STARTED

#-------Start Routine "end"-------
continueRoutine = True
while continueRoutine and routineTimer.getTime() > 0:
    # get current time
    t = endClock.getTime()
    frameN = frameN + 1  # number of completed frames (so 0 is the first frame)
    # update/draw components on each frame
    
    # *text_2* updates
    if t >= 0.0 and text_2.status == NOT_STARTED:
        # keep track of start time/frame for later
        text_2.tStart = t  # underestimates by a little under one frame
        text_2.frameNStart = frameN  # exact frame index
        text_2.setAutoDraw(True)
    if text_2.status == STARTED and t >= (0.0 + (1.0-win.monitorFramePeriod*0.75)): #most of one frame period left
        text_2.setAutoDraw(False)
    
    # check if all components have finished
    if not continueRoutine:  # a component has requested a forced-end of Routine
        break
    continueRoutine = False  # will revert to True if at least one component still running
    for thisComponent in endComponents:
        if hasattr(thisComponent, "status") and thisComponent.status != FINISHED:
            continueRoutine = True
            break  # at least one component has not yet finished
    
    # check for quit (the Esc key)
    if endExpNow or event.getKeys(keyList=["escape"]):
        core.quit()
    
    # refresh the screen
    if continueRoutine:  # don't flip if this routine is over or we'll get a blank screen
        win.flip()

#-------Ending Routine "end"-------
for thisComponent in endComponents:
    if hasattr(thisComponent, "setAutoDraw"):
        thisComponent.setAutoDraw(False)
win.close()
core.quit()
